# Supplementary material for: Study on stability analysis of soil nail reinforced slopes under loading based on the discrete element method
Source: PLoS One. 2026 May 26;21(5):e0350163. doi: 10.1371/journal.pone.0350163 (PMC13210361; doi:10.1371/journal.pone.0350163)
Supplement: S1 File — (ZIP) [file pone.0350163.s001.zip › DATA in PFC/8_14_10000__balls.txt]

id	x	y	radius	vel_x	vel_y	rotation	disp_x	disp_y	ball_type	ball_stress
6	6.93203	3.8658	0.0663017	-1.93683e-05	1.22702e-05	-0.014458	-0.000135543	-0.014718	0	49069.2
7	24.702	3.68723	0.0661725	-1.49083e-05	-7.31201e-06	-0.0271246	0.00318453	-0.00168691	0	11846
12	3.09488	12.0689	0.0509531	-7.65584e-06	5.64795e-05	-0.061421	-0.00756196	-0.0322368	0	1212.76
13	25.4142	9.36459	0.0532987	-2.27857e-06	-5.20681e-05	0.000352618	0.00463385	0.00535408	0	3575.81
17	9.92242	4.62763	0.0733272	-1.31542e-05	-6.23254e-05	0.05601	0.00484887	-0.0187611	0	19860.4
19	6.01571	5.21226	0.05695	-1.86328e-05	1.86787e-05	-0.353197	-0.00212402	-0.0201393	0	28846.4
21	10.2371	12.1164	0.0736155	-7.54756e-07	4.49659e-06	0.777382	0.00706035	-0.0784202	0	24863.3
22	18.9587	5.96979	0.0711969	-6.56272e-06	1.00699e-05	-0.0261314	0.0168578	-0.00849457	0	2151.86
23	24.3642	1.33156	0.0743081	-6.22967e-06	2.37985e-06	-0.0525698	0.000488848	-0.000397889	0	8136.19
24	6.05865	9.69625	0.0702117	-4.31408e-06	4.93581e-05	0.310765	-0.00582716	-0.0455551	0	40066.1
25	14.8427	8.53265	0.0650594	-1.42922e-05	-1.19961e-05	0.0815945	0.0218216	-0.0315095	0	23578.7
32	25.7606	7.94296	0.0623302	5.63068e-06	-6.43512e-05	-0.133653	0.00422993	0.00270838	0	5776.98
33	22.9238	1.56737	0.0611813	-3.42762e-06	-8.32797e-07	-0.135637	0.00144647	-0.000748986	0	9321.69
35	10.6299	10.8047	0.063695	3.34148e-06	7.63232e-06	0.210708	0.00872844	-0.0657451	0	33159.9
36	24.9903	7.43738	0.0704374	-3.0193e-07	-6.16148e-05	0.138912	0.00649462	0.00127844	0	9550.05
38	1.77121	14.1807	0.0689745	-1.17199e-06	3.87933e-05	-0.160912	-0.00227192	-0.0149	0	5500.7
40	13.1574	6.00417	0.059253	-2.48294e-05	-2.01074e-05	0.137125	0.0142122	-0.0243679	0	19307.7
43	12.1225	7.77406	0.0637265	-2.06483e-05	-1.74607e-05	-0.338528	0.0133211	-0.0383381	0	14161.8
48	5.14447	13.6998	0.0639966	1.6977e-07	3.4616e-05	-0.368983	-0.0118411	-0.0544576	0	89016.1
50	26.5878	1.31079	0.0517331	-2.73675e-06	-5.35342e-06	0.0110636	5.90244e-05	-0.000258268	0	9345.01
51	2.65614	4.87298	0.0569854	-1.4709e-05	-1.24799e-06	3.57165e-05	-0.00138816	-0.0152103	0	37622.2
54	15.9845	4.48412	0.0651129	1.13175e-07	-1.17068e-05	-0.0422788	0.0121199	-0.011812	0	27462.2
55	16.586	6.07465	0.0526254	-2.2637e-05	-7.4077e-06	-0.0695827	0.0176637	-0.0145931	0	1340.11
56	12.4149	5.49837	0.0661494	-2.43983e-05	-4.49647e-05	0.299493	0.00931874	-0.0225398	0	24280.8
57	16.9114	12.9504	0.0582426	1.50076e-06	-1.00095e-06	0.633996	0.0251599	-0.0221128	0	30722.2
59	25.9247	3.14572	0.0655528	-5.46182e-06	-1.99054e-05	-0.0344504	0.00134691	-0.00139938	0	8083.4
60	13.6729	9.79238	0.0743989	1.7243e-06	-4.22456e-06	0.520502	0.0216608	-0.0448092	0	47816
63	15.5893	9.05956	0.0727707	2.29465e-06	-1.46102e-06	0.0522955	0.0252557	-0.0291835	0	17595.8
66	8.00187	1.56662	0.0646488	-2.00915e-05	3.96344e-06	0.0289297	0.000451762	-0.00321893	0	31412.6
67	5.24271	9.38311	0.0715959	-2.77819e-07	6.49869e-05	-0.0670382	-0.00566861	-0.0396801	0	49695.3
68	12.1359	6.04962	0.0507543	-2.43617e-05	-3.80488e-05	-0.191416	0.0110674	-0.0259146	0	26442.6
69	10.6277	5.9497	0.0718533	-3.274e-05	-4.82307e-05	-0.0395816	0.00599181	-0.0277558	0	27568
70	13.4902	3.91945	0.0749461	-1.70459e-05	-5.76521e-05	-0.101572	0.00832159	-0.0120026	0	21861.2
73	15.8748	5.43266	0.064192	-3.50611e-06	-6.43107e-06	-0.184259	0.0144942	-0.01445	0	5991.87
74	14.5767	11.9657	0.061199	3.61646e-06	3.95105e-06	0.184808	0.0271296	-0.0485029	0	7959.88
76	11.6211	7.53447	0.0540018	-2.79759e-05	-2.33033e-05	0.11233	0.0103786	-0.037954	0	33106.5
77	23.6507	2.41582	0.0628765	-2.37918e-05	1.12295e-05	0.0654648	0.00295744	-0.00120098	0	10528.5
84	6.35301	14.9748	0.0626555	2.99038e-06	2.71623e-05	-0.436102	-0.00498064	-0.0834757	0	93399
89	23.1066	6.98202	0.0689511	-1.36347e-05	-2.78069e-05	0.0677038	0.0107482	-0.00176546	0	13190.4
93	23.1297	9.16827	0.0539827	7.05715e-06	-1.45714e-05	-0.149842	0.0125821	0.00211446	0	16337
94	21.0548	2.2228	0.0603816	-4.06582e-07	3.16544e-07	-0.0419386	0.00434054	-0.00211393	0	7600.32
97	5.31894	12.6503	0.0572822	5.97721e-06	6.98875e-05	-0.556281	-0.0104029	-0.0541579	0	53297.2
106	2.2059	5.65958	0.0610708	2.77041e-07	2.93977e-05	-0.0858391	-0.00144546	-0.0172647	0	27006.7
107	21.118	3.40329	0.0530311	-8.42979e-06	4.38089e-06	-0.139195	0.00751437	-0.00336977	0	18268.4
109	5.96566	14.5115	0.0657444	-4.19089e-05	5.08755e-05	-0.0659685	-0.00764707	-0.0718381	0	16958.9
110	8.77339	7.99238	0.0669978	-1.49489e-05	-5.85366e-06	0.159748	0.00249946	-0.042588	0	24535.9
111	17.8695	10.1795	0.0660148	7.94725e-07	1.87119e-06	0.203533	0.0265429	-0.0154741	0	38817
112	18.0572	7.83603	0.0692958	4.37199e-06	6.99065e-06	-0.0239652	0.0225856	-0.013137	0	13563.7
113	17.5593	4.55269	0.0664494	-1.76049e-05	8.45963e-06	-0.0364274	0.0123913	-0.00906284	0	11899.2
116	3.79487	6.0122	0.0724108	-1.02996e-05	3.09663e-05	-0.0846379	-0.00272031	-0.0205926	0	28911.3
117	12.7732	14.3583	0.0528143	2.30101e-05	3.12959e-06	0.289944	0.014024	-0.0890618	0	109040
123	3.72916	14.3679	0.0732345	-2.3225e-06	5.0353e-05	-0.768398	-0.00583141	-0.0320496	0	5888.6
124	11.2199	10.5826	0.0520857	-4.90296e-06	6.61323e-06	0.354288	0.0117005	-0.0615014	0	17017.1
125	2.2704	6.97407	0.0506884	-1.16968e-05	5.37823e-05	0.00514187	-0.00209362	-0.0216464	0	24722
126	4.89499	7.57184	0.073449	-4.35967e-06	1.89065e-05	-0.110969	-0.00368737	-0.0299187	0	14177
129	13.5455	1.84148	0.0556184	6.88238e-06	-1.38473e-05	0.307403	0.00294573	-0.00313381	0	15688.9
130	5.2673	14.6676	0.0635387	-1.56906e-06	2.96453e-05	-0.438422	-0.00826184	-0.0586762	0	10527.3
132	7.35547	3.47352	0.0612998	-1.10274e-05	8.45106e-06	0.176596	0.000328622	-0.0136196	0	22019.1
135	7.23166	7.4177	0.0671837	-2.56361e-05	9.55405e-07	0.379361	-0.00230053	-0.0362048	0	29283.2
138	25.7833	9.52321	0.0738569	-2.13739e-06	-4.21963e-05	0.216462	0.00363193	0.0064789	0	17700.9
139	7.22402	1.69345	0.0508491	-2.14965e-05	2.06686e-05	0.0866058	0.000203791	-0.00374498	0	14140.6
140	3.50579	14.7797	0.0542148	2.36842e-06	5.63604e-05	-0.852811	-0.00309699	-0.0284974	0	12475.7
144	14.5326	2.14896	0.0719444	3.94245e-06	-2.12479e-05	-0.0673835	0.00411939	-0.00361041	0	17883.7
145	3.89523	8.49507	0.0500531	-1.0615e-06	3.85291e-05	-0.073275	-0.00403646	-0.0304233	0	161.279
146	13.2476	11.9364	0.0729542	-4.61929e-06	-5.72491e-06	0.48196	0.0229109	-0.0648241	0	3575.46
147	8.88234	13.7606	0.0591766	7.48649e-06	7.72241e-06	-0.246757	-0.00223527	-0.0952345	0	87087.5
148	17.8691	2.04247	0.0685789	5.32804e-06	2.00096e-07	0.047887	0.00530285	-0.00324152	0	18889.7
149	25.662	9.73003	0.0702225	3.34627e-06	-6.77383e-05	0.256188	0.00403469	0.00659714	0	2413.84
151	11.4263	4.24472	0.0606199	-1.51409e-05	-7.76259e-05	-0.206947	0.00559577	-0.0159962	0	28425.9
152	7.86596	3.29345	0.0747382	-1.09729e-05	8.84575e-07	0.00188754	0.00120649	-0.0113694	0	14802
154	5.81682	15.3002	0.0540798	4.41668e-06	1.36339e-05	-0.679036	-0.00501762	-0.0728285	0	75989.2
156	16.4056	8.05192	0.0594527	3.06644e-08	-5.4758e-06	0.252728	0.0231552	-0.0206525	0	11400.8
158	20.4955	5.75035	0.056673	1.25962e-07	1.04677e-05	-0.0441306	0.0133398	-0.00521604	0	16001.3
159	26.4549	8.16947	0.0580336	5.13796e-06	-4.81206e-05	0.219461	0.00195075	0.00323888	0	16297.2
164	19.2324	1.8255	0.0662468	1.28385e-06	5.67513e-07	-0.135891	0.00394569	-0.0017011	0	20056.8
165	8.84814	14.8686	0.0686752	1.68309e-05	4.03935e-06	-0.32835	-0.000499464	-0.106053	0	71279.7
166	23.919	2.38328	0.0612084	-2.04437e-05	8.5735e-06	0.0969637	0.00259201	-0.0012964	0	12920.6
168	25.6833	4.35739	0.0728704	-1.53827e-05	-3.53218e-05	0.03001	0.00224602	-0.00160604	0	5427.24
169	1.19823	11.8391	0.0650754	5.22921e-06	2.52751e-05	0.0267628	-0.00100864	-0.0232454	0	5101.3
174	14.9415	15.2936	0.0549835	1.59046e-05	1.01551e-05	1.02548	0.00494089	-0.0482107	0	4931.96
176	8.08782	12.5276	0.0631689	3.27371e-06	9.30317e-06	-0.0602555	-0.00405978	-0.0793498	0	35548
179	4.7142	5.59673	0.0500627	-7.17192e-07	2.70459e-05	-0.00772802	-0.00232934	-0.0213109	0	8878.83
180	1.94291	1.6676	0.050051	2.98515e-07	-2.18394e-05	-0.110072	1.46169e-05	-0.0026774	0	23302.3
182	13.0658	6.08923	0.0661618	-2.26643e-05	-2.25299e-05	0.196608	0.0140504	-0.025049	0	19384.3
183	3.91004	15.6776	0.0625571	1.60006e-05	4.36752e-05	-0.754901	0.00462603	-0.0306245	0	2922.82
184	17.0919	12.2267	0.0654121	-1.96027e-07	4.27374e-07	0.13075	0.0267083	-0.0203877	0	5061.48
185	13.8223	8.37617	0.0716066	-1.0584e-05	-1.88853e-05	0.180481	0.0190326	-0.0358265	0	19127.7
189	23.5605	5.42975	0.0509866	-2.804e-05	-3.37137e-05	-0.0423319	0.00780637	-0.0019189	0	8491.03
192	3.96713	10.6548	0.0714068	-2.11643e-06	8.25782e-05	-0.128065	-0.00682805	-0.0362055	0	12899.2
193	3.09052	15.3463	0.0615546	4.44747e-06	5.17594e-05	-0.521166	0.00146314	-0.0221277	0	1605.1
194	14.682	14.0281	0.055082	1.95843e-05	1.2654e-06	0.712921	0.0198263	-0.0548375	0	18260.4
198	14.0665	5.60552	0.0582414	-3.53047e-05	-3.43978e-05	-0.165937	0.0136059	-0.0200156	0	31869.1
201	12.1335	5.32325	0.0569031	-1.84772e-05	-5.27578e-05	0.339819	0.00797845	-0.0221073	0	43385.5
204	14.5951	7.85239	0.0697578	-1.81618e-05	-2.22035e-05	0.506612	0.0199967	-0.0289075	0	33907.2
207	10.2668	12.4752	0.0595275	3.14671e-06	7.42356e-06	-0.619503	0.00518976	-0.0851157	0	26626.2
211	20.4854	3.31968	0.0738337	-8.67204e-06	5.76387e-05	0.0214267	0.00804874	-0.00418195	0	5208.59
213	19.0534	7.96577	0.0544855	6.97925e-07	1.11409e-05	0.272275	0.0219975	-0.00841141	0	27244.8
214	26.8182	8.96906	0.0569992	6.76666e-06	-3.16721e-05	0.0632267	0.000927815	0.00593124	0	2576.69
215	21.7575	8.56688	0.0660345	-7.62679e-09	-6.96506e-07	0.125151	0.0162371	-0.0021036	0	11935.2
221	21.896	1.9447	0.0539172	-3.85253e-06	-5.67658e-06	-0.0537757	0.00296349	-0.00146772	0	24595.2
222	13.71	11.8576	0.0686692	-5.18242e-06	3.08856e-06	0.655688	0.0251678	-0.0578354	0	21370.4
224	26.389	1.78957	0.0619406	-3.7968e-06	-1.42187e-05	-0.0213616	0.000338823	-0.000654655	0	9903.82
225	16.6038	11.7122	0.0542313	4.40071e-06	1.46801e-06	0.363002	0.0278328	-0.0247061	0	32083.2
226	11.0752	9.08995	0.0668501	-3.33888e-06	-2.58234e-06	0.156262	0.00940425	-0.0503307	0	61169.2
230	3.47208	1.07308	0.0538894	8.6195e-07	-2.44793e-07	0.0123873	-0.000146723	-0.000308336	0	13939.5
231	16.487	1.55499	0.0716493	1.18309e-05	-5.11461e-06	-0.184151	0.00245871	-0.00175393	0	24563.2
232	20.6674	7.95948	0.0732421	-3.10748e-06	9.12464e-07	-0.0134934	0.0190263	-0.00460464	0	2283.75
233	18.1781	13.133	0.0515218	8.79682e-07	3.64525e-07	0.466704	0.0225994	-0.0100128	0	4068.52
237	20.4978	2.31098	0.0568839	-1.74238e-06	-1.58098e-06	-0.251871	0.00466221	-0.00165472	0	18478
238	12.4726	10.0904	0.0522518	-2.98793e-06	-2.76328e-06	0.961893	0.0165828	-0.0530641	0	10491.1
245	7.52005	3.32028	0.0743509	-1.05627e-05	8.22875e-06	0.29544	0.00101779	-0.0124547	0	33626.8
246	12.5844	4.86542	0.0579262	-1.42662e-05	-3.5532e-05	0.0307581	0.00954983	-0.0193539	0	6838.2
247	14.4157	7.67229	0.0744534	-1.36343e-05	-2.40275e-05	-0.0980082	0.0193715	-0.0289679	0	35972.5
249	23.2663	6.15698	0.056453	-1.64634e-05	-2.89952e-05	-0.0686898	0.00913766	-0.0021299	0	8337.4
251	14.1866	15.0809	0.0670332	2.02853e-05	3.68359e-06	0.936211	0.00986648	-0.065388	0	20653
254	8.98125	8.31805	0.0676596	-9.92637e-06	-7.34021e-06	-0.300427	0.00117192	-0.0440158	0	6377.86
259	4.26059	4.90245	0.0518508	-4.46469e-08	3.22003e-05	-0.0151434	-0.00186963	-0.0165288	0	48629.8
265	20.8586	6.84786	0.0744524	-6.13454e-06	4.34419e-06	-0.0331755	0.0153934	-0.00543566	0	12557.2
268	7.03271	5.38918	0.0659841	-5.92831e-06	6.99284e-06	-0.0888777	-0.00129242	-0.0232171	0	21779.5
270	17.9533	6.53615	0.0722776	-4.49565e-06	7.08691e-06	-0.227946	0.018964	-0.0119615	0	23334.4
271	7.29969	6.03356	0.0599637	-1.3748e-05	5.39326e-06	-0.152031	-0.000107794	-0.0287595	0	19695.9
273	22.8337	8.04197	0.063691	-3.17023e-06	-1.29333e-05	-0.0972855	0.0123505	-0.000844925	0	3572.56
277	2.34839	13.3236	0.0580283	-7.72348e-06	2.87377e-05	-0.0409207	-0.00462518	-0.0232317	0	6608.67
280	13.7066	9.07521	0.0734476	-1.0966e-05	-4.02809e-06	0.178891	0.0207597	-0.0391889	0	18718.8
282	12.1422	12.4013	0.054446	2.70391e-07	1.62028e-05	0.33036	0.016101	-0.0753739	0	36481.4
284	12.6837	5.87774	0.0564164	-3.22196e-05	-3.28239e-05	-0.441548	0.0102194	-0.0232096	0	19665.9
286	20.0305	3.42082	0.0677922	-1.52462e-05	4.55841e-05	-0.086818	0.00872424	-0.00411905	0	10962.3
288	11.7494	7.82276	0.0547113	-1.86712e-05	-2.08176e-05	0.154899	0.0110313	-0.0396266	0	44261
289	14.8651	15.1899	0.0731574	2.1329e-05	6.56394e-06	0.789074	0.00639541	-0.0503765	0	14597.4
290	26.7065	4.94526	0.0655788	-8.83406e-06	-5.74214e-05	-0.00447604	0.000539549	-0.00131762	0	12965.2
293	2.84548	15.121	0.0677	3.92869e-06	4.93641e-05	-0.485745	-0.00020123	-0.0204078	0	5703.68
295	3.70848	10.7865	0.0683585	-3.09139e-06	8.62779e-05	-0.153035	-0.00809822	-0.0355301	0	10222.2
298	14.7146	14.53	0.0720911	1.9273e-05	-8.69795e-08	0.758717	0.0125033	-0.054334	0	19720.1
300	5.89181	5.55027	0.0512414	-2.64174e-05	1.56679e-05	0.172932	-0.00157824	-0.0216794	0	37192.8
301	17.2311	8.0921	0.0575657	-3.56355e-06	-8.19025e-07	0.0732042	0.023491	-0.0162296	0	13646
304	25.2723	4.24054	0.0742154	-1.82648e-05	-1.99207e-05	-0.0126564	0.00273043	-0.0017861	0	2874.06
305	1.96725	13.7623	0.0640556	-2.93316e-06	4.11696e-05	-0.286912	-0.00335598	-0.0190021	0	9656.65
306	22.2707	6.81027	0.0674183	-9.38016e-06	-8.0532e-07	-0.0268553	0.0121274	-0.00262642	0	6237.27
310	11.0887	5.87378	0.0656974	-2.62374e-05	-5.0351e-05	-0.125695	0.00774666	-0.0261445	0	47601.5
312	19.1368	8.59561	0.0507272	-3.20644e-06	4.56847e-06	-0.179483	0.0232295	-0.00916055	0	34716.1
313	18.2071	1.94704	0.0586009	7.49567e-07	-3.16412e-06	0.086418	0.00481062	-0.00239121	0	23433
315	6.35556	2.39159	0.0668322	-1.55672e-05	2.31359e-05	0.145594	2.14548e-06	-0.00652862	0	24476.9
319	4.12391	8.54321	0.0736573	-8.26111e-06	4.31859e-05	0.100699	-0.00467198	-0.0309416	0	32559.5
327	3.8367	15.5755	0.0632286	1.31297e-05	4.88042e-05	-0.68393	0.00347125	-0.0299053	0	3202.58
328	18.2615	11.5848	0.0696034	8.67827e-06	5.01468e-06	0.394959	0.0270585	-0.0113964	0	5691.82
330	1.21941	14.892	0.0605822	2.52976e-07	5.47237e-05	-0.144075	-0.000384366	-0.00941157	0	2859.16
332	1.48446	14.712	0.0564883	-6.29508e-07	4.32137e-05	-0.0507399	-0.000916019	-0.0112595	0	4141.73
336	25.4662	8.40059	0.0502189	1.16849e-05	-4.97902e-05	0.054459	0.00469887	0.00332358	0	23623.5
338	26.4653	7.69677	0.0515005	-7.41067e-06	-3.93489e-05	0.00946227	0.00143634	0.00227744	0	16336.7
339	23.6799	4.35141	0.0732215	-3.9794e-05	-6.26028e-06	-0.0322443	0.00605037	-0.00215083	0	10161.1
341	26.4775	3.41469	0.0654933	-2.26387e-06	-3.27803e-05	-0.00141202	0.000577529	-0.00129617	0	8968.97
342	26.3393	5.59625	0.0571704	-2.45522e-05	-5.75304e-05	0.0212653	0.0016976	-0.000828464	0	12618.6
348	5.37613	13.0004	0.0659875	3.44628e-06	5.62761e-05	-0.161443	-0.0107369	-0.0574296	0	35810.8
350	8.59174	8.25163	0.0516838	-1.41423e-05	-2.89492e-06	-0.506239	0.000187856	-0.0445201	0	54198.3
354	24.6102	2.61916	0.0666467	-1.09887e-05	1.89486e-06	-0.0682856	0.00247076	-0.00158086	0	4131.36
355	13.3684	12.3503	0.0748768	7.72384e-07	-2.52277e-06	0.502174	0.0224733	-0.0640295	0	10944.1
358	26.476	9.15219	0.0682527	-1.85774e-06	-3.70523e-05	-0.115244	0.00170521	0.00589645	0	6759.51
359	13.887	5.02323	0.0661344	-2.60036e-05	-4.15679e-05	0.230319	0.0111387	-0.0179598	0	27493.2
362	5.95165	10.0348	0.0740584	9.76118e-08	5.91412e-05	0.141378	-0.00674131	-0.0469541	0	44136.5
363	14.8026	13.1155	0.0548778	7.05833e-06	6.43905e-06	-0.0819203	0.0246303	-0.0489966	0	25331.1
366	26.6786	5.17831	0.0620491	-1.12847e-05	-5.76875e-05	0.0164856	0.0006257	-0.00133106	0	12988.4
368	5.36461	7.73782	0.0683189	1.91083e-07	4.70762e-05	0.30124	-0.00402591	-0.0333665	0	25336.2
370	10.4869	14.734	0.0502697	1.45201e-05	3.14265e-06	0.131557	0.00382915	-0.107454	0	67554.6
373	10.0515	5.39858	0.0746167	-2.41282e-05	-5.99246e-05	0.580111	0.00397353	-0.0237961	0	45677.9
374	4.65342	1.55291	0.0681705	2.41954e-08	1.46875e-05	0.122237	-0.000419844	-0.00275608	0	19479.3
375	2.90152	3.70552	0.0650516	-4.16915e-06	7.46168e-06	0.101423	-0.00110028	-0.0111545	0	27564.8
376	10.8907	2.96678	0.0744426	-1.94939e-06	-4.96409e-05	0.192055	0.00370892	-0.0103122	0	40819.7
383	7.88893	8.22284	0.0566434	-1.29269e-05	1.18628e-06	0.0317864	-0.00110567	-0.042789	0	31367.6
384	7.09254	9.00806	0.064401	-2.00268e-06	9.30487e-06	0.237118	-0.00331368	-0.0467176	0	64725.1
388	21.739	9.48281	0.0697648	6.07349e-07	4.47024e-06	-0.00537879	0.0178627	-0.00112432	0	12192.1
395	4.95254	9.31452	0.067038	-5.22177e-06	5.1895e-05	0.21873	-0.00578859	-0.0370836	0	51648.8
400	19.3642	9.0733	0.0552619	1.51473e-07	3.24781e-06	0.163509	0.0236085	-0.00755402	0	7901.34
403	26.7393	7.15632	0.0706882	-6.25695e-06	-8.88465e-05	0.0514064	0.000514519	0.00174633	0	12983.5
406	3.3318	10.8022	0.0665292	-5.07182e-07	8.20933e-05	-0.04408	-0.00589185	-0.033666	0	24521.7
407	5.0775	7.29763	0.0659139	-6.86497e-06	3.24233e-05	-0.134685	-0.00321784	-0.0295524	0	41709.4
408	3.40893	1.76708	0.0708068	5.60521e-07	1.1141e-07	0.133521	1.10948e-05	-0.0029187	0	17317
409	6.53193	8.40297	0.0738786	-9.94846e-06	9.44734e-06	-0.131458	-0.00378445	-0.0398501	0	23615.2
410	13.2344	8.08409	0.0540482	-9.63109e-06	-1.06335e-05	-0.149543	0.0169112	-0.0362989	0	30712.3
413	23.2332	1.92175	0.0680833	-1.77076e-05	3.58313e-06	-0.0290568	0.00206223	-0.000604851	0	1387.9
416	4.2496	5.99223	0.0649273	-5.28078e-06	2.65838e-05	0.192325	-0.00281255	-0.0215869	0	30942
421	24.8845	1.52845	0.0636026	-4.63298e-06	9.36315e-07	-0.0827353	0.000754653	-0.000582475	0	8494.48
423	12.8813	4.53089	0.0538369	-1.79115e-05	-3.71831e-05	0.141088	0.00860229	-0.0166386	0	29835.9
425	17.7373	7.69904	0.0635653	6.99894e-06	1.70957e-06	0.175825	0.0223174	-0.0142448	0	30548.4
426	10.3583	7.50836	0.052616	-1.6839e-05	-4.59069e-05	-0.44236	0.0074066	-0.0386143	0	7365.24
428	8.32971	5.75735	0.0518119	-7.14541e-06	-7.47425e-06	-0.0328804	0.00101225	-0.0273741	0	32820.2
431	21.85	5.81238	0.0590341	-7.87123e-06	1.50197e-06	-0.0745159	0.0116062	-0.00333722	0	13604.5
434	25.76	5.21203	0.0574064	-2.95634e-05	-5.12206e-05	-0.159192	0.00273821	-0.00122065	0	15562
436	18.0626	9.82272	0.0665746	2.10752e-06	3.23123e-06	0.33325	0.0277243	-0.0142234	0	17978.1
437	14.6236	13.3481	0.0621401	1.46899e-05	2.293e-06	0.670912	0.0253737	-0.0546008	0	14665.4
440	17.0361	6.68535	0.073674	-1.13022e-05	-6.56368e-06	-0.0341486	0.0197976	-0.0152297	0	15533.4
442	8.30073	11.4865	0.073583	9.06726e-06	1.1635e-05	-0.374961	-0.00207392	-0.0715654	0	24379.7
443	5.70951	9.99008	0.0607451	-4.07811e-06	7.86646e-05	-0.206079	-0.00682391	-0.0453633	0	33304
444	16.6171	10.5875	0.0708922	6.53737e-06	5.54101e-06	0.142981	0.030405	-0.0235136	0	25827
445	1.99144	15.7111	0.0627039	6.76436e-06	1.32013e-05	-0.393913	0.00327487	-0.0113594	0	1782.52
449	22.1777	3.7104	0.0625854	-1.45167e-05	-9.71351e-07	0.0436146	0.00673135	-0.00275204	0	10077.5
451	5.1521	3.46085	0.0541923	-7.97133e-06	4.50316e-06	0.0167422	-0.00133875	-0.010304	0	14865.8
452	12.9369	5.3633	0.0685271	-2.05618e-05	-3.61097e-05	-0.0928143	0.00981121	-0.0201298	0	31021.3
453	15.6515	13.2918	0.0664688	5.88796e-06	1.11604e-05	0.323764	0.0250181	-0.0383606	0	19192.9
454	12.0162	12.7909	0.064013	-4.61623e-07	1.29904e-05	0.355735	0.0164123	-0.0811222	0	33022.9
455	8.20131	12.2916	0.0670414	1.28642e-06	1.03976e-05	-0.377496	-0.00289392	-0.0768923	0	28572.4
457	19.9211	7.67727	0.0674014	-1.31455e-06	1.74677e-05	0.0330228	0.0198636	-0.00622423	0	18550.6
459	1.2626	3.6157	0.0720698	-2.08929e-07	7.74384e-06	0.131725	-0.000626571	-0.00973595	0	13006.3
460	19.4665	12.0296	0.066915	1.05996e-05	9.48801e-07	0.280288	0.02437	-0.00426691	3	8332.02
461	13.5564	15.4659	0.0554754	3.69307e-06	-5.38624e-07	0.890338	0.00579382	-0.0835545	0	58236.5
465	9.6925	7.36529	0.0749948	-1.14453e-05	-3.50455e-05	-0.462818	0.00398495	-0.0387455	0	6618.96
468	7.90811	11.6475	0.0605431	8.77718e-06	1.98878e-05	0.18308	-0.0036666	-0.0711104	0	41461.9
470	3.68638	6.24065	0.0523271	-8.77673e-06	2.49828e-05	0.0544362	-0.00283353	-0.0212742	0	58630.9
472	2.23171	1.4631	0.071164	-2.81217e-06	-1.51302e-05	0.118387	-0.000345131	-0.00211325	0	18365
473	4.93046	5.37613	0.0526372	-9.46418e-06	4.125e-05	-0.129044	-0.00289287	-0.0203003	0	25966.2
474	25.8456	1.11574	0.0640883	-1.47326e-06	-2.45646e-06	-0.0467111	0.000154013	-4.6283e-05	0	1518.96
480	8.84213	4.10348	0.0694584	-2.25507e-06	-2.40133e-05	-0.0257441	0.00219698	-0.0169189	0	27289.3
483	23.1652	5.82882	0.0664931	-1.58404e-05	-2.82466e-05	-0.0393495	0.00895816	-0.00222279	0	14061.7
486	8.54299	15.0947	0.0627767	9.09292e-06	7.98609e-06	-0.239536	-0.00120975	-0.107236	0	61185.1
488	23.5935	5.74939	0.0573331	-2.28621e-05	-3.91533e-05	-0.040609	0.00804999	-0.00181253	0	16554.6
489	16.7281	7.92183	0.0578933	-7.54969e-07	-5.06512e-06	0.168332	0.0229347	-0.0195825	0	40028.1
491	25.2676	5.43971	0.0663825	-3.82e-05	-3.06765e-05	-0.017715	0.00400819	-0.0013731	0	16954.3
496	14.3947	12.4252	0.0533871	7.20405e-06	7.69849e-06	0.583386	0.028772	-0.0518702	0	25401.3
499	18.7732	1.56144	0.0702159	3.35337e-06	1.22899e-06	0.00460738	0.00266081	-0.0012618	0	15988.3
507	25.077	1.86532	0.052702	-6.38318e-06	3.16866e-07	-0.050907	0.000900061	-0.000867567	0	12338.4
512	17.9523	13.9823	0.0508849	-6.69911e-06	-1.01944e-05	0.402372	0.0174946	-0.0109899	0	3021.74
517	25.5122	7.50583	0.0578825	-1.54751e-06	-7.04456e-05	0.0673135	0.00503175	0.00169547	0	3021.89
522	23.5888	1.35207	0.0605552	-6.48821e-06	1.78682e-06	-0.0808421	0.000646078	-0.000307218	0	7454.3
523	8.83835	1.08417	0.0585388	-1.39051e-06	7.96276e-07	-0.113456	0.000344784	-0.00077294	0	6752.7
524	19.1892	3.8052	0.0588156	3.32129e-05	-2.11059e-06	-0.0954981	0.0104232	-0.00513778	0	17034.8
525	15.3709	3.26198	0.0660034	-4.92496e-06	-2.94338e-05	0.102152	0.00880089	-0.00791304	0	30849.7
527	8.56021	3.98295	0.0564019	-5.47547e-06	-2.06197e-05	-0.173017	0.00177606	-0.0159622	0	17389.7
530	20.7167	6.80393	0.0741585	-4.84158e-06	5.09222e-06	-0.055175	0.0155345	-0.00559524	0	14325.9
532	10.0056	9.88925	0.0624988	3.32279e-07	7.70799e-06	0.0579613	0.00515965	-0.0591218	0	48805.4
539	11.1182	4.91306	0.0728112	-2.15192e-05	-6.24768e-05	-0.104399	0.00612338	-0.0204738	0	61164
540	4.62456	14.1925	0.061307	-9.09901e-06	3.29241e-05	-0.989635	-0.00979197	-0.045284	0	36369.5
541	7.96216	13.8339	0.0589606	7.78369e-06	8.34877e-06	0.161419	-0.00303259	-0.0900457	0	46054.1
544	3.30401	9.84747	0.0598369	-1.25467e-06	6.13154e-05	-0.526139	-0.00522677	-0.0319393	0	26863.4
545	12.237	15.3662	0.0720506	1.68083e-05	1.4189e-05	0.728593	0.0036114	-0.106803	0	65052.2
546	11.9598	11.9772	0.0701651	-1.03515e-06	8.9194e-06	0.356243	0.0153465	-0.0734363	0	50126.6
547	15.9498	7.47699	0.0581319	-6.88718e-06	-8.79423e-06	0.0240954	0.0220833	-0.0219588	0	11649.4
548	4.82491	8.89577	0.0531474	-3.44339e-06	4.3769e-05	-0.17432	-0.00501006	-0.0349805	0	50151.6
550	20.603	6.36807	0.0700979	-7.22702e-06	5.26143e-06	-0.234196	0.0155035	-0.00543289	0	13557.3
552	2.53725	14.2679	0.0543431	-2.01886e-08	4.15764e-05	-0.554339	-0.0046263	-0.0205815	0	11249.5
557	20.5518	4.72716	0.0743363	-6.59287e-06	1.12425e-05	0.0281029	0.0116693	-0.00452326	0	18002.6
559	6.96391	6.01328	0.050317	-1.38895e-05	7.7049e-06	0.323581	-0.000772227	-0.0276953	0	57773.7
560	15.4964	13.2744	0.0748306	8.62494e-06	9.2416e-06	0.176377	0.0252239	-0.0402325	0	17819.6
563	16.1596	7.14824	0.0688686	-1.07662e-05	-1.16313e-05	0.140258	0.0210407	-0.0189821	0	35498.8
565	11.275	15.8136	0.0677077	0	1.00508e-05	0.0170223	0	-0.118713	0	30865
566	5.35312	4.19851	0.0615532	-2.27936e-05	2.18314e-05	0.0584506	-0.000741643	-0.01507	0	28829.7
567	7.82235	8.31889	0.0606749	-1.37265e-05	1.20043e-06	0.327217	-0.00129966	-0.0434344	0	26598.3
570	23.8026	2.76013	0.0505607	-2.27799e-05	1.29043e-05	-0.0752746	0.00329993	-0.00164366	0	12610.5
574	15.0604	6.69065	0.0505279	-3.60929e-05	-1.48007e-05	0.283363	0.0186626	-0.0208693	0	21757.2
577	24.4874	1.6762	0.0527173	-1.06206e-05	3.428e-06	-0.0350201	0.00125675	-0.000786496	0	2150.27
582	20.7881	6.57441	0.0721215	-2.84485e-06	3.67657e-07	-0.0461667	0.0152351	-0.00531624	0	21258.4
585	15.67	1.88295	0.0589638	4.43623e-06	-8.88308e-06	-0.0909782	0.00322774	-0.00297547	0	27682.2
587	14.8755	4.48007	0.0524154	-9.29308e-06	-2.15229e-05	0.0569519	0.0125496	-0.0134332	0	33599
588	16.4216	12.4716	0.0617713	1.04376e-06	1.66067e-07	0.339795	0.0272229	-0.0271649	0	25862.3
592	12.5574	11.2557	0.0748549	-5.33978e-06	-1.59502e-06	0.278919	0.0183625	-0.0631824	0	16907.5
598	12.3768	15.3015	0.0615193	2.19985e-05	8.15726e-06	0.76257	0.00438655	-0.104334	0	81917.9
599	11.5546	2.88507	0.0683366	-1.14685e-06	-5.85038e-05	0.0702751	0.00433241	-0.00949973	0	3337.83
600	7.67241	10.1658	0.050801	-9.03024e-08	1.57731e-05	-0.675496	-0.00329429	-0.0568453	0	44254.1
607	25.9618	8.78578	0.0736031	-4.94471e-07	-3.39004e-05	0.23234	0.00348255	0.00492181	0	8367.04
610	6.26488	11.3874	0.0659058	8.16895e-07	4.09353e-05	-0.361641	-0.00744571	-0.0553327	0	35935.6
611	11.4123	4.37159	0.0674922	-1.75943e-05	-7.47696e-05	-0.267471	0.0061969	-0.0163231	0	21538.8
613	8.83814	5.87822	0.0680411	-1.07828e-05	-2.03683e-05	0.177187	0.00230872	-0.0275417	0	28888.8
616	6.52624	6.18819	0.0606374	-1.14126e-05	4.71387e-06	-0.146513	-0.00159327	-0.0274352	0	8085.43
618	7.30762	1.91779	0.0502334	-2.40724e-05	1.47743e-05	0.0559157	0.000492414	-0.00442239	0	11837.8
620	21.0209	9.6531	0.0522163	3.88355e-06	1.74183e-06	0.195905	0.020084	-0.0013987	0	7263.27
624	10.4164	7.68704	0.0607039	-2.07971e-05	-4.05063e-05	0.283377	0.00769539	-0.0403091	0	48073.9
625	4.96692	10.076	0.0695933	-2.06394e-05	6.55751e-05	-0.592534	-0.00630036	-0.03967	0	39408.9
626	12.5801	3.5561	0.0634161	-1.24885e-05	-5.63163e-05	0.13513	0.00634246	-0.0117869	0	13006
627	7.18419	1.5935	0.0567775	-2.0874e-05	2.0038e-05	0.0176609	0.000220021	-0.00275679	0	14651.9
632	7.14405	15.2153	0.0594225	1.10121e-07	1.97926e-05	-0.619371	-0.000546187	-0.0966343	0	46279.7
633	14.6723	3.27623	0.061966	1.32646e-05	-4.46128e-05	-0.0826728	0.00759202	-0.00848611	0	17803.3
636	8.23207	9.83705	0.0639263	1.76087e-07	2.85898e-05	-0.136942	-0.000865235	-0.0564505	0	55434.4
639	18.1402	3.75264	0.0701593	-1.36238e-05	8.38765e-06	-0.287106	0.0111045	-0.00609357	0	35023.8
642	2.84488	9.01963	0.0675386	-2.37128e-06	7.23795e-05	-0.421526	-0.00338821	-0.0279453	0	25778.6
645	20.9532	6.19947	0.0608616	-1.04977e-06	-4.58096e-06	0.0245338	0.0140686	-0.00502663	0	12631.3
647	2.65348	15.2129	0.055016	3.31845e-06	4.09441e-05	-0.441369	0.00064873	-0.0183064	0	2488.03
648	20.8569	2.52582	0.0645715	-2.61652e-06	-1.70387e-06	-0.081403	0.00518268	-0.00207067	0	11454.9
651	16.195	9.11489	0.0662388	2.49481e-06	-2.44904e-06	0.297134	0.0264858	-0.0243318	0	16031.3
652	11.8863	6.09341	0.0591497	-2.78556e-05	-4.48803e-05	-0.240033	0.0103554	-0.0274279	0	29601.6
654	23.1271	5.68204	0.051725	-1.89913e-05	-2.75017e-05	-0.0986419	0.00881546	-0.00230464	0	24654
655	15.2117	3.28211	0.0570951	-4.09331e-05	-9.68975e-07	-0.0282398	0.00814392	-0.00754771	0	23276.4
656	16.46	12.1352	0.073641	7.71115e-07	-3.83207e-07	0.184648	0.0276183	-0.026763	0	15734.5
665	1.24999	4.25819	0.07174	1.70339e-06	8.21352e-06	0.0350118	-0.000611129	-0.0124142	0	24107.1
667	8.74053	3.59817	0.0514877	-2.40068e-05	-3.65442e-05	0.225341	0.00192583	-0.0145623	0	41467.8
668	2.59415	14.7189	0.0613802	4.48208e-06	4.20587e-05	-0.346597	-0.00238934	-0.0193278	0	3898.66
671	12.0119	6.30983	0.0556775	-2.85009e-05	-4.56744e-05	-0.667755	0.0107893	-0.0283117	0	17154.4
678	14.0566	13.6556	0.0744261	1.80191e-05	-5.11869e-07	1.22837	0.0228243	-0.0647359	0	24553.5
679	20.2361	8.81661	0.0555366	-2.55353e-06	3.08505e-06	-0.0677795	0.0210884	-0.00492976	0	2995.86
680	12.8462	13.7191	0.0599959	1.26067e-05	5.26639e-07	-0.0629479	0.02127	-0.0813978	0	20695.8
683	11.6387	15.7918	0.0742025	0	1.68679e-05	-0.00090911	0	-0.118997	0	26262.9
685	18.6536	1.57003	0.0501048	3.85091e-06	9.05165e-07	0.0682378	0.00290622	-0.00137841	0	32440.5
690	16.0849	12.2003	0.0640833	1.07979e-06	1.40038e-06	0.603949	0.0272545	-0.0311502	0	3690.95
692	4.39115	5.53172	0.0590312	-1.01079e-06	3.04412e-05	-0.00192132	-0.00244328	-0.0199969	0	31498
694	5.6233	7.9558	0.0621857	-4.11311e-06	2.89962e-05	0.00175602	-0.00478689	-0.0343603	0	28848.5
697	9.68864	4.05713	0.0734195	-2.09272e-05	-5.01807e-05	-0.106649	0.00332152	-0.0164604	0	29072.5
698	12.9076	4.99444	0.0696895	-1.25784e-05	-3.31835e-05	-0.0425751	0.00942259	-0.0186755	0	17275.8
702	4.2665	14.3331	0.0521242	-7.96356e-06	4.08547e-05	-0.657247	-0.00746319	-0.0399413	0	35321.7
703	8.1964	2.39857	0.070854	-2.74163e-05	-1.02663e-06	-0.018904	0.000740155	-0.00719093	0	37355.9
707	26.8853	4.82488	0.0602173	-2.93392e-06	-5.75957e-05	-0.00313617	0.00023338	-0.00127012	0	8213.41
711	12.6118	7.8381	0.053742	-2.12019e-05	-1.43642e-05	-0.0894033	0.0153605	-0.0376156	0	40440.6
713	25.1753	1.9202	0.060026	-6.57925e-06	-3.02181e-08	-0.0353321	0.0008279	-0.000850724	0	7039.75
714	24.2873	8.47375	0.0520093	-3.51373e-06	-4.75064e-05	-0.189796	0.00850173	0.00228764	0	22264.8
715	3.7564	5.87339	0.0721444	-7.60077e-06	2.9264e-05	-0.028729	-0.00277392	-0.0201355	0	36498.2
721	21.9353	3.01583	0.0665844	-7.06063e-06	-1.36795e-06	0.00844483	0.0058472	-0.00282645	0	2916.15
724	10.4278	3.33874	0.0566134	-2.91122e-06	-5.56846e-05	-0.006399	0.00355835	-0.0127084	0	5462.27
726	11.0161	7.67007	0.0678767	-2.39124e-05	-2.42388e-05	-0.137051	0.00930594	-0.0392811	0	25684.6
728	22.7735	5.18689	0.0665394	-2.02409e-05	-9.67299e-06	0.0123948	0.00880434	-0.00272037	0	20267.1
729	5.41118	1.4222	0.0740347	-1.09467e-06	2.01307e-05	0.0213722	0.000176533	-0.00169414	0	16825.3
731	22.4585	6.1584	0.0582903	-1.07224e-05	-5.27314e-06	0.15418	0.0110488	-0.00290043	0	13848.4
732	4.44894	4.1599	0.0652063	2.88982e-07	3.09771e-05	-0.111746	-0.00173341	-0.012213	0	12664.5
733	2.09021	3.67717	0.073878	2.25748e-06	-2.26326e-06	-0.0290754	-0.000992607	-0.0104511	0	26049.9
743	16.4893	9.61854	0.0640414	2.19081e-06	1.41472e-06	0.293203	0.0273302	-0.0239703	0	31471.7
745	5.33528	2.46645	0.0557049	-8.26069e-06	2.1564e-05	0.014513	-0.00078554	-0.00665075	0	22751.7
748	18.2322	9.08402	0.0579331	9.41286e-07	5.73539e-06	0.63525	0.0260859	-0.0128574	0	33324.7
751	23.9703	6.09467	0.053261	-2.01369e-05	-4.39685e-05	-0.172939	0.00752367	-0.00156525	0	8232.82
754	14.4085	14.2317	0.0659321	1.79044e-05	3.144e-06	0.954841	0.0169888	-0.0597637	1	110174
756	11.5274	6.40099	0.0580577	-3.57696e-05	-3.2402e-05	-0.300308	0.0100365	-0.0292466	0	43367.2
758	15.5236	2.88389	0.069552	5.14822e-07	-2.55574e-05	-0.160482	0.00754339	-0.00639672	0	12681
759	5.05669	1.44378	0.0610039	-1.72055e-06	1.48503e-05	0.0874239	-0.000227887	-0.00167797	0	39718.7
760	14.2954	11.681	0.0557999	2.63847e-06	8.89625e-07	0.112189	0.0264438	-0.0499032	0	40216.6
762	16.7195	1.25304	0.0716476	7.74911e-06	1.49443e-07	-0.0377299	0.00133786	-0.000893521	0	21054.6
763	6.02752	4.84485	0.0659921	-2.11197e-05	2.38659e-05	-0.155133	-0.0014394	-0.0191391	0	34080.4
765	17.3687	3.04203	0.0600962	-3.09484e-07	2.31605e-07	0.0441137	0.00803114	-0.00564403	0	24660.6
767	15.7653	6.32327	0.0593063	-2.21278e-05	-1.2181e-05	-0.00651979	0.0184808	-0.0176919	0	43282.3
768	24.2403	1.54479	0.070205	-8.30807e-06	3.741e-06	-0.143003	0.000916822	-0.000487416	0	6788.5
770	8.1706	14.28	0.0596184	1.05643e-05	4.2014e-06	0.608036	-0.00243941	-0.0965796	0	68929.7
776	7.27044	4.12951	0.0669048	-1.46514e-05	1.5616e-06	0.080283	-0.000505448	-0.0158347	0	24915
778	11.2826	10.0688	0.0555536	-3.8247e-06	5.35436e-06	-0.19358	0.0120566	-0.0579246	0	34788.5
782	16.0038	7.32051	0.0601232	-7.48874e-06	-8.31152e-06	-0.0497659	0.020265	-0.0207072	0	15701
784	9.32734	8.40776	0.0504376	-7.20165e-06	-1.51119e-05	0.262349	0.00388674	-0.0460177	0	36412
791	15.9124	14.9496	0.0590755	2.0243e-05	1.38274e-05	0.548285	0.00713319	-0.0329491	0	14028.7
792	5.96874	3.47987	0.0737045	-1.79606e-05	1.35825e-05	-0.0690903	-0.000729981	-0.011771	0	22994
794	10.209	14.0313	0.0588257	8.97707e-06	8.33942e-08	-0.193633	0.00445638	-0.101386	0	14483.4
795	2.74485	5.46933	0.067232	-4.75914e-06	1.71856e-05	-0.040757	-0.00149975	-0.0174363	0	40856.3
797	26.3971	3.5155	0.0636889	-3.63171e-06	-3.28314e-05	-0.0231731	0.000759926	-0.00129847	0	15319.5
802	26.8865	5.17759	0.0645945	-5.62772e-06	-6.17218e-05	0.0499076	0.000292846	-0.00112009	0	9408.86
803	16.6122	9.58424	0.0638442	2.69297e-06	2.2618e-07	0.495507	0.0274716	-0.0226853	0	18205.3
804	24.9316	7.99895	0.0679596	1.11567e-06	-5.51099e-05	0.127117	0.00707116	0.00226321	0	6922.57
807	2.67954	5.84858	0.0526539	-5.29414e-06	2.58339e-05	0.0225858	-0.001588	-0.0189315	0	10828
811	5.14581	13.8287	0.0656718	-5.48223e-07	3.38763e-05	-0.384319	-0.0122156	-0.0549911	0	31826.2
813	5.54983	2.45035	0.0643101	-8.98656e-06	1.99566e-05	0.0697737	-0.000949266	-0.00707133	0	28288.4
815	4.77075	8.3247	0.0594729	-5.16348e-06	2.93009e-05	-0.0987438	-0.00488263	-0.0335375	0	17702.4
816	13.5269	6.11919	0.0673582	-2.59419e-05	-1.9679e-05	-0.0651557	0.0152139	-0.0249293	0	17143.1
820	13.7742	15.7354	0.0654669	-9.49771e-06	-2.21446e-06	1.32606	0.00131921	-0.0791569	0	41032.8
821	20.3072	9.98809	0.0578805	4.56795e-06	7.76965e-06	-0.0816514	0.0233384	-0.00319535	0	8668.77
823	5.54301	12.6915	0.0526342	3.50379e-06	5.86367e-05	-0.344082	-0.0104421	-0.0582471	0	65535
828	21.6812	2.6268	0.0704305	-3.53334e-06	-3.48441e-07	-0.177006	0.00478727	-0.00242881	0	17470.6
829	10.5143	2.09802	0.0598005	-1.25261e-07	-2.74215e-05	-0.256279	0.00253984	-0.00567704	0	40892.3
830	11.3647	9.64538	0.0518253	-1.65676e-06	6.44751e-07	0.282439	0.0116747	-0.0542965	0	12709.3
832	21.9621	5.09981	0.0545061	-1.41914e-05	4.24942e-07	-0.0719393	0.00971386	-0.00373893	0	11770.9
833	2.71411	12.0474	0.0688549	6.13864e-06	4.00266e-05	-0.291625	-0.00632745	-0.0295268	0	32851.9
835	16.0687	7.22841	0.0528461	-8.36371e-06	-9.6117e-06	0.483384	0.0205589	-0.0201357	0	28523.7
838	13.0584	5.95168	0.0529311	-2.26894e-05	-2.76357e-05	0.622067	0.0139296	-0.0237496	0	32789.1
839	6.25267	4.68148	0.0719646	-1.70189e-05	2.57997e-05	0.244803	-0.00150886	-0.0187196	0	30717.7
844	7.96374	14.0745	0.0744422	7.87185e-06	9.39419e-06	0.0477745	-0.00201358	-0.0918317	0	50492
846	20.9649	8.17181	0.0604337	-9.65814e-07	1.6179e-06	-0.0327655	0.0180394	-0.00357977	0	23302.8
847	1.16469	12.8849	0.0619518	-1.34443e-06	4.71969e-05	-0.164568	-0.000735226	-0.0190184	0	26112.4
850	20.652	4.29176	0.0573745	8.9445e-06	4.25894e-05	0.027533	0.0100439	-0.00430772	0	13920.7
851	10.4337	7.23649	0.0509779	-1.9609e-05	-5.01695e-05	0.433662	0.00669767	-0.0374843	0	40366.4
853	4.85369	11.3744	0.0632651	1.32446e-07	8.52451e-05	-0.204498	-0.00926704	-0.0445577	0	25624.7
855	26.0042	2.62786	0.0714329	-6.38682e-06	-1.81287e-05	-0.00330803	0.00100973	-0.00119685	0	11974.7
858	1.76076	8.08595	0.056868	-1.7124e-06	0.000104052	-0.185113	-0.0016214	-0.0234654	0	43267.3
860	9.09047	8.94304	0.0595568	-9.97286e-07	-2.45707e-06	0.00644687	0.00133171	-0.0493046	0	18725.8
861	17.137	9.1124	0.0661227	4.11088e-06	1.52715e-06	0.0634295	0.0272904	-0.0193237	0	6989.9
863	7.0295	6.78662	0.0572811	-1.9267e-05	4.47459e-06	-0.193203	-0.00113404	-0.0316513	0	21637
865	1.2547	6.45298	0.0667671	3.67715e-07	1.3747e-05	0.0857905	-0.000530353	-0.0188526	0	8491.16
867	15.2846	12.8092	0.0685131	7.02217e-06	8.50969e-06	0.633481	0.0247255	-0.0423012	0	36075.9
869	5.31071	6.42559	0.0691575	-4.63509e-06	5.89707e-05	-0.0307434	-0.00361543	-0.0261594	0	18940.6
877	8.70193	12.1805	0.0740592	1.14642e-05	6.71227e-06	-0.865277	-2.96535e-06	-0.0774104	0	27466.6
878	2.23956	4.50332	0.0667472	-9.74694e-06	5.3258e-06	-0.0135792	-0.000921073	-0.0135568	0	39628.7
884	26.2791	6.51255	0.0688161	-1.74071e-05	-5.96075e-05	0.0279748	0.00211504	5.96124e-05	0	13194.4
886	10.4711	8.62952	0.068922	-7.70678e-06	-1.44429e-05	0.0668972	0.00731795	-0.0472704	0	8970.01
887	6.66048	4.3418	0.0691138	-1.80247e-05	1.71627e-05	-0.0178662	-0.00115919	-0.0173045	0	42449.3
890	3.03696	6.43645	0.0587731	-6.57132e-06	1.49592e-05	0.12048	-0.00265184	-0.0206693	0	26706.1
894	26.9497	5.80603	0.056733	-5.21313e-06	-6.6904e-05	-0.069009	7.50454e-05	-0.000588399	0	739.548
895	19.5946	10.1466	0.0739153	2.08632e-06	3.81559e-06	0.311076	0.0256974	-0.00488003	0	9119.55
896	6.1949	14.6271	0.0692891	0.000176604	-0.000123781	0.108162	-0.00749466	-0.0783997	0	16417.9
902	9.41161	13.5589	0.0660392	8.36924e-06	3.83932e-06	-0.141156	0.00166794	-0.0952865	0	81285.9
905	9.57827	13.4142	0.0587747	5.72991e-06	-2.12904e-07	-0.157436	0.00237506	-0.0939929	0	56324.3
906	26.0814	7.723	0.0558017	-1.09714e-06	-3.06422e-05	0.0861093	0.00333069	0.00277067	0	1923.24
909	23.0645	8.34743	0.0510643	-2.66575e-06	-1.58487e-05	-0.0266321	0.0125132	-0.000331957	0	24576.1
910	3.12192	10.794	0.0603284	4.49674e-07	8.46218e-05	-0.094111	-0.00597871	-0.0321021	0	17466
911	3.10907	5.55009	0.069926	-6.96951e-06	1.62122e-05	-0.0128624	-0.00181594	-0.0181654	0	31673.6
915	12.4617	7.4017	0.0693544	-2.44122e-05	-1.85539e-05	-0.173882	0.0136716	-0.0356227	0	16796.3
916	16.6617	10.8377	0.070713	6.39622e-06	4.33495e-06	0.402317	0.0306529	-0.0240073	0	6796.31
917	8.68553	12.4291	0.0501374	1.10873e-05	3.97104e-06	-0.18329	-0.0002371	-0.0798054	0	81932
920	8.51442	12.3131	0.05292	1.05168e-05	5.69146e-06	-1.10418	-0.000544291	-0.0771491	0	55195.1
921	4.13235	14.1684	0.0602919	-6.42232e-06	4.05872e-05	-0.474943	-0.00836485	-0.0382071	0	21274.3
922	8.9141	6.82783	0.0618363	-4.92715e-06	-1.32208e-05	0.257901	0.00175511	-0.0344814	0	54192.4
923	7.8523	1.03376	0.0689001	-2.15039e-06	-2.85379e-07	-0.0343919	-4.89855e-05	-0.000233869	0	11611.7
925	21.091	4.45134	0.0548205	-6.44254e-07	1.12605e-05	-0.0624615	0.0101435	-0.00396399	0	13677
929	10.5823	10.5666	0.0609197	-1.02025e-06	1.12294e-05	0.825851	0.00762963	-0.0636973	0	73767.7
930	14.4252	15.6704	0.0732719	1.3263e-05	6.37739e-06	0.726213	0.00165612	-0.0576884	0	16740.6
936	8.76902	9.14785	0.061923	-3.58954e-06	8.73735e-06	-0.191706	0.000422904	-0.0515214	0	61410.4
937	25.5213	8.8186	0.0688396	-6.56894e-06	-5.31997e-05	0.157124	0.0044856	0.00424505	0	4429.5
940	18.1628	3.61745	0.0676806	-9.54967e-06	7.48925e-06	-0.369348	0.00988005	-0.0058119	0	29712
944	2.33922	8.36605	0.0513398	1.68895e-07	8.40466e-05	-0.131631	-0.00295074	-0.0252176	0	41479.9
945	19.7903	1.81172	0.0579692	1.91904e-07	-1.21125e-07	-0.0972621	0.00335683	-0.00135935	0	8974.86
952	2.69227	15.6823	0.0672419	4.2462e-06	3.62781e-05	-0.541847	0.00386759	-0.0176151	0	842.055
954	12.3399	9.40722	0.0646526	-5.32202e-06	-1.57311e-06	0.301115	0.015944	-0.0493071	0	45172.3
957	17.3005	5.1816	0.0609954	-2.17816e-05	4.55507e-07	-0.0118609	0.015247	-0.0107964	0	19821.8
959	2.56322	11.5222	0.0531979	-4.09569e-06	4.27282e-05	-0.134055	-0.00592645	-0.0296062	0	20915.4
961	22.7758	2.83387	0.0625279	-1.36066e-05	4.37638e-06	0.12111	0.00442737	-0.00173899	0	13385
962	25.3308	5.71242	0.0689487	-3.05783e-05	-4.1873e-05	-0.017729	0.00446765	-0.00116808	0	9249.43
963	9.67388	14.7152	0.0647393	1.52961e-05	4.85781e-06	0.0841884	0.000938054	-0.107834	0	7665.87
964	26.8191	9.72498	0.0630698	2.06805e-06	-6.70587e-05	-0.125353	0.000483067	0.007228	0	5243.49
966	16.3574	6.59533	0.0500184	-1.72284e-05	-1.68366e-05	-0.104374	0.0194078	-0.0164891	0	6864.93
969	10.2033	1.20214	0.0598204	-5.09545e-06	-5.08922e-06	-0.0976133	-3.37407e-07	-0.00136703	0	25366.3
970	7.33443	1.47627	0.0683361	-2.06161e-05	1.67636e-05	-0.0459673	0.000167653	-0.0031327	0	28433.7
975	20.2885	7.70996	0.055118	-3.63961e-06	1.34655e-05	0.245734	0.0193644	-0.00628363	0	13660.4
976	2.32565	1.26627	0.055008	9.16332e-07	-6.62124e-06	0.179594	2.19698e-05	-0.00119523	0	34187.3
978	11.8569	15.4079	0.0510833	8.8525e-06	2.14608e-05	-0.286961	0.00267382	-0.113046	0	46676.1
982	8.95733	5.43665	0.0568746	-1.24074e-05	-1.73994e-05	0.0253796	0.0024546	-0.0248485	0	15491
983	23.8974	6.45473	0.0729546	-1.4867e-05	-4.33664e-05	0.0165433	0.00854936	-0.00132736	0	5833.19
985	24.4839	1.50498	0.0506798	-6.23299e-06	3.11451e-06	-0.0546558	0.000804616	-0.000534022	0	11277.5
986	14.6081	2.74761	0.0662777	3.27859e-06	-2.89239e-05	-0.17851	0.00634082	-0.00617709	0	28630.4
990	18.5267	5.64451	0.0521266	-1.33342e-05	1.43408e-05	-0.0974761	0.0166799	-0.0089971	0	10724.7
991	5.72787	3.23574	0.0716886	-1.34571e-05	1.04352e-05	-0.111079	-0.00137157	-0.010225	0	36181.9
992	24.9248	1.42171	0.0508065	-3.95449e-06	3.51105e-07	-0.102737	0.000509963	-0.000514629	0	12810.6
1000	1.42446	3.50473	0.0593005	4.85722e-06	1.07667e-05	0.000159939	-0.000592651	-0.00954011	0	21233.2
1001	7.88133	12.4327	0.0532487	-2.76355e-08	3.42543e-06	0.622274	-0.00407581	-0.077233	0	16451.2
1004	2.94807	2.19118	0.0694819	5.53242e-06	-1.22216e-05	0.208308	-0.000672844	-0.0044282	0	29098.4
1005	11.0623	1.26113	0.0534515	-1.62694e-07	-6.83422e-06	-0.033275	0.000416555	-0.000911891	0	50968.2
1007	19.2074	5.51789	0.071452	-5.125e-06	1.44907e-05	-0.0318819	0.0153216	-0.00772693	0	18285.5
1010	8.68619	5.05167	0.0634417	-6.31598e-06	-9.93734e-06	-0.236735	0.00212382	-0.0226525	0	37294.8
1012	7.3745	8.1712	0.059997	-1.5265e-05	3.57047e-06	0.0629614	-0.00105996	-0.0414974	0	29839
1013	2.76044	8.17395	0.0583922	-1.21506e-06	4.84761e-05	-0.101447	-0.00325285	-0.0257294	0	22855.1
1016	2.38485	5.7357	0.0579309	-1.02566e-05	3.14661e-05	-0.268733	-0.00147981	-0.0177435	0	25662.3
1019	12.4937	6.93275	0.066886	-2.78348e-05	-2.70785e-05	-0.00786494	0.0139589	-0.0311297	0	27786.7
1020	2.25782	3.99772	0.058313	-2.49946e-06	-2.79796e-06	-0.157658	-0.00119538	-0.0116652	0	32987.3
1025	10.8257	9.94132	0.0555286	-5.28253e-06	7.59676e-06	0.0919617	0.00942271	-0.0586293	0	41395.5
1026	9.19938	14.2847	0.0662878	6.77273e-06	2.90608e-06	-0.373338	0.00023672	-0.103322	0	37657.5
1031	5.97281	6.79127	0.0565716	-1.62958e-05	7.62579e-06	0.643109	-0.00208267	-0.0297848	0	3950.86
1034	18.5784	8.42368	0.0729725	-6.81485e-08	1.35655e-05	0.00847577	0.0234887	-0.0109734	0	5947.19
1035	15.4866	3.95597	0.0643433	1.50765e-07	-1.81823e-05	-0.0589155	0.0110408	-0.0103026	0	29637.1
1036	11.7661	1.09549	0.0743936	-3.74322e-07	-6.43573e-06	0.0731936	0.000154402	-0.000251831	0	14110.3
1040	2.38681	1.63768	0.0747493	1.76562e-07	-1.58461e-05	-0.0925788	-0.000332788	-0.00244069	0	38380.8
1041	9.01762	6.2834	0.073633	-1.1954e-05	-1.88376e-05	0.0859256	0.00248526	-0.0305196	0	49986.7
1045	10.9137	6.94317	0.0554634	-2.94323e-05	-4.13788e-05	-0.3416	0.00816392	-0.034153	0	9605.5
1047	4.36826	14.7258	0.0516076	-2.89112e-06	3.96171e-05	-0.467909	-0.00567408	-0.0396927	0	16986.3
1049	25.587	7.96346	0.0563072	8.17389e-06	-5.87462e-05	0.00803185	0.00490018	0.00244632	0	8807.41
1050	15.9491	8.11085	0.0573749	-2.77241e-06	-5.95932e-06	0.278125	0.0229861	-0.0226352	0	12735.4
1052	4.70227	11.4705	0.0675791	3.99059e-07	8.59455e-05	-0.0837308	-0.00950865	-0.0444971	0	51227.5
1054	14.6664	7.73801	0.0656755	-2.00121e-05	-2.56908e-05	0.332058	0.0208497	-0.0277447	0	31085.6
1058	3.72371	3.91119	0.0564525	5.63213e-06	3.95836e-05	-0.0921689	-0.00109672	-0.0128077	0	45255.9
1059	13.5402	7.85037	0.0603027	-1.37142e-05	-1.6693e-05	-0.148888	0.018049	-0.0333513	0	27386.6
1060	20.242	9.88376	0.0652486	5.12965e-06	7.58417e-06	-0.107054	0.023405	-0.00323909	0	15299.5
1067	15.8489	1.1078	0.0502907	5.74314e-06	8.68968e-07	-0.057673	0.000564724	-0.000297748	0	2850.82
1072	19.2386	10.8547	0.0737916	2.99825e-06	2.42346e-07	0.197663	0.0249399	-0.00637859	0	13635.7
1074	16.6448	2.2043	0.0747733	7.38484e-06	-6.0315e-06	-0.152857	0.00512334	-0.00385184	0	25286.8
1075	3.81402	6.39588	0.066699	-8.50534e-06	2.53993e-05	-0.128451	-0.00319322	-0.0221321	0	24273.1
1076	14.6771	6.58206	0.0695897	-4.08082e-05	-1.13532e-05	0.222818	0.0176092	-0.0222357	0	23394.9
1079	17.7675	10.438	0.0722417	6.52595e-07	8.45215e-07	-0.200342	0.0280547	-0.0156209	0	25498.4
1081	6.62187	12.0072	0.0662689	4.11158e-05	-6.97298e-06	-0.0628087	-0.00759119	-0.0634878	0	34348.2
1086	19.4116	11.4071	0.0635363	1.74728e-06	-2.38287e-07	0.121553	0.025516	-0.00475793	0	12650.1
1088	19.3106	2.77801	0.0603192	6.0071e-06	9.87794e-06	-0.220528	0.00661083	-0.00306168	0	11330.1
1091	15.3739	4.86456	0.0519565	-6.44368e-06	-1.33263e-05	-0.0513376	0.0130403	-0.0135946	0	22681.4
1092	11.1644	14.7487	0.0685601	1.08024e-05	6.23925e-06	0.693007	0.00626452	-0.106523	0	66543.1
1094	15.7549	9.87937	0.0717778	3.85918e-06	1.62196e-06	0.15129	0.0276364	-0.0298748	0	25076.5
1095	12.8013	1.77176	0.0702856	9.7272e-06	-2.08233e-05	-0.198527	0.00201043	-0.00292661	0	38673.2
1099	7.11988	13.8601	0.0668619	8.64375e-06	4.13157e-06	-0.194869	-0.00719	-0.0823749	0	9109.36
1101	13.8458	11.8707	0.0680402	-2.76389e-06	-3.69096e-06	0.270234	0.0247564	-0.0550144	0	19549.6
1104	15.9438	12.5578	0.0679193	3.28735e-06	2.84796e-06	0.726573	0.0267142	-0.0343808	0	34616.9
1108	16.416	9.5279	0.0524742	2.33329e-06	9.60298e-07	0.248313	0.0276223	-0.0243866	0	32575.7
1110	1.43538	10.6785	0.0695716	-3.60162e-06	2.78566e-05	-0.135688	-0.00206207	-0.0255147	0	18612.6
1111	18.3019	11.3119	0.0686647	8.65079e-06	3.66968e-06	0.199683	0.0276364	-0.0114375	0	14428.1
1117	5.06931	5.54919	0.0656155	-1.81058e-05	4.70129e-05	0.0339131	-0.00271784	-0.0214535	0	20490.9
1123	1.97162	3.73556	0.0583925	5.06227e-06	-3.62495e-06	-0.0571884	-0.000936779	-0.0104767	0	31546
1127	11.6488	7.86523	0.0546375	-1.73982e-05	-1.95615e-05	0.3391	0.0104915	-0.0410058	0	9118.83
1129	5.04478	15.2178	0.057856	7.18173e-06	2.81958e-05	-0.926101	-0.00324393	-0.0525731	0	8384.23
1130	1.72586	13.8453	0.0590353	-3.69168e-06	4.23617e-05	-0.312662	-0.00251375	-0.0164998	0	4746.26
1133	17.9053	2.86224	0.0681161	-1.24247e-06	-1.93499e-07	0.0289628	0.00745853	-0.00436059	0	22806
1136	15.2649	2.06926	0.059161	7.35096e-06	-1.15723e-05	-0.269591	0.00393571	-0.00317835	0	33750.8
1137	25.6198	9.37193	0.0508096	-6.01197e-06	-4.12392e-05	-0.0351345	0.00434811	0.00585156	0	6501.39
1138	17.026	3.38663	0.0718462	3.1832e-07	-3.32513e-06	-0.215063	0.0090213	-0.00636121	0	16203.3
1139	22.211	6.26822	0.0748633	-7.70612e-06	9.24901e-07	-0.0328278	0.0115089	-0.00289351	0	5885.39
1140	16.9855	1.65376	0.0578772	4.93587e-06	-2.5036e-07	-0.0377595	0.00312701	-0.00195714	0	17670.6
1143	26.1571	8.76	0.0549035	-8.65762e-06	-4.20825e-05	-0.252221	0.0026285	0.00504089	0	6060.89
1144	20.5441	6.82672	0.0670766	-5.0327e-06	1.20918e-05	-0.136168	0.0160583	-0.00571447	0	12858.3
1145	20.042	11.1176	0.0544203	1.58231e-06	5.09857e-07	0.216907	0.0251628	-0.00251127	0	1891.67
1146	16.2344	6.69454	0.0604839	-1.62195e-05	-1.92437e-05	-0.136786	0.0194283	-0.0170398	0	7070.22
1149	13.3097	13.6114	0.0588583	1.53092e-05	1.27647e-06	1.25155	0.0225439	-0.0740782	0	72005.2
1152	5.48175	15.6104	0.0747192	9.22322e-06	1.9824e-05	-1.46421	0.00136639	-0.0618243	0	16895.6
1153	3.62105	5.90291	0.0668576	-4.23424e-06	2.52813e-05	-0.135707	-0.00242765	-0.019938	0	42363.3
1157	19.5627	7.13711	0.0519091	-9.77389e-06	1.20749e-05	0.136652	0.0186662	-0.00755412	0	9538.92
1159	23.9846	1.56794	0.0627139	-8.4819e-06	2.12244e-06	-0.0210434	0.000832407	-0.000462401	0	8103.23
1160	6.82982	7.05835	0.0730389	-1.52304e-05	4.90505e-07	0.0727605	-0.00122415	-0.0332333	0	37135.1
1161	20.1515	11.5609	0.0595917	-9.86621e-07	-1.85869e-07	0.108013	0.0248543	-0.00161626	0	5201.68
1162	12.007	3.03726	0.0582026	-2.81018e-06	-7.83855e-05	0.071945	0.00504536	-0.00927807	0	33507.4
1163	24.1095	2.45818	0.0611387	-1.83464e-05	7.46406e-06	-0.0289034	0.00269534	-0.00135271	0	10621.6
1164	7.71364	4.10639	0.0653594	-7.35971e-06	-3.33722e-06	-0.0420812	0.000832153	-0.0169335	0	29571.4
1165	18.6828	11.8212	0.0703482	1.04705e-05	1.96505e-06	0.375012	0.0254565	-0.00853062	3	17562.3
1166	1.28677	1.02809	0.0672162	7.85723e-08	-1.17555e-06	0.0406817	1.8244e-05	-0.000381656	0	12590.7
1168	15.8731	3.03017	0.0560539	-2.64617e-06	-1.8651e-05	-0.0319477	0.0079679	-0.00674696	0	17741.8
1173	25.9598	8.41912	0.0501891	-9.22923e-06	-5.72665e-05	0.0831074	0.00359342	0.00396027	0	8827.76
1176	23.4383	6.97246	0.0517273	-1.40852e-05	-3.23657e-05	0.344425	0.00979811	-0.00118405	0	7094.16
1177	3.60246	7.15728	0.0709388	-8.08467e-06	1.98258e-05	-0.0491353	-0.00356217	-0.0241863	0	16428.2
1179	20.906	1.5007	0.0696132	3.90225e-07	-9.36393e-08	-0.0351591	0.00167757	-0.000848143	0	9947.63
1180	20.6902	9.30656	0.0710117	2.19956e-06	6.74103e-06	0.0294352	0.0206062	-0.00281084	0	20548.3
1182	1.13733	2.81805	0.0654352	-7.64001e-08	6.48756e-06	0.0628432	-8.70539e-06	-0.00678742	0	11105.3
1183	22.9908	6.52939	0.0566639	-1.15234e-05	-2.57171e-05	-0.198422	0.0103722	-0.00208499	0	11365.8
1184	1.94326	11.4772	0.0703177	1.47437e-05	4.23469e-05	-0.232813	-0.00465017	-0.026196	0	24052.2
1185	3.8143	14.2744	0.0529321	-3.39752e-06	4.81041e-05	-0.568246	-0.006616	-0.033346	0	23402.3
1188	10.7325	3.88887	0.0664697	-3.44446e-06	-6.97281e-05	-0.252246	0.00444273	-0.0144241	0	20017.1
1190	6.85473	11.044	0.050159	-1.11979e-07	9.99611e-06	0.0351306	-0.00604425	-0.0578692	0	29734.7
1193	2.64638	4.00679	0.0613589	-1.21813e-05	-2.08939e-06	-0.00143872	-0.0010852	-0.0120268	0	12313.9
1200	2.82625	10.4703	0.0743606	1.34142e-05	6.32176e-05	-0.182829	-0.00530166	-0.0298672	0	37727.4
1202	13.834	1.3216	0.0642738	7.74257e-06	-3.23396e-06	-0.253307	0.001381	-0.00113852	0	25555.9
1203	14.9096	3.16538	0.0596772	4.02014e-06	6.77997e-06	-0.197815	0.00803609	-0.00835355	0	31723.6
1205	23.1094	9.64386	0.0710282	1.90615e-05	-1.03617e-05	0.0748467	0.0130516	0.00359912	0	8692.19
1206	17.3714	2.4121	0.0742643	4.45133e-06	-3.8478e-07	-0.0945022	0.00605947	-0.00420471	0	9201.48
1208	15.6687	4.67333	0.0603027	-1.31306e-06	-1.14652e-05	-0.0785512	0.013167	-0.0127764	0	23620.2
1209	13.7101	5.63554	0.0716682	-2.88802e-05	-4.15213e-05	0.199527	0.0137182	-0.0213101	0	26440.8
1212	13.302	8.79243	0.0597483	-4.93335e-06	-7.66084e-07	-0.448512	0.0180114	-0.0403879	0	13463.8
1216	15.3568	9.93035	0.06045	5.6004e-06	1.09581e-06	0.176986	0.0265864	-0.0323299	0	19818.9
1222	20.8784	4.34997	0.0674016	5.96545e-06	2.11901e-05	-0.114447	0.0101221	-0.00425825	0	15157.2
1223	3.03157	9.64195	0.0547721	-1.63559e-06	6.63357e-05	0.041593	-0.00469654	-0.0299008	0	27376.2
1226	9.15807	6.08015	0.0739154	-1.36778e-05	-2.65259e-05	-0.0479242	0.00296758	-0.0291121	0	38991.4
1228	6.53502	13.7052	0.0512918	3.38446e-06	1.58625e-05	-1.0601	-0.00916055	-0.0755782	0	49315
1230	12.1893	4.62918	0.0593932	-1.75586e-05	-6.17918e-05	0.0103595	0.00747015	-0.0179214	0	29757.6
1231	19.7815	7.69404	0.0735998	-1.18412e-06	2.13244e-05	0.0941457	0.0200415	-0.00717698	0	18017.3
1232	8.68198	6.10367	0.0664852	-1.00335e-05	-1.78699e-05	0.221662	0.00176515	-0.0289728	0	52481.3
1236	10.1015	13.0986	0.0634189	3.69244e-06	4.80262e-08	0.162964	0.00533548	-0.0918125	0	28360.8
1238	1.37107	8.41169	0.0661524	-4.61318e-06	5.66158e-05	-0.0345595	-0.000864982	-0.0236785	0	21614.6
1239	13.683	13.7071	0.0585536	2.20493e-05	1.36614e-06	0.414622	0.0223197	-0.0703043	0	47152.4
1240	22.0253	7.36858	0.0680147	-4.72399e-06	-2.16962e-06	0.0244537	0.0136908	-0.00249394	0	12031
1246	2.42608	9.90349	0.0601435	6.95735e-06	2.92355e-05	-0.180665	-0.00386036	-0.0279693	0	15366.9
1249	24.272	6.35117	0.0641512	-1.67309e-05	-5.52737e-05	-0.156816	0.00733392	-0.00104	0	15541.5
1251	19.1065	8.6975	0.0559408	-1.68895e-06	3.41067e-06	-0.0958185	0.0235745	-0.00933237	0	31201.4
1256	2.86718	6.73545	0.0534974	-6.92938e-06	1.32785e-05	0.160391	-0.00273399	-0.0212333	0	12876.9
1258	1.18511	8.83241	0.063327	-8.59911e-06	4.6816e-05	0.0629862	-0.000334314	-0.0240038	0	31748.8
1260	14.3165	3.37386	0.0737946	-2.95473e-06	-4.2477e-05	-0.174188	0.00757699	-0.0087864	0	42035.8
1261	7.62764	11.0197	0.0639618	6.97906e-06	9.52649e-06	0.170004	-0.00391292	-0.0614135	0	11764.7
1264	13.2285	8.70654	0.0533796	-4.7427e-06	-1.30534e-06	-0.0926558	0.0175295	-0.0399325	0	45386.5
1269	22.4699	7.14739	0.063422	-8.31629e-06	-6.3265e-06	0.0747788	0.0125631	-0.00241553	0	2372.8
1270	11.4133	13.8494	0.0649339	1.15032e-05	1.03921e-05	-0.299664	0.00970752	-0.0963179	0	31895.5
1276	21.7554	2.25692	0.0700192	-7.055e-06	-3.91905e-06	-0.0945593	0.00408412	-0.0016553	0	18111.7
1278	8.16965	4.81496	0.066566	-5.51847e-06	-3.8187e-06	-0.0610226	0.00174368	-0.021141	0	40311.3
1280	14.012	9.6512	0.0525437	4.23304e-09	-1.53767e-06	-0.295886	0.0221115	-0.0415366	0	27032
1285	12.1053	1.93637	0.0617283	1.35443e-06	-3.64427e-05	-0.143763	0.00243335	-0.00396589	0	35959.9
1287	22.8038	7.93103	0.0510806	-2.63948e-06	-1.22536e-05	-0.13816	0.0125547	-0.00110102	0	16738.4
1288	20.8532	7.16006	0.056876	-4.50212e-06	3.08205e-06	0.0968448	0.0157626	-0.00487653	0	18624.7
1289	2.77953	10.733	0.0615966	8.24315e-06	4.59132e-05	-0.32912	-0.0053335	-0.029947	0	17607.9
1293	23.2625	5.96612	0.0683643	-1.72838e-05	-2.90521e-05	-0.0745617	0.00895215	-0.00233728	0	14754.9
1294	24.4608	5.19675	0.0713993	-3.70392e-05	-2.11421e-05	-0.0663585	0.00562709	-0.00155795	0	2520.86
1303	2.288	5.18192	0.0564573	-4.25761e-06	2.34687e-05	-0.131161	-0.000961733	-0.0158675	0	22202.3
1305	26.3386	2.68872	0.0558624	-3.90163e-06	-2.59963e-05	-0.0234771	0.000631106	-0.00112959	0	10631.8
1307	20.4621	3.81758	0.0590787	-5.36644e-05	-0.00011466	0.0922344	0.00952627	-0.00437951	0	6823.77
1309	10.6861	12.2139	0.0544067	1.9417e-06	3.47922e-06	0.313732	0.00966105	-0.0817091	0	25071.6
1310	5.85245	13.3827	0.0746242	4.67555e-06	3.18682e-05	-0.116018	-0.0104385	-0.0642831	0	30785.2
1311	24.1303	8.98525	0.0556705	4.63016e-06	-4.33619e-05	-0.0752439	0.00928726	0.00300908	0	13356.2
1312	22.6864	2.20184	0.0698623	-5.18861e-06	-1.67298e-06	-0.118428	0.00322186	-0.00135926	0	9621.55
1314	25.3693	3.30735	0.056869	-9.24184e-06	-9.51693e-06	-0.0320495	0.00209021	-0.0014993	0	10439.5
1315	7.09545	10.536	0.050348	-1.71985e-06	1.61688e-05	0.293767	-0.00517103	-0.0559106	0	14474.3
1321	21.1934	3.88003	0.0626909	-1.59743e-05	7.93441e-06	-0.218024	0.00862098	-0.00367729	0	14174.1
1326	16.5826	5.41851	0.0647897	-1.72194e-05	-6.23691e-06	0.00419067	0.0156194	-0.0116244	0	13660.1
1328	26.7107	6.52307	0.0585285	-9.82488e-06	-7.58469e-05	0.183948	0.000739646	0.000217748	0	6620.25
1329	1.92508	7.41239	0.0663739	-1.74001e-07	7.72542e-05	-0.00909448	-0.00157986	-0.0222247	0	29531.5
1330	21.0188	1.55632	0.0561609	2.5842e-07	-5.51716e-07	0.0780327	0.00189053	-0.00111	0	14529
1331	8.91004	2.45639	0.0521875	-2.00387e-05	-1.63425e-05	-0.00338093	0.00135401	-0.00780247	0	47778.1
1332	24.4949	6.22587	0.0649534	-1.70449e-05	-5.19599e-05	0.123094	0.00677439	-0.000944863	0	17875.8
1333	13.5888	9.11672	0.0516911	-8.41998e-06	-2.96445e-07	-0.0305795	0.0203762	-0.0407648	0	40309.7
1335	13.2865	12.4737	0.0561487	-2.24391e-07	7.04843e-07	0.0638623	0.0232142	-0.0678008	0	47077.8
1339	12.3991	7.52889	0.0726811	-2.75154e-05	-1.93289e-05	-0.253693	0.0139486	-0.0364439	0	29536
1341	13.7895	14.7765	0.0705973	2.26849e-05	7.90028e-07	0.704555	0.0117628	-0.0724533	0	68665.4
1342	25.7514	9.93731	0.070472	1.1063e-05	-7.65202e-05	0.4937	0.00269462	0.00774086	0	12548.1
1343	23.1039	4.25929	0.0519836	-3.26999e-05	-7.88949e-06	-0.0132569	0.00648778	-0.00234465	0	3587.94
1345	20.8386	10.5675	0.0539918	4.86382e-07	8.74156e-06	0.130277	0.0239739	-0.000777501	4	7240.41
1346	9.19494	1.87132	0.0730283	-1.43273e-05	-1.12087e-05	0.279079	0.000529489	-0.00434657	0	31473.3
1347	12.3496	14.0306	0.0520753	1.43506e-05	1.09061e-05	0.973645	0.0159532	-0.0880414	0	31645.6
1349	5.88686	9.45675	0.06151	-3.61349e-06	4.9076e-05	0.0628396	-0.00497382	-0.0432866	0	35727.4
1355	10.4176	3.99935	0.0685138	-3.12536e-06	-7.74645e-05	-0.14007	0.00417092	-0.0144118	0	9624.08
1357	19.2384	12.1787	0.059589	9.11984e-06	9.94949e-07	0.275922	0.0238722	-0.0052996	0	3513.44
1358	22.1864	2.91324	0.0679493	-8.86579e-06	3.97301e-07	-0.02174	0.00518892	-0.00218217	0	5082.4
1359	15.699	15.6468	0.0602541	1.78804e-05	5.70467e-06	0.764166	0.000170585	-0.0339854	0	3108.9
1360	16.14	6.10451	0.0590564	-2.50591e-05	-1.5592e-05	-0.254219	0.0170636	-0.0163243	0	1406.67
1361	5.21786	4.04717	0.0546911	-1.02594e-05	1.22494e-05	-0.160363	-0.00110186	-0.0134141	0	24950.4
1364	24.6289	3.82078	0.0607544	-1.79728e-05	-7.52731e-06	-0.025515	0.00354541	-0.00185758	0	6320.81
1365	13.7656	6.15043	0.068454	-3.08558e-05	-2.10936e-05	-0.0828707	0.015333	-0.0231449	0	4468.76
1367	1.20874	15.3932	0.0511838	-7.93752e-07	4.97474e-05	-0.1108	0.000385382	-0.00752108	0	7173.64
1370	26.4912	2.97604	0.0615854	-3.13171e-06	-2.86622e-05	0.0316163	0.000638615	-0.00124657	0	14000.8
1371	14.5209	14.3106	0.0713639	1.83575e-05	2.56768e-06	0.958641	0.0157048	-0.0578716	1	54239.4
1373	10.967	15.815	0.066228	0	1.83424e-05	0.00308056	0	-0.118962	0	27496.2
1375	10.7053	1.55615	0.0586031	-9.3381e-07	-1.41181e-05	0.0415783	0.000667786	-0.00244641	0	36153
1377	1.65546	8.79458	0.05913	-1.38271e-05	0.000103857	0.0450927	-0.00142999	-0.0246669	0	31428.4
1378	23.8615	8.27785	0.0644952	-5.52759e-06	-4.36019e-05	0.294554	0.0100701	0.00096418	0	16886.3
1379	14.9164	4.69753	0.0678105	-7.78343e-06	-2.01633e-05	0.00729824	0.0126125	-0.013848	0	16144
1380	11.1268	6.57947	0.0590921	-3.64648e-05	-3.55173e-05	-0.120815	0.00857647	-0.0315873	0	37706.6
1383	20.6308	3.31445	0.0717003	1.82206e-05	-1.38303e-05	0.030017	0.00803544	-0.0031834	0	4909.24
1385	16.2045	12.1803	0.0570199	1.69018e-07	1.86684e-07	0.723431	0.0276789	-0.029315	0	1039.79
1386	19.1623	4.37042	0.0746756	5.35005e-06	-2.92247e-07	-0.0360736	0.011929	-0.00614896	0	19025.2
1388	8.56698	8.13118	0.0722819	-1.41473e-05	-4.07682e-06	0.100487	7.67242e-05	-0.0436872	0	42109.9
1390	24.7303	8.32096	0.0698834	4.49176e-08	-5.93777e-05	-0.0482344	0.00720068	0.00247281	0	20986.5
1395	24.2094	7.46665	0.0725055	-7.94479e-06	-4.96078e-05	0.0344692	0.00874554	0.000467797	0	10650.1
1400	18.3084	1.70081	0.0590804	4.63441e-06	-2.62727e-06	-0.34819	0.00354485	-0.00154228	0	13932.7
1402	11.1776	3.58321	0.0532113	-8.42855e-06	-7.27791e-05	0.183562	0.00420357	-0.012915	0	33542.1
1403	4.91074	15.8838	0.069195	1.51503e-05	2.52473e-05	-1.31677	0.00853598	-0.0470895	0	953.722
1404	4.32409	6.39715	0.0578612	-4.66751e-06	2.2043e-05	0.0751952	-0.00312788	-0.0232756	0	28169.1
1405	10.0064	2.97125	0.0506099	-7.35867e-06	-3.51083e-05	-0.212259	0.00265386	-0.0102567	0	9952.86
1407	18.6943	12.3427	0.0593663	9.0128e-07	3.87935e-06	0.150279	0.0242067	-0.00775982	0	6802.57
1408	26.8722	8.87335	0.0529316	4.74149e-06	-4.91092e-05	-0.0534568	0.000601932	0.00572127	0	6205.66
1409	18.6177	11.7076	0.0605278	9.72819e-06	2.40728e-06	0.380283	0.0262063	-0.0089635	0	16967.7
1410	6.65091	12.3841	0.0568896	2.41615e-06	3.91667e-06	-0.417331	-0.00748761	-0.0657516	0	39529.1
1412	2.13371	15.1919	0.0526671	5.50233e-06	2.32752e-05	-0.381581	0.000558453	-0.0138145	0	2574.7
1413	21.6145	9.79873	0.063365	1.49123e-06	6.08605e-06	0.247377	0.0185742	-0.000699195	0	31816.3
1417	2.22883	10.297	0.0606189	-1.02666e-07	1.23895e-05	-0.208577	-0.00357221	-0.0280046	0	15255.2
1418	11.1392	3.0583	0.0566174	-1.93693e-07	-5.71332e-05	0.371359	0.00400585	-0.0105494	0	41140.7
1422	4.61881	10.5006	0.0725157	-3.94588e-06	7.2004e-05	0.0850806	-0.00755653	-0.0403796	0	41701.5
1424	1.89314	2.27202	0.0603815	2.22058e-06	-2.73953e-05	-0.0447059	-0.000471572	-0.00497301	0	41074.8
1429	19.5337	6.68589	0.0662495	-4.78344e-06	8.88071e-06	-0.138589	0.0179487	-0.00786486	0	13566.9
1431	3.02949	6.30386	0.0744386	-9.88062e-06	1.30222e-05	0.232301	-0.00235844	-0.020378	0	35776.8
1432	6.365	2.61387	0.0504403	-1.88154e-05	2.18864e-05	-0.0739764	4.28658e-06	-0.00743004	0	28409.1
1434	14.5798	15.2129	0.0548255	2.19496e-05	7.77027e-06	0.854404	0.00732896	-0.0560745	0	35967.1
1440	19.8188	2.47125	0.0634338	1.47699e-06	5.79882e-06	-0.203108	0.00576867	-0.00269981	0	5735.85
1441	6.72509	14.7628	0.0609359	-3.37387e-05	-1.11079e-05	-0.794807	-0.00585595	-0.0852359	0	45812.3
1442	10.6741	1.36296	0.0561845	-1.68633e-06	-1.05424e-05	-0.0320995	0.000565014	-0.00190039	0	48119.1
1443	3.70175	2.92629	0.073911	2.5316e-07	1.69076e-05	-0.0599585	-0.000919941	-0.0073654	0	12240.2
1444	4.5069	5.58583	0.0688838	6.16047e-07	3.10685e-05	-0.0136407	-0.00237125	-0.0204028	0	23456.4
1446	14.1517	9.19322	0.0680027	-5.77242e-06	-6.75174e-06	-0.227996	0.0236293	-0.0389338	0	23091.8
1447	14.4867	15.3709	0.0577646	1.70004e-05	9.06255e-06	0.878629	0.00550396	-0.0580648	0	5738.3
1450	10.2642	1.55888	0.0506971	-5.20103e-06	-1.19802e-05	-0.132618	0.0008149	-0.00275773	0	43733.1
1452	2.60957	11.3112	0.0653809	-5.30111e-07	4.65773e-05	0.121781	-0.00585986	-0.0299738	0	7910.09
1454	20.9053	5.99479	0.0661452	-2.91644e-06	-1.34893e-06	-0.148296	0.0135262	-0.0051458	0	8787.1
1456	22.8775	1.04023	0.0588169	3.51113e-08	-3.31547e-07	-0.117487	0.000124028	-0.000234959	0	7853.31
1458	26.6942	8.19232	0.0532367	-7.89661e-06	-3.7286e-05	-0.0587	0.00127979	0.00372655	0	29766.4
1461	3.91787	4.70078	0.0595567	1.32609e-06	3.38444e-05	0.0292158	-0.00189316	-0.0153126	0	12790.4
1462	6.57687	5.3837	0.0541104	-8.39431e-06	1.09646e-05	-0.00691721	-0.00161602	-0.0225738	0	35189.4
1464	1.90409	12.4348	0.0579976	-5.47952e-06	3.99e-05	-0.381051	-0.00376012	-0.0236935	0	23264.2
1469	4.43262	2.4339	0.0654062	-5.26095e-06	1.88092e-05	-0.0163129	-0.00108084	-0.00542722	0	18253
1470	7.74833	3.9741	0.0637097	-2.00796e-06	6.56766e-07	0.242662	0.000604062	-0.0153432	0	5209.25
1471	15.3749	2.01642	0.0632092	6.56888e-06	-7.89662e-06	-0.172292	0.00373607	-0.00308706	0	25305.6
1473	11.1531	12.9849	0.0592334	5.59129e-06	1.00017e-05	1.26044	0.0111079	-0.0865845	0	33774.1
1474	10.6508	2.96178	0.0737805	-1.90724e-06	-4.99658e-05	0.0868846	0.00306962	-0.0102334	0	28172.6
1475	10.5204	9.58425	0.0580883	-5.47704e-06	2.90827e-06	0.166456	0.00851754	-0.0562435	0	25269.7
1479	8.40007	7.26352	0.066763	-1.15476e-05	-9.34334e-06	0.0191498	0.00110065	-0.0370398	0	33170.8
1480	2.16799	6.1262	0.0525086	-5.77182e-06	4.65123e-05	0.0249073	-0.00134865	-0.018948	0	7305.14
1481	8.87207	12.7812	0.0684754	1.00727e-05	6.89539e-06	0.305755	-0.000583741	-0.0862578	0	67435.2
1486	25.9594	2.76681	0.07464	-5.50149e-06	-1.73286e-05	0.0187726	0.00113748	-0.0012169	0	4772.67
1488	9.52423	13.9024	0.0578392	9.42518e-06	7.04438e-07	-0.360555	0.00248473	-0.0999409	0	70685.6
1489	6.30602	8.17249	0.05061	-1.14033e-05	1.03849e-05	-0.200441	-0.00440887	-0.0379698	0	47261.9
1491	7.72858	7.72666	0.0503279	-2.00484e-05	-3.56457e-06	0.0296413	-0.000253398	-0.0382406	0	7216.98
1492	13.4634	5.58944	0.0738181	-1.92022e-05	-4.24361e-05	-0.226224	0.0125288	-0.0213616	0	16020.3
1495	26.5545	4.74513	0.067007	-8.57075e-06	-5.64415e-05	-0.0237836	0.000901733	-0.00118586	0	15268
1497	9.60342	9.6903	0.0503342	-5.38275e-07	5.82413e-06	-0.235725	0.00365098	-0.0590628	0	6445.78
1498	7.19274	8.18242	0.0683938	-1.77518e-05	4.68369e-06	-0.635465	-0.00257751	-0.0417451	0	15667.1
1500	26.7172	5.88093	0.0560817	-1.53665e-05	-6.19047e-05	-0.0583882	0.000746853	-0.000454576	0	5969
1501	3.3572	4.54057	0.0671265	-8.32673e-06	3.63616e-05	-0.0154001	-0.00170483	-0.0147073	0	25092.8
1503	19.2183	1.68981	0.0703332	2.08127e-06	3.49266e-07	-0.19283	0.00346331	-0.00154292	0	19695.9
1504	5.43057	2.10262	0.0655243	-9.39946e-06	2.95485e-05	0.0564066	-0.000163815	-0.00485461	0	24955.6
1506	25.0023	2.90763	0.0675449	-8.07488e-06	-4.24519e-06	0.0299533	0.00229994	-0.0013863	0	13025
1509	10.3185	15.6312	0.0549416	4.33299e-06	7.92056e-06	-0.0553181	0.00151644	-0.118069	0	116142
1510	1.87382	4.36492	0.0588523	-5.24044e-06	-2.32638e-06	-0.0881357	-0.000603041	-0.012788	0	20604
1513	4.7786	8.78512	0.0674513	-4.0793e-06	3.89522e-05	-0.115653	-0.00487312	-0.0345126	0	33697.1
1521	20.6713	4.6478	0.0697463	-5.99849e-06	1.52027e-05	-0.23312	0.0112267	-0.00455136	0	24415.9
1523	7.13305	15.5251	0.0598753	1.24256e-08	2.39329e-05	-0.659992	-0.00125557	-0.100565	0	75785.6
1524	10.7883	1.91413	0.074746	-4.036e-07	-1.77767e-05	-0.513408	0.00168284	-0.00406822	0	15558.4
1527	16.0945	13.6885	0.0718341	1.8222e-05	1.07266e-05	0.67105	0.0201666	-0.03136	0	12613.2
1528	3.69553	6.93622	0.0662202	-1.39921e-05	1.73911e-05	-0.0527677	-0.00336817	-0.0236918	0	18482.7
1530	23.7814	6.38483	0.0624773	-1.38634e-05	-3.933e-05	0.0950318	0.00866676	-0.00146726	0	1661.97
1532	1.34745	4.00423	0.0668194	1.23895e-06	4.21363e-06	0.0476119	-0.000266604	-0.0115261	0	39114.9
1537	10.2225	13.076	0.0595689	3.41331e-06	1.4182e-06	-0.203211	0.00555655	-0.0913257	0	81936.9
1538	26.8017	8.51549	0.0731278	-9.32525e-06	-5.03792e-05	-0.0314493	0.000969454	0.00472307	0	2922.03
1542	21.4476	5.80288	0.0582461	-4.55171e-06	4.02299e-06	0.0663676	0.0125986	-0.00409975	0	28367.4
1544	22.9874	9.60508	0.0571533	1.59322e-05	-5.27177e-06	0.52551	0.013415	0.00302465	0	11361.9
1551	7.01821	7.36748	0.0595614	-2.13841e-05	5.78095e-06	0.160024	-0.00210758	-0.0352693	0	41362.6
1552	5.89237	8.32893	0.0625977	-6.79517e-06	2.44372e-05	0.0703004	-0.00418932	-0.0368839	0	33590.8
1554	17.4534	7.70904	0.0504965	4.13938e-06	8.47598e-07	-0.0793539	0.0226332	-0.0151448	0	21510.3
1555	2.66538	4.99695	0.0679892	-1.40609e-05	5.24656e-06	0.0166443	-0.00144884	-0.0157195	0	38991.8
1556	3.35346	6.23815	0.0651342	-8.8291e-06	1.55895e-05	-0.075862	-0.00221188	-0.0205374	0	45242.8
1562	10.0094	5.65554	0.0701158	-2.65791e-05	-5.23911e-05	-0.330572	0.00417227	-0.025894	0	27707.2
1563	11.2307	2.03354	0.051093	-1.12086e-06	-2.12172e-05	-0.133195	0.00235819	-0.00464721	0	29083.8
1565	9.90504	14.4675	0.0701834	1.27263e-05	2.57117e-06	0.0511425	0.00331519	-0.106002	0	48253.7
1568	5.66333	11.897	0.0685703	4.46686e-06	6.30931e-05	-0.405698	-0.00832888	-0.0553009	0	51526.4
1572	9.87918	1.09762	0.06094	-1.81035e-06	-1.15364e-06	0.0258598	1.34758e-05	-0.000442559	0	14453.2
1574	2.04215	3.06904	0.074792	-2.33061e-08	4.38175e-06	-0.0808257	-0.000730882	-0.00767252	0	10161.4
1575	20.4103	6.78639	0.0649613	-5.28603e-06	1.12077e-05	-0.041622	0.0161791	-0.00565068	0	15067.8
1577	2.28042	5.51665	0.0528894	-1.37685e-06	8.87847e-06	-0.114005	-0.00159534	-0.0169475	0	28471.3
1580	15.7593	15.5342	0.0674921	1.78218e-05	7.19871e-06	0.762193	0.00137833	-0.0333932	0	3418.87
1581	9.66136	15.271	0.0727767	1.54803e-05	7.02058e-06	-0.294844	6.90693e-05	-0.115171	0	69170.3
1583	2.30832	10.1142	0.0546926	8.73693e-06	9.47968e-06	-0.00320898	-0.00385348	-0.0281693	0	17848.3
1584	1.5725	14.922	0.0585554	1.00944e-06	3.81354e-05	-0.291156	-0.00052083	-0.0109267	0	2406.39
1585	6.7921	2.02296	0.0665159	-2.98612e-05	3.06186e-05	0.0287296	1.49039e-05	-0.0043979	0	12054.8
1587	16.1121	3.31303	0.060183	-2.11431e-06	-1.67448e-05	-0.257037	0.00924282	-0.00706506	0	24415.3
1588	5.16902	4.48829	0.0717747	-2.19196e-05	2.05485e-05	-0.185034	-0.00108552	-0.0164991	0	50146
1590	7.37649	10.5148	0.0723776	2.11789e-07	1.64313e-05	0.0762425	-0.00432172	-0.0571478	0	23719.6
1591	7.46436	4.1653	0.051743	-1.22404e-05	1.58535e-07	-0.0241842	0.000988617	-0.0167554	0	43619.2
1595	6.74185	12.6782	0.0550526	5.52191e-06	1.16393e-05	-0.368844	-0.00751321	-0.0694169	0	53630.8
1598	6.67739	10.3273	0.0683893	1.69011e-06	3.24943e-05	-0.203307	-0.00623626	-0.0528144	0	31070.8
1600	7.68624	5.01515	0.0530385	-5.02633e-06	-4.3348e-06	0.276365	-0.000221133	-0.0221119	0	29629.5
1609	25.6497	9.14481	0.0622813	-3.7163e-07	-3.48624e-05	0.393255	0.0040954	0.00562663	0	7143.18
1610	8.24365	9.40702	0.0510751	-3.61751e-06	2.0995e-05	0.273528	-0.00123026	-0.0515227	0	42960.6
1613	5.85889	8.20355	0.0678287	-6.33009e-06	2.02668e-05	-0.260722	-0.004323	-0.036321	0	30709.5
1615	5.59207	9.58952	0.0525523	-4.15928e-06	7.32248e-05	0.30008	-0.00578707	-0.0422025	0	33232.8
1616	20.639	10.5314	0.0727735	1.41544e-06	7.08405e-06	0.140033	0.0240629	-0.00125239	4	2214.19
1618	18.8386	8.4673	0.0534983	3.71358e-07	1.11699e-05	-0.141845	0.0231043	-0.010293	0	27013.3
1619	8.91963	7.62848	0.0639789	-1.14978e-05	-8.59943e-06	0.0742443	0.00276281	-0.0397195	0	18163.5
1621	23.6982	1.75204	0.0545225	-1.5701e-05	4.97595e-06	-0.112616	0.00165012	-0.000968232	0	6824.27
1622	11.6854	3.81082	0.0642992	-1.30122e-05	-8.58858e-05	-0.186272	0.0053125	-0.0129914	0	32127.5
1624	2.18539	7.39362	0.0684182	-2.52676e-06	6.231e-05	-0.0302582	-0.00175473	-0.022438	0	28700.2
1629	9.96118	5.89232	0.0544277	-2.47674e-05	-4.80326e-05	0.0643498	0.00353419	-0.0275305	0	27167.6
1635	6.54162	4.27466	0.0676719	-1.78026e-05	2.09647e-05	-0.0480675	-0.00100355	-0.017155	0	36652.5
1638	1.06071	14.0188	0.0590288	1.93672e-07	5.76367e-05	0.0223068	-0.000167316	-0.0127925	0	1183.61
1644	5.00579	13.2618	0.0525908	1.95599e-06	4.48903e-05	-0.377457	-0.0103834	-0.0524714	0	23368.3
1654	7.15665	6.39751	0.0574554	-1.80149e-05	6.40515e-06	-0.0301778	-0.00155539	-0.030402	0	23356.8
1657	14.2256	3.59118	0.0600173	-2.68144e-06	-4.77127e-05	0.0333192	0.00837142	-0.00955464	0	32858
1658	13.8482	5.5124	0.0651276	-3.19942e-05	-4.11021e-05	0.065423	0.0131376	-0.0197864	0	30731.7
1662	17.9317	7.24616	0.0744011	2.53316e-06	4.93558e-06	-0.024227	0.0215272	-0.0132795	0	20836.7
1663	23.6243	9.41768	0.0621908	1.90596e-05	-3.60876e-05	0.133944	0.0107129	0.00341328	0	9334.51
1666	26.3634	8.87403	0.063904	-4.40005e-06	-5.61476e-05	-0.105034	0.00182321	0.00507514	0	7402.31
1667	24.6215	1.21951	0.074901	-3.39808e-06	9.05986e-07	-0.0609679	0.00026334	-0.00019719	0	6522.61
1672	23.6124	2.19403	0.051055	-2.26455e-05	9.99574e-06	-0.0518959	0.00266204	-0.00102356	0	13203.1
1673	9.34215	15.2058	0.0606711	1.71193e-05	8.43398e-06	-0.530574	-0.000198451	-0.113206	0	68964.3
1675	11.2566	5.78404	0.0532404	-2.34437e-05	-4.97478e-05	-0.0882032	0.00753562	-0.0260239	0	23066.2
1678	3.09576	2.84532	0.060194	6.9741e-06	5.9896e-06	-0.0795484	-0.00120043	-0.00707337	0	20049.7
1680	1.35515	7.30182	0.0633413	6.17882e-06	2.57751e-05	-0.0939875	-0.000561745	-0.0210359	0	42887.7
1683	8.84553	12.2078	0.0723601	1.40405e-05	7.30165e-06	-0.0374243	0.000246475	-0.0796451	0	64698.5
1686	9.42327	13.26	0.0550599	7.34212e-06	1.97995e-06	-0.814265	0.00111346	-0.09209	0	3964.66
1687	25.6366	7.5139	0.0551676	-6.52639e-06	-7.15003e-05	-0.0580769	0.00429216	0.00165802	0	5952.48
1689	21.4896	5.4863	0.0502944	-4.90397e-06	5.06289e-06	-0.0130427	0.0113869	-0.00407161	0	5388.82
1690	26.4939	1.83136	0.0512534	-2.51326e-06	-1.66104e-05	0.00302001	0.000263418	-0.000718574	0	11274
1692	10.4316	2.18366	0.0595136	-4.81417e-07	-2.77232e-05	-0.158105	0.00260587	-0.00597241	0	36413.9
1694	20.938	1.63629	0.0578523	2.59185e-07	1.07303e-07	-0.122102	0.00208903	-0.00125946	0	15047.4
1695	15.5531	9.44464	0.073807	3.21495e-06	9.06534e-07	0.318589	0.0265388	-0.0300933	0	19049.2
1698	3.37968	12.3752	0.0716802	-6.62654e-06	6.53307e-05	-0.457854	-0.00796863	-0.0340247	0	2521.2
1699	4.15742	11.9199	0.0676332	-7.47366e-06	7.66774e-05	0.145576	-0.00911434	-0.0401143	0	17955.2
1700	25.4736	4.87614	0.0599296	-2.84593e-05	-3.49508e-05	-0.000807369	0.00320222	-0.00161559	0	20129.9
1703	6.82037	2.54046	0.0508479	-2.41196e-05	1.63421e-05	-0.0299236	0.00040842	-0.00737777	0	22550.9
1707	3.47417	12.6582	0.0557429	-6.40707e-06	6.10884e-05	-0.469019	-0.00893143	-0.0341522	0	22371.9
1708	11.4421	2.33449	0.070119	-2.30775e-06	-3.38278e-05	-0.163079	0.00333345	-0.00653813	0	46058.2
1709	7.17851	1.148	0.059461	-7.49847e-06	9.5726e-06	-0.0968876	-0.00058244	-0.0011473	0	42150.5
1710	8.50642	5.37717	0.0674805	-7.01219e-06	-8.27061e-06	0.108348	0.00173879	-0.0240266	0	16897.9
1711	25.4754	3.09835	0.0617936	-7.78159e-06	-9.43413e-06	-0.00158924	0.00190363	-0.00137219	0	11354
1716	26.0003	3.02435	0.0739274	-5.61079e-06	-2.04556e-05	-0.0349263	0.00123968	-0.00125914	0	4198.2
1718	18.5506	9.77928	0.0517696	1.57398e-06	3.05881e-06	0.115697	0.0275984	-0.0104279	0	22668.8
1719	12.5489	13.0528	0.0501239	-5.45821e-06	4.11949e-06	-0.184667	0.0187906	-0.080708	0	20930.3
1723	22.2476	4.15281	0.0505175	-2.33711e-05	-8.98553e-06	-0.135759	0.00775735	-0.00285744	0	25492.5
1725	17.5447	12.3447	0.053406	2.53555e-06	2.72108e-06	0.420032	0.0256598	-0.0157462	0	10768.8
1727	2.71379	2.55135	0.0527856	2.6355e-06	-1.14724e-05	0.134704	-0.000642387	-0.00584867	0	41693.6
1731	1.83627	14.632	0.0598557	3.2405e-07	3.79724e-05	-0.215118	-0.00166049	-0.0135275	0	9045.08
1733	7.38085	13.6162	0.0525621	8.17256e-06	7.40326e-06	-0.431933	-0.0055751	-0.082455	0	22469.2
1736	24.8564	4.99515	0.0581349	-3.64454e-05	-1.60555e-05	-0.150633	0.00433348	-0.00168666	0	9703.93
1737	26.4401	4.69663	0.0574413	-1.13835e-05	-5.5956e-05	-0.0356842	0.00108109	-0.00125272	0	12246.2
1738	20.6765	9.795	0.0609455	4.84943e-07	4.4659e-06	0.134904	0.0214043	-0.00223325	0	15302.3
1741	26.0222	2.10087	0.0741335	-4.71548e-06	-1.36446e-05	-0.00525388	0.000684418	-0.000820863	0	4673.27
1742	13.4883	9.08415	0.0532378	-7.87731e-06	3.07373e-07	0.337749	0.0194771	-0.0407214	0	4517.26
1748	18.7187	1.78387	0.0536975	3.86587e-07	-5.64816e-07	0.0627275	0.00350847	-0.00160408	0	17326.5
1750	2.77783	13.4296	0.0568419	-2.17417e-06	5.22645e-05	-0.18853	-0.00600588	-0.0261399	0	8110.25
1751	14.1316	11.273	0.060392	4.67684e-06	1.29181e-06	0.353934	0.0262842	-0.0498675	0	20438.9
1755	6.4818	8.76353	0.0591838	-7.03597e-06	1.45315e-05	-0.179392	-0.00421817	-0.0416645	0	24667
1761	21.7535	4.07576	0.0715553	-1.49156e-05	-2.80938e-06	0.111819	0.00889017	-0.00367437	0	10685.7
1764	12.157	13.2727	0.0558125	1.86685e-06	1.90007e-05	0.347288	0.0172279	-0.0848417	0	69542
1772	15.2068	9.27787	0.0658932	2.13999e-06	-1.47475e-06	-0.221803	0.0263823	-0.032598	0	27995
1773	11.1454	6.69341	0.056787	-3.56048e-05	-3.46394e-05	0.0599536	0.00854195	-0.0319583	0	20010.4
1775	2.32658	8.48804	0.0715296	3.33327e-06	8.66266e-05	-0.133249	-0.00262341	-0.025389	0	24742.2
1776	26.6077	2.04362	0.0527689	-8.2176e-07	-2.02648e-05	-0.0152065	0.000266105	-0.00081747	0	5926.14
1778	16.1168	12.4037	0.0551742	1.25554e-06	7.11327e-07	0.935464	0.0279908	-0.030473	0	31067.7
1779	15.0821	1.57657	0.0510657	4.34337e-07	-9.14541e-07	-0.0991251	0.00245797	-0.00191337	0	27075.4
1780	7.80574	9.409	0.0630059	-2.02336e-06	1.18988e-05	0.273822	-0.00251387	-0.0512525	0	55076.4
1784	18.5234	7.61741	0.0602331	6.21155e-06	1.13969e-05	-0.0685465	0.0212836	-0.0105725	0	22939.9
1785	19.1644	9.83381	0.0577688	1.40576e-06	2.22144e-06	0.0378002	0.0257319	-0.00752248	0	4854.48
1790	4.54297	5.83279	0.0504967	-4.56127e-06	2.9155e-05	-0.258291	-0.00248687	-0.021304	0	40035
1792	8.63314	11.4634	0.0621988	2.08066e-05	1.17041e-05	0.0276046	-0.00135685	-0.0707869	0	77878.2
1793	21.8406	1.38062	0.0606626	-2.03602e-06	-5.79269e-06	-0.121038	0.00147381	-0.000482044	0	6782.74
1795	7.54378	10.813	0.0541297	5.3367e-06	1.02643e-05	-0.579158	-0.00469451	-0.0600294	0	37820
1797	9.66854	1.19937	0.0518851	-4.06884e-06	-8.22916e-07	-0.000869851	0.000453962	-0.00123168	0	28910.2
1799	13.2995	11.2661	0.0742022	-7.21052e-06	2.31669e-05	-0.415598	0.0229118	-0.0589848	0	19120.3
1800	8.08237	11.0915	0.0680755	6.39153e-06	2.54787e-05	-0.822684	-0.00242613	-0.0662423	0	41480.2
1805	18.361	3.44198	0.0714494	-6.84017e-06	3.10041e-06	0.0731777	0.0092209	-0.0048882	0	14586
1808	24.0914	3.28575	0.0536141	-2.16615e-05	4.13819e-06	0.0106698	0.00374621	-0.00189724	0	20159.5
1810	4.44744	12.0905	0.0589427	-4.64625e-06	7.69161e-05	-0.00774844	-0.0102645	-0.0427626	0	20940
1814	6.72333	12.8018	0.0707558	4.80318e-06	1.77543e-05	0.00442636	-0.00784686	-0.0701703	0	55085.1
1816	6.95694	2.19381	0.0620232	-2.53587e-05	1.92078e-05	0.256414	0.0006616	-0.00606716	0	18931
1817	2.0278	12.6711	0.0686172	9.00011e-07	2.4444e-05	-0.588627	-0.0045004	-0.0244706	0	16649.5
1821	7.35442	9.66624	0.0651974	-4.29803e-08	1.46439e-05	-0.148689	-0.0042965	-0.0519744	0	8850.79
1822	16.8401	8.74955	0.0546535	1.75573e-06	1.43809e-07	0.38291	0.0251529	-0.019535	0	27745.9
1824	11.3057	12.7852	0.0718163	6.41818e-06	1.00581e-05	0.32459	0.0130998	-0.0833347	0	34197.4
1827	8.7022	10.6706	0.052713	1.33381e-05	1.47063e-05	0.217594	0.000348447	-0.0641857	0	70134.9
1833	26.4505	4.80819	0.0548108	-1.07208e-05	-5.60357e-05	0.0564155	0.00102515	-0.00128692	0	21435.3
1834	2.12948	6.96269	0.065575	-1.34184e-05	6.33309e-05	-0.0823285	-0.00164765	-0.021604	0	14154
1835	3.59652	13.7798	0.0704282	-2.74996e-06	4.43349e-05	-0.177273	-0.00869449	-0.0320971	0	16928.7
1837	12.8883	15.1549	0.0501277	1.91821e-05	-1.28005e-07	0.0823418	0.00620879	-0.0964801	0	40218.1
1841	19.0404	9.38798	0.0742039	-2.35913e-06	4.5421e-06	0.0331393	0.0261473	-0.00956061	0	7677.94
1844	4.1362	5.43327	0.0558589	-2.90648e-06	3.26994e-05	-0.0455189	-0.00234115	-0.0184137	0	38709.6
1845	4.91573	5.27482	0.0501872	-6.61294e-06	3.68741e-05	0.0826503	-0.00247898	-0.0199987	0	34719
1847	5.57118	13.918	0.0584821	4.93142e-07	3.71972e-05	-0.0740188	-0.0111293	-0.0633951	0	20894.5
1848	14.9722	8.57251	0.0595933	-1.03813e-05	-1.04473e-05	-0.0450322	0.0230988	-0.0312973	0	17417.4
1849	13.9585	7.56722	0.0740834	-1.30414e-05	-2.00845e-05	0.0122583	0.0189556	-0.0302958	0	22759.1
1850	16.3452	12.3809	0.0570302	1.12906e-06	-1.21329e-07	0.39395	0.0277356	-0.0273639	0	22835.6
1856	14.7746	11.2967	0.0684778	1.80023e-05	1.05146e-05	0.0795893	0.028043	-0.0437926	0	32766.4
1858	4.39328	14.1498	0.0593455	-8.74306e-06	3.66554e-05	-0.630295	-0.00907237	-0.0422107	0	38466.8
1861	24.2737	9.1933	0.071703	7.9881e-06	-4.45321e-05	0.307219	0.00816885	0.00387784	0	13174
1864	12.03	11.4629	0.0603296	-1.57793e-08	1.16809e-06	0.362231	0.0162787	-0.0682628	0	66889.1
1865	15.9913	14.8477	0.0702051	1.76787e-05	1.39264e-05	0.657473	0.00754924	-0.0323809	0	11164.2
1868	20.3178	2.42982	0.0737322	-3.63026e-06	-5.41028e-07	0.140938	0.00508525	-0.00262767	0	11213.4
1870	4.73033	14.804	0.0527823	-9.92335e-08	3.3843e-05	-1.78833	-0.00730303	-0.0467242	0	26936
1872	17.5779	3.726	0.0662107	-3.29729e-06	5.80482e-06	-0.175888	0.0111227	-0.00731282	0	27839.8
1873	9.38143	4.07186	0.0539178	-9.37676e-06	-4.28119e-05	0.0170756	0.00322897	-0.015853	0	29466.4
1874	20.5479	1.21126	0.0613683	-1.90918e-07	1.32952e-06	-0.175052	0.00087137	-0.000333886	0	11428
1877	8.29508	2.76399	0.0687444	-2.56563e-05	-8.5781e-06	0.0264796	0.00094766	-0.0098863	0	21044.8
1880	3.50607	15.4769	0.0573619	7.97272e-06	5.59798e-05	-0.677814	0.00236259	-0.0262951	0	2565.85
1881	19.3935	9.30077	0.0573655	-1.23975e-06	2.97556e-06	-0.182571	0.0240352	-0.00753215	0	11245
1882	19.9522	2.95243	0.0679084	2.40581e-05	-1.71896e-05	-0.080236	0.00740988	-0.00344792	0	2540.91
1883	22.9721	4.31345	0.0706071	-2.79122e-05	-1.18701e-05	0.000957888	0.00705932	-0.00250476	0	14581.9
1885	12.3431	5.61829	0.0740096	-2.177e-05	-4.46799e-05	-0.0661584	0.00833906	-0.0235173	0	25659.4
1887	20.64	10.3933	0.0653964	3.43652e-06	7.11092e-06	0.136448	0.0243951	-0.00125049	0	3352.31
1888	7.49046	13.5835	0.0612134	8.35534e-06	8.77811e-06	-0.162575	-0.00514452	-0.0832945	0	12734.1
1894	11.4455	13.9618	0.0527783	1.03132e-05	1.04369e-05	0.610112	0.00934333	-0.0969036	0	45581.7
1898	11.3312	9.38716	0.0661964	-2.65261e-06	-1.66289e-07	-0.199445	0.0106476	-0.0512755	0	30825.5
1899	17.7801	10.0779	0.0689836	1.0679e-06	1.61341e-06	0.121459	0.0265408	-0.0159405	0	27345.5
1900	12.5859	12.4769	0.0567481	-3.98913e-06	7.39947e-06	0.191203	0.0187297	-0.0739809	0	54551.5
1903	7.99775	10.7863	0.0519691	4.77711e-06	2.74254e-05	0.318768	-0.00285542	-0.0632874	0	40209.3
1904	2.79034	5.35336	0.0578602	-1.03366e-05	1.54209e-05	-0.030671	-0.00168495	-0.0170847	0	50476.4
1906	13.1547	1.1897	0.0522302	6.01961e-06	-6.14129e-06	0.145056	0.000501268	-0.000720427	0	35964.7
1907	6.88539	12.3361	0.0730445	3.39144e-06	-4.63145e-06	0.0504741	-0.0070509	-0.0680503	0	46631.8
1909	12.6319	11.0963	0.0541906	-1.45442e-06	-2.10486e-06	0.115437	0.0178529	-0.0616263	0	24507.1
1915	9.56987	14.635	0.0660753	1.40608e-05	5.77214e-06	-0.138825	0.00117243	-0.107519	0	16588.6
1918	1.98336	1.32647	0.0713816	-6.44045e-06	-1.06099e-05	0.0245863	-0.000490984	-0.00126219	0	39862.9
1920	13.4517	7.67775	0.0683676	-1.2866e-05	-1.93651e-05	0.0335744	0.0177327	-0.0332348	0	36076.9
1925	2.73917	9.99226	0.0547106	3.55217e-07	6.21037e-05	-0.0283278	-0.00411332	-0.0290599	0	25343.4
1926	8.46553	13.513	0.064975	5.81824e-06	2.22042e-06	-0.0995693	-0.00220632	-0.0918433	0	48168.6
1928	26.5035	2.40937	0.0556095	-2.19962e-06	-2.57737e-05	-0.0541369	0.000297024	-0.00101624	0	5653.65
1929	9.18687	9.48285	0.072745	9.19771e-07	2.72529e-06	-0.177436	0.00210689	-0.0552581	0	61316.3
1930	17.1984	10.0496	0.0658528	1.32718e-06	5.10843e-07	0.144048	0.0281357	-0.0194225	0	41255.6
1932	14.996	13.65	0.0649122	1.36443e-05	7.64963e-06	0.719008	0.0227531	-0.0481415	0	30150.7
1933	6.45879	8.97758	0.0744419	-5.9601e-06	1.61698e-05	-0.298701	-0.00481809	-0.0425101	0	13759.8
1937	13.1872	6.1671	0.0696908	-2.78407e-05	-1.79068e-05	-0.00558453	0.014575	-0.0243526	0	7771.25
1938	14.3855	10.7831	0.067772	-9.07747e-07	2.71752e-06	-0.11139	0.0270428	-0.0456557	0	18577.3
1942	2.71879	14.8917	0.0526615	5.70015e-06	4.45366e-05	-0.47175	-0.00149343	-0.0196464	0	6544.91
1944	2.85365	7.2374	0.0731366	-5.78274e-06	2.39813e-05	-0.310189	-0.00312378	-0.0233155	0	24122.4
1945	6.144	2.8246	0.0616684	-1.77288e-05	1.70795e-05	0.0828846	-0.000616707	-0.00856715	0	38019.9
1948	25.4413	9.13306	0.0511859	1.65098e-06	-4.04559e-05	-0.0294883	0.00470455	0.00492586	0	14308.4
1951	15.7921	11.5975	0.0743511	9.78026e-06	6.76374e-06	0.393	0.0285042	-0.0336577	0	30279
1954	12.6803	15.5029	0.0744683	1.68749e-05	-2.07872e-06	0.687744	0.00229019	-0.101802	0	58814.1
1955	4.51736	11.2048	0.0524041	-7.79493e-06	8.34923e-05	-0.512616	-0.00881375	-0.0417934	0	15265.9
1957	3.95437	12.0322	0.0587376	-5.2048e-06	7.69025e-05	-0.364726	-0.00844504	-0.0382661	0	4405.73
1960	14.0956	2.34835	0.0533426	9.38203e-07	-3.76159e-05	0.0262771	0.00443071	-0.00517095	0	10144.3
1963	23.3262	1.02842	0.064903	-1.79005e-06	-1.75935e-09	-0.106209	0.000172902	-1.28477e-05	0	2103.83
1964	8.78905	14.118	0.0505364	7.9219e-06	8.87395e-06	-0.653963	-0.000965216	-0.100255	0	55744
1967	1.55462	4.06579	0.0620456	5.31443e-06	2.90027e-06	0.0240316	-0.000645989	-0.0114733	0	33402.4
1969	7.97049	3.67848	0.0648267	-6.8394e-06	-1.19928e-06	-0.0738596	0.00110641	-0.0132992	0	41031.5
1974	17.7032	10.5452	0.0535038	1.76091e-06	3.79618e-07	0.017511	0.0287984	-0.0157372	0	34215.6
1981	9.09318	8.37578	0.0585002	-8.24878e-06	-1.29443e-05	0.212142	0.00197044	-0.045773	0	58024.1
1986	10.4752	12.0214	0.0526236	2.52678e-06	5.08518e-06	-0.271213	0.00719675	-0.0791565	0	68584
1987	7.03836	2.96568	0.0705948	-1.89482e-05	1.78799e-05	-0.00274219	0.000371593	-0.0100029	0	34041.2
1989	11.9065	6.9176	0.0616263	-3.24143e-05	-2.8757e-05	0.0910309	0.0124236	-0.0333282	0	37369.2
1990	6.6451	12.6013	0.069242	4.07363e-06	1.61294e-05	-0.241152	-0.00801299	-0.067958	0	51235.1
1992	17.0297	8.33702	0.0606354	-1.29599e-06	-1.85614e-06	0.215233	0.0242855	-0.0184666	0	20841.6
1993	18.0802	8.85662	0.066575	2.21959e-06	5.65888e-06	-0.134814	0.0252189	-0.013775	0	20956.9
1994	13.2509	6.06417	0.0516541	-2.61814e-05	-2.00281e-05	-0.136914	0.0143995	-0.0242365	0	27797.9
1997	8.24953	13.2143	0.0595085	2.24499e-06	7.06019e-06	-1.07499	-0.0035466	-0.0874594	0	59918.6
1998	9.52624	13.2256	0.0528569	6.94083e-06	-9.3509e-08	0.0505365	0.00171773	-0.0924092	0	70326.8
1999	7.68438	13.6826	0.0504523	8.63776e-06	1.15077e-05	-0.530645	-0.00496369	-0.0858426	0	58007.7
2003	26.8362	2.42774	0.0626684	-1.63955e-06	-2.66832e-05	0.0211197	7.80398e-05	-0.00100122	0	9048.01
2005	26.4182	3.98206	0.0577259	-5.15111e-06	-4.13493e-05	0.0163796	0.000683423	-0.00145742	0	594.602
2008	7.11528	12.7222	0.0528133	5.06938e-06	3.34513e-06	-1.57512	-0.00716413	-0.0709309	0	50464.2
2010	23.3132	4.61454	0.0502821	-3.18553e-05	-1.43056e-05	-0.0158726	0.00703222	-0.00259059	0	6686.3
2012	19.2527	7.29455	0.0505717	-2.32784e-06	1.17807e-05	-0.020081	0.0196699	-0.00862883	0	18445.9
2013	6.53119	13.9992	0.0639257	2.95149e-06	2.94223e-05	-0.136036	-0.0089936	-0.0767397	0	24665.8
2017	10.9968	4.43352	0.065156	-1.79512e-05	-7.0023e-05	-0.0855285	0.00534366	-0.0175239	0	47999.9
2018	12.7936	6.33111	0.0686708	-3.11452e-05	-3.26828e-05	0.029872	0.014097	-0.0268171	0	42461.9
2019	2.06866	10.878	0.0628997	-3.37232e-07	4.68922e-05	-0.156379	-0.00373965	-0.0273981	0	12081
2022	3.76869	4.48555	0.0615749	-2.4227e-06	3.59542e-05	-0.0776966	-0.00173173	-0.0142326	0	7576.29
2023	16.6532	6.22981	0.0659501	-1.89168e-05	-1.09446e-05	0.190763	0.019187	-0.0149917	0	29919.3
2025	12.1514	14.2902	0.0640284	2.38225e-05	1.36475e-05	0.303002	0.0100723	-0.0951926	0	38643.1
2027	8.62743	8.70514	0.0641595	-1.00273e-05	7.54696e-06	-0.202897	-6.36512e-05	-0.0485162	0	46844.5
2031	1.34232	12.6339	0.061494	-1.28149e-05	4.09871e-05	-0.0503173	-0.0020081	-0.0205567	0	9128.75
2035	11.224	5.54223	0.0511198	-2.00503e-05	-5.5982e-05	0.00573594	0.00702098	-0.0239439	0	3312.02
2037	4.02352	12.9196	0.0507832	-7.4628e-06	5.60192e-05	-0.357317	-0.00998043	-0.0398867	0	25829.2
2038	19.4089	4.37068	0.0681115	1.99526e-05	-7.54274e-06	-0.0803422	0.0116762	-0.00579804	0	18490
2040	4.45414	15.6453	0.067251	1.67739e-05	3.75594e-05	-1.09533	0.0042464	-0.038871	0	8245.21
2042	23.3128	3.78966	0.0575958	-2.73491e-05	2.64163e-06	0.00164956	0.00546999	-0.00230671	0	8733.66
2043	12.7493	5.98279	0.0678889	-2.68455e-05	-3.42286e-05	-1.02282	0.0131174	-0.0253437	0	20520.5
2044	14.4278	13.4834	0.0683693	1.70003e-05	-8.30889e-07	0.510978	0.0244414	-0.0573805	0	17051
2046	13.5178	3.18841	0.0706085	-5.52807e-06	-4.92841e-05	-0.0956131	0.00679812	-0.00882265	0	25825.4
2049	3.56252	6.77021	0.0714906	-1.63379e-05	1.93071e-05	-0.0896671	-0.0032576	-0.0230121	0	26653.3
2050	2.67171	5.70659	0.0662142	-9.49064e-06	2.58458e-05	0.00567413	-0.00148865	-0.0180637	0	30148.1
2053	26.1852	4.01156	0.0736242	-8.15645e-06	-3.69826e-05	0.0314456	0.00127209	-0.00137426	0	9634.04
2054	20.8979	1.24576	0.0605794	-3.00138e-07	-1.91672e-07	0.0443975	0.000872188	-0.000248439	0	15187
2055	21.1777	2.53223	0.0711623	-1.68368e-06	-5.70334e-07	-0.0901152	0.00502026	-0.002546	0	10263.3
2056	24.7706	4.29229	0.0680967	-2.42159e-05	-1.04863e-05	-0.102374	0.00364465	-0.00182468	0	15595.9
2057	22.8423	3.34319	0.0530302	-1.98601e-05	8.51457e-06	-0.0628782	0.0052352	-0.00231296	0	20809.2
2058	2.21034	6.26891	0.0730256	-5.57611e-06	5.07842e-05	-0.00688322	-0.00121049	-0.0196378	0	20733
2059	4.80597	1.39483	0.0635951	-1.99576e-06	1.22993e-05	-0.107702	-0.000226543	-0.0012954	0	27218.3
2060	8.79021	12.4795	0.0667948	1.39692e-05	6.91771e-06	-0.283146	-0.000183573	-0.08127	0	65660.2
2063	12.4067	1.06003	0.051979	6.73672e-07	-5.51109e-06	-0.199775	0.000355528	-0.000322857	0	11895.7
2065	4.27441	5.75911	0.0719326	-2.71179e-06	2.92291e-05	-0.394289	-0.00243606	-0.0201093	0	27280
2066	24.2398	9.531	0.0668855	1.05249e-05	-4.0271e-05	0.144703	0.00867427	0.00506427	0	9183.85
2067	1.92505	13.4063	0.0749584	-7.35386e-06	2.97478e-05	-0.238671	-0.00447094	-0.0202935	0	9170.82
2070	10.8646	3.68582	0.0634308	-6.05521e-06	-6.54978e-05	0.000139733	0.00379328	-0.0137846	0	34850.6
2074	4.18651	2.29024	0.067208	-1.65271e-06	1.60041e-05	0.0917462	-0.00103962	-0.00510274	0	20952.3
2075	1.02409	5.7528	0.0709732	9.24331e-07	-8.89579e-06	-0.00472184	-0.000125934	-0.0168092	0	12873.6
2079	13.7127	5.49223	0.0720642	-2.94729e-05	-4.15828e-05	-0.0680385	0.0132553	-0.0210208	0	12212.9
2080	16.7172	9.78112	0.0627898	2.2521e-06	7.4615e-07	0.186342	0.0288843	-0.0223814	0	26882.9
2081	14.2885	13.503	0.0725616	8.63077e-06	1.06627e-07	0.30276	0.0245382	-0.0584184	0	54367.5
2082	15.0565	12.7302	0.0683659	6.96185e-06	8.55124e-06	0.616825	0.0255815	-0.0447933	0	24474.3
2083	3.71102	15.5816	0.0627049	1.12359e-05	5.07586e-05	-0.631388	0.0035268	-0.0283837	0	3743.76
2084	11.1984	2.42032	0.0513697	-8.00761e-07	-3.42764e-05	0.0110548	0.00322329	-0.00708766	0	14285.9
2085	16.2598	4.68038	0.0668802	1.8274e-06	-1.14875e-05	-0.1907	0.0135943	-0.0111802	0	26513.4
2088	2.64502	9.3609	0.0590124	-2.64226e-06	7.52889e-05	-0.127921	-0.0036413	-0.0279418	0	26644.4
2090	8.5447	6.33026	0.0716433	-8.89743e-06	-1.54342e-05	-0.509995	0.000636884	-0.0316765	0	36075.9
2091	25.862	5.12959	0.0742617	-2.47177e-05	-5.00805e-05	-0.0424015	0.00239122	-0.00122904	0	21009.1
2094	22.1668	6.39047	0.0552093	-8.66599e-06	1.43522e-06	-0.0535907	0.0118647	-0.00282979	0	7241.98
2097	17.0009	7.74457	0.0744314	5.54465e-07	-2.8538e-06	0.18963	0.0230407	-0.0172559	0	22623.4
2099	16.5956	9.26381	0.066425	3.68008e-06	-3.63547e-07	0.00574887	0.0270193	-0.0226968	0	35189.5
2100	20.9325	7.69104	0.0702331	-1.3922e-06	7.4533e-08	-0.151023	0.0162928	-0.00377211	0	7057.6
2101	17.7623	2.50467	0.053551	3.69329e-06	-6.28265e-10	-0.187302	0.00636627	-0.00407355	0	30163.1
2102	14.426	1.5628	0.0533907	2.44427e-06	9.90583e-07	-0.296054	0.00176442	-0.00202969	0	12559.9
2103	8.20267	1.69175	0.067243	-1.80492e-05	2.41756e-06	-0.196548	0.000128008	-0.00402557	0	11613.2
2107	24.52	9.47659	0.0744045	8.63113e-06	-4.53386e-05	-0.0895399	0.00756753	0.00445602	0	7939.64
2108	11.7464	6.29721	0.066672	-3.136e-05	-4.15267e-05	0.245865	0.0102788	-0.028382	0	39432.6
2112	26.8606	5.43317	0.0576793	-5.36578e-06	-6.12727e-05	0.0748891	0.000376212	-0.00106375	0	1157.96
2114	13.8343	11.4951	0.0740862	7.21628e-06	-3.06962e-06	0.777592	0.0249395	-0.0534564	0	2817.32
2117	19.1197	5.40785	0.0695021	-7.63508e-06	1.58087e-05	-0.0378687	0.0149931	-0.00734825	0	11299
2119	9.85692	11.1161	0.06931	8.92709e-06	8.08458e-06	0.645453	0.00435049	-0.0699219	0	41357.9
2124	14.5388	6.39848	0.053768	-3.78917e-05	-1.28323e-05	0.751034	0.0168952	-0.0224613	0	2045.6
2125	10.0714	12.9767	0.0627011	5.67422e-06	1.3663e-06	0.0450002	0.00545812	-0.0913284	0	39270
2127	16.5663	7.59523	0.066948	-1.17571e-06	-5.38656e-06	0.0262827	0.021745	-0.01925	0	24009.6
2129	7.60898	7.72033	0.0686798	-2.10526e-05	-2.59744e-06	0.275656	-0.000969456	-0.0392203	0	19636.5
2133	19.1854	11.6624	0.0663319	1.09919e-05	2.5344e-06	0.239018	0.0260523	-0.00577212	0	12770.8
2138	5.48493	14.1128	0.0533362	-7.19231e-07	3.49944e-05	-0.0940365	-0.0105072	-0.0625707	0	31202.8
2142	3.96545	10.0313	0.0718819	1.7306e-06	7.64022e-05	0.0361037	-0.00612148	-0.0347791	0	38536.3
2143	6.26931	1.81878	0.0656783	-1.61639e-05	4.12117e-05	-0.0187542	-0.000429552	-0.00388143	0	31767.1
2147	15.0142	12.3611	0.0676906	9.11965e-06	8.80668e-06	0.417303	0.0290249	-0.0447127	0	54286.6
2149	16.9287	9.37148	0.0509613	2.01372e-06	-3.833e-07	0.174248	0.0269715	-0.0208143	0	21155.3
2152	26.5111	3.88461	0.0593161	-3.78369e-06	-3.77611e-05	0.0135155	0.000660351	-0.00140237	0	8667.33
2153	12.1607	2.51986	0.0593341	1.11634e-06	-5.5703e-05	0.112473	0.00436669	-0.00707522	0	7443.4
2158	9.87744	5.62393	0.0656955	-2.64116e-05	-4.9604e-05	-0.299679	0.00394188	-0.025244	0	39270.3
2161	20.2454	3.7461	0.0501888	-8.64472e-05	5.79499e-05	-0.125503	0.00965785	-0.00459484	0	21347.1
2162	15.2047	12.4836	0.0673038	7.32145e-06	8.53417e-06	0.485801	0.0280089	-0.0431151	0	22176.8
2166	11.2682	3.99775	0.0507635	-1.49573e-05	-7.83679e-05	0.237224	0.00507374	-0.015	0	40638.9
2167	4.19527	10.013	0.0537634	1.32137e-06	7.23674e-05	-0.549169	-0.00656212	-0.0368821	0	11814.4
2168	11.9669	8.93756	0.068143	-8.50792e-06	7.38268e-07	0.489345	0.013894	-0.0468426	0	35420.1
2169	5.59814	3.42456	0.051579	-1.2042e-05	4.07089e-06	-0.0694058	-0.0012441	-0.0112675	0	26085
2170	1.68667	14.9841	0.0671916	5.43669e-07	3.50252e-05	-0.316253	-0.000288178	-0.0113541	0	3367.22
2173	23.3584	5.49701	0.0619566	-2.67494e-05	-3.51274e-05	0.0337243	0.00804164	-0.00204233	0	6652.66
2174	25.9996	5.87023	0.0514156	-2.31313e-05	-5.68882e-05	-0.00890426	0.00215135	-0.000395235	0	8106.43
2175	9.8664	12.8659	0.0709753	8.08374e-06	3.23254e-06	0.243829	0.00356882	-0.087473	0	41259.6
2178	10.8516	8.48591	0.0737772	-6.94656e-06	-1.15903e-05	-0.02779	0.00892045	-0.0464208	0	30250.4
2181	26.5175	7.605	0.0542266	-7.65031e-06	-5.27077e-05	0.14155	0.00103881	0.00210856	0	4170.7
2182	18.5841	8.83265	0.0509524	1.31706e-06	1.01018e-05	-0.022467	0.0242737	-0.0111148	0	32176.1
2184	25.8621	6.63452	0.0667007	-1.65656e-05	-6.57878e-05	0.0100675	0.00334346	-0.000129177	0	3056.66
2185	22.6841	3.77963	0.0695458	-2.27603e-05	4.0106e-06	-0.108913	0.00648284	-0.00252508	0	1410.27
2186	17.7096	4.57677	0.0683463	-2.0777e-05	1.15113e-05	0.0111941	0.0127312	-0.00935198	0	19668.4
2188	9.28938	4.92091	0.0506731	-1.10055e-05	-2.96529e-05	-0.00837607	0.00302699	-0.0225774	0	53458.2
2189	13.7111	1.09437	0.0633808	2.85848e-06	-1.83103e-06	-0.178225	0.00047499	-0.000412121	0	23254.9
2190	16.731	1.13117	0.0508616	6.3539e-06	1.95215e-07	-0.0166604	0.00128648	-0.000844118	0	14534.8
2191	12.4248	6.33357	0.0625932	-2.76716e-05	-3.56496e-05	-0.315775	0.0136488	-0.0291187	0	18419.7
2197	6.70548	6.98547	0.0717389	-1.58491e-05	1.80262e-06	-0.128677	-0.00151155	-0.0318442	0	42411.3
2198	4.88172	11.6273	0.0632944	1.81681e-07	8.62761e-05	-0.138802	-0.00977203	-0.0463323	0	22512
2201	9.88735	6.74059	0.0662779	-1.79199e-05	-4.79873e-05	-0.032674	0.00435652	-0.0331221	0	39132.7
2207	14.3354	7.9374	0.0618888	-1.58556e-05	-2.06935e-05	0.080352	0.0196368	-0.0303786	0	13702.7
2213	19.994	5.18714	0.0683581	-6.12981e-07	1.17315e-05	-0.00966997	0.0130333	-0.00627071	0	13963.2
2215	13.9537	5.63496	0.05848	-3.16665e-05	-3.51955e-05	-0.124723	0.0134685	-0.0210035	0	10126.1
2216	17.1122	12.6987	0.0604855	6.35495e-07	-3.64634e-07	0.395082	0.0252848	-0.0199221	0	14579.2
2217	21.5422	8.01013	0.0581882	-4.49196e-07	-8.13316e-07	0.0434359	0.0159508	-0.00323801	0	5302.93
2224	9.11485	4.30399	0.0726794	-2.93671e-07	-3.41101e-05	0.116657	0.00262819	-0.0182373	0	14387.1
2227	3.14165	6.3785	0.0607879	-9.58087e-06	1.40242e-05	-0.439126	-0.00255653	-0.0207509	0	22340.5
2231	8.42293	12.405	0.067214	6.18776e-06	2.73061e-06	0.1545	-0.00202837	-0.0797436	0	21753.9
2232	6.09074	14.1061	0.0537277	-9.66959e-06	-2.02609e-05	-0.0964853	-0.00889566	-0.0735956	0	61832.6
2234	14.9078	9.46734	0.0660671	3.48274e-06	-2.00186e-06	0.207195	0.0254484	-0.0343337	0	17272.6
2237	4.67879	2.54846	0.0623698	-4.40975e-06	1.82613e-05	-0.13165	-0.00100141	-0.00621692	0	27779.8
2238	18.0641	4.12966	0.067488	-2.14131e-05	8.53592e-06	-0.0804664	0.0115629	-0.00713289	0	23708.9
2242	11.2389	8.28578	0.070586	-8.96663e-06	-1.52833e-05	0.0617769	0.0112995	-0.0436038	0	41741.2
2245	6.4696	12.4334	0.0697635	6.99383e-06	2.28903e-05	0.208212	-0.00745903	-0.0647627	0	39221
2246	19.0017	7.26225	0.0607177	-4.53266e-06	1.14257e-05	0.170982	0.02012	-0.00944387	0	17549.4
2247	15.3883	14.1991	0.0515318	1.53383e-05	2.82633e-06	0.971998	0.0171995	-0.0421898	0	32336.7
2249	6.61031	2.93423	0.060063	-2.24663e-05	1.75184e-05	-0.0954882	2.04474e-06	-0.00917959	0	37208.7
2253	20.9548	8.51869	0.060002	-3.37954e-06	1.67353e-06	-0.176748	0.0185449	-0.0032867	0	5148.21
2255	9.84577	12.6452	0.0504562	7.0676e-06	4.33581e-06	-0.258958	0.00371048	-0.085869	0	7853.13
2261	18.6894	5.19508	0.0701284	-9.26698e-06	1.89646e-05	-0.0207904	0.015259	-0.00750059	0	17131.4
2262	14.7705	7.6442	0.0748774	-1.93527e-05	-2.50651e-05	0.224068	0.0210455	-0.0270423	0	20115.9
2265	21.5757	10.0408	0.0611503	-4.46963e-07	5.96794e-06	-0.280212	0.0194641	-0.000310998	0	4239.63
2266	3.99963	4.41723	0.05307	2.48729e-06	3.22825e-05	0.0577186	-0.00160516	-0.0144357	0	39045.5
2267	19.6057	6.18895	0.0741421	-6.94551e-06	7.88035e-06	0.0502432	0.0163078	-0.00741724	0	12809.4
2269	15.3978	14.3111	0.0612254	1.99931e-05	7.68402e-06	0.989542	0.0159539	-0.0423444	0	19479.5
2272	2.85981	11.2832	0.0595025	6.32411e-06	5.48465e-05	0.09681	-0.00579786	-0.0307115	0	16065.4
2273	7.04814	15.0167	0.0526431	9.81393e-07	1.64573e-05	-0.363869	-0.00222743	-0.0930974	0	82619
2274	3.27286	8.09759	0.0651498	-3.05894e-06	4.85837e-05	0.127261	-0.0037705	-0.0271166	0	25577.7
2275	8.18704	9.95717	0.0652568	-1.95102e-06	2.54283e-05	-0.751467	-0.00123448	-0.0573276	0	71147
2277	7.54777	15.82	0.073526	0	3.0393e-05	-0.000746818	0	-0.10655	0	39464.1
2279	16.2747	6.80757	0.0583177	-1.57832e-05	-1.57894e-05	-0.13278	0.0202062	-0.0182263	0	31045.9
2281	19.8233	7.00508	0.0543351	-8.99334e-06	1.4379e-05	0.246617	0.0178751	-0.00711326	0	14676.2
2282	20.0781	5.68978	0.0604616	2.94061e-07	1.88438e-05	0.163456	0.0139576	-0.00642924	0	4439.97
2283	8.49392	3.54202	0.0699421	-1.08808e-05	-2.03901e-05	-0.108173	0.00212085	-0.0139756	0	32755.6
2286	9.83573	1.32918	0.0583055	-5.72436e-06	-3.07598e-06	-0.0715142	0.000741134	-0.00119135	0	34232.7
2287	25.0476	5.9399	0.0666688	-2.81934e-05	-4.8473e-05	-0.0167287	0.00517949	-0.00108025	0	14389.1
2289	7.44122	14.8512	0.060388	6.72932e-07	1.18728e-05	-0.457969	-0.00280513	-0.0958119	0	68526.8
2291	13.3048	10.9194	0.0533603	2.37125e-06	-1.30298e-05	0.402992	0.0224867	-0.0543811	0	30823.3
2293	16.6499	14.9033	0.0502877	1.95337e-05	1.40892e-05	0.738399	0.00747225	-0.0229467	0	4237.01
2294	19.8411	9.82884	0.0526701	5.15538e-06	3.31194e-06	-0.0345882	0.0243372	-0.00427287	0	2960.36
2295	7.66792	7.0542	0.0603533	-1.9408e-05	-8.98655e-06	-0.586685	-0.000613558	-0.0348002	0	53785.7
2296	15.2553	13.2406	0.0701527	1.06432e-05	7.20499e-06	0.468296	0.0260492	-0.0424823	0	21548
2298	6.32061	9.45527	0.0528443	-4.95632e-07	3.17528e-05	0.0995472	-0.00536747	-0.0448017	0	43100.4
2305	17.5256	6.52393	0.0596992	-6.70606e-06	9.08315e-07	0.172715	0.0197353	-0.0127049	0	24413.6
2309	11.9484	14.4005	0.0508868	1.92904e-05	1.99977e-05	0.23962	0.0109109	-0.0978467	0	33004.7
2311	13.3776	6.44801	0.0556784	-2.48e-05	-1.41091e-05	0.32562	0.0164978	-0.0262703	0	36836.6
2312	25.6524	1.76737	0.0650968	-7.46656e-06	-5.14565e-06	-0.00983325	0.000676085	-0.000638329	0	6517.64
2315	5.70113	2.29389	0.0637494	-7.33957e-06	2.92065e-05	0.0345614	-0.000477592	-0.00569831	0	32880.9
2316	16.2403	2.0079	0.0581378	8.03364e-06	-6.97264e-06	-0.142993	0.00416235	-0.00291701	0	4700.82
2318	24.7314	8.92821	0.0508462	1.22298e-06	-5.37632e-05	-0.0185619	0.006546	0.00395555	0	9225.07
2321	4.17268	1.60709	0.0619402	3.14252e-08	1.13853e-05	-0.0681893	-0.000613165	-0.00278588	0	22927.4
2324	7.06657	12.1484	0.0699409	3.19486e-05	4.21577e-05	0.630042	-0.00598267	-0.0684136	0	41301.4
2326	13.326	1.09641	0.0587349	4.0969e-06	-2.80459e-06	-0.162287	0.000272911	-0.000401109	0	15626.3
2334	12.5356	11.8796	0.0559514	-1.07663e-06	1.33791e-05	0.254611	0.0199254	-0.0696537	0	42564.9
2335	17.9508	7.62102	0.0727081	8.1663e-06	5.1523e-06	0.106583	0.0218767	-0.0130813	0	19753.3
2340	15.5288	6.11476	0.0539369	-2.38214e-05	-1.52375e-05	0.101606	0.0177533	-0.0173877	0	12055.2
2341	16.0867	5.54587	0.0566488	-9.90636e-06	-6.5171e-06	0.126901	0.0154768	-0.0149883	0	21355.8
2344	9.21971	7.25982	0.0606522	-7.5939e-06	-1.59819e-05	0.0845357	0.00275454	-0.0384689	0	19386.1
2346	4.21331	10.5256	0.0711426	7.58108e-07	7.74001e-05	-0.102517	-0.00764876	-0.0379323	0	36443.3
2348	12.0827	7.05821	0.0740875	-3.10545e-05	-2.90328e-05	0.359271	0.0127424	-0.0327219	0	34467.3
2350	9.35883	9.97092	0.0551077	1.43391e-06	9.94157e-06	0.164888	0.00339087	-0.0604857	0	25655.7
2353	9.56588	7.37203	0.0510137	-8.21058e-06	-2.87991e-05	-0.203238	0.00320361	-0.0383735	0	44894.4
2356	21.5239	5.24324	0.0638932	-6.52284e-06	4.43674e-06	-0.117547	0.0106894	-0.00401285	0	19922.6
2358	14.3239	4.90007	0.0696637	-2.28878e-05	-3.40252e-05	-0.0172338	0.0123941	-0.0163481	0	34268.7
2361	2.08363	10.9935	0.0535754	1.28236e-05	5.4626e-05	-0.0154383	-0.00359107	-0.0275077	0	11698.5
2368	12.5423	2.92875	0.0668108	1.85951e-06	-4.86007e-05	-0.066931	0.00491984	-0.00821512	0	30001.1
2370	11.6013	11.29	0.0735153	1.50495e-06	8.02972e-06	0.275736	0.0130418	-0.0701421	0	17912
2371	11.2334	9.46859	0.0613514	-3.21627e-06	-6.4912e-08	-0.0961052	0.0102592	-0.0521535	0	45697.5
2379	14.2655	6.48031	0.0725748	-2.9383e-05	-2.03239e-05	-0.169966	0.0164093	-0.0232988	0	25037.3
2380	5.94957	11.5293	0.0665929	2.54033e-06	5.44502e-05	-0.101539	-0.00848676	-0.0554151	0	26918.1
2382	12.0789	10.415	0.0707681	-2.05639e-06	-6.27751e-09	-0.160683	0.015671	-0.0587136	0	17061.4
2384	6.43314	10.8446	0.0637568	2.4788e-06	3.92088e-05	-0.108504	-0.00632985	-0.0541915	0	39079.8
2387	2.48537	3.15304	0.0625973	5.17202e-07	1.0261e-05	0.112753	-0.00121337	-0.00870081	0	8455.84
2388	26.7678	4.83774	0.0582703	-4.8797e-06	-5.79339e-05	0.0123768	0.000417351	-0.00131779	0	12336.5
2390	7.4171	9.06042	0.0739495	-5.67438e-06	1.14028e-05	0.0682223	-0.00278687	-0.0477225	0	22117.8
2394	9.47894	5.96846	0.063719	-1.80007e-05	-3.66275e-05	0.0848052	0.00295959	-0.028215	0	23033.8
2395	6.42511	4.35162	0.0721006	-1.74167e-05	2.49344e-05	0.0159055	-0.000962482	-0.0170652	0	22173.9
2398	7.36056	7.20979	0.0608078	-2.19875e-05	7.03723e-08	-0.0614883	-0.000275424	-0.0350079	0	48209.1
2399	15.5465	3.37513	0.0681613	7.48211e-06	-2.28475e-05	0.189575	0.00920147	-0.00793607	0	31843.2
2402	21.6014	5.50364	0.0629719	-7.30158e-06	3.41947e-06	-0.0615832	0.0113512	-0.00415452	0	7638.14
2405	4.44628	2.12527	0.0603419	-6.51146e-06	1.64775e-05	0.056932	-0.000937817	-0.00455136	0	26338.4
2406	8.65075	12.315	0.0702981	1.10674e-05	4.89558e-06	-0.561008	-0.000635199	-0.0785888	0	60519.1
2408	1.97572	11.8725	0.072198	1.7626e-05	2.41358e-05	0.170879	-0.00395323	-0.0261094	0	18230
2409	16.0413	3.4598	0.0548437	-3.48142e-06	-1.53108e-05	-0.172337	0.0103662	-0.00775039	0	13890.8
2410	6.95315	8.60068	0.0731671	-8.75139e-06	6.00328e-06	-0.0659428	-0.00308482	-0.0422982	0	37662.4
2412	14.9935	8.24512	0.0660838	-1.5479e-05	-1.49907e-05	0.0178349	0.0219841	-0.0296064	0	30816.4
2413	24.1137	9.83841	0.0633198	1.88884e-05	-3.65289e-05	0.0568916	0.00877484	0.00538111	0	11198.4
2414	3.23964	9.71819	0.0655325	-1.21039e-06	6.30493e-05	-0.241018	-0.00506897	-0.0309736	0	13126.6
2416	26.6378	8.29841	0.0670519	-3.48433e-06	-9.10998e-06	-0.0074972	0.00179528	0.003874	0	11138.6
2418	19.1105	12.6345	0.0748337	-3.18106e-06	6.81367e-06	0.0941134	0.0235351	-0.00534228	0	491.678
2419	15.7852	1.56025	0.06078	1.08763e-05	-8.03337e-06	0.411107	0.00207789	-0.00187795	0	18366.9
2421	6.36433	4.7542	0.0589809	-1.76913e-05	2.36099e-05	0.184906	-0.00204444	-0.0194144	0	33050.9
2422	18.2011	7.25402	0.0667608	-6.06852e-08	9.54542e-06	0.0541168	0.021047	-0.0116492	0	24530.8
2428	8.68844	2.50749	0.0660104	-2.30219e-05	-8.38215e-06	0.0862225	0.00157495	-0.00865123	0	13949.5
2429	7.01161	8.46829	0.0719609	-1.04783e-05	5.48917e-06	-0.174199	-0.0029605	-0.0418605	0	30770.7
2430	10.7469	12.773	0.0598949	4.52531e-07	7.12846e-06	0.928792	0.00826784	-0.0855298	0	8089.19
2431	19.8876	7.55893	0.0554951	-1.04982e-06	1.88799e-05	0.017932	0.0194692	-0.00635274	0	7101.08
2432	15.5203	12.7303	0.0599871	6.97487e-06	8.34834e-06	0.64706	0.0256244	-0.039673	2	76142.4
2433	25.473	8.25156	0.0537927	-8.23316e-06	-4.46778e-05	-0.174663	0.00473791	0.00288002	0	16772.3
2434	22.1072	3.43616	0.0701964	-1.56468e-05	4.82493e-07	-0.0342437	0.00625611	-0.00265184	0	13711.6
2436	1.89309	2.05551	0.0618098	3.33988e-07	-2.63996e-05	0.0313849	-0.000118234	-0.00443414	0	14347.8
2439	9.30748	8.16722	0.0738319	-9.52946e-06	-1.45121e-05	0.363259	0.00318766	-0.0441772	0	46294.4
2440	14.2541	14.8569	0.0568134	2.21515e-05	1.16137e-06	0.914818	0.0115139	-0.0634255	0	59192.8
2442	8.89408	8.06624	0.0747456	-1.29539e-05	-6.89655e-06	0.276831	0.00242004	-0.0426183	0	8411.54
2443	13.6907	1.55147	0.0748077	1.11046e-05	-4.71538e-06	0.0410589	0.00154491	-0.00212032	0	16589.2
2444	3.34485	11.9831	0.0741806	-6.81933e-06	6.92237e-05	-0.227765	-0.00738293	-0.0336239	0	20247.6
2445	1.31725	8.6508	0.0699092	-9.01212e-06	6.1714e-05	-0.0586646	-0.000873805	-0.0242177	0	8361.18
2447	25.6253	4.69854	0.0523917	-1.73647e-05	-3.89223e-05	-0.0995913	0.00279948	-0.00169154	0	11746.8
2449	19.2016	7.53131	0.0683783	-1.50213e-06	9.23476e-06	0.0741327	0.0198804	-0.00844668	0	12651.1
2453	9.15003	3.99303	0.0667304	-5.60197e-06	-4.17816e-05	0.142912	0.00239721	-0.0162201	0	28632.4
2454	13.4842	13.793	0.0626547	2.15501e-05	-9.46253e-07	0.878125	0.0224628	-0.0730274	0	44805.8
2455	7.03171	2.59662	0.0655008	-1.81834e-05	1.44556e-05	-0.0567877	0.000248403	-0.00806175	0	42844.3
2461	13.4469	1.78284	0.0590245	9.38879e-06	-1.27395e-05	-0.150984	0.0027388	-0.0030697	0	26903.7
2465	5.72716	12.6097	0.0587779	1.7303e-06	5.41336e-05	0.173862	-0.00970065	-0.0585098	0	49686.7
2468	20.5481	8.58406	0.0570844	-1.79822e-06	6.04844e-06	0.169112	0.0204263	-0.00378308	0	3807.53
2470	26.0096	1.27425	0.053189	-2.62664e-06	-4.75025e-06	-0.0390105	0.000224777	-0.000151035	0	1735.77
2471	22.5795	5.28415	0.0616939	-2.16502e-05	-6.23629e-06	-0.00725929	0.00908323	-0.0028477	0	8105.41
2472	16.2765	5.54248	0.0664956	-1.5125e-05	-5.38356e-06	-0.0489956	0.0158755	-0.0142954	0	20228.3
2473	25.0659	6.23565	0.0736829	-1.89498e-05	-5.26438e-05	-0.0140921	0.00564294	-0.000245285	0	5945.34
2474	13.0454	2.28808	0.0645678	7.17411e-06	-1.70282e-05	-0.275893	0.00422221	-0.00532375	0	16006.7
2477	18.46	6.25422	0.0711376	-9.41029e-06	1.00582e-05	-0.120055	0.0176954	-0.00965359	0	17503.7
2478	17.5329	13.3542	0.0719113	2.42867e-06	-2.72285e-06	0.541376	0.020927	-0.0155234	2	18979.8
2480	7.12292	14.4537	0.0740197	3.32322e-06	7.62944e-06	-1.08916	-0.00690214	-0.089385	0	41367.1
2482	20.0879	1.52993	0.0692865	4.27636e-07	2.34836e-06	-0.214104	0.00260062	-0.00103204	0	26381.9
2484	17.132	11.7708	0.0639397	6.73391e-06	2.42139e-06	0.137784	0.0265228	-0.0202971	0	22477.1
2485	11.6786	10.286	0.0636628	-2.42938e-06	-8.29308e-07	0.313852	0.013341	-0.0596295	0	29006.9
2487	19.9852	10.6522	0.0733322	1.5169e-06	3.10863e-06	0.0903811	0.0240541	-0.00307151	0	7626.17
2495	8.5499	12.7464	0.0718119	5.88471e-06	4.06659e-06	-0.120127	-0.00237709	-0.0841833	0	71118.1
2497	14.4784	2.79518	0.0722134	3.41228e-08	-2.58442e-05	-0.0434369	0.00660509	-0.00615376	0	19272.1
2500	4.51903	12.7241	0.0635261	7.54185e-07	6.05717e-05	0.0265242	-0.0100698	-0.0453538	0	36186.9
2501	11.6492	13.2594	0.0659452	9.18624e-06	1.87163e-05	0.488731	0.0140052	-0.0884935	0	12365.1
2506	10.0736	1.23575	0.0742233	-4.52336e-06	-3.65173e-06	-0.148832	0.000104394	-0.00124803	0	36631.5
2508	1.72211	9.64502	0.0577928	7.39504e-06	6.14072e-05	-0.0534803	-0.00164409	-0.0256373	0	19931.4
2512	26.3141	5.84813	0.0684706	-2.31802e-05	-5.72236e-05	-0.0422753	0.00168876	-0.000799821	0	6602.43
2520	26.8883	4.0132	0.0600471	-4.23102e-07	-4.26386e-05	0.0677817	0.000152431	-0.00124471	0	8716.42
2521	11.7235	8.34182	0.0671228	-8.47298e-06	-9.94842e-06	0.0527787	0.0120707	-0.0438099	0	25882.7
2522	6.38532	10.6295	0.0505069	4.17828e-06	4.18251e-05	-0.1135	-0.00674369	-0.0526679	0	53407.5
2524	8.5599	14.8134	0.0683711	1.21306e-05	5.83409e-06	0.186827	-0.00109808	-0.103992	0	49227.5
2527	4.1812	13.1105	0.0676259	-4.1809e-06	4.78358e-05	-0.294386	-0.00934724	-0.0413156	0	24671.1
2529	9.99633	5.28	0.0564906	-2.44381e-05	-6.04092e-05	-0.363976	0.00440367	-0.0236994	0	14235.1
2534	3.24172	1.25482	0.0525106	3.66858e-06	-2.67289e-06	0.0237663	4.78334e-05	-0.000689573	0	17983.9
2537	14.548	7.68457	0.0553566	-1.66109e-05	-2.1506e-05	0.143335	0.0190966	-0.0278696	0	1259.56
2540	6.40482	15.1913	0.0699727	1.93841e-06	1.84704e-05	-1.00086	-0.00509812	-0.0864411	0	59266
2542	19.8653	4.214	0.0741047	2.11128e-05	7.41066e-06	-0.0210354	0.0109795	-0.00520483	0	12514.4
2543	17.3772	4.17952	0.0693852	-6.28034e-06	5.1706e-06	0.0257465	0.0122141	-0.00860494	0	26167.6
2544	4.46545	8.49647	0.0541364	-5.32079e-06	3.61119e-05	-0.337922	-0.00522194	-0.0324108	0	22121.2
2545	2.32018	3.83588	0.0731358	-3.11899e-06	-3.29604e-06	-0.230271	-0.00137039	-0.0107753	0	14405.3
2546	7.08406	3.09667	0.0685679	-1.54385e-05	1.62743e-05	0.0280134	0.000234852	-0.0103631	0	35612.5
2549	1.05704	1.38375	0.056359	-8.89173e-07	-9.48649e-06	0.14854	-2.54279e-05	-0.00183199	0	7688.02
2550	12.3532	10.8768	0.071738	2.51416e-06	-4.07642e-06	0.462578	0.0180269	-0.0614654	0	40700.3
2553	3.10784	3.22209	0.0542609	-2.63135e-06	1.43586e-05	-0.211884	-0.00106179	-0.00878392	0	40368.1
2554	6.45037	1.07328	0.0677389	1.0687e-06	6.09194e-06	0.0468077	-0.000135472	-0.00119348	0	12143.8
2555	24.1274	4.55887	0.0747019	-3.92214e-05	-1.21863e-05	0.00367624	0.00513937	-0.00187729	0	10185.5
2557	1.92845	6.64283	0.0585991	1.73924e-06	6.66713e-05	-0.118736	-0.00163668	-0.0202602	0	26419.6
2560	19.3659	11.9583	0.0565641	1.02283e-05	1.45997e-06	0.284683	0.0247165	-0.00476486	3	2647.85
2561	26.1794	3.86783	0.0702159	-6.0615e-06	-3.31921e-05	-0.0572361	0.00147541	-0.00144193	0	1635.67
2562	24.1477	4.38459	0.0569687	-3.45594e-05	-7.44339e-06	-0.061734	0.00493388	-0.0018064	0	8004.64
2564	10.0681	11.6594	0.0642982	7.28681e-06	9.56061e-06	0.274398	0.00599814	-0.0743866	0	46455.3
2566	12.87	3.08075	0.0665183	-6.06734e-06	-3.2609e-05	-0.0310398	0.00582328	-0.00931908	0	19923.8
2571	1.43803	4.08811	0.0571145	3.59057e-06	5.30569e-06	0.00592697	-0.000409248	-0.0117643	0	28816
2572	2.62722	1.58287	0.0571337	1.59265e-06	-1.19211e-05	-0.15983	-0.000379931	-0.00241774	0	15059.5
2574	13.2837	9.14872	0.0698162	-8.68869e-06	1.18951e-06	0.169858	0.0194363	-0.0421835	0	29317.1
2579	20.3537	5.5768	0.0506038	-1.4381e-06	7.64856e-06	0.350889	0.0131285	-0.00535982	0	7369.15
2583	16.7347	3.20871	0.0675178	3.18708e-06	-1.17896e-05	1.04341	0.00925505	-0.00586637	0	2655.06
2584	3.85716	8.74341	0.0588989	-5.64962e-06	5.33518e-05	-0.113974	-0.00454507	-0.0309981	0	39166.5
2590	5.29917	11.9556	0.074053	-1.10373e-06	9.20959e-05	-0.431177	-0.00911802	-0.0520001	0	39681.6
2593	25.1708	6.96798	0.0685641	-1.02873e-05	-7.21864e-05	-0.0199556	0.00527014	0.00061887	0	2267.1
2594	10.8668	8.11624	0.0738624	-1.49106e-05	-1.87644e-05	0.323446	0.00961313	-0.0432079	0	38928.8
2599	21.954	9.02918	0.0634557	4.98906e-06	-2.96896e-07	0.0866387	0.0166714	-0.000787321	0	21066.7
2601	10.2181	9.20337	0.0744389	-3.86443e-06	-5.30501e-06	-0.54106	0.00543269	-0.0524439	0	28168.3
2603	1.00943	5.19101	0.0689208	-3.66615e-07	-3.78969e-07	-0.0194501	-2.58315e-05	-0.0150227	0	18695.8
2607	25.5423	2.46612	0.0665756	-9.02825e-06	-4.73961e-06	0.0045696	0.00138819	-0.00116197	0	7873.04
2613	5.42114	6.1371	0.0678388	-1.02275e-05	3.60597e-05	-0.0980587	-0.00257364	-0.0242199	0	24105.6
2615	14.8306	2.67782	0.0554674	-9.82963e-07	-2.51126e-05	-0.186528	0.00665831	-0.00571383	0	20538.8
2617	15.6428	11.597	0.074997	1.10166e-05	7.30521e-06	0.549702	0.0285743	-0.0350605	0	27501.8
2618	24.7272	9.93383	0.0728359	1.67911e-05	-4.76421e-05	-0.0124956	0.00634455	0.00659186	0	6597.68
2622	17.2768	4.54062	0.062101	-8.55014e-06	5.05276e-06	-0.0219808	0.0128445	-0.00938091	0	21462.9
2624	17.6979	4.04273	0.0677412	-1.34123e-05	1.06516e-05	0.0326062	0.012172	-0.00807349	0	8704.44
2625	5.79272	8.52445	0.0678276	-6.85489e-07	3.90175e-05	0.123956	-0.0049057	-0.0381897	0	37206.3
2626	21.5452	2.82712	0.0741911	-5.18128e-06	-4.90324e-07	-0.015277	0.00569289	-0.00266904	0	16124.7
2628	6.59166	5.00049	0.0588028	-5.2489e-06	1.45924e-05	0.094445	-0.00153437	-0.0208159	0	5480.83
2631	8.16896	1.22233	0.0701893	-4.33319e-06	-3.22602e-06	-0.189853	-6.52402e-06	-0.00141766	0	14689.9
2632	18.8678	12.6644	0.0689094	-3.74737e-06	9.82982e-06	0.0652611	0.0238424	-0.00652759	0	1211.81
2635	5.96596	3.72533	0.0582039	-1.62376e-05	1.28367e-05	-0.038762	-0.000628369	-0.0135064	0	21367.6
2636	16.6409	3.95361	0.0710906	1.83371e-07	-1.83463e-05	0.0214513	0.0116463	-0.0080283	0	22999.2
2642	10.0724	11.9138	0.0587005	3.82158e-06	5.77518e-06	-0.0241728	0.00536318	-0.076117	0	70360.4
2644	23.0929	1.46703	0.0747931	-4.78417e-06	1.21578e-06	-0.0236204	0.00103981	-0.000291845	0	5077.99
2655	14.8367	5.44692	0.0716755	-2.64023e-05	-1.16233e-05	-0.0260304	0.014895	-0.0176276	0	22650.5
2656	12.7079	7.09701	0.0664699	-2.58422e-05	-2.31158e-05	-0.089173	0.0146263	-0.0323716	0	50752.4
2658	6.58214	14.2778	0.0588774	-8.00167e-05	4.53811e-05	-0.208155	-0.00845258	-0.0809287	0	64353.2
2665	23.4457	7.33853	0.063709	-1.16401e-05	-3.30546e-05	-0.0366292	0.0105477	-0.000840384	0	13812.4
2666	11.8384	2.88207	0.0722858	-2.91016e-06	-6.82166e-05	0.0989382	0.0044585	-0.00847316	0	19248.4
2667	12.0657	9.86607	0.0592992	-3.71135e-06	-1.82118e-06	-0.0283818	0.0144163	-0.0550185	0	17513.7
2668	18.0161	13.3505	0.0661342	2.35277e-06	-1.14077e-06	0.495104	0.0209972	-0.0111396	2	9190.42
2669	7.59294	2.56409	0.0631579	-2.33251e-05	3.80786e-06	-0.021348	0.000790063	-0.00776727	0	24585.5
2671	11.1668	10.7381	0.0588925	-3.9079e-06	7.82758e-06	-0.483016	0.0105047	-0.064404	0	50426.8
2672	9.16932	1.01329	0.0578116	-3.25057e-07	6.6661e-07	-0.133226	2.43009e-05	-0.000459584	0	22410.8
2673	3.55697	15.5889	0.0526446	1.05445e-05	5.47248e-05	-0.683621	0.00358841	-0.026645	0	618.812
2674	6.89038	1.62822	0.0705746	-1.68352e-05	2.54886e-05	0.648932	-0.00110274	-0.00201733	0	1752.24
2675	9.22883	14.523	0.0725244	1.16861e-05	6.24329e-06	-0.0861401	0.000204245	-0.105392	0	62958.8
2676	15.632	10.2672	0.052877	7.86e-06	2.86514e-06	0.103083	0.0273797	-0.0316592	0	36925.5
2678	25.2296	3.69026	0.0659721	-1.26369e-05	-1.38569e-05	-0.0282754	0.0026964	-0.00159894	0	10990.9
2679	16.2924	9.04392	0.0544844	2.68482e-06	-2.92025e-06	0.133049	0.0267185	-0.0236768	0	11978
2682	16.3265	11.1272	0.0688884	9.7074e-06	5.53548e-06	0.545866	0.0309594	-0.0273236	0	16844.4
2684	19.0384	2.1808	0.0646644	1.5966e-06	1.93555e-06	0.000777598	0.00483404	-0.00263031	0	12473.1
2691	2.15507	9.58053	0.0533263	7.36884e-06	5.69574e-05	-0.235308	-0.00272494	-0.0266974	0	21329.3
2695	20.4524	6.55863	0.0658857	-5.88345e-06	8.8101e-06	0.215396	0.0156652	-0.00593966	0	13416.4
2698	4.17105	5.67775	0.0602325	-2.90949e-06	3.16016e-05	-0.0769906	-0.00246065	-0.0193304	0	38119.1
2699	22.1257	4.71329	0.0665646	-1.26894e-05	-3.70126e-06	0.048786	0.00900667	-0.00317903	0	3369.91
2701	19.8824	8.16015	0.0633157	-5.6534e-06	1.10424e-05	-0.194582	0.0209749	-0.00651473	0	6908.54
2704	4.62885	15.2984	0.0656311	1.00572e-05	3.23664e-05	-1.04652	-0.00119636	-0.0429159	0	16054.7
2712	13.076	1.10012	0.0669623	3.87586e-06	-3.07556e-06	0.0100944	0.000281243	-0.000573363	0	2081.29
2713	10.9468	13.0241	0.0614398	3.74735e-06	8.77258e-06	0.508784	0.0107467	-0.0887347	0	43900.1
2714	5.26786	4.86636	0.0503877	-2.7759e-05	2.56131e-05	0.187873	-0.00143042	-0.0185425	0	54813.1
2715	15.1347	12.5899	0.0602846	6.96611e-06	8.56127e-06	0.616379	0.0271006	-0.0439563	0	29761.9
2716	17.5562	9.82806	0.0628048	2.145e-06	1.14784e-06	0.334427	0.0276831	-0.0171878	4	8543.45
2717	7.9968	11.5612	0.0635505	6.25679e-05	-4.93082e-06	-0.0393191	-0.0033152	-0.0702523	0	50035.2
2720	10.1864	12.7231	0.0742319	3.18853e-06	4.37146e-06	-0.102475	0.00505898	-0.0877937	0	42589.5
2722	10.355	8.85657	0.0737258	-5.5726e-06	-1.01011e-05	-0.0183154	0.00653705	-0.048486	0	19857.9
2729	19.4561	6.51469	0.0523888	-7.37946e-06	5.35245e-06	-0.174151	0.016893	-0.00785788	0	22186.4
2730	8.46764	1.87829	0.0614134	-1.44659e-05	-2.6768e-06	0.199591	0.000903323	-0.00465138	0	53376.7
2732	9.67259	11.8109	0.0657718	7.8994e-06	3.61292e-06	0.277748	0.00422888	-0.0759205	0	66275.5
2736	6.58338	5.51073	0.0736461	-8.98362e-06	1.03296e-05	0.0898987	-0.00174507	-0.0230109	0	34560.5
2746	6.66116	15.6119	0.0608699	9.05782e-08	2.19628e-05	-0.710003	-0.00108744	-0.0933939	0	23992.4
2748	2.85584	14.3934	0.0694119	1.01381e-06	4.81514e-05	-0.397777	-0.00437884	-0.0228629	0	5614.59
2750	9.20101	4.78007	0.055895	-8.60973e-06	-2.8539e-05	-0.117258	0.00305121	-0.0218384	0	13088.3
2752	2.85648	12.3506	0.0733363	-1.83317e-05	2.68737e-05	-0.156935	-0.00721925	-0.0301742	0	14423
2753	23.3468	3.55484	0.0657852	-2.42489e-05	9.91683e-06	-0.0693571	0.00517219	-0.00223077	0	13428.1
2754	17.8345	13.9327	0.064088	-1.16912e-06	-6.57026e-06	0.428251	0.017534	-0.0117572	0	4140.64
2755	23.1182	5.541	0.0527168	-2.20876e-05	-2.74388e-05	0.0988498	0.00898477	-0.00269771	0	5996.97
2756	16.8559	2.12854	0.0537767	8.08501e-06	-3.7866e-06	0.103686	0.00474314	-0.00402571	0	29167.3
2765	2.68466	1.35798	0.073603	3.71575e-06	-6.12671e-06	0.0316006	0.000104018	-0.00103762	0	11942
2767	15.105	12.9737	0.0741864	4.1335e-06	9.87408e-06	-0.261427	0.0244903	-0.0441237	0	18344.9
2768	1.9928	1.84265	0.0647132	2.20995e-06	-2.60522e-05	0.141846	-0.000141915	-0.00313868	0	14396.6
2778	12.7325	5.11133	0.0521553	-1.54679e-05	-3.12219e-05	0.25436	0.00943564	-0.01924	0	10186.7
2780	2.13077	2.2962	0.0549816	3.739e-06	-2.77858e-05	0.0383693	-0.000626335	-0.00527522	0	13859
2781	6.5577	7.3486	0.0682361	-1.45006e-05	-1.08319e-06	-0.196683	-0.001584	-0.0335881	0	23550.9
2783	7.68254	2.22075	0.0720895	-2.66624e-05	8.95143e-06	-0.240244	0.000490951	-0.0063045	0	24284.6
2792	18.7987	11.5862	0.0652318	1.16868e-05	4.55296e-07	0.165403	0.0263908	-0.0078955	0	11655.8
2793	26.7374	3.82446	0.0677559	-1.4458e-06	-3.72095e-05	0.0125075	0.000405011	-0.00138866	0	11210.2
2795	8.67674	1.91626	0.0580409	-1.19732e-05	-1.06502e-06	-0.142977	0.000711142	-0.00477138	0	12351.1
2799	21.4327	8.34151	0.0597477	-1.6436e-06	-3.43136e-07	-0.211167	0.0170913	-0.00291452	0	18372.3
2803	15.9084	8.26935	0.0729599	-2.64325e-06	-5.68494e-06	0.0156143	0.0241748	-0.0243754	0	4096.54
2806	4.02004	2.07054	0.07132	-2.96181e-06	1.14007e-05	-0.0943247	-0.000764508	-0.00379554	0	24336.1
2807	17.9169	9.50955	0.0627087	8.61368e-07	2.61205e-06	0.142648	0.0282304	-0.0150366	0	29521.6
2808	2.11262	2.94971	0.0635964	1.77451e-06	-1.28424e-06	-0.0175094	-0.00108895	-0.00742524	0	24250.7
2811	15.8994	10.9755	0.0715724	8.30827e-06	7.5757e-06	0.535629	0.0323681	-0.031446	0	5146.74
2812	1.28202	12.9535	0.0743766	2.79582e-07	4.38241e-05	-0.0936485	-0.00114103	-0.0189321	0	18929.7
2813	4.89516	8.34703	0.0657386	-4.36087e-06	2.72147e-05	-0.0211243	-0.00478401	-0.0334871	0	26510.1
2814	3.20661	7.07481	0.0693158	-1.4324e-05	1.6821e-05	0.0402707	-0.00326497	-0.0236283	0	24577.8
2816	26.724	6.63839	0.0573217	-5.93083e-06	-8.01985e-05	-0.254959	0.000971252	0.000444735	0	9883.6
2819	22.3142	3.70374	0.0743753	-1.89341e-05	3.05052e-06	0.0126374	0.00658209	-0.00246053	0	7901.24
2820	7.56022	3.07029	0.055841	-1.48054e-05	4.61365e-06	0.000466664	0.000265531	-0.00996018	0	30049.3
2821	24.197	8.89899	0.0537564	3.34819e-06	-4.42257e-05	-0.0200123	0.00845851	0.00259198	0	20363.4
2823	19.371	3.98103	0.0661366	1.10815e-05	2.73874e-06	0.0732945	0.0107381	-0.00527884	0	17877.2
2824	19.9177	11.4125	0.0725433	3.06781e-06	6.7103e-07	0.055082	0.0253191	-0.00265387	0	5895.08
2825	16.8952	4.51531	0.0587488	-6.64469e-06	-8.48811e-06	-0.132576	0.0128522	-0.00929089	0	13402.7
2826	9.77664	11.3363	0.0607091	7.89491e-06	8.55461e-06	-0.591977	0.00353853	-0.0728775	0	53868
2829	5.66854	4.77463	0.0526746	-2.75188e-05	2.76711e-05	-0.194371	-0.000950921	-0.0185923	0	19307.9
2831	3.37407	11.6749	0.0654868	-5.98222e-06	8.40811e-05	-0.0180848	-0.00780262	-0.033822	0	19457.1
2832	20.2863	4.95658	0.0675012	-5.59246e-06	8.60807e-06	0.0736705	0.0126757	-0.00566744	0	11466.9
2837	16.0312	9.02925	0.0510034	1.59518e-06	-1.63179e-06	-0.00472473	0.0255406	-0.0257205	0	38866.7
2838	24.083	1.37278	0.0536185	-5.75035e-06	2.04541e-06	0.0221407	0.000689085	-0.000337281	0	12173
2839	23.3011	2.95431	0.0650763	-1.86791e-05	7.40665e-06	0.010015	0.00432698	-0.00191825	0	3375.9
2841	2.41732	12.9201	0.0594728	-1.01222e-05	2.56468e-05	-0.445626	-0.00559755	-0.024893	0	30222.6
2846	14.1114	13.269	0.0731068	5.37818e-07	8.3961e-07	0.824527	0.0244566	-0.059448	0	57511.3
2847	12.2103	15.1098	0.0746318	2.57811e-05	1.52328e-05	0.795822	0.00616584	-0.10248	0	43630.3
2849	8.99763	14.6805	0.0742832	1.67361e-05	7.00717e-06	0.0603784	-0.000105627	-0.104986	0	77196.2
2850	3.40561	7.75584	0.0737727	-6.07348e-06	3.79793e-05	-0.159376	-0.00376639	-0.0264259	0	35440
2853	16.0495	1.04545	0.0628026	4.55605e-06	-7.68061e-07	-0.100074	0.000342701	-0.000194866	0	11599.9
2857	20.9349	9.14437	0.0748862	9.83571e-07	2.44138e-07	-0.105683	0.0197307	-0.00276464	0	17932.2
2859	3.87452	12.7761	0.0649238	-2.75044e-06	5.6998e-05	-0.309304	-0.00993902	-0.0384886	0	27223.7
2860	8.01124	5.17026	0.0671221	-4.73806e-06	-4.07355e-06	0.0707997	0.00013499	-0.0241803	0	7470.19
2862	11.8134	12.5677	0.059878	1.37006e-06	1.02604e-05	0.492686	0.0145939	-0.0793786	0	35640.9
2863	21.6301	10.2865	0.0734198	3.52483e-06	6.23843e-06	-0.0868404	0.0206856	-0.000317193	0	868.397
2866	7.58788	11.6359	0.0538422	-1.85494e-06	2.4021e-05	-0.0357484	-0.0035913	-0.0687823	0	61839.5
2867	2.65258	13.4506	0.0702486	-2.10904e-06	5.14444e-05	-0.257511	-0.00576296	-0.0249429	0	8250.75
2868	10.6881	9.03363	0.0644821	-4.25254e-06	-5.90473e-06	-0.0520637	0.00852799	-0.0503378	0	37126.9
2872	17.0758	13.0081	0.0667479	1.82271e-06	-1.37566e-06	0.505427	0.0244249	-0.0203129	0	6030.24
2875	20.0877	1.40534	0.0556815	-5.11291e-09	2.43322e-06	-0.295268	0.00148207	-0.000784047	0	17243.7
2876	5.01829	5.29618	0.0547601	-1.03997e-05	3.56841e-05	-0.156849	-0.00255341	-0.0202832	0	9232.91
2877	25.6869	5.29201	0.0514214	-3.52462e-05	-5.13712e-05	0.0104944	0.00305033	-0.0012881	0	23425.7
2878	25.2571	4.63744	0.0598194	-2.05941e-05	-1.67149e-05	-0.0345935	0.0032544	-0.00164153	0	20057.5
2879	9.22565	5.00942	0.0590985	-1.05962e-05	-2.62582e-05	-0.0456549	0.00278108	-0.023369	0	41719.6
2887	20.7915	5.06597	0.0562426	-1.60709e-06	9.26852e-06	-0.0997476	0.0120819	-0.0045137	0	17460.3
2888	20.4623	10.2293	0.0692763	3.22171e-06	4.3897e-06	0.0152436	0.0244015	-0.00206436	0	5600.92
2892	16.1905	10.491	0.0743418	7.61269e-06	5.41081e-06	0.372118	0.0297198	-0.0283603	0	16896.7
2894	16.8752	12.7085	0.0545313	3.93261e-07	-1.69904e-06	0.221318	0.0265676	-0.0225267	0	14229.5
2895	9.38892	12.0155	0.0632702	1.52688e-05	6.29725e-06	0.205814	0.00147315	-0.0769098	0	3620.2
2896	21.3926	5.45333	0.0523499	-4.60712e-06	4.97283e-06	0.00484036	0.011439	-0.00403036	0	8945.4
2897	5.13501	1.21644	0.0704047	-5.92471e-07	6.65023e-06	0.0296302	8.43077e-05	-0.000564869	0	23640.8
2901	22.3709	4.61445	0.0723136	-1.45092e-05	-6.12427e-06	-0.0399396	0.00845933	-0.00291894	0	9066.97
2902	5.33984	6.03512	0.0630612	-9.31991e-06	4.18751e-05	0.0662129	-0.00258336	-0.0236763	0	39016.1
2906	15.5655	4.75077	0.068947	-9.86632e-07	-1.31675e-05	0.0249277	0.0130967	-0.0131025	0	11980.1
2910	1.88451	1.76112	0.0604401	8.07771e-07	-1.90635e-05	-0.0184991	0.00010937	-0.0028554	0	26822.7
2911	14.3183	2.53908	0.0522045	-6.28167e-08	-3.75203e-05	0.129758	0.00482619	-0.005104	0	29799.6
2912	18.6796	6.2345	0.0535535	-1.04192e-05	1.02823e-05	0.0377028	0.0174428	-0.00939632	0	11373.6
2920	13.8077	12.8001	0.0592384	1.75015e-06	-7.73699e-07	0.503507	0.0226191	-0.0616914	0	19525.4
2923	13.2042	13.8029	0.0623349	1.60351e-05	3.99864e-06	0.659084	0.0221328	-0.0772279	0	35720
2924	5.59554	3.29556	0.0735957	-1.28682e-05	6.16796e-06	-0.0959066	-0.00136678	-0.0103137	0	8095.29
2925	16.09	3.07205	0.0581516	3.13903e-09	-1.81756e-05	-0.226578	0.00783568	-0.00613877	0	11899.9
2926	8.12454	11.7554	0.0622085	2.99529e-05	1.14848e-05	-0.0851976	-0.00221694	-0.0726562	0	35152.6
2927	8.42839	12.7131	0.0544523	4.89369e-06	3.86335e-06	0.0879285	-0.00278777	-0.0821458	0	26306
2928	9.96158	12.6335	0.0659661	5.41363e-06	5.51082e-06	-0.345169	0.00382592	-0.0853994	0	96350.8
2931	6.16818	12.6341	0.0641105	2.80571e-06	3.6067e-05	-0.493738	-0.00886605	-0.0636672	0	64341.6
2933	19.4264	1.72609	0.0538243	1.9626e-06	2.37446e-07	-0.144544	0.00359858	-0.00192063	0	10756.2
2934	5.35566	9.85059	0.058369	-6.93396e-06	8.06259e-05	-0.492852	-0.00605116	-0.0422586	0	35725.3
2938	2.94244	11.7498	0.0513378	1.09658e-06	5.73081e-05	-0.525407	-0.00681172	-0.0314839	0	28874.7
2941	6.13564	8.64962	0.0560774	-4.27152e-06	2.55327e-05	-0.0840538	-0.00425416	-0.0402551	0	37482.8
2942	8.27801	14.2504	0.0508717	9.70694e-06	3.36623e-06	-0.542811	-0.00128147	-0.0958834	0	25462
2943	24.5812	1.75554	0.0702605	-9.202e-06	1.86337e-06	0.0540459	0.00118008	-0.000722977	0	11806.2
2944	17.9391	8.64207	0.0725303	2.29711e-06	5.82033e-06	-0.152109	0.0253469	-0.014077	0	18622.8
2948	20.8789	3.56377	0.0577312	-2.62669e-06	-3.18457e-06	-0.109289	0.00816966	-0.00326825	0	13653.6
2949	18.3544	9.72784	0.0692693	1.70359e-06	5.78576e-06	0.039847	0.0279587	-0.0116615	0	23225.8
2950	23.446	5.59708	0.0709792	-2.65395e-05	-3.7497e-05	-0.0375038	0.00807846	-0.00193488	0	11637.8
2951	8.51296	15.7053	0.0515405	3.84656e-06	2.03174e-05	-0.0464196	0.0002926	-0.111987	0	39604
2956	4.07941	2.35826	0.0598534	-1.27245e-06	1.28698e-05	-0.0396898	-0.000947935	-0.00513709	0	18463.5
2961	20.9303	1.08844	0.0506925	-6.6818e-07	-2.41495e-07	-0.0776728	0.000458911	-1.45722e-05	0	8489.79
2962	19.3617	7.00017	0.0655806	-6.48336e-06	9.15503e-06	-0.00643697	0.0193225	-0.00817769	0	21829.9
2963	10.8407	11.6967	0.051657	6.23048e-06	5.2744e-07	0.394776	0.00783209	-0.075234	0	20671.7
2964	11.9532	14.1855	0.0683598	1.54116e-05	1.98043e-05	0.166781	0.0111586	-0.0959979	0	58002.6
2967	5.9337	1.68796	0.0522099	-5.72884e-06	3.83554e-05	-0.0737568	-0.000114048	-0.00381013	0	24479.1
2969	11.3361	6.80334	0.0608028	-3.66365e-05	-2.88301e-05	-0.0987559	0.00915763	-0.0330608	0	14096.9
2972	3.4452	4.6308	0.0592143	-8.66562e-06	3.63161e-05	-0.10772	-0.00179729	-0.0149878	0	28284.8
2973	22.366	3.58319	0.0569134	-1.97173e-05	4.18678e-06	-0.0986324	0.00626176	-0.00253805	0	4734.64
2981	18.1116	1.79755	0.0627607	2.35533e-08	-4.98948e-07	-0.247649	0.00449714	-0.00247733	0	12114.5
2982	4.72578	13.9791	0.0673547	-6.39665e-06	3.10949e-05	-0.655254	-0.0101306	-0.0475843	0	7521.23
2984	8.92179	1.90192	0.0616494	-1.41099e-05	-3.31477e-06	-0.0126035	0.000785732	-0.0050284	0	21637.9
2985	10.8177	12.6625	0.071635	9.45784e-07	8.40813e-06	-0.270739	0.0086278	-0.0849653	0	57292.8
2990	18.9685	7.72895	0.0561108	3.00586e-06	1.18626e-05	0.322861	0.0213299	-0.00885308	0	11910.3
2995	15.0725	5.58381	0.0725077	-1.9052e-05	-8.84895e-06	-0.11011	0.0148456	-0.0174257	0	24599.2
2996	13.1755	3.52607	0.0503964	-1.11942e-05	-4.25422e-05	-0.0879856	0.00747113	-0.0106145	0	22620.7
3001	9.12845	8.02191	0.0631593	-1.01554e-05	-1.1826e-05	-0.12673	0.00289574	-0.0428838	0	37371.8
3006	6.27213	4.54083	0.0707038	-1.65811e-05	2.74296e-05	-0.0896405	-0.00135459	-0.0180862	0	42915.8
3009	5.02625	5.87541	0.0601772	-9.35259e-06	5.79088e-05	0.567952	-0.00139008	-0.0223894	0	17150.3
3010	6.08959	8.98749	0.0713026	-5.16892e-06	3.59843e-05	0.163828	-0.0052599	-0.0420107	0	35229.3
3012	17.235	1.53432	0.0725718	5.64727e-06	-2.40669e-07	0.0410293	0.00280185	-0.00137859	0	25701.1
3016	21.3447	2.10484	0.0572148	-3.19992e-06	-3.1942e-06	-0.165952	0.00367578	-0.00184531	0	5469.02
3017	14.8337	15.3137	0.0543679	1.97532e-05	6.86641e-06	0.546198	0.00529735	-0.050475	0	3625.62
3022	20.565	9.47051	0.0685965	1.18619e-06	3.98179e-06	0.0154616	0.0212412	-0.00296338	0	4450.81
3025	9.61738	3.22139	0.0628959	-1.37978e-05	-4.02429e-05	-0.0989958	0.00299175	-0.0125912	0	33107.1
3027	6.28695	14.2039	0.0614593	-7.05434e-05	0.000100948	-0.432769	-0.0086505	-0.0759946	0	85193.7
3028	2.05421	1.7196	0.0730635	1.64914e-06	-2.56685e-05	-0.00930754	-9.1685e-05	-0.00287742	0	34713.4
3029	1.81389	6.60993	0.0607643	6.94477e-06	6.32969e-05	0.0202478	-0.00156172	-0.0199633	0	15871.2
3030	18.5027	8.16725	0.0731293	1.35826e-06	1.13822e-05	-0.143305	0.0236017	-0.0113102	0	22293.8
3035	20.7979	7.49749	0.0698415	-2.11323e-06	9.57385e-07	0.0140766	0.0167825	-0.00490612	0	23347.4
3036	26.7928	9.19218	0.057968	5.15786e-06	-5.65195e-05	0.0104064	0.00043294	0.00600592	0	8398.76
3038	18.151	10.8636	0.0599919	4.98885e-06	1.41266e-06	0.15059	0.027052	-0.012311	0	20816.7
3039	4.71595	8.89421	0.0562554	-5.83426e-06	4.23412e-05	0.0416743	-0.00473697	-0.0343806	0	28643.5
3040	2.2744	2.83099	0.0607019	-9.40111e-07	-6.77508e-06	0.0156911	-0.000606947	-0.00707203	0	36181.7
3041	19.7097	9.28593	0.0651982	1.7869e-06	9.82541e-06	0.0962177	0.0233575	-0.00638959	0	3838.68
3050	14.9981	10.0025	0.0632713	8.28087e-06	1.28906e-06	0.251348	0.0267456	-0.0369483	0	20564.2
3051	7.91454	9.33223	0.0701557	-2.72084e-06	1.20151e-05	0.153001	-0.00222188	-0.0510107	0	29160.2
3055	10.3909	5.81433	0.0708135	-3.17583e-05	-5.45231e-05	-0.386793	0.00535571	-0.0262134	0	29901
3057	12.6127	8.62567	0.0654543	-9.86429e-06	3.1636e-07	-0.135144	0.0147022	-0.0423701	0	29929.7
3059	1.70163	9.36469	0.0747659	7.18466e-07	8.1495e-05	0.000279635	-0.00158398	-0.025539	0	42336.6
3060	10.1485	4.83051	0.0610943	-2.51793e-05	-7.17907e-05	2.07018	0.00672178	-0.0190456	0	5970.7
3064	22.1668	4.83426	0.0555716	-1.63638e-05	-4.64262e-06	0.107732	0.00903331	-0.00309379	0	19939.8
3065	12.9049	2.11037	0.0566699	4.02327e-06	-1.53931e-05	-0.0488066	0.00298761	-0.00527263	0	13459.5
3066	17.7694	3.43899	0.0564604	-4.55728e-06	5.21311e-06	-0.0494873	0.00964499	-0.00570964	0	12805.4
3070	1.68905	4.86937	0.0659279	-6.10252e-06	1.0519e-06	0.0321181	-0.00058843	-0.014196	0	15664.1
3071	2.4244	2.14937	0.0690315	5.73458e-06	-2.99751e-05	0.0484581	-0.000481509	-0.00460185	0	44725.2
3072	3.00892	1.00598	0.0612464	2.42814e-07	-3.99453e-08	0.0431109	9.03814e-05	-0.00040102	0	10461
3073	1.07997	14.2802	0.0699138	1.75422e-07	5.71659e-05	0.0378674	-0.000206628	-0.0115691	0	4686.26
3074	4.58263	5.33391	0.0653068	-2.52121e-07	2.6829e-05	-0.0243376	-0.00291508	-0.0201475	0	10699.7
3075	10.5775	12.2338	0.0556673	2.72745e-06	3.29361e-06	0.187034	0.00923507	-0.0817832	0	82018.5
3077	17.7079	3.18419	0.0721928	-3.13095e-06	2.42843e-06	-0.0875045	0.00765548	-0.00504998	0	3249.91
3078	10.5203	1.9023	0.0589042	-3.986e-06	-2.0536e-05	-0.289913	0.00164903	-0.00459786	0	66937.7
3079	18.6207	12.5398	0.0591548	-3.92004e-06	5.40707e-06	0.179575	0.0240518	-0.0078159	0	636.471
3082	26.206	6.91049	0.058752	-1.66568e-05	-6.71571e-05	0.0858229	0.0021747	0.000722122	0	10853.7
3084	12.6322	10.908	0.073869	-1.38887e-06	8.88588e-07	-0.056657	0.0185938	-0.0605722	0	40894.5
3085	15.2825	5.48914	0.0583086	-1.03495e-05	-8.44535e-06	-0.0529389	0.0146358	-0.016203	0	20014.5
3086	10.4888	14.5223	0.0570635	1.42149e-05	2.85353e-07	-0.0248953	0.00447727	-0.10561	0	104335
3088	17.8643	4.66988	0.0562998	-2.74098e-05	1.19554e-05	0.0274501	0.0130019	-0.00866749	0	34593.2
3091	20.7993	1.57872	0.062792	4.08422e-07	6.52402e-07	-0.0694252	0.00188573	-0.00088918	0	10907.4
3096	3.00729	4.55338	0.0610521	-6.77776e-06	1.38787e-05	-0.185603	-0.00172241	-0.0141024	0	19828.4
3098	1.54047	5.95613	0.0564076	1.79592e-06	2.28932e-05	-0.142864	-0.000641259	-0.0175898	0	23306.5
3108	13.5028	4.96728	0.0581297	-2.43914e-05	-5.61646e-05	-0.114427	0.0104438	-0.0176778	0	31379.6
3110	13.2211	14.8988	0.0749467	1.95051e-05	1.0324e-08	0.759207	0.00983438	-0.085298	0	70534.2
3112	18.0728	4.64208	0.0534668	-1.92885e-05	1.42347e-05	-0.0172948	0.0124098	-0.00780035	0	13008.3
3113	12.7306	6.10484	0.0559667	-2.61438e-05	-3.2128e-05	0.227349	0.0135717	-0.0256114	0	22610
3114	12.7904	3.18624	0.0659946	-7.80957e-06	-3.88413e-05	-0.187834	0.00620432	-0.00948008	0	48008
3117	25.4178	9.02176	0.062464	-6.06615e-06	-3.97554e-05	0.383568	0.00507127	0.00462965	0	15119
3124	25.1985	3.56213	0.0556405	-1.11587e-05	-1.37019e-05	0.0198539	0.00262469	-0.00167544	0	9241.98
3130	19.9046	5.70536	0.0736057	-9.68418e-07	2.13226e-05	-0.187134	0.0144747	-0.00663088	0	11838.2
3131	3.96127	3.95022	0.0643298	7.21804e-06	3.98821e-05	-0.0461436	-0.00135887	-0.0125631	0	47096.6
3133	15.7993	12.3199	0.0671208	1.87182e-06	4.21985e-06	0.371136	0.028107	-0.0353631	0	35493.3
3134	15.1755	9.52344	0.0553579	6.25963e-06	-2.18541e-07	0.450248	0.0272757	-0.0332198	0	29684.7
3135	8.47423	5.94226	0.0682974	-9.17616e-06	-9.6934e-06	-0.0529872	0.000619911	-0.0272557	0	13829.2
3136	23.4136	6.34611	0.0723996	-1.47948e-05	-3.11562e-05	0.0469665	0.00914985	-0.0019732	0	8387.42
3137	6.71809	9.85336	0.0568092	-1.15877e-07	2.06662e-05	-0.463891	-0.00422143	-0.0495205	0	11488.4
3139	18.2824	10.848	0.0725609	4.84282e-06	2.03029e-07	0.310406	0.0270165	-0.0113881	0	8615.67
3142	12.9569	10.953	0.0707686	-7.31717e-07	-8.40434e-08	0.29235	0.0204006	-0.0583152	0	34225.3
3144	6.03899	11.8464	0.0512387	8.4563e-06	5.07138e-05	0.160653	-0.00846033	-0.0574687	0	24862.5
3145	10.0819	9.69983	0.0503903	-3.71995e-07	3.32829e-06	0.257894	0.00590851	-0.0572548	0	12924.5
3147	21.3443	6.98009	0.0680382	-6.82132e-06	2.49743e-07	-0.0839251	0.014651	-0.00397645	0	16734.8
3152	14.0043	7.92966	0.0672696	-1.25485e-05	-1.86903e-05	0.0210134	0.0188515	-0.0325686	0	19886.6
3157	20.087	9.66955	0.0542418	1.24286e-06	4.27622e-06	-0.31472	0.023059	-0.00424363	0	31755.3
3158	2.9575	6.96983	0.065434	-9.75391e-06	1.39661e-05	-0.408764	-0.00301973	-0.0225027	0	25927.3
3161	7.85339	12.5344	0.0525587	-3.29015e-07	2.07307e-06	-0.394909	-0.00445514	-0.0776583	0	83635.4
3162	7.53012	7.94805	0.074475	-2.10641e-05	-8.76912e-07	-0.0609089	-0.001561	-0.0400947	0	43589
3163	11.7642	4.26332	0.0502385	-1.46982e-05	-8.10296e-05	-0.06912	0.00609691	-0.0165241	0	40975.5
3165	6.96936	1.27585	0.0736609	-7.85875e-06	1.58687e-05	-0.10361	-0.000419475	-0.00164534	0	27281.9
3167	12.4727	12.711	0.0705802	-7.44316e-06	9.48991e-06	0.109364	0.0174099	-0.0766771	0	52514.2
3168	7.64646	4.81228	0.0664767	-1.01296e-05	-4.95082e-06	-0.100119	9.00456e-05	-0.021362	0	5594.07
3169	11.7178	13.1303	0.0568346	6.00697e-06	1.74393e-05	-0.016067	0.0141544	-0.0846969	0	54224.7
3170	23.3858	5.2702	0.073335	-2.5039e-05	-2.78555e-05	0.00873301	0.00767776	-0.00209516	0	4020.08
3173	4.76751	3.21624	0.0647473	-1.48446e-06	1.67277e-05	0.0271098	-0.0013358	-0.00937794	0	30714.3
3175	13.9033	15.5247	0.0511296	3.91701e-06	1.48473e-06	0.771214	0.00494065	-0.0742603	0	41081.4
3176	1.67706	12.438	0.0748098	-1.23706e-05	4.21716e-05	-0.011975	-0.00297849	-0.0231719	0	28324.7
3178	15.4747	10.6773	0.0564615	1.15679e-05	7.77609e-06	0.170252	0.0291652	-0.0342488	0	35474.9
3181	12.7496	8.83756	0.0669422	-9.35836e-06	-7.16671e-08	-0.105861	0.0159027	-0.0437842	0	7156.24
3182	16.349	5.80411	0.0664294	-2.21238e-05	-8.88088e-06	-0.118298	0.0164833	-0.0146543	0	11475.7
3185	10.4608	1.7877	0.0707683	-4.0639e-06	-1.81786e-05	-0.177436	0.0010625	-0.00378414	0	39641.7
3186	17.4881	4.79702	0.0592273	-1.37469e-05	4.75746e-06	-0.142719	0.0141741	-0.00949192	0	7484.62
3187	1.15961	3.71452	0.0637969	2.53463e-06	4.4079e-06	-0.0481467	-0.000184389	-0.0107487	0	46767.5
3190	14.3184	2.76837	0.0739007	2.20103e-06	-3.08176e-05	-0.187799	0.0053063	-0.00582002	0	27529.5
3191	3.19951	4.8856	0.0647713	-8.74902e-06	1.55565e-05	-0.0978282	-0.00181528	-0.015294	0	20822
3193	16.269	14.211	0.0564443	1.38149e-05	8.85552e-06	0.753171	0.0157194	-0.0285993	0	5625.02
3195	1.08616	13.8985	0.0633375	-8.83005e-07	5.70875e-05	-0.101732	-0.00031014	-0.0135333	0	7712.67
3198	1.81103	5.06788	0.0569976	-8.6459e-07	4.40436e-06	0.120945	-0.000633861	-0.015006	0	15630.9
3200	8.31218	5.65347	0.0537852	-5.89753e-06	-8.1257e-06	0.112759	0.00114389	-0.0271456	0	13608.4
3201	19.8262	1.92195	0.058153	7.75079e-07	-7.74949e-07	-0.15473	0.00433136	-0.00175461	0	6988.72
3202	16.4324	10.4372	0.0599108	6.52723e-06	4.80455e-06	-0.179961	0.0298423	-0.0254088	0	43238.6
3204	16.7241	11.4159	0.0569321	1.03653e-05	4.55865e-06	0.522664	0.0282987	-0.0235764	0	69367.1
3206	15.8812	14.1566	0.0699621	1.47565e-05	1.01561e-05	0.704122	0.0160407	-0.0341413	0	11510.6
3209	3.88209	5.90634	0.058019	-8.78419e-06	3.29954e-05	-0.0667336	-0.00283917	-0.0205305	0	11247.9
3215	3.50761	3.88205	0.07227	1.1738e-06	4.25441e-05	-0.170206	-0.00114832	-0.0115641	0	22886.6
3217	18.7072	6.33581	0.0515913	-1.13603e-05	1.05989e-05	-0.158365	0.0176651	-0.00953623	0	20298.3
3218	2.35898	12.621	0.0622398	-3.03253e-08	2.26558e-05	0.0413985	-0.00582894	-0.0255394	0	21568.6
3220	11.5419	7.2956	0.0719879	-3.38694e-05	-2.46457e-05	0.170574	0.0108089	-0.0374065	0	36084.8
3221	3.82777	1.93074	0.0633541	-1.28512e-06	5.12497e-06	0.012923	-0.000473359	-0.00379545	0	19288.8
3225	4.68601	9.58473	0.0647385	-1.28074e-05	5.36206e-05	-0.0779965	-0.00564383	-0.0364219	0	48385.2
3226	14.6478	6.36674	0.0597902	-3.95466e-05	-1.50311e-05	0.280585	0.0172239	-0.0211035	0	24600.9
3227	17.9031	12.0421	0.0616991	2.3785e-06	3.52289e-06	0.0827219	0.0260466	-0.0135941	0	21828.5
3229	12.7671	15.1304	0.0737187	2.01603e-05	1.32238e-06	0.354146	0.00646846	-0.0973264	0	85196.4
3231	13.8681	13.9893	0.0732564	1.74169e-05	1.52442e-06	0.777987	0.0201516	-0.0683932	0	53504.8
3234	10.0865	2.03722	0.0552365	-7.26228e-06	-1.85053e-05	-0.437256	0.00165466	-0.00499514	0	32371.9
3235	3.55439	4.09507	0.0531706	9.11176e-07	3.74019e-05	0.306787	-0.0012988	-0.0131874	0	24801.5
3237	26.7972	6.09616	0.0670084	-1.07203e-05	-6.80232e-05	0.119839	0.000552474	-0.00034242	0	15905.3
3238	6.7097	10.9128	0.0669004	4.8169e-06	2.90884e-05	-0.315543	-0.00638725	-0.0555619	0	15816.5
3239	12.0182	9.07027	0.0711515	-1.01934e-05	8.37239e-07	0.864496	0.0138008	-0.0471124	0	17371.4
3243	7.03309	15.8475	0.0515769	0	3.18095e-05	0.010207	0	-0.101055	0	46142.8
3252	22.53	5.18061	0.052437	-1.93989e-05	-5.4269e-06	0.0037487	0.00915475	-0.00311163	0	13760.9
3253	24.4387	2.41775	0.059406	-1.16255e-05	3.06236e-06	-0.0711031	0.00221291	-0.00130613	0	12409.9
3254	4.06236	5.63868	0.0555112	-3.37487e-06	3.13038e-05	0.031253	-0.00235874	-0.0190864	0	29570.1
3259	22.4689	4.15719	0.0595493	-2.28069e-05	-8.06832e-06	-0.10006	0.00745945	-0.00260137	0	11416.5
3260	15.6582	10.7131	0.0657183	1.11299e-05	7.96975e-06	0.0129186	0.0296519	-0.03274	0	31624.3
3261	17.5851	8.45261	0.053464	-8.80598e-08	3.11537e-06	0.0373716	0.0244903	-0.0149687	0	5184.54
3264	1.36937	12.7579	0.0650775	-6.97122e-06	4.51296e-05	0.0167491	-0.00178301	-0.0201868	0	31042
3266	9.33632	12.9484	0.0632912	1.31716e-05	4.79381e-07	0.301239	0.000401364	-0.088197	0	22182.4
3269	7.20124	3.68333	0.0682209	-1.31275e-05	4.51659e-06	0.0974402	2.7335e-05	-0.0145341	0	24766.6
3270	17.9041	3.73433	0.062841	-1.43731e-05	9.68492e-06	0.00527944	0.0115091	-0.00711814	0	13456.1
3272	25.1548	6.02478	0.0704268	-2.76071e-05	-5.07024e-05	0.188469	0.00481176	-0.000837935	0	10220.6
3274	17.7791	9.30994	0.0702767	2.99061e-06	2.86165e-06	0.0839483	0.0269653	-0.0153381	0	10094.5
3275	17.5714	5.06132	0.0728111	-2.37149e-05	2.70299e-06	-0.0272002	0.0148376	-0.0099046	0	21600.7
3276	5.44327	2.28784	0.0612539	-9.84183e-06	2.29175e-05	0.135657	-0.000888027	-0.0062441	0	30359.2
3277	25.8909	8.66477	0.0664835	-1.60457e-06	-4.74534e-05	-0.0115132	0.00375864	0.00456223	0	13205.2
3278	6.60037	11.3804	0.0629261	-7.0192e-07	2.54082e-05	-0.225712	-0.00649078	-0.0580584	0	51431.7
3279	26.9064	9.95096	0.0565539	-4.37184e-07	-7.00826e-05	-0.0338526	0.000292069	0.00747335	0	9065.48
3285	2.26496	12.5326	0.0671179	3.14923e-06	2.30106e-05	-0.00298405	-0.00519134	-0.0258569	0	23344.3
3286	20.4378	4.77682	0.0504195	-7.147e-06	8.86926e-06	-0.0273866	0.0118814	-0.00468671	0	17801.9
3287	3.15671	13.4298	0.0630361	-2.72736e-06	5.02858e-05	0.111364	-0.00701953	-0.0294636	0	11562.7
3289	10.7596	3.61925	0.0611415	-3.73217e-06	-6.53406e-05	-0.0493834	0.00377774	-0.0135531	0	31672.9
3290	11.3148	7.93506	0.0618765	-1.72223e-05	-1.88397e-05	-0.137751	0.0102229	-0.0414175	0	41969
3291	3.14886	11.2006	0.0560811	-2.56673e-06	8.06922e-05	-0.170121	-0.00619524	-0.0321098	0	12164.6
3292	11.6678	7.30215	0.0541862	-3.4116e-05	-2.39444e-05	0.249048	0.0106938	-0.0369554	0	40502.7
3293	20.2145	8.04217	0.0685124	-2.33987e-06	8.50964e-06	0.0488042	0.0197637	-0.0057025	0	8174.01
3300	21.2183	7.15954	0.054034	-7.11154e-06	-3.22073e-07	0.0737702	0.015211	-0.00413069	0	14807.1
3301	15.7466	6.19699	0.0687646	-2.4481e-05	-9.33664e-06	-0.326712	0.0177529	-0.0172691	0	16098
3305	19.7266	6.54463	0.0532526	-9.04984e-06	1.3458e-05	-0.224784	0.0175363	-0.00790253	0	13072.4
3306	19.6663	7.15436	0.0532871	-8.81433e-06	1.26229e-05	-0.086908	0.0185019	-0.00682272	0	6052.59
3307	12.083	2.42149	0.0660133	9.25747e-07	-5.25611e-05	0.0968329	0.00379317	-0.00555662	0	39799.1
3310	19.1192	2.08932	0.0576962	2.32451e-06	3.38296e-06	0.0158386	0.00472391	-0.00245356	0	11670.2
3311	14.9635	1.99337	0.055028	5.40144e-06	-1.06105e-05	-0.0606852	0.00351106	-0.00357346	0	23885.3
3313	9.36355	7.5273	0.0514451	-5.36042e-06	-1.96288e-05	-0.322282	0.00435581	-0.0399483	0	10851.1
3318	24.6606	8.21316	0.0585264	-3.58302e-08	-5.69864e-05	0.174308	0.00766015	0.00219102	0	2942.97
3323	17.6193	5.20198	0.0707411	-2.54292e-05	6.31794e-07	-0.129634	0.0147916	-0.0103494	0	20515.9
3326	11.8059	11.2586	0.0535826	7.50781e-07	3.24512e-06	0.911375	0.0147216	-0.067344	0	12399.3
3327	11.4997	4.83667	0.0719059	-1.34601e-05	-6.90203e-05	-0.138267	0.00659378	-0.0200663	0	39779.9
3328	4.86903	12.8102	0.0725419	8.80998e-07	6.02442e-05	-0.438642	-0.0105371	-0.0500311	0	20374.4
3329	1.60496	9.59091	0.0716189	3.39854e-06	6.06516e-05	0.183155	-0.00134662	-0.025708	0	23230.1
3330	13.8652	14.1322	0.0698045	1.7358e-05	1.52836e-06	0.777342	0.0182283	-0.068416	1	36517.8
3331	14.0251	6.55726	0.0672284	-2.70551e-05	-1.52935e-05	0.152331	0.016407	-0.0243616	0	34144
3332	1.77109	1.42847	0.0650462	-5.13647e-06	-1.24253e-05	-0.0279828	-0.000368437	-0.00184533	0	21999.1
3334	18.9326	7.97082	0.0669122	5.86981e-08	1.198e-05	0.361095	0.0222499	-0.0100071	0	19816.6
3336	1.75738	2.8304	0.0629907	-4.30482e-07	-1.18042e-06	0.0705029	-0.000646118	-0.00706473	0	32691.8
3337	19.104	10.8851	0.0644652	2.67359e-06	2.2242e-07	0.140378	0.0250303	-0.0068762	0	14367
3340	8.03276	8.62796	0.072213	-6.68018e-06	2.21002e-06	0.143533	-0.00100378	-0.0460345	0	24004.2
3342	13.6741	13.3024	0.0593633	8.57273e-06	-8.93154e-07	0.138448	0.0228876	-0.0681931	0	46951.1
3344	1.70701	5.77516	0.0620182	1.55361e-06	2.71661e-05	0.0355832	-0.000949701	-0.0176846	0	18502.6
3346	5.97278	15.7367	0.069747	4.70977e-06	8.23376e-06	-0.599463	-0.000781018	-0.0804192	0	56082.8
3352	20.4945	7.10934	0.0567604	-6.73511e-06	9.02704e-06	-0.00582862	0.0163398	-0.00571383	0	15538.4
3355	12.9515	6.00912	0.0690706	-2.62281e-05	-3.03164e-05	-0.152231	0.0138267	-0.0248291	0	59843
3356	4.04513	15.0378	0.0708145	4.85431e-07	4.86606e-05	-0.660865	-0.00240979	-0.0344518	0	19166.4
3358	1.63544	12.9236	0.0526909	-1.2089e-06	3.3566e-05	-0.290758	-0.00231212	-0.0212221	0	17540.3
3359	9.65555	14.8409	0.0554859	1.5535e-05	6.87033e-06	-0.943241	0.000956733	-0.110993	0	88001.4
3364	3.79893	13.133	0.0500384	-6.44278e-06	5.15517e-05	-0.349845	-0.00870108	-0.0363483	0	19104.5
3371	25.8514	1.70973	0.0549103	-8.17367e-06	-7.62875e-06	-0.00983895	0.00050212	-0.000631002	0	3639.61
3372	22.1235	7.46955	0.0728244	-4.88877e-06	-2.99644e-06	-0.0106549	0.0135762	-0.00245013	0	17421.5
3377	20.4859	2.60857	0.0545558	9.46037e-07	-9.29129e-06	-0.083689	0.00564476	-0.00226558	0	23878.1
3380	11.2226	5.11676	0.0616241	-1.90156e-05	-6.05603e-05	-0.466806	0.00683055	-0.0223198	0	12014.3
3384	26.9417	4.13443	0.07264	-2.88291e-08	-4.53027e-05	-0.0368877	7.60579e-05	-0.00125964	0	4501.29
3390	12.9544	3.49685	0.0502051	-1.76461e-05	-4.24548e-05	-0.00393798	0.00682458	-0.0105735	0	32060.6
3391	1.3668	6.51445	0.0611443	6.97773e-07	2.07246e-05	0.121503	-0.000749018	-0.019273	0	19444.9
3392	16.6848	13.376	0.068448	7.06816e-06	2.1779e-07	0.525769	0.0216836	-0.0241554	0	13901.5
3397	7.05885	5.76801	0.0568593	-1.03957e-05	6.1368e-06	-0.2419	-0.000873204	-0.0263806	0	22853.5
3401	23.1725	9.28664	0.0719192	9.99636e-06	-1.50552e-05	0.161611	0.0126656	0.00220455	0	18235.9
3406	2.14866	8.19375	0.0548213	-1.80597e-06	8.77371e-05	-0.0718402	-0.00258074	-0.0242834	0	29157.8
3408	9.10063	7.25241	0.0588429	-6.99955e-06	-1.26871e-05	-0.338305	0.00263441	-0.0366652	0	66104.9
3410	9.51294	5.83856	0.0621857	-1.9615e-05	-3.94038e-05	0.293045	0.0028748	-0.0273181	0	20107.1
3411	15.1845	15.0749	0.0503076	2.44879e-05	6.01455e-06	0.95617	0.00691857	-0.0443243	0	14457.6
3412	16.6753	6.7453	0.0596516	-1.50219e-05	-1.07629e-05	0.0892389	0.0202389	-0.0166101	0	27663.8
3415	17.1193	11.5466	0.0634813	9.90133e-06	4.48948e-06	0.453041	0.0273502	-0.0201887	0	13766.1
3416	1.28806	13.9658	0.0544052	-2.2796e-06	5.40468e-05	-0.248598	-0.00090436	-0.0136809	0	10945.5
3420	12.2555	3.63332	0.0520516	-1.30844e-05	-8.19654e-05	0.0387787	0.00648399	-0.0118597	0	32927.8
3421	16.7157	9.52986	0.0534175	2.1431e-06	-1.58378e-07	0.19254	0.0278238	-0.0216232	0	16323.6
3423	26.94	4.72338	0.0550982	-1.31199e-06	-5.66706e-05	0.0268444	0.000169527	-0.00128536	0	9320.88
3424	19.8837	7.10103	0.057582	-6.49854e-06	1.57541e-05	-0.27999	0.0184162	-0.00673338	0	14782.8
3428	2.03232	3.9367	0.0576655	3.78284e-06	-3.42535e-06	-0.0317689	-0.000996547	-0.0110852	0	37426.9
3429	7.67702	10.2708	0.0549191	1.26983e-09	1.56355e-05	-0.134594	-0.0035042	-0.0573994	0	45119.2
3430	12.9389	3.79023	0.0710275	-1.7841e-05	-4.17548e-05	-0.179729	0.00701956	-0.0117987	0	10577
3431	6.39294	3.81187	0.0594542	-1.90821e-05	2.57273e-05	-0.20207	-0.000384254	-0.0146083	0	25229.8
3432	14.1754	11.4891	0.056756	8.37505e-07	-1.54237e-06	0.102239	0.0265969	-0.0504355	0	43435.4
3433	14.8183	12.9909	0.0709725	5.41394e-06	1.03374e-05	0.648051	0.02407	-0.0488151	0	11453.7
3437	3.70576	4.85777	0.0698473	-4.81477e-06	3.36311e-05	0.050456	-0.00177812	-0.0158946	0	29024.6
3438	19.8387	11.9411	0.0628261	8.01494e-06	-5.17512e-06	0.240559	0.0247886	-0.00252968	0	1423.97
3439	6.2157	6.00786	0.0727516	-1.67717e-05	9.1176e-06	-0.331539	-0.00212823	-0.0256544	0	14540
3440	10.6845	2.20455	0.0538405	-4.10082e-07	-2.87075e-05	-0.0406082	0.00282148	-0.00628586	0	28323.9
3444	15.8807	1.48988	0.0582642	8.40455e-06	-6.16664e-06	-0.0797385	0.0021207	-0.00125126	0	23336
3446	9.31855	2.12065	0.064895	-1.1067e-05	-1.23773e-05	-0.283917	0.00128496	-0.00549168	0	31803.3
3448	17.6892	13.6706	0.0610919	-6.6562e-07	-6.90739e-06	0.373657	0.0188937	-0.0137719	0	1892.67
3449	9.2376	11.8624	0.0504037	1.49897e-05	6.51046e-06	0.0439645	0.00220781	-0.076449	0	44709.7
3452	19.687	12.1124	0.0612493	1.13886e-05	-9.10725e-07	0.280208	0.023969	-0.00318648	3	2599.44
3458	2.84092	14.8553	0.0749872	4.81441e-06	4.9743e-05	-0.503391	-0.00200787	-0.0211235	0	5638.6
3459	18.1555	9.74727	0.0533963	1.32232e-06	3.64131e-06	0.442077	0.0280177	-0.0134068	0	19037.6
3463	21.9211	7.27917	0.0669808	-6.08516e-06	-2.08786e-06	0.08948	0.0137106	-0.00263658	0	2270.85
3469	8.8934	8.77595	0.0567459	-5.97173e-06	-1.12539e-06	0.22295	0.00112647	-0.0482367	0	22190
3470	3.52475	2.43794	0.0690435	6.99519e-06	4.21145e-06	0.107451	-0.000907914	-0.005845	0	30054.2
3472	22.0036	2.16703	0.059975	-7.13506e-06	-2.45393e-06	-0.034954	0.00367996	-0.00198229	0	9132
3473	19.5784	3.02312	0.0672757	-5.43949e-07	-3.49249e-06	-0.133903	0.0074504	-0.00329537	0	14319.7
3474	12.1306	9.51844	0.0545295	-8.24726e-06	-1.17513e-06	1.05771	0.0128338	-0.0518549	0	20676.5
3476	22.4829	9.03785	0.0612791	1.09793e-06	-2.51907e-06	-0.0677527	0.015184	-4.90065e-05	0	13437.6
3477	25.417	2.10193	0.0733415	-7.12618e-06	-4.6394e-07	-0.0332766	0.00111609	-0.00106473	0	7146.26
3480	18.5377	2.97498	0.0703337	-9.87734e-07	-6.20465e-08	-0.179371	0.00801259	-0.0043377	0	18860
3481	24.7307	6.1774	0.074433	-1.88751e-05	-5.22002e-05	-0.0445689	0.00623554	-0.000583038	0	11315.7
3483	13.0339	4.04831	0.0611566	-1.35923e-05	-4.44753e-05	0.185811	0.00766299	-0.0126434	0	34781.3
3485	8.76111	15.8123	0.0720969	0	2.02613e-05	-0.000263278	0	-0.115683	0	27770.4
3486	9.74725	5.2546	0.0682911	-2.03274e-05	-5.22903e-05	0.0687922	0.00365708	-0.0236298	0	33602.7
3487	4.77813	7.33479	0.0630253	-1.09482e-06	2.45311e-05	-0.137597	-0.00386674	-0.0283068	0	13428.5
3494	25.9092	5.78792	0.0709542	-2.58442e-05	-5.48635e-05	-0.033164	0.00261629	-0.000791819	0	12915.1
3495	4.16463	15.7126	0.059686	1.98447e-05	4.13321e-05	-0.744199	0.00497856	-0.0340229	0	2129.35
3496	19.0225	5.15488	0.0739201	-4.86641e-06	1.23132e-05	-0.0505378	0.0146554	-0.0072134	0	25027
3498	24.8938	3.82071	0.0719344	-1.60523e-05	-1.20609e-05	-0.0700071	0.00304007	-0.00176343	0	5669.67
3507	12.1832	8.1187	0.0611321	-1.43686e-05	-6.90554e-06	0.18966	0.0141557	-0.0396856	0	30794.2
3509	22.7142	6.22118	0.071594	-1.69388e-05	-1.89338e-05	0.0935826	0.0101357	-0.00246942	0	337.954
3510	15.6259	8.94105	0.051651	1.73957e-06	-1.95955e-06	0.241459	0.0248267	-0.0289494	0	38442.3
3511	15.9496	12.2019	0.0714373	1.32529e-06	3.47976e-06	0.499312	0.0272597	-0.0332833	0	14473.2
3512	2.47403	12.5786	0.0605588	-2.83182e-06	2.20484e-05	-0.292269	-0.00623423	-0.0262713	0	22374.7
3513	7.91866	5.51674	0.0553721	-4.79385e-06	-5.19535e-06	0.11791	0.000131354	-0.0262002	0	52569.1
3514	4.86802	8.57267	0.0739106	-3.52294e-06	3.3524e-05	0.113886	-0.00493997	-0.0342448	0	29328
3516	26.2195	5.59417	0.0628632	-2.55502e-05	-5.75318e-05	0.0347878	0.00186321	-0.000888531	0	11451.9
3518	1.49676	5.7309	0.0674583	-4.92465e-07	1.08745e-05	-0.0715288	-0.000665787	-0.0168588	0	31620.6
3519	17.3738	10.7546	0.0736292	5.12586e-06	3.83175e-06	0.25309	0.0290792	-0.0184662	0	37088.5
3522	26.7934	8.14138	0.0587283	-2.10053e-06	-5.48925e-05	-0.0420159	0.000791438	0.00352691	0	26019.9
3523	12.8791	2.45867	0.0713311	8.57425e-06	-2.29735e-05	0.136631	0.00469245	-0.00618569	0	41842.8
3524	10.6465	11.4253	0.064081	4.80189e-06	1.81962e-06	-0.175926	0.00759323	-0.0727812	0	15548.6
3526	20.4397	2.19807	0.0703145	1.01855e-06	-8.17908e-07	-0.0537215	0.0043222	-0.00142282	0	6138.84
3527	12.3369	15.1378	0.0539732	2.74301e-05	1.26122e-05	0.237164	0.00727435	-0.102414	0	80246.8
3530	26.7283	5.75744	0.0644948	-1.36677e-05	-6.09835e-05	-0.126711	0.000801095	-0.000779648	0	7015.72
3533	13.6724	6.89666	0.0610527	-2.29184e-05	-1.0323e-05	0.0769661	0.0155806	-0.0270006	0	19786.7
3534	15.6369	10.3726	0.0531381	9.51376e-06	3.98898e-06	-0.286309	0.0286029	-0.0320792	0	22913.5
3535	14.7297	8.47598	0.0609542	-1.59735e-05	-1.34812e-05	0.327617	0.0217135	-0.0321282	0	19809.7
3539	2.98481	8.93316	0.0614539	-9.42297e-07	6.46786e-05	0.0944303	-0.0036941	-0.0288012	0	29867.3
3542	18.7731	8.9581	0.0563896	4.07636e-07	6.39863e-06	-0.159369	0.0245734	-0.0104704	0	30062.5
3543	16.5062	4.95682	0.0642734	-6.19077e-06	-7.88453e-06	0.0161396	0.0145943	-0.0107052	0	6972.29
3545	16.8551	1.30631	0.0732805	7.32105e-06	-1.44285e-07	-0.293221	0.00160752	-0.00108205	0	17022.4
3546	18.4344	6.81403	0.0572124	-2.2494e-06	1.20511e-05	0.0166541	0.0190081	-0.0103689	0	6459.35
3547	4.68206	12.9454	0.058401	-5.65773e-07	5.58897e-05	-0.529855	-0.0113251	-0.0491366	0	10481.2
3549	8.43988	15.6036	0.0739575	3.32418e-06	1.8235e-05	-0.387481	-0.000120693	-0.110977	0	75103.3
3551	9.02928	8.10478	0.0657474	-1.11046e-05	-9.51425e-06	-0.122944	0.00267251	-0.0425963	0	25345.2
3555	19.2214	3.56422	0.071284	1.53907e-05	6.38437e-06	-0.111891	0.00975777	-0.0049511	0	6106.09
3558	10.0237	2.68612	0.0509721	-6.7019e-06	-3.32961e-05	-0.0147908	0.00220943	-0.00928708	0	44004.6
3559	3.14091	9.6017	0.0617943	-1.33555e-06	6.53127e-05	0.0366961	-0.00467729	-0.0299044	0	16715.1
3560	13.6364	5.27969	0.0515841	-2.63303e-05	-5.60816e-05	-0.10847	0.0126204	-0.0189705	0	11786.7
3561	5.61104	2.71612	0.0748918	-1.08869e-05	1.33409e-05	-0.0854259	-0.00100724	-0.00789357	0	42813.8
3562	23.2295	7.26993	0.0568266	-1.39133e-05	-2.60111e-05	0.20843	0.0107513	-0.000913591	0	8483.33
3563	13.8598	11.6511	0.061015	8.11244e-06	1.02241e-05	1.21974	0.0252006	-0.0540385	0	21665.1
3564	17.8602	7.11838	0.0722236	3.50997e-07	4.93035e-06	-0.117957	0.0210307	-0.0129424	0	6003.92
3565	16.6178	10.3149	0.0728814	5.17196e-06	4.53226e-06	0.396134	0.0290248	-0.0235628	0	8155.96
3566	12.4919	2.46668	0.0717031	6.52638e-06	-4.25104e-05	-0.346941	0.00463318	-0.0052727	0	16537.5
3571	15.6565	7.49694	0.0689538	-1.06105e-05	-1.12914e-05	-0.123699	0.0213932	-0.0234143	0	32251.1
3572	16.3701	7.01515	0.0737238	-1.24248e-05	-1.1338e-05	-0.0905824	0.0205415	-0.018471	0	20126.6
3575	7.89096	10.7464	0.0606285	4.26704e-06	2.5212e-05	-0.123893	-0.00265929	-0.0627206	0	51108.3
3576	10.7837	3.25209	0.0739082	-4.38406e-06	-5.76183e-05	0.0116472	0.0034639	-0.0121865	0	14935.9
3577	10.4125	13.0688	0.0513988	2.0638e-06	2.53554e-06	-0.232501	0.00710928	-0.0911693	0	43197.8
3579	3.04485	9.10561	0.0535076	-4.28107e-06	6.48828e-05	0.132959	-0.00405132	-0.0293047	0	47071.6
3581	17.5127	5.90829	0.0709003	-1.7319e-05	-1.33444e-06	-0.0668123	0.0170909	-0.0118646	0	19762.3
3583	15.4871	11.3817	0.0604593	1.52201e-05	9.29945e-06	0.407055	0.0301025	-0.0368315	0	19415.3
3585	23.6846	9.01073	0.0531542	6.58498e-06	-3.61613e-05	0.0647817	0.0107763	0.00178072	0	17277.8
3588	14.4663	6.72654	0.0668947	-3.17349e-05	-1.78081e-05	-0.0736534	0.0175847	-0.0246243	0	30005
3589	13.9866	5.50056	0.07401	-3.54246e-05	-4.00577e-05	-0.202969	0.0130839	-0.0193713	0	13031.1
3590	4.46832	12.5244	0.0601433	1.72604e-06	6.25732e-05	0.0769192	-0.0112488	-0.0445847	0	36593.5
3592	15.1686	8.33435	0.0626772	-1.15908e-05	-1.22696e-05	0.288425	0.0222646	-0.0287084	0	35311.5
3594	4.24022	5.36128	0.0710873	-9.06829e-07	3.38454e-05	-0.341207	-0.00265181	-0.0183945	0	25815.7
3596	17.8007	11.7346	0.057459	9.33624e-06	6.07363e-06	0.442558	0.0259827	-0.0149106	0	925.774
3598	16.2686	3.11327	0.0704682	-1.61948e-09	-1.19287e-05	-0.216481	0.00849748	-0.00648484	0	39217.5
3599	13.0896	4.81266	0.0661668	-1.0694e-05	-5.02693e-05	0.148711	0.00953395	-0.0170252	0	20686.6
3602	10.0349	1.60098	0.0678983	-6.9181e-06	-7.15256e-06	0.0304583	0.000973441	-0.00217758	0	35255.8
3606	17.6434	4.22881	0.0597999	-1.70069e-05	7.48232e-06	0.0410376	0.0122229	-0.0085801	0	17760
3609	9.7623	7.49203	0.0699063	-1.22646e-05	-3.50223e-05	-0.155632	0.00545653	-0.0396809	0	8270.14
3610	17.0588	3.99755	0.0618452	1.56669e-06	-2.50448e-06	-0.0171074	0.0116376	-0.00847025	0	13957
3612	12.2357	10.2079	0.0702562	-1.148e-06	-6.72957e-08	-0.0316565	0.0148129	-0.0560967	0	37761.1
3614	11.0867	8.7495	0.0632002	-3.23249e-06	-8.67106e-06	-0.19872	0.00899157	-0.0472996	0	36403.9
3615	7.21398	2.18823	0.0512376	-2.8747e-05	1.46794e-05	0.164273	0.000609236	-0.00588536	0	22983.7
3616	1.40594	15.7862	0.07214	9.80496e-06	3.27273e-05	-0.20817	0.00191195	-0.00755717	0	681.467
3617	16.4767	2.41037	0.0602309	6.0705e-06	-6.89962e-06	-0.239257	0.00588232	-0.00401585	0	21671.9
3618	16.43	1.67026	0.0574336	9.92554e-06	-5.43385e-06	-0.0346742	0.00281339	-0.00199205	0	24783.6
3620	18.7411	12.7024	0.0634248	-5.64863e-06	5.79752e-06	0.207219	0.0237444	-0.00700675	0	2166.37
3622	15.7912	13.2337	0.0747328	4.57514e-06	8.2179e-06	0.574696	0.0236937	-0.0366488	0	9224.69
3624	12.5088	13.7335	0.0626379	6.67059e-06	7.67919e-06	0.3844	0.0172673	-0.0863768	0	17623
3626	13.9924	2.30464	0.0588805	1.6058e-06	-3.33118e-05	-0.0715702	0.00456971	-0.0052569	0	18981.8
3630	17.3332	10.0762	0.071603	1.28849e-06	4.15641e-07	0.133275	0.0278982	-0.0186305	0	20648.9
3633	13.4278	13.5714	0.0667301	7.81916e-06	-6.48057e-08	0.377057	0.0224214	-0.0720288	0	80025.9
3636	21.0449	8.85224	0.0537087	2.34903e-06	1.55856e-07	0.0310394	0.0194882	-0.00244653	0	13241.6
3642	15.2433	11.9307	0.0523084	1.06531e-05	6.50997e-06	-0.0575622	0.0285397	-0.0416853	0	27849.4
3643	11.7399	1.76373	0.0740613	5.19108e-07	-2.50153e-05	-0.15803	0.00169307	-0.0036635	0	12701.9
3648	8.87217	13.0425	0.0735373	1.02876e-05	5.07166e-06	0.128414	-0.000638347	-0.0884721	0	46464.2
3649	6.23306	3.79382	0.0581113	-1.76155e-05	1.99012e-05	-0.291732	-0.000977799	-0.0140585	0	29304.9
3652	14.8134	1.20399	0.0548154	1.34236e-06	1.24271e-06	-0.159838	0.000661266	-0.000642263	0	28900.8
3654	12.4237	12.1474	0.0746019	-2.39014e-06	1.69082e-05	-0.15888	0.0194945	-0.0719215	0	16159.3
3655	5.86859	3.0278	0.05179	-1.91758e-05	1.04053e-05	0.110363	-0.00147994	-0.00921172	0	23273.4
3656	2.73589	2.67381	0.0721166	2.2139e-06	-5.30396e-06	0.0582428	-0.000934178	-0.00619318	0	36359.4
3658	20.2847	4.63379	0.0635793	-9.84862e-06	1.70905e-05	-0.148071	0.0117873	-0.00501784	0	7802.43
3659	2.52761	13.472	0.0566645	-1.83142e-06	4.86301e-05	-0.0302657	-0.00549499	-0.0239001	0	15086.1
3660	5.60965	1.59525	0.068492	-4.89016e-07	2.74976e-05	-0.0967467	-0.00085796	-0.00279514	0	33204.2
3666	6.12735	6.6247	0.0701219	-1.85859e-05	3.6634e-06	0.260465	-0.00206709	-0.028777	0	37121
3671	2.53828	12.8174	0.0523514	-9.77696e-06	2.43389e-05	-0.209075	-0.00608725	-0.0263445	0	14845.5
3675	14.6168	9.93361	0.0745239	7.39671e-06	3.2832e-07	-0.151973	0.0253747	-0.0395226	0	37291.2
3677	1.10647	3.00184	0.0531488	-5.28686e-07	2.26003e-05	0.0461256	-5.25291e-05	-0.00783755	0	48239.7
3679	10.7916	4.68281	0.0676954	-2.23783e-05	-6.92865e-05	-0.0463615	0.00577815	-0.0184644	0	28465
3680	5.72764	11.4593	0.0593786	1.91712e-07	6.44532e-05	-0.475804	-0.00872357	-0.0527983	0	56271
3685	6.40412	9.25728	0.074742	-1.70633e-06	2.63234e-05	0.122886	-0.00515339	-0.0448434	0	21036.9
3695	12.7341	10.6711	0.0592007	1.39659e-05	1.80901e-06	0.843184	0.0196531	-0.0574654	0	58386.7
3697	15.6497	15.3379	0.0648562	1.35224e-05	7.86625e-06	0.628998	0.00340771	-0.0354396	0	2776.07
3700	8.85565	15.1023	0.0618909	1.1058e-05	8.35595e-06	0.242895	-0.000549218	-0.108778	0	79998.4
3701	17.8407	5.68866	0.0692606	-1.38857e-05	5.32951e-06	0.058994	0.0165657	-0.0108288	0	14598.8
3702	7.73769	15.1666	0.0558753	2.46258e-06	1.38843e-05	-0.318421	-0.000805879	-0.103035	0	54511.8
3703	10.7683	8.58948	0.0596569	-7.41954e-06	-1.13735e-05	0.102958	0.00850427	-0.0471856	0	40997.6
3704	21.9351	9.6259	0.0603127	4.8577e-06	1.07527e-06	-0.0557877	0.0172762	0.000135087	0	9345.37
3705	4.17723	1.72733	0.0587546	-1.71924e-06	1.49794e-05	0.0583055	-0.000601914	-0.00314285	0	33869.8
3711	6.56864	8.1587	0.0679347	-1.28992e-05	5.99e-06	0.126573	-0.0034284	-0.0391996	0	26101.7
3712	8.89601	14.9875	0.0609854	1.28405e-05	7.95746e-06	-0.0710138	-0.000179983	-0.107589	0	95503.6
3717	7.33985	8.66769	0.0719116	-8.46313e-06	7.90232e-06	0.139169	-0.00213791	-0.0446752	0	21568.4
3718	10.9988	3.49818	0.0530154	-7.70696e-06	-6.52573e-05	-0.317964	0.00323754	-0.0122639	0	9480.13
3721	17.8757	10.515	0.0604893	9.40198e-07	2.34333e-07	-0.0872938	0.027936	-0.0150651	0	15572.1
3726	11.2495	4.09619	0.0500133	-1.4053e-05	-7.64049e-05	-0.0898443	0.00499592	-0.0154955	0	37340.3
3730	9.39676	2.22796	0.0554987	-9.47847e-06	-1.42568e-05	-0.164103	0.00123244	-0.00631978	0	33774.7
3733	7.90468	15.7209	0.0519634	-1.29847e-06	2.76411e-05	0.186564	0.000584808	-0.107602	0	28019.4
3734	25.5428	9.06609	0.0706164	1.32019e-06	-4.47617e-05	0.112696	0.00464226	0.00508142	0	19149.7
3736	20.3677	9.22447	0.0532958	2.88078e-06	3.77229e-06	0.10908	0.0212068	-0.0035614	0	13657.1
3739	11.0863	12.3517	0.0561029	1.88782e-06	5.08295e-06	-1.19852	0.0123044	-0.0798732	0	35860.6
3743	3.12267	6.77975	0.0623457	-6.65153e-06	1.15438e-05	-0.127396	-0.00277113	-0.0228908	0	17897.3
3746	13.2943	12.5958	0.0667517	-1.73333e-06	-1.25626e-07	0.0285532	0.0230213	-0.0682645	0	22804.1
3750	13.9083	1.02676	0.0550296	6.76907e-07	-1.83976e-06	-0.0525941	0.00012543	-0.000283993	0	11670.9
3752	19.937	6.9964	0.0601039	-7.07625e-06	1.55173e-05	-0.189588	0.0176689	-0.00687868	0	25053.9
3756	15.4696	10.0415	0.0620836	6.09021e-06	2.19703e-06	0.0119173	0.0266749	-0.0316343	0	15037.7
3757	25.0278	8.56161	0.0666723	8.23498e-07	-5.93386e-05	-0.042209	0.00625117	0.00371407	0	7370.04
3758	5.55887	12.4736	0.0630884	5.87201e-06	6.40535e-05	0.169377	-0.00952712	-0.0562564	0	27859.3
3759	8.78861	5.14284	0.074135	-7.45377e-06	-1.06941e-05	-0.17542	0.00236748	-0.0234554	0	33230.3
3760	6.44826	11.1748	0.0601889	4.12892e-06	3.47279e-05	-0.438229	-0.00702247	-0.0554998	0	43699.1
3762	20.2835	7.11419	0.0635572	-5.47245e-06	9.56818e-06	-0.0763036	0.0166024	-0.00592771	0	8676.15
3763	9.56538	7.14578	0.0575201	-1.15552e-05	-3.30366e-05	-0.0289093	0.0024578	-0.0373106	0	18944.4
3765	2.69238	7.02398	0.0739679	-6.28297e-06	2.62572e-05	0.0742132	-0.002705	-0.0225011	0	26192.4
3771	22.5191	6.84206	0.0531057	-9.04713e-06	-9.70489e-06	0.123048	0.0118244	-0.00245625	0	27109.6
3774	24.3011	4.07367	0.0716501	-2.93156e-05	-5.26173e-06	-0.127518	0.00436091	-0.00184592	0	13287.1
3775	21.161	4.89486	0.0666553	-3.63953e-06	1.11197e-05	-0.096566	0.0105755	-0.00425152	0	15153.3
3778	1.85413	9.82139	0.0666303	5.07504e-06	4.75988e-05	-0.0132153	-0.00228667	-0.0263277	0	8520.1
3783	23.9388	4.23734	0.0715735	-3.46025e-05	-5.19052e-06	0.0186766	0.00495975	-0.0019369	0	8781.27
3785	8.19925	14.7438	0.0560957	9.29788e-06	4.43634e-06	-0.0515814	-0.00209504	-0.102194	0	68394.4
3786	13.9435	12.384	0.0648627	6.26838e-07	-3.41073e-06	0.830343	0.0262968	-0.0577079	0	49083.1
3792	14.0552	14.8762	0.0743138	2.13656e-05	2.87049e-06	0.615033	0.0110325	-0.0670415	0	39799.5
3795	12.373	2.51148	0.055753	2.56606e-06	-4.94847e-05	-0.119122	0.00450562	-0.00628353	0	55040.9
3797	6.18786	3.33165	0.0710468	-2.20111e-05	1.66317e-05	0.0573955	-0.000954579	-0.0120288	0	28539.5
3798	5.5065	11.5445	0.0592673	-3.40541e-08	8.13534e-05	0.0210059	-0.00855292	-0.051249	0	3811.01
3800	23.026	6.24576	0.0681058	-1.5806e-05	-2.43049e-05	-0.0527698	0.00989111	-0.00228859	0	15629.4
3803	11.1302	7.74635	0.0695706	-2.13724e-05	-2.35162e-05	-0.246973	0.00961676	-0.0399508	0	53706.9
3804	12.6194	4.15275	0.0638389	-1.00607e-05	-4.54228e-05	0.00043582	0.00723671	-0.0145343	0	51478
3805	23.4738	7.57698	0.0554453	-1.07206e-05	-3.23212e-05	0.0530581	0.0105279	-0.000739622	0	13202.8
3806	17.7052	10.6592	0.0607886	1.75362e-06	2.79016e-07	0.359286	0.02839	-0.0159179	0	38168.2
3811	18.2568	4.79772	0.0745197	-1.30643e-05	1.40263e-05	-0.194442	0.0131063	-0.00831708	0	6843.98
3813	20.1881	2.0996	0.0671732	1.58903e-06	2.81129e-08	-0.139793	0.00423023	-0.0018854	0	25077.4
3814	16.115	5.7482	0.050112	-1.44178e-05	-1.01769e-05	0.118161	0.0155414	-0.0151055	0	15849.9
3819	6.00308	8.50364	0.055619	-2.39053e-06	2.35831e-05	-0.33815	-0.00458545	-0.037774	0	43359.4
3823	18.1511	8.31887	0.064284	-6.35135e-08	7.13613e-06	0.168882	0.0238487	-0.0141152	0	9076.84
3826	26.6232	6.70069	0.0615483	-9.28006e-06	-7.91299e-05	-0.0388823	0.00134248	0.000718527	0	11625.5
3827	1.17916	13.971	0.0547951	-1.20564e-06	5.51068e-05	0.204356	-0.000755356	-0.0132287	0	10105.2
3829	16.4614	14.9922	0.0697327	1.9832e-05	1.43649e-05	0.728373	0.00635358	-0.0252595	0	1199.05
3836	11.3709	3.40661	0.0615703	-6.53487e-06	-7.11709e-05	0.174325	0.00375101	-0.0120983	0	15610.7
3839	9.94311	12.2556	0.0725687	3.93125e-06	6.84939e-06	0.0874535	0.00408395	-0.0812739	0	31679.2
3841	16.1161	4.89061	0.0543975	2.60667e-07	-1.03297e-05	-0.161024	0.0148401	-0.012511	0	20978.9
3843	17.1858	7.34698	0.0583703	1.66833e-06	4.34143e-08	0.293458	0.0217944	-0.0155189	0	22799.3
3846	2.41051	14.4457	0.0549221	2.66412e-07	3.72909e-05	-0.441566	-0.0029893	-0.0185277	0	2211.65
3848	10.5422	3.39485	0.0707416	-2.96103e-06	-5.85889e-05	-0.110887	0.00346142	-0.0122758	0	28194.4
3850	22.3937	3.82279	0.0688243	-2.22576e-05	9.73102e-07	-0.136055	0.00672612	-0.00253319	0	9660.04
3851	17.9907	11.657	0.0630064	9.63163e-06	6.03196e-06	0.440307	0.0265964	-0.0134357	3	19817.1
3852	9.34192	6.37431	0.0584003	-1.94185e-05	-3.28025e-05	0.228768	0.00267628	-0.0306969	0	5459
3853	9.86831	8.27505	0.0617272	-1.21475e-05	-2.37768e-05	0.0416258	0.00558727	-0.0459527	0	27960.9
3855	23.0114	7.23899	0.0580163	-1.12246e-05	-1.92969e-05	-0.0482838	0.0115456	-0.00178705	0	19644
3856	1.91506	1.1047	0.073815	-2.0728e-06	-4.4936e-06	0.120079	-0.000208203	-0.000622856	0	15085.9
3859	20.3768	9.33254	0.0553028	8.87996e-07	3.06911e-06	0.101138	0.0215342	-0.00366341	0	34673.1
3862	26.8796	3.69092	0.0615808	-1.05763e-06	-3.67024e-05	-0.00169302	0.00036194	-0.00123081	0	5747.58
3863	18.0845	1.08683	0.0705584	1.99303e-06	-3.45776e-07	-0.216134	0.000799459	-0.000394335	0	4953.14
3864	4.38677	3.17798	0.0695522	-2.43804e-06	2.69016e-05	0.05186	-0.00142419	-0.00918489	0	29940.9
3865	2.69521	5.96989	0.0698256	-1.37362e-05	2.54386e-05	-0.102995	-0.00155307	-0.0190768	0	29580.5
3869	5.82872	11.9264	0.0567482	7.08363e-06	5.61447e-05	-0.623702	-0.00846262	-0.055853	0	34037.9
3876	6.14017	8.43552	0.0749112	-1.94761e-06	1.73823e-05	0.108771	-0.00352714	-0.0388075	0	25438
3878	16.524	3.74211	0.0514407	2.37106e-07	-2.17579e-05	-0.45908	0.0109772	-0.00746192	0	10564.5
3881	6.74181	12.0289	0.0558099	6.48131e-05	-6.68039e-06	-0.0432244	-0.00765226	-0.0638189	0	71830.4
3882	21.3148	2.56869	0.0708149	-2.62286e-06	-4.13944e-07	-0.0653048	0.00494824	-0.00261097	0	19194.7
3883	12.9118	13.0454	0.0739474	-6.31072e-06	1.99462e-06	0.332788	0.0194173	-0.0750491	0	32340.7
3884	13.6313	5.74813	0.0662946	-2.6629e-05	-3.49673e-05	-0.0224445	0.013737	-0.0218568	0	24491.4
3885	4.50676	11.8625	0.0595048	-1.22918e-06	8.45792e-05	-0.202422	-0.00929724	-0.0420535	0	25368.7
3886	1.15099	6.91889	0.0651427	7.38467e-07	5.91859e-06	-0.0540035	-0.000318542	-0.0198525	0	22865.7
3900	17.0477	3.03177	0.0612458	1.73415e-06	-2.88711e-06	-0.105783	0.00822912	-0.00586928	0	31503.7
3903	13.4345	8.56842	0.0743312	-7.47054e-06	-4.61555e-06	0.166415	0.0178024	-0.0379532	0	19810.8
3904	12.3397	12.7471	0.0675058	-4.48355e-06	1.66416e-05	0.31981	0.0170695	-0.0784234	0	44573.2
3905	13.9658	11.5671	0.0746858	1.38554e-05	1.49664e-06	-0.0217045	0.0259558	-0.052456	0	26780.9
3906	12.8619	9.31854	0.0592569	-4.06609e-06	-6.88981e-07	0.363416	0.018049	-0.0470906	0	11511.2
3909	5.66313	12.3945	0.0671649	5.09769e-06	6.20911e-05	-0.212481	-0.00921622	-0.057	0	62198.8
3912	16.4538	7.66338	0.0570961	-4.67222e-07	-6.86748e-06	0.0355373	0.0229553	-0.0198749	0	11299.7
3913	25.4652	3.80051	0.062432	-8.79064e-06	-1.72816e-05	0.112578	0.0023507	-0.00178112	0	8407.61
3914	11.2562	14.5241	0.0733503	9.74745e-06	7.34987e-06	0.0383834	0.00613508	-0.104104	0	67877.6
3918	12.7752	15.602	0.0636365	1.38248e-05	-2.2853e-06	0.463665	0.00155656	-0.102124	0	99943
3919	16.2976	3.64089	0.0502387	-1.9441e-06	-1.44308e-05	0.219465	0.0105755	-0.00732363	0	10893.8
3921	5.29438	3.10222	0.0633075	-7.26489e-06	4.14328e-06	0.082788	-0.00127511	-0.00897695	0	35615.7
3922	8.36951	11.7253	0.0587764	1.25157e-05	9.58532e-06	-0.0249925	-0.00225614	-0.0727078	0	50046.3
3927	3.44998	6.85539	0.0697388	-1.13116e-05	1.94851e-05	0.0590166	-0.00322116	-0.0230889	0	29736.5
3928	5.39288	3.16961	0.056328	-8.62898e-06	3.65491e-06	-0.0847587	-0.00147869	-0.00910211	0	34421
3934	22.7781	6.63992	0.056191	-6.92084e-06	-1.63511e-05	-0.000369071	0.0107227	-0.00206223	0	7956.87
3937	1.90696	13.8804	0.0676083	-2.61684e-06	4.00995e-05	-0.639239	-0.00333156	-0.017887	0	5957.12
3940	16.0982	4.54743	0.0645726	8.87609e-07	-9.51796e-06	-0.220198	0.0123051	-0.0111013	0	18552.2
3941	26.6068	2.46544	0.0550538	-2.17596e-06	-2.59158e-05	-0.0490593	0.00030157	-0.00108671	0	9546.37
3944	12.7186	4.08025	0.0591406	-1.21875e-05	-4.67041e-05	0.123627	0.00736729	-0.0141575	0	6142.17
3946	6.93167	6.70652	0.0695431	-1.80342e-05	4.99381e-06	-0.032608	-0.00133205	-0.0310723	0	45283.1
3947	8.25623	10.0756	0.0733352	-2.50118e-07	3.1416e-05	-0.0968021	-0.000604691	-0.0590463	0	62995.1
3948	15.6086	8.16402	0.0683211	-6.66165e-06	-9.77416e-06	-0.062033	0.0232109	-0.0262634	0	29073.4
3949	17.6372	11.1041	0.0509874	9.51514e-06	4.90621e-06	0.228703	0.0285831	-0.0163147	0	2239.63
3951	6.27823	6.93699	0.0655391	-1.35995e-05	7.82031e-07	-0.122647	-0.00247916	-0.0298337	0	46228.7
3954	14.4565	12.2104	0.0623986	4.09867e-06	6.67258e-07	-0.00472705	0.0278302	-0.051036	0	27797.8
3955	10.8408	9.35259	0.0671943	-4.08876e-06	-2.80362e-07	0.0476302	0.00975556	-0.0532751	0	50364
3959	20.8404	2.17078	0.0636947	-5.22912e-08	-4.73413e-07	-0.0605901	0.00434804	-0.00183983	0	8483.45
3961	10.1333	3.79995	0.0601669	-2.22414e-06	-6.15781e-05	0.067242	0.00373376	-0.0140507	0	25346.4
3964	16.4047	4.39378	0.0693892	-1.25456e-06	-2.31097e-05	0.0884511	0.0124657	-0.00959286	0	21489.9
3965	24.0151	7.30857	0.0541737	-1.0122e-05	-4.86323e-05	-0.0151077	0.00890715	-0.000233719	0	9166.44
3968	12.7735	13.015	0.0678998	-6.51601e-06	2.24617e-06	0.260736	0.0202963	-0.0786886	0	20432.2
3969	20.9995	7.95189	0.0679346	3.94645e-07	-4.18818e-07	-0.12008	0.0174458	-0.00362995	0	4627.2
3971	22.8949	5.94315	0.0694973	-1.38695e-05	-2.25695e-05	-0.155459	0.00969293	-0.0024923	0	16435.7
3972	15.7245	4.46493	0.0692248	-9.05338e-07	-1.2206e-05	-0.0162588	0.0123878	-0.0119108	0	23761
3973	9.80123	15.27	0.0671955	1.54732e-05	4.8542e-06	0.38761	6.28569e-05	-0.114683	0	44384.1
3977	11.7539	13.0121	0.0674645	3.57651e-06	1.43761e-05	0.2553	0.0146084	-0.0837972	0	63260.5
3978	26.9374	1.59565	0.0638	1.01383e-07	-1.24197e-05	-0.0279399	8.2134e-05	-0.000549881	0	6735.76
3983	16.9821	10.0883	0.0718977	3.05518e-06	5.42195e-07	0.0976231	0.0283279	-0.0208126	0	7948.22
3985	2.88782	3.4925	0.0501551	-1.47625e-06	7.03502e-06	-0.334878	-0.00139979	-0.010147	0	23255.6
3986	26.1489	1.03442	0.0623929	-1.07618e-06	-1.91588e-06	-0.0580025	6.28232e-05	-8.69929e-05	0	2494.49
3994	18.1013	11.9334	0.0575157	3.19917e-06	1.55972e-06	-0.21306	0.0260063	-0.0122074	0	15792.5
3997	23.9461	4.8478	0.0602473	-3.93642e-05	-1.70212e-05	0.0426559	0.0060052	-0.00171405	0	8831.63
3998	11.235	8.94403	0.0560994	-2.96819e-06	-2.89808e-06	0.421986	0.00937741	-0.0486377	0	41694.2
4000	6.5823	13.4176	0.0706538	4.16365e-06	1.24742e-05	-0.409487	-0.00888151	-0.0752839	0	16949.5
4002	24.44	6.74856	0.0501567	-1.25727e-05	-5.67446e-05	0.262648	0.00696735	-0.000400127	0	17484.8
4007	14.3312	1.16356	0.0501607	5.89089e-08	4.39378e-07	0.139975	0.000279382	-0.000522297	0	28936.1
4011	13.8977	8.75489	0.0742602	-1.27566e-05	-1.50603e-05	-0.192272	0.020254	-0.0375238	0	36794.7
4012	14.1974	3.42739	0.0570594	-2.96156e-06	-5.61051e-05	-0.000234902	0.00781107	-0.00874088	0	30338.2
4015	16.0477	3.6695	0.0715494	-2.37789e-06	-1.275e-05	-0.0276716	0.0110567	-0.00847257	0	31532
4016	21.1866	5.9951	0.0701638	-9.77778e-07	-3.54109e-07	-0.0313642	0.0132856	-0.00466528	0	16859.9
4017	25.2718	7.3607	0.0584386	-4.8795e-06	-7.16121e-05	0.0808935	0.00505737	0.0015527	0	11267.3
4019	3.96769	1.74542	0.0589099	-2.44354e-07	4.36879e-06	-0.0366517	-0.000358232	-0.00282475	0	16023.2
4020	1.19996	2.70805	0.0539244	1.17203e-07	1.42261e-07	-0.0264848	-0.00019281	-0.00658799	0	26562.6
4021	3.63507	8.03375	0.0543836	-9.01336e-06	4.3608e-05	0.165356	-0.00363809	-0.0280343	0	49207.1
4023	14.5297	11.2692	0.0688551	4.01401e-06	5.10799e-06	0.4556	0.0274033	-0.046252	0	17268
4025	2.49894	7.58818	0.0724735	-1.02431e-06	4.10776e-05	-0.180629	-0.00240489	-0.0235798	0	20975.7
4028	20.8326	4.10134	0.0584646	5.30878e-05	4.81095e-05	-0.0222328	0.00952856	-0.00397562	0	2289.98
4035	12.3624	15.8398	0.0515807	0	1.62877e-05	-0.0374847	0	-0.108739	0	41060.3
4038	8.97884	3.29532	0.050107	-5.09386e-06	-3.16541e-05	-0.389769	0.00213364	-0.0127105	0	12457.9
4040	14.9747	1.58871	0.0572039	1.07596e-06	-3.76591e-07	0.135149	0.0025319	-0.00192565	0	19109.6
4050	8.22459	12.9976	0.0552444	5.73072e-06	7.61166e-06	-0.685513	-0.00497045	-0.0860589	0	21690.2
4052	23.1858	9.73859	0.0507918	2.33984e-05	-1.3456e-05	-0.00599175	0.0125076	0.00394696	0	10403.7
4053	20.3404	3.80807	0.0629752	-0.000130811	-7.04497e-05	0.0230155	0.00989153	-0.00449313	0	10757.6
4056	12.3179	4.6321	0.0693571	-1.53561e-05	-4.96531e-05	-0.192228	0.00737566	-0.0177002	0	20317.3
4059	13.4083	7.07441	0.0747271	-2.42334e-05	-1.19414e-05	0.320162	0.0153342	-0.0293744	0	35098.5
4060	23.0274	6.89291	0.0500955	-1.60532e-05	-2.54165e-05	-0.0837871	0.0105417	-0.00194796	0	7408.56
4061	25.4883	6.16656	0.0742269	-2.41383e-05	-5.66729e-05	-0.00446438	0.00393125	-0.000426498	0	9401.43
4062	19.3965	3.85834	0.0593086	-6.75464e-06	6.2714e-06	-0.126402	0.010595	-0.00516994	0	9005.9
4064	3.51554	8.14179	0.0720407	-5.88815e-06	4.45142e-05	0.0341202	-0.00381249	-0.0280821	0	23023.9
4065	17.2904	14.1854	0.0704772	1.18875e-05	-9.00385e-08	0.475789	0.0158983	-0.0161615	0	4008.79
4067	22.1465	4.34024	0.0563027	-1.69568e-05	-5.48033e-06	-0.0623219	0.00850816	-0.00297019	0	18253.2
4070	1.81069	12.7517	0.0533691	-1.52068e-06	3.60547e-05	-0.360064	-0.0035641	-0.0226472	0	8319.62
4072	12.486	15.8181	0.0741419	0	-7.74884e-06	-0.0401288	0	-0.107797	0	37796.4
4076	15.2922	14.236	0.0517036	1.68791e-05	3.41343e-06	0.94389	0.0166763	-0.0441297	0	18652
4077	13.2618	12.264	0.0504497	-1.22084e-06	-1.73464e-06	0.521735	0.0215068	-0.0655263	0	43668.6
4078	5.99563	1.31854	0.0506772	-5.40193e-06	1.57441e-05	-0.0120207	-0.000387683	-0.00174479	0	28691
4079	16.7379	13.9793	0.0668978	1.5266e-05	5.00745e-06	0.503198	0.0179492	-0.0227837	0	2241.36
4084	1.63076	6.59245	0.0738072	3.74115e-06	4.18929e-05	0.0359433	-0.00107279	-0.0195593	0	38730.8
4085	16.0755	11.3079	0.0700904	1.04033e-05	6.69406e-06	0.547713	0.0292175	-0.0297188	0	2585.46
4086	7.38244	13.0058	0.052518	6.04366e-06	1.06374e-05	-0.486333	-0.00587101	-0.0785823	0	32027.1
4088	26.6773	4.71496	0.0598427	-5.4051e-06	-5.64081e-05	-0.072412	0.000632714	-0.00125367	0	18158.5
4095	6.35991	13.4339	0.0570551	2.93573e-06	1.97108e-05	-0.249011	-0.00906666	-0.0728054	0	22113
4103	6.44273	2.77263	0.0605254	-1.83248e-05	1.7118e-05	-0.130011	-0.000219339	-0.00832127	0	30197.9
4106	2.88053	10.8334	0.0714545	3.71781e-06	5.9229e-05	-0.21471	-0.00650035	-0.0310311	0	10347.1
4113	8.33766	7.89401	0.067494	-1.38718e-05	-4.49716e-06	0.136722	0.000394307	-0.0414961	0	30924.4
4116	10.1807	4.07299	0.0693249	-4.77697e-06	-7.14025e-05	-0.151907	0.00358397	-0.0154743	0	23158.1
4121	8.20037	3.78202	0.0724925	-1.01494e-05	-9.62651e-06	0.119474	0.00144073	-0.0142174	0	26969.5
4124	14.4056	7.00783	0.0731361	-2.68024e-05	-2.08654e-05	-0.0205639	0.0176231	-0.0254568	0	16414.2
4127	10.1515	7.21644	0.0513406	-1.57387e-05	-4.71267e-05	-0.116138	0.00542793	-0.0367936	0	43401.9
4133	16.014	10.9148	0.0560281	9.10983e-06	7.77748e-06	-0.0549244	0.0302038	-0.0297842	0	28050.9
4135	22.3255	5.47992	0.0521836	-1.95965e-05	-4.53512e-06	-0.0992533	0.00991863	-0.00314976	0	17697
4138	12.6944	14.1377	0.0703192	1.90563e-05	2.72483e-06	1.13181	0.0155831	-0.0872464	0	27424.4
4142	5.25242	7.49207	0.0634133	4.07048e-07	4.23436e-05	-0.0469074	-0.00397432	-0.0310889	0	19263.1
4144	6.85023	11.1436	0.0500694	-1.04124e-05	-9.36454e-07	0.359045	-0.0067449	-0.0583094	0	30462.7
4145	18.3725	6.42665	0.0511729	-7.42129e-06	9.73708e-06	-0.259185	0.0185611	-0.010389	0	22548
4146	10.1531	15.1216	0.0508852	1.37723e-05	5.66954e-06	-0.0236339	0.000972796	-0.114078	0	50301.2
4147	5.12769	4.74152	0.0605799	-1.83853e-05	2.41456e-05	-0.0951445	-0.00122157	-0.0173129	0	22864
4150	4.67325	10.9216	0.053728	-3.97608e-06	8.17538e-05	-0.181592	-0.00861634	-0.0424494	0	54355.5
4151	12.1288	4.9877	0.0577578	-1.46853e-05	-6.12443e-05	-0.0449014	0.00889978	-0.0199757	0	17863.6
4152	11.4478	10.6077	0.0630387	-3.26276e-06	2.68494e-06	0.0587507	0.0122859	-0.0626031	0	32113
4153	24.3994	6.03354	0.0582068	-2.39613e-05	-4.81346e-05	0.161068	0.00679774	-0.00111336	0	12336.2
4154	1.94899	2.1648	0.0610591	1.88055e-06	-3.15104e-05	0.343781	-0.000252164	-0.00445953	0	20991.7
4156	15.0151	2.59321	0.0576053	7.24247e-06	-2.86221e-05	-0.325602	0.00632639	-0.00542346	0	19679.9
4160	23.2515	3.32617	0.0582288	-2.14672e-05	1.04059e-05	-0.0442627	0.00489631	-0.00205563	0	9966.31
4163	21.2162	7.28382	0.0703645	-8.05702e-06	-9.56411e-07	0.00468914	0.0149504	-0.00420149	0	10176.1
4164	14.3769	5.1238	0.0646434	-2.53661e-05	-2.4314e-05	-0.103102	0.0129042	-0.0171408	0	25658.4
4167	18.324	8.8371	0.0696012	9.72851e-07	9.42713e-06	0.0536264	0.0253114	-0.0126388	0	19937.1
4168	5.2328	8.22184	0.0527649	-9.21815e-07	2.88319e-05	-0.0212399	-0.00498503	-0.0349197	0	20691.9
4171	21.8015	9.25417	0.0710814	9.81166e-07	9.31638e-07	0.0508068	0.0170859	-0.00117997	0	19978.2
4172	12.0898	13.9543	0.0648587	9.86371e-06	2.23045e-05	0.341562	0.0131903	-0.0930067	0	71136.8
4173	12.3449	5.88946	0.0688274	-2.28834e-05	-3.80993e-05	-0.325072	0.0101706	-0.0264874	0	18327.7
4176	5.19506	15.3716	0.0654906	9.0525e-06	2.63973e-05	-0.804073	-0.000934633	-0.0552283	0	12994.9
4177	2.40137	6.46609	0.0505321	-6.83465e-06	4.26847e-05	0.21623	-0.00181709	-0.0202562	0	42027.6
4179	10.0179	14.6555	0.0589128	1.51351e-05	3.18623e-06	0.155143	0.00304061	-0.106984	0	51771.7
4184	21.1691	4.54814	0.0635042	-7.1316e-06	1.07396e-05	-0.104834	0.0102927	-0.00416737	0	6703.24
4188	12.4015	6.83741	0.0659968	-2.97152e-05	-3.10092e-05	0.0853219	0.0138694	-0.0308861	0	29055.4
4191	19.4986	9.37694	0.0720973	2.21887e-07	2.41186e-06	-0.213294	0.0245899	-0.00767021	0	4167.28
4196	9.62287	5.59258	0.0715289	-2.01704e-05	-4.41894e-05	0.105185	0.00409865	-0.0261555	0	24893.4
4200	18.8003	8.84807	0.0572689	1.23515e-06	7.54505e-06	-0.186631	0.0238193	-0.0104418	0	13509.3
4203	19.2133	1.42264	0.0549855	3.37864e-06	-2.051e-06	-0.0357511	0.00202207	-0.000701527	0	8049.56
4206	26.0768	1.97506	0.0630495	-5.30476e-06	-1.35193e-05	-0.0209942	0.00053462	-0.000652899	0	5878.12
4210	3.6524	13.1765	0.0663178	-4.85753e-06	4.96014e-05	-0.364705	-0.00863463	-0.0352704	0	22007.3
4212	9.46262	15.8095	0.0510185	0	3.82822e-06	0	0	-0.139506	0	115344
4214	7.99358	11.2096	0.0710004	1.73156e-05	-2.12957e-06	0.0645062	-0.00249622	-0.0675982	0	14077.1
4216	2.75818	14.3075	0.0608545	5.12183e-07	4.58187e-05	-0.380542	-0.00452682	-0.0225408	0	6582.88
4220	22.7876	3.58546	0.0575848	-2.28977e-05	8.36025e-06	-0.00307168	0.00598685	-0.00247778	0	9666.67
4225	8.73311	13.2589	0.0629602	7.19273e-06	4.69546e-06	0.00559078	-0.0020254	-0.0906922	0	51390.1
4226	9.71053	10.3386	0.0675882	5.0131e-06	1.44894e-05	-0.157028	0.00315333	-0.0619054	0	34074.6
4233	11.55	13.5488	0.06364	9.08586e-06	1.07337e-05	0.987184	0.0104768	-0.0932854	0	14724.4
4235	1.47809	9.6137	0.0577111	6.5999e-07	4.71425e-05	-0.0599628	-0.00108047	-0.0258478	0	30148.1
4237	15.8907	4.25888	0.0736613	-9.08e-08	-1.07646e-05	-0.141484	0.0119455	-0.0113686	0	4543.04
4240	26.0763	5.02004	0.059117	-2.01536e-05	-5.17062e-05	-0.00760174	0.00200603	-0.00117579	0	12148.6
4241	6.2587	5.48515	0.0618566	-1.41248e-05	1.44812e-05	-0.0224658	-0.00162006	-0.0221824	0	36858
4243	19.0369	2.44348	0.0517933	2.70752e-06	2.4017e-06	-0.0644684	0.00534327	-0.00341219	0	9037.01
4246	9.7162	10.6963	0.0613645	6.68283e-06	1.28151e-05	-0.359524	0.00482883	-0.0666052	0	42827.4
4247	24.5753	8.67283	0.0590965	-3.01062e-06	-5.38597e-05	0.177674	0.00769275	0.00267982	0	21220
4249	8.73782	8.46507	0.0699526	-1.56327e-05	4.12388e-07	-0.0335464	-0.00021431	-0.0454438	0	24677.6
4251	22.7176	1.99114	0.0624149	-4.41753e-06	-1.9093e-06	-0.024929	0.00284916	-0.00107536	0	12094.8
4252	9.6743	1.31699	0.0661605	-4.37611e-06	-1.19341e-06	-0.000707395	0.000420094	-0.00149995	0	17652
4257	9.02214	4.6424	0.0646737	-1.68071e-06	-2.47055e-05	-0.136341	0.00209971	-0.0196394	0	44338
4258	19.9676	11.0186	0.0694747	-1.09548e-06	1.1987e-06	0.00613811	0.025234	-0.0026373	0	8432.54
4259	5.26205	14.0501	0.0595105	-1.44782e-06	3.45565e-05	-0.175664	-0.0115985	-0.0571786	0	51071.7
4260	9.00427	7.97033	0.0715048	-1.18859e-05	-1.01839e-05	0.0533808	0.00268296	-0.0421216	0	34584.4
4267	20.4652	9.01659	0.0553694	1.73432e-06	3.16284e-06	-0.0390876	0.0207784	-0.00342403	0	2263.86
4269	5.0886	6.32896	0.0733256	-4.86309e-06	6.37309e-05	-0.159803	-0.00343053	-0.024847	0	44421.5
4270	3.96706	2.52464	0.0517724	1.77816e-07	9.35405e-06	0.0784825	-0.0015625	-0.00590839	0	25565
4271	20.2358	3.15825	0.0746728	-1.76793e-07	9.57716e-06	0.0119045	0.00765873	-0.00345626	0	14840.6
4272	6.83147	10.9389	0.0578227	4.13186e-06	1.7873e-05	-0.320396	-0.00611152	-0.057551	0	17997
4273	3.75653	12.1473	0.0712447	-4.5468e-06	7.55374e-05	-0.358414	-0.00837557	-0.0365395	0	21371.6
4274	21.6476	2.7479	0.0556981	-4.93906e-06	-2.76535e-07	-0.183628	0.00532769	-0.00259397	0	27212.7
4276	19.7732	9.42946	0.0721289	1.35881e-06	6.92962e-06	0.0209748	0.0236133	-0.00611177	0	12865.7
4278	15.2153	8.83597	0.0582436	-2.12599e-06	-5.12797e-06	-0.354621	0.0245042	-0.0308646	0	25947.9
4280	3.72321	7.2059	0.0592542	-5.15921e-06	1.99511e-05	-0.047964	-0.00347125	-0.0244335	0	1824.75
4281	8.28293	8.60832	0.0587717	-5.69053e-06	2.3011e-06	-0.118975	-0.000963325	-0.0464386	0	33953.5
4286	8.63559	1.33416	0.0726611	-7.25627e-06	1.49361e-06	0.217784	0.000801071	-0.00151991	0	27999.5
4288	15.6212	3.27622	0.0562143	5.91102e-07	-2.35274e-05	0.0869833	0.00924553	-0.00748779	0	23438.4
4290	26.253	9.2801	0.0594695	3.21609e-06	-4.01523e-05	0.19259	0.0022923	0.00664091	0	6316.84
4291	13.5515	14.8066	0.0610514	2.22844e-05	3.48398e-07	1.23489	0.0118352	-0.0780968	0	7375.18
4293	8.70037	10.7856	0.0634549	1.34273e-05	1.34716e-05	0.0204078	9.93855e-05	-0.0651016	0	47685.3
4294	21.0879	8.50043	0.0744424	-2.80314e-06	1.5897e-06	0.105888	0.0184971	-0.00308301	0	2556.16
4298	24.0728	2.58687	0.0728639	-1.92363e-05	8.7248e-06	-0.000775033	0.0029346	-0.0013623	0	7967.62
4299	7.46327	1.34112	0.0711488	-1.30973e-05	9.24223e-06	-0.155169	-0.000337525	-0.00219393	0	41720.1
4301	18.2971	4.22659	0.0530268	-1.50002e-05	1.23086e-05	0.0217432	0.0119888	-0.00704606	0	4964.42
4302	4.43842	12.9559	0.0507384	-2.63799e-06	5.42913e-05	-0.575766	-0.0103776	-0.0437396	0	2049.3
4303	19.1843	11.3166	0.0545568	4.50248e-06	-9.54562e-07	0.0289569	0.0262828	-0.00641818	0	14301.8
4309	11.6945	11.0136	0.0621761	3.95812e-07	5.98076e-06	0.21796	0.0139047	-0.0664797	0	50037.7
4310	10.0572	15.1835	0.0596968	1.47782e-05	5.73017e-06	-0.257108	0.00105355	-0.114257	0	56676
4311	8.7933	6.83022	0.0590064	-5.08303e-06	-1.09191e-05	0.0376758	0.00173624	-0.0353773	0	8135.62
4312	5.33429	13.3879	0.0684068	6.23524e-06	4.61506e-05	-0.775786	-0.00995951	-0.0564575	0	20732
4313	11.855	7.42532	0.0544584	-3.13865e-05	-2.39307e-05	0.348745	0.0108469	-0.0361362	0	28896.2
4314	6.91428	7.31679	0.0562071	-1.9476e-05	3.70706e-06	0.205582	-0.00175264	-0.0357372	0	21975.9
4315	22.1929	9.35917	0.0516917	4.56434e-06	1.32001e-06	-0.0450886	0.0161024	7.3586e-05	0	29314.8
4319	16.4171	1.88296	0.0559102	1.00805e-05	-6.60478e-06	-0.237974	0.00363444	-0.00284001	0	23558
4324	3.71149	10.0343	0.0649097	-1.28551e-06	6.956e-05	-0.0571689	-0.00611533	-0.0340283	0	14490.7
4325	19.8655	4.02673	0.0728485	-3.88913e-05	9.98866e-06	-0.138627	0.0106316	-0.00506953	0	11749.1
4328	23.4133	3.897	0.0672421	-3.01334e-05	2.99238e-06	-0.0973008	0.00564815	-0.00225122	0	20562.9
4331	14.877	11.3971	0.0745706	1.75821e-05	1.01977e-05	0.303941	0.0282724	-0.0432701	0	22997.6
4333	3.82385	11.0133	0.0512912	-6.77252e-06	8.91928e-05	-0.403624	-0.00740178	-0.0361553	0	17460.6
4337	21.2616	1.18706	0.0737909	-1.26114e-06	-2.76084e-06	-0.134945	0.000730538	-0.000202764	0	13058.9
4339	16.0304	12.6451	0.0536922	2.11353e-06	1.25701e-06	0.24493	0.0264413	-0.0321259	0	4179.15
4340	13.1921	12.1754	0.0621619	-5.82646e-08	-2.58382e-06	0.513158	0.0219161	-0.0654546	0	10718.4
4341	3.90849	12.9021	0.0657493	-6.75939e-06	5.51914e-05	-0.431622	-0.0100204	-0.0386115	0	14280.6
4343	6.66795	13.3085	0.0684204	5.05886e-06	1.27145e-05	-0.389941	-0.00797514	-0.0742685	0	91890.8
4344	11.7659	10.6028	0.0631256	-4.92114e-06	4.53212e-07	-0.333379	0.0142481	-0.0622555	0	52824.9
4349	17.1274	2.93743	0.062735	2.06157e-06	-1.04295e-06	-0.00948927	0.00791258	-0.00566107	0	26020.7
4350	17.3632	1.60197	0.0724718	5.87671e-06	-1.43756e-06	-0.349834	0.00288316	-0.00158333	0	24788.2
4353	10.4716	8.91357	0.0561513	-5.38022e-06	-8.07967e-06	0.0299785	0.00739438	-0.0503723	0	16973.7
4355	24.4482	3.30316	0.0509401	-1.48641e-05	1.71367e-07	-0.0936961	0.00321606	-0.00162294	0	7206.75
4356	17.2199	11.4377	0.0736912	1.0125e-05	4.68015e-06	0.44056	0.0282253	-0.0194053	3	26331.8
4360	4.81352	13.119	0.0611385	1.60248e-06	4.95914e-05	-0.315372	-0.0106315	-0.0502322	0	17143.4
4365	6.08803	1.25915	0.0593025	-4.39083e-06	1.37585e-05	0.0363393	-0.000101351	-0.00108173	0	34746.5
4367	5.49316	14.2303	0.0650111	-7.00665e-07	3.37798e-05	-0.805097	-0.0111361	-0.0629536	0	32834
4369	11.4176	10.2476	0.0740622	-4.13365e-06	3.13005e-06	0.130857	0.0127896	-0.0592359	0	55705.7
4371	11.7672	2.98873	0.0563523	-4.21216e-06	-6.96925e-05	0.0984831	0.00394911	-0.00909105	0	15811.7
4374	6.26077	13.6146	0.053883	2.60021e-06	2.03531e-05	-0.829956	-0.0102103	-0.0717211	0	46682.5
4382	11.2781	10.1978	0.0740401	-5.25838e-06	5.58439e-06	-0.131759	0.0124048	-0.0584673	0	25485.1
4385	24.8328	9.29337	0.0609203	5.21383e-06	-5.08348e-05	-0.0784102	0.00687312	0.00432062	0	13967.2
4388	8.20454	10.3363	0.0626391	4.47453e-06	3.33376e-05	-0.0220444	-0.00119736	-0.060664	0	44446.7
4391	10.7919	9.13684	0.054094	-3.77891e-06	-4.09598e-06	-0.0331551	0.00846262	-0.0502365	0	24154.4
4396	7.21548	3.1255	0.0660756	-1.67414e-05	1.65983e-05	-0.208772	0.000225453	-0.0106464	0	45892.9
4398	14.4311	15.1404	0.0562779	2.06736e-05	6.9485e-06	0.926436	0.00857727	-0.0596152	0	52068.7
4402	18.889	3.00585	0.0715026	2.39751e-06	3.46051e-06	-0.0788178	0.00767378	-0.00423426	0	20731.7
4403	13.7221	4.7268	0.0697905	-1.98849e-05	-4.45879e-05	-0.24574	0.0111003	-0.0155013	0	24928.9
4406	4.46739	5.34736	0.0508136	2.31749e-07	3.214e-05	-0.113683	-0.00283992	-0.0197102	0	29286
4410	20.2296	8.29102	0.0634053	-2.55656e-06	7.8872e-06	-0.15738	0.0204944	-0.0054467	0	15031.9
4412	14.0922	1.12331	0.0585071	3.4555e-07	-7.28778e-07	-0.03983	0.000421005	-0.000812624	0	17178.5
4413	18.5322	5.37887	0.0657757	-1.06787e-05	1.64931e-05	0.024095	0.015618	-0.00814201	0	16184
4416	2.63277	7.5676	0.0632761	-7.4488e-06	4.30789e-05	-0.13063	-0.00267715	-0.0239884	0	36173
4418	21.0106	3.74819	0.060574	-6.50619e-06	8.90271e-06	-0.0701843	0.00834799	-0.00355424	0	20574.3
4423	6.71078	4.99375	0.0606139	-3.72471e-06	1.01602e-05	-0.34016	-0.00160584	-0.0207377	0	31311.4
4427	2.02058	8.14962	0.0528163	-5.41566e-07	0.000100956	-0.0645589	-0.00240074	-0.0239373	0	24364.2
4428	7.91499	9.4594	0.0574446	-2.6537e-07	1.28048e-05	-0.0695026	-0.00261971	-0.0513426	0	29983.6
4430	8.33797	6.18028	0.067764	-1.09192e-05	-1.42378e-05	-0.305192	0.000577133	-0.0289316	0	6495.28
4432	15.7635	12.7117	0.0631021	5.66878e-06	8.06468e-06	0.685033	0.0259298	-0.0368557	0	11217.5
4435	24.6155	7.66146	0.0518293	-3.65386e-06	-5.53666e-05	0.0826359	0.00778354	0.00100065	0	4999.63
4436	23.282	9.22491	0.0541707	1.03283e-05	-2.37653e-05	-0.0608022	0.0122586	0.00196237	0	15502.6
4437	19.9357	2.14774	0.0738374	1.15411e-06	5.13591e-07	-0.0905586	0.00462951	-0.00198526	0	13857.4
4439	25.7208	5.60763	0.0553535	-2.87664e-05	-5.06471e-05	0.11858	0.00276356	-0.000773614	0	15090.2
4440	9.74999	5.80568	0.0548685	-2.32559e-05	-4.4734e-05	-0.162219	0.00333427	-0.0262105	0	14723.8
4445	16.8787	14.6391	0.0677883	2.31052e-05	1.38947e-05	0.708286	0.0109788	-0.0201998	0	400.445
4446	24.4096	8.95466	0.0747783	4.15929e-06	-4.74381e-05	0.254485	0.007534	0.00351657	0	12115.6
4448	10.5013	12.5646	0.0711586	2.88838e-06	3.54332e-06	-0.131911	0.00631781	-0.0855453	0	34653.3
4449	9.17655	15.2332	0.0612435	1.44786e-05	8.99509e-06	-0.366468	-0.000596256	-0.111337	0	104931
4451	23.3302	2.72053	0.0506442	-2.25666e-05	8.77663e-06	0.0516476	0.0035927	-0.00164249	0	13061.2
4452	18.2513	9.78947	0.0512778	7.20186e-07	3.66244e-06	0.493539	0.0277588	-0.0126933	0	32722.1
4453	16.4403	4.13729	0.0717411	-8.43969e-07	-2.37279e-05	0.00178374	0.0124839	-0.00913271	0	9780.76
4454	16.6687	9.9845	0.0725207	1.63609e-06	7.46737e-07	0.26168	0.0284167	-0.0233769	0	23622.5
4456	25.1879	9.80491	0.0644321	1.55234e-05	-5.83822e-05	-0.0252433	0.00497564	0.00624191	0	11978.7
4462	6.09963	10.1927	0.0578395	1.16016e-06	5.51689e-05	0.112573	-0.00656497	-0.0480416	0	11542.1
4464	6.63625	13.6423	0.0673111	3.36359e-06	1.25739e-05	0.216927	-0.00906836	-0.0768464	0	33209.5
4470	5.72168	14.1183	0.0670224	6.78239e-07	3.12878e-05	-0.758433	-0.0115094	-0.0672835	0	7056.24
4473	22.6301	3.97851	0.0502189	-2.3388e-05	-2.92129e-06	-0.0762205	0.0069919	-0.00263274	0	11561.7
4475	12.2647	2.71491	0.0582695	4.96933e-07	-5.76754e-05	-0.110727	0.00456279	-0.00748671	0	36622.6
4481	7.35895	14.769	0.0565475	1.24446e-06	7.28182e-06	-0.808403	-0.00458302	-0.0933268	0	36456.3
4485	9.43925	3.04203	0.070215	-1.13704e-05	-3.64551e-05	-0.294653	0.00270176	-0.0111962	0	56635.3
4486	21.301	9.75053	0.0588734	1.15533e-06	9.55278e-06	0.0955826	0.0195474	-0.00128479	0	25885
4488	18.0545	4.9975	0.0727063	-2.11981e-05	1.28669e-05	-0.112369	0.0144618	-0.00874951	0	14448.5
4491	16.3962	5.91572	0.0544378	-2.30172e-05	-9.56505e-06	-0.188515	0.0167012	-0.0144166	0	20820.1
4495	9.76186	9.77552	0.053568	3.57473e-07	6.83264e-06	-0.037044	0.0044479	-0.0590045	0	46794.4
4497	8.31141	1.21024	0.0675832	-3.73736e-06	-1.49151e-06	0.0981361	0.000377102	-0.00154621	0	18777.5
4502	8.21535	15.5681	0.0594097	2.62253e-06	2.09334e-05	-0.37902	0.000110885	-0.109229	0	62121.8
4504	10.9258	10.8027	0.0733779	-8.11455e-07	1.04885e-05	0.136993	0.00977857	-0.0662466	0	53674.3
4506	13.4987	10.0637	0.0539402	-1.41316e-06	-1.75721e-06	0.328066	0.0232848	-0.04812	0	50727.2
4510	9.33424	1.34919	0.0568605	-3.1851e-06	2.5858e-06	0.107272	0.0007815	-0.00252815	0	26922.2
4511	5.57169	9.48193	0.0575268	-2.2338e-06	7.03039e-05	-0.205639	-0.00510994	-0.0418639	0	35918
4512	18.1324	2.04815	0.067381	3.69594e-06	-1.94366e-06	-0.114531	0.00497258	-0.00259018	0	14181.1
4514	1.03981	9.22025	0.072348	1.01162e-06	1.44187e-05	-0.0203584	-0.000193864	-0.0246001	0	12140.3
4516	21.1948	9.52096	0.0598191	2.08829e-06	5.30062e-06	-0.0705568	0.0194356	-0.00159257	0	7865.87
4517	16.9594	11.0174	0.0737693	6.78802e-06	4.87399e-06	0.293737	0.030544	-0.021859	0	15262.6
4521	8.04996	8.05051	0.0567385	-1.56154e-05	-1.60238e-06	0.17673	-0.00033715	-0.0415075	0	23349.4
4522	1.06833	7.29383	0.051551	3.39564e-06	3.51803e-06	-0.0808788	-0.000191462	-0.0206357	0	18315.6
4524	23.0124	4.17977	0.0692819	-2.99242e-05	-6.6861e-06	-0.113797	0.00659606	-0.00246845	0	11317.3
4525	25.9666	1.1632	0.0659435	-1.90247e-06	-2.74617e-06	-0.0222276	0.000165701	-0.000108881	0	6685.86
4526	8.10748	4.69445	0.0696796	-1.22922e-05	-2.24625e-07	-0.163816	0.000634133	-0.0199506	0	33133.4
4527	19.2152	7.17604	0.0738252	-4.91739e-06	1.16292e-05	0.07386	0.0198236	-0.00865381	0	15357
4528	19.3375	7.22646	0.0585512	-3.29069e-06	1.17827e-05	0.221219	0.0196435	-0.00830805	0	17212.5
4529	1.61256	9.46221	0.0577385	-3.1555e-06	6.53417e-05	-0.129435	-0.00109712	-0.0254195	0	21597.9
4534	2.44444	13.2731	0.0504644	-7.27973e-06	2.97157e-05	-0.117936	-0.00489052	-0.0239269	0	22934.6
4535	2.26233	9.59899	0.0558618	2.48057e-06	5.99434e-05	-0.225363	-0.00284528	-0.0275866	0	20297.9
4540	24.6715	7.99804	0.0533382	-1.57467e-06	-5.56361e-05	-0.0387381	0.00747044	0.00193751	0	20756.2
4542	19.5683	12.1221	0.0579642	1.15117e-05	1.86255e-07	0.28052	0.0239193	-0.00376792	0	3307.01
4544	3.96006	12.6738	0.0678627	-1.31995e-06	6.24238e-05	0.0534001	-0.00989818	-0.0392703	0	22375.3
4546	24.0484	3.06658	0.0567297	-2.00607e-05	7.29568e-06	0.00857504	0.00359906	-0.00180211	0	20860.7
4550	11.6267	2.75751	0.0701909	-5.59808e-07	-5.6877e-05	-0.162856	0.0040117	-0.00839415	0	8672.7
4551	3.50666	4.32499	0.0645881	-1.57356e-06	3.3825e-05	-0.0722975	-0.00153509	-0.0139946	0	23102.6
4552	5.11565	4.35766	0.070226	-1.34027e-05	1.6758e-05	-0.44534	-0.00145612	-0.0155175	0	56542.9
4553	3.77097	6.15254	0.0702231	-8.36957e-06	3.04813e-05	0.0318862	-0.0026879	-0.0208309	0	20856.8
4554	9.43487	5.11576	0.0714171	-1.07618e-05	-3.70587e-05	0.0734695	0.0025066	-0.022767	0	14725.2
4556	13.1661	3.76577	0.0549857	-1.81949e-05	-4.06328e-05	-0.279611	0.00757478	-0.0113942	0	34034.7
4557	8.34725	11.6102	0.059124	1.17155e-05	1.11096e-05	0.201978	-0.0020478	-0.0720991	0	50744.2
4560	11.7044	15.6232	0.0747677	1.86448e-06	2.27537e-05	0.370749	0.000751167	-0.116141	0	31568.8
4562	13.3124	5.51202	0.0711018	-2.04642e-05	-4.08183e-05	-0.58224	0.0114334	-0.021362	0	37099.2
4564	26.8976	2.62139	0.0548887	-7.85545e-07	-2.94346e-05	-0.0528378	0.000102263	-0.00104606	0	5260.15
4565	8.48279	3.67557	0.0649183	-1.12237e-05	-2.86417e-05	-0.0582868	0.00235818	-0.0145632	0	60629.4
4566	14.8852	12.8768	0.0613772	5.18806e-06	7.8936e-06	0.772109	0.0247174	-0.0467218	0	34111.9
4568	6.25952	15.5218	0.0739092	2.93255e-06	1.53259e-05	-0.965134	-0.00196265	-0.086996	0	81137.3
4569	4.76703	10.9827	0.0588369	-4.24026e-06	8.15986e-05	-0.349107	-0.0087284	-0.0433571	0	38919.3
4572	9.84621	12.1483	0.0723756	4.15547e-06	5.0898e-06	-0.0205515	0.00366513	-0.0804829	0	49571.8
4573	13.7167	2.70686	0.0563393	3.75998e-06	-4.14469e-05	0.180916	0.00555165	-0.00632111	0	10940.5
4574	8.07753	6.41706	0.0611989	-8.70972e-06	-1.24346e-05	-0.0886746	0.000314811	-0.0310654	0	43069.9
4579	19.3785	6.17046	0.0592634	-5.91846e-06	6.69188e-06	0.101461	0.0165503	-0.00758477	0	13823.4
4581	6.92466	4.25631	0.069379	-1.64401e-05	1.10095e-05	0.0988132	-0.000431324	-0.0164083	0	23640.2
4589	15.3687	6.29692	0.0699281	-2.96164e-05	-1.48797e-05	-0.0640463	0.0176046	-0.0188934	0	30731.4
4593	12.8579	12.3135	0.0665716	-1.74303e-06	1.11346e-08	0.356196	0.02053	-0.068994	0	40864.5
4595	19.2997	4.56969	0.067949	2.40079e-06	-4.43644e-07	-0.0490018	0.0124291	-0.00599857	0	12765.7
4596	4.26378	14.1646	0.0713695	-8.20967e-06	3.85119e-05	-0.889191	-0.00856194	-0.039958	0	14101.4
4597	14.4099	6.5708	0.0720393	-3.78556e-05	-1.57859e-05	-0.277957	0.017413	-0.0238991	0	19418
4599	25.8363	3.44299	0.0590291	-4.92859e-06	-2.17934e-05	0.0457545	0.00149842	-0.00147727	0	12797.3
4600	17.465	10.2627	0.0626978	3.39208e-06	-1.65873e-06	0.26812	0.0284912	-0.0179241	0	2210.54
4601	12.9143	8.66982	0.0550122	-8.2336e-06	-3.81365e-06	0.161358	0.0162561	-0.0412804	0	4958.76
4603	23.2469	3.19343	0.074678	-2.09409e-05	1.06826e-05	-0.066557	0.00471285	-0.00198934	0	15713.8
4604	14.7492	5.83933	0.0633313	-3.23775e-05	-1.63403e-05	-0.0198038	0.0153464	-0.0186308	0	27467.7
4605	7.98535	2.98318	0.0612144	-1.58032e-05	-1.76762e-06	-0.0696897	0.000875164	-0.0100641	0	49486.9
4607	24.2802	1.91253	0.0651711	-1.41505e-05	3.75163e-06	-0.0319562	0.00150455	-0.000779855	0	8429.52
4608	24.5096	4.83337	0.0724422	-3.87994e-05	-1.33334e-05	-0.0397081	0.00488331	-0.00174536	0	9167.61
4609	19.7388	3.44957	0.0515852	1.11766e-05	-4.09114e-05	-0.0724849	0.00906843	-0.00406085	0	22800.4
4610	18.2689	7.38276	0.0739447	5.18597e-06	1.0071e-05	0.182085	0.0209855	-0.0109739	0	16929.7
4613	5.88017	6.49093	0.0518355	-2.186e-05	1.20017e-05	0.194891	-0.00267631	-0.0277478	0	48189.4
4614	12.7926	8.3636	0.0534248	-9.55396e-06	-3.14103e-06	0.402958	0.0157636	-0.0392292	0	47975.3
4616	21.4199	9.72774	0.0628192	5.09223e-07	7.06009e-06	0.137814	0.019205	-0.000901083	0	25403.4
4619	5.17364	9.278	0.0548327	-1.16851e-06	6.01915e-05	-0.371917	-0.00578564	-0.0388894	0	36889.8
4621	4.74126	13.8585	0.0508774	-3.77978e-06	3.05565e-05	-0.767239	-0.0114946	-0.0485174	0	33425.8
4622	20.5318	7.78045	0.0696597	-2.3834e-06	2.17511e-06	-0.0268845	0.0186068	-0.00467924	0	27442.6
4624	4.65373	4.20271	0.067572	-6.02042e-07	2.17549e-05	-0.224144	-0.0012799	-0.0133624	0	40092.6
4625	13.1897	7.09395	0.060168	-2.50461e-05	-1.99572e-05	0.453674	0.0155275	-0.0304981	0	38880.5
4627	25.3403	6.46728	0.0521484	-1.55562e-05	-6.43385e-05	0.115354	0.00420088	0.00017203	0	4044.36
4628	3.62206	15.4966	0.0602974	9.40938e-06	5.58907e-05	-0.6106	0.00260101	-0.0275995	0	3020.73
4629	1.42152	5.99802	0.0698451	5.85916e-06	1.63349e-05	0.092514	-0.000609545	-0.0177219	0	29336.2
4630	10.338	4.22108	0.0574941	-9.67173e-06	-8.42541e-05	0.329783	0.00493174	-0.0160817	0	38378.9
4632	16.8841	10.3129	0.0721576	4.76874e-06	1.54899e-06	0.359298	0.0288333	-0.0215908	0	35307.7
4633	9.36846	4.52399	0.06079	3.23732e-06	-3.43297e-05	0.508818	0.00317385	-0.019167	0	29401.6
4635	9.25009	6.19104	0.070615	-1.48937e-05	-2.88097e-05	0.164305	0.0029323	-0.0295907	0	49155.9
4637	16.8869	3.37141	0.0682917	1.82485e-06	-8.15741e-06	0.156378	0.00914638	-0.00670718	0	29029.2
4638	14.596	1.01859	0.0645665	-4.11923e-07	-2.21979e-06	-0.143717	0.000188535	-0.00017127	0	4494.37
4640	10.9922	4.91319	0.0536289	-2.46098e-05	-6.1383e-05	-0.135072	0.00625277	-0.0202967	0	10485.8
4641	9.93902	4.48135	0.0742159	-1.39227e-05	-6.38646e-05	0.0327007	0.00485975	-0.0184791	0	19818.1
4642	11.5193	15.8305	0.0511037	0	1.7223e-05	-0.00722877	0	-0.118443	0	35695.8
4645	19.7065	4.37789	0.0640842	3.0793e-05	5.25137e-07	-0.0944574	0.0113765	-0.00520179	0	9497.17
4647	25.8858	9.94404	0.0643777	8.55554e-06	-7.81176e-05	0.096274	0.00242219	0.00840697	0	15066.3
4648	6.43533	2.53704	0.0537913	-1.86314e-05	2.40424e-05	-0.0879245	-8.24127e-05	-0.00751139	0	22724.8
4649	10.3608	5.10018	0.068831	-2.86345e-05	-6.8662e-05	-0.198257	0.0046213	-0.0223387	0	31170.2
4651	11.487	14.5398	0.0655006	7.74104e-06	1.25277e-05	-0.341875	0.00655299	-0.102084	0	10004.3
4652	15.4335	13.0794	0.0700608	4.68781e-06	9.92653e-06	0.035779	0.0246351	-0.0407753	0	17252.2
4655	21.1344	3.28997	0.0616081	-4.37121e-06	3.41616e-06	0.0107461	0.00712098	-0.00331377	0	10897.6
4656	16.5789	1.24189	0.0565958	5.87164e-06	-6.478e-07	-0.126314	0.00157835	-0.00114102	0	11191.6
4661	20.4442	2.4086	0.0548344	-4.40924e-06	-2.0018e-06	-0.0396243	0.00505512	-0.0017228	0	17621.2
[truncated: 20,608 more rows]
