# Supplementary material for: Study on stability analysis of soil nail reinforced slopes under loading based on the discrete element method
Source: PLoS One. 2026 May 26;21(5):e0350163. doi: 10.1371/journal.pone.0350163 (PMC13210361; doi:10.1371/journal.pone.0350163)
Supplement: S1 File — (ZIP) [file pone.0350163.s001.zip › DATA in PFC/8_14_10000__contacts.txt]

ball1_id	ball2_id	ball1_type	ball2_type	cx	cy	nx	ny	fn	fs	bond_type
6	21988	0	0	6.96559	3.80914	0.509646	-0.860384	7266.49	933.992	0
6	29749	0	0	6.99511	3.88597	0.952483	0.30459	1022.19	1072.9	0
7	28757	0	0	24.6375	3.70166	-0.975818	0.218585	1923.18	237.912	0
12	5819	0	0	3.14427	12.0558	0.966431	-0.256928	97.7716	316.917	0
17	4641	0	0	9.93067	4.55493	0.112743	-0.993624	3202.58	360.031	0
17	7912	0	0	9.90489	4.69861	-0.239674	0.970854	3926.93	539.359	0
25	9688	0	0	14.7934	8.57492	-0.759004	0.651086	2821.3	724.731	0
35	7830	0	0	10.5655	10.7987	-0.995612	-0.0935742	-1610.51	1391.27	0
36	8603	0	0	24.9262	7.4665	-0.910441	0.413639	1052.03	222.431	0
40	1994	0	0	13.2074	6.03622	0.841627	0.540059	209.867	21.726	0
51	1555	0	0	2.66035	4.92948	0.074315	0.997235	5707.16	27.4237	0
63	3510	0	0	15.6107	8.99022	0.295141	-0.955454	3870.32	940.274	0
63	7168	0	0	15.6574	9.03416	0.937072	-0.349137	262.667	15.4773	0
67	4619	0	0	5.20358	9.32355	-0.549178	-0.835706	6632.25	759.671	0
93	3401	0	0	23.148	9.21902	0.340219	0.940346	-64.2761	100.563	0
151	611	0	0	11.4196	4.30474	-0.10971	0.993964	4397.77	246.98	0
174	289	0	0	14.9087	15.2491	-0.59347	-0.804856	-133.136	416.28	0
183	327	0	0	3.87356	15.6268	-0.583105	-0.812397	161.14	238.018	0
265	530	0	0	20.7875	6.82585	-0.955218	-0.295904	1006.77	314.183	0
421	992	0	0	24.9069	1.4691	0.35327	-0.935521	1653.48	204.847	0
563	835	0	0	16.1081	7.19362	-0.750077	0.661351	4504.65	573.193	0
639	940	0	0	18.1517	3.68382	0.165265	-0.986249	5510.05	1017.56	0
782	835	0	0	16.0383	7.27149	0.575724	-0.817644	3311.32	307.175	0
12	29230	0	0	3.1015	12.0183	0.129613	-0.991565	291.126	347.765	0
19	18330	0	0	5.96623	5.18432	-0.870828	-0.491588	2192.8	794.002	0
19	28347	0	0	6.06225	5.24476	0.819848	0.572581	3143	805.135	0
21	51229	0	0	10.3067	12.0918	0.942957	-0.332915	-403.81	337.888	0
22	20360	0	0	18.9367	5.90213	-0.309857	-0.950783	481.512	653.799	0
24	15402	0	0	6.12286	9.72442	0.915734	0.401786	1350.14	484.367	0
24	42844	0	0	6.11421	9.65328	0.791077	-0.611716	300.515	315.247	0
32	15068	0	0	25.7984	7.89353	0.607526	-0.7943	1672.8	626.598	0
32	23482	0	0	25.7122	7.90367	-0.776632	-0.629954	-160.992	722.402	0
32	23484	0	0	25.7785	8.00282	0.285841	0.958277	-345.737	99.8415	0
33	24026	0	0	22.8901	1.61825	-0.552094	0.833782	1844.3	165.099	0
38	40341	0	0	1.83914	14.1925	0.98504	0.172323	402.542	171.413	0
43	24224	0	0	12.0883	7.72055	-0.538991	-0.842311	2420.8	1405.07	0
48	15202	0	0	5.20079	13.7289	0.888183	0.459489	12109	1745.52	0
48	34325	0	0	5.15448	13.6368	0.157077	-0.987586	3896.1	2076.59	0
50	30371	0	0	26.6005	1.36086	0.244745	0.969587	967.13	136.052	0
51	36503	0	0	2.71242	4.88143	0.988913	0.148499	1463.63	193.15	0
54	38186	0	0	15.9204	4.49487	-0.986226	0.165406	905.486	168.688	0
54	42458	0	0	15.942	4.4349	-0.653196	-0.757189	1516.44	320.596	0
55	34632	0	0	16.6367	6.08996	0.957338	0.28897	-429.811	304.519	0
56	47461	0	0	12.4395	5.43711	0.372849	-0.927892	2158.34	57.6255	0
57	25720	0	0	16.8812	13.0002	-0.519516	0.85446	5221.18	1460.35	1
57	35305	0	0	16.9387	13.0019	0.467926	0.883768	16.322	4.16522	0
59	25894	0	0	25.8873	3.1994	-0.572344	0.820013	1288.42	235.345	0
59	33269	0	0	25.8959	3.08695	-0.441048	-0.897484	827.425	68.1969	0
60	50684	0	0	13.7018	9.86068	0.389613	0.920979	4518.59	1090.96	0
66	34745	0	0	7.95472	1.61065	-0.730938	0.682444	3006.18	743.802	0
68	44691	0	0	12.1787	6.02246	0.844182	-0.536057	1851.69	313.407	0
68	47062	0	0	12.1539	6.09698	0.354235	0.935156	1363.06	197.506	0
69	52350	0	0	10.6756	6.00314	0.6674	0.7447	1778.23	172.839	0
70	16449	0	0	13.5559	3.88361	0.877807	-0.479014	1864.59	904.69	0
70	28456	0	0	13.441	3.97586	-0.657271	0.753654	1941.69	560.231	0
70	46530	0	0	13.4544	3.85385	-0.479145	-0.877736	3313.95	1034.46	0
74	46308	0	0	14.5156	11.9685	-0.998967	0.0454384	910.323	1081.41	0
76	45241	0	0	11.6182	7.58815	-0.0539028	0.998546	4544.65	332.807	0
77	17481	0	0	23.5908	2.43441	-0.954986	0.296651	2015.86	309.635	0
77	25772	0	0	23.7113	2.39993	0.967347	-0.253454	1659.01	16.1325	0
84	39294	0	0	6.40333	15.012	0.804107	0.594484	3118.54	741.365	0
89	38214	0	0	23.0382	6.98806	-0.996131	0.0878753	2993.74	161.953	0
89	42208	0	0	23.1455	7.03892	0.564582	0.825377	220.768	88.0128	0
93	20568	0	0	23.0781	9.15281	-0.957827	-0.287347	2782.26	742.97	0
93	26651	0	0	23.1352	9.11438	0.101891	-0.994796	-487.449	452.939	0
97	14939	0	0	5.28229	12.6069	-0.644542	-0.764569	8635.57	422.602	0
107	4655	0	0	21.1256	3.35087	0.143577	-0.989639	1245.55	236.712	0
110	2442	0	0	8.83043	8.02729	0.852979	0.521945	1050.8	560.01	0
113	7001	0	0	17.4932	4.54759	-0.997042	-0.0768562	1673.53	331.283	0
116	4553	0	0	3.78274	6.08345	-0.167921	0.9858	2741.5	74.8947	0
116	8132	0	0	3.72311	6.02119	-0.992244	0.124309	1697.34	254.756	0
117	9560	0	0	12.8235	14.3753	0.947671	0.319249	-280.821	960.488	0
139	5491	0	0	7.1785	1.7159	-0.896888	0.442258	1800.47	198.958	0
144	9028	0	0	14.5599	2.08267	0.381383	-0.924417	4153.63	109.678	0
147	7975	0	0	8.87737	13.7022	-0.0848258	-0.996396	10747.9	592.502	0
148	5013	0	0	17.8125	2.08086	-0.827456	0.561531	3009.8	96.5879	0
148	8387	0	0	17.8049	2.01817	-0.935287	-0.353891	210.191	164.553	0
151	4981	0	0	11.3707	4.26887	-0.917003	0.398879	840.158	175.757	0
166	6468	0	0	23.955	2.43273	0.58872	0.808337	551.898	186.966	0
174	7382	0	0	14.9931	15.3126	0.938499	0.345283	1050.45	867.01	0
176	4767	0	0	8.15121	12.5226	0.996832	-0.0795418	-1006.81	948.906	0
180	2910	0	0	1.91646	1.70995	-0.529623	0.848233	2213.05	261.184	0
180	3028	0	0	1.98814	1.68873	0.906001	0.423275	1991.81	182.867	0
198	2215	0	0	14.0102	5.62021	-0.967588	0.252533	1348.27	1185.26	0
198	3589	0	0	14.0313	5.55931	-0.605993	-0.79547	2217.52	627.634	0
204	1054	0	0	14.6318	7.79347	0.528937	-0.848661	6135.09	711.279	0
213	7139	0	0	19.0797	8.01337	0.483386	0.875407	1015.14	515.309	0
214	1408	0	0	26.8462	8.91943	0.491277	-0.871003	8.49086	352.754	0
224	7552	0	0	26.4394	1.75358	0.813676	-0.581319	444.512	11.3279	0
225	8504	0	0	16.6309	11.7591	0.498893	0.866664	1117.07	868.54	0
225	9770	0	0	16.6443	11.6765	0.75059	-0.660768	4672.87	432.966	0
249	6821	0	0	23.2414	6.20758	-0.441122	0.897447	1073.51	281.437	0
251	5718	0	0	14.1809	15.0143	-0.0855498	-0.996334	2022.8	1119.64	0
254	1981	0	0	9.04129	8.34901	0.888769	0.458355	1233.62	1751.63	0
268	8484	0	0	7.06535	5.33186	0.494835	-0.868987	223.159	335.389	0
270	6026	0	0	17.9757	6.46769	0.310562	-0.950553	4268.17	617.108	0
273	1287	0	0	22.8171	7.98041	-0.259946	-0.965623	-144.43	419.627	0
273	5506	0	0	22.8217	8.10446	-0.188271	0.982117	422.449	589.853	0
289	3017	0	0	14.8471	15.2609	-0.245539	0.969387	897.664	432.515	0
290	2388	0	0	26.7389	4.88832	0.495258	-0.868746	675.214	188.053	0
290	9384	0	0	26.7719	4.94243	0.999071	-0.0430985	1920.12	151.66	0
301	4888	0	0	17.2797	8.06133	0.844759	-0.535146	813.49	402.482	0
304	6703	0	0	25.2374	4.306	-0.46979	0.882778	458.959	222.133	0
306	7009	0	0	22.2206	6.76538	-0.744852	-0.66723	966.603	394.898	0
328	7438	0	0	18.3003	11.5271	0.55893	-0.829215	866.461	374.05	0
332	6358	0	0	1.45008	14.6673	-0.60988	-0.792494	697.43	444.214	0
350	1388	0	0	8.58144	8.20149	-0.201327	-0.979524	8759.35	459.435	0
354	8698	0	0	24.6175	2.55296	0.108928	-0.99405	641.396	136.148	0
358	7018	0	0	26.5162	9.20725	0.589735	0.807597	801.377	810.636	0
362	9949	0	0	5.94234	9.96172	-0.126426	-0.991976	8526.6	1313.32	0
370	5503	0	0	10.4638	14.7783	-0.46146	0.887161	6846.58	1816.69	0
373	2529	0	0	10.0201	5.33107	-0.421822	-0.906679	3001.43	397.183	0
403	8671	0	0	26.7017	7.21612	-0.532369	0.846512	388.774	490.044	0
406	5153	0	0	3.37927	10.7558	0.714908	-0.699219	1338.66	532.767	0
409	8871	0	0	6.45818	8.40239	-0.999969	-0.0078821	1224.13	524.264	0
413	4705	0	0	23.1791	1.88052	-0.795371	-0.606123	235.895	206.523	0
421	5075	0	0	24.8393	1.57308	-0.711298	0.70289	1349.4	182.749	0
431	8337	0	0	21.8978	5.84701	0.809713	0.586826	336.11	544.842	0
434	2877	0	0	25.7214	5.25423	-0.67456	0.73822	2873.04	321.598	0
440	6242	0	0	16.9705	6.65174	-0.889873	-0.456208	227.806	251.792	0
444	7798	0	0	16.6378	10.52	0.293498	-0.95596	5394.13	2313.29	0
445	8598	0	0	1.95105	15.7592	-0.642928	0.765927	-6.52941	47.8703	0
449	2819	0	0	22.2401	3.70736	0.998814	-0.0486788	1840.41	281.378	0
457	2431	0	0	19.9028	7.61237	-0.27229	-0.962215	282.175	351.489	0
460	5533	0	0	19.5314	12.0131	0.969142	-0.246502	134.446	681.515	1
468	2717	0	0	7.95138	11.6054	0.716879	-0.697197	3916.02	1172.04	0
468	9903	0	0	7.85832	11.6134	-0.825217	-0.564816	4371.48	1884.58	0
486	6544	0	0	8.48643	15.1216	-0.903246	0.429122	2405.47	331.695	0
488	5488	0	0	23.621	5.7998	0.478708	0.877974	-94.6623	15.2715	0
489	8141	0	0	16.6902	7.87808	-0.654834	-0.755772	227.995	244.553	0
522	9063	0	0	23.5291	1.36139	-0.988064	0.154046	854.792	121.343	0
524	6489	0	0	19.1305	3.80635	-0.999805	0.0197435	1625.41	476.78	0
527	4761	0	0	8.51467	4.01601	-0.809262	0.587448	2243.34	905.083	0
539	4640	0	0	11.0457	4.91313	-0.999999	0.00102655	1433.77	56.3476	0
544	6177	0	0	3.33412	9.79573	0.503082	-0.864239	387.312	901.676	0
548	3039	0	0	4.77199	8.89502	-0.999897	-0.0143525	3134.52	280.467	0
550	8755	0	0	20.5814	6.43469	-0.307568	0.951526	1414.74	42.6268	0
560	9834	0	0	15.5396	13.3357	0.576365	0.817193	-44.0444	164.382	0
588	1850	0	0	16.3819	12.4244	-0.64391	-0.765101	2001.04	107.253	0
592	7004	0	0	12.6233	11.2917	0.877514	0.479552	-271.115	219.753	0
607	3277	0	0	25.9246	8.7222	-0.505197	-0.863004	-154.037	143.206	0
611	4981	0	0	11.3617	4.3268	-0.748674	-0.662938	-142.572	199.404	0
611	8232	0	0	11.4046	4.43838	-0.114173	0.993461	5037.84	632.869	0
613	5677	0	0	8.81297	5.94113	-0.371487	0.928438	5932.04	997.423	0
625	5498	0	0	4.99565	10.0125	0.412247	-0.911072	652.458	825.259	0
625	7544	0	0	4.94343	10.1412	-0.338612	0.940926	3592.64	915.618	0
627	6322	0	0	7.12949	1.60824	-0.965573	0.260133	1589.12	745.183	0
665	9681	0	0	1.28657	4.19671	0.511354	-0.85937	4141.89	762.537	0
679	6601	0	0	20.2825	8.78626	0.837263	-0.546801	705.906	84.9597	0
680	7711	0	0	12.7964	13.7524	-0.831068	0.556171	2951.08	2689.71	0
683	4642	0	0	11.568	15.8147	-0.95135	0.308113	1870.23	212.94	0
690	1385	0	0	16.1482	12.1898	0.986295	-0.16499	141.18	460.197	0
697	8103	0	0	9.74021	4.10928	0.703102	0.711089	412.629	85.0708	0
702	7878	0	0	4.30952	14.3034	0.822799	-0.568332	52.8038	375.076	0
707	9384	0	0	26.8617	4.88025	-0.392446	0.919775	280.989	187.484	0
715	3209	0	0	3.82608	5.89165	0.967311	0.253595	1828.84	388.813	0
724	7274	0	0	10.3824	3.30499	-0.802366	-0.596833	710.069	611.343	0
731	9241	0	0	22.5165	6.16248	0.997529	0.0702535	2368.38	749.76	0
733	1123	0	0	2.02397	3.70979	-0.897158	0.441711	756.209	92.9107	0
751	8296	0	0	23.9718	6.04144	0.0278515	-0.999612	3.79776	163.584	0
754	1371	0	0	14.4624	14.2696	0.818746	0.574156	-23893.9	7899.2	1
756	5325	0	0	11.5364	6.45818	0.155398	0.987852	3744.07	1054.37	0
758	9856	0	0	15.5653	2.82835	0.600345	-0.799741	1847.26	112.101	0
767	5985	0	0	15.813	6.28842	0.807299	-0.590143	4670.13	674.325	0
778	4382	0	0	11.2807	10.1241	-0.0351348	0.999383	6168.48	140.609	0
778	8198	0	0	11.333	10.0925	0.904905	0.425614	178.55	33.7486	0
784	5410	0	0	9.29881	8.36645	-0.568318	-0.822809	4278.38	1667.32	0
791	1865	0	0	15.9484	14.903	0.611992	-0.790864	2220.96	859.062	0
807	9274	0	0	2.63432	5.82172	-0.859762	-0.510695	1082.31	209.6	0
816	9512	0	0	13.5261	6.18631	-0.0114242	0.999935	3452.55	550.973	0
821	1060	0	0	20.2766	9.93905	-0.529854	-0.848089	249.606	258.373	0
829	1692	0	0	10.4729	2.14094	-0.694452	0.719539	2893.99	808.936	0
830	5158	0	0	11.4149	9.63252	0.968697	-0.248246	53.8433	810.978	0
839	3006	0	0	6.26249	4.61053	0.137109	-0.990556	6921.88	410.786	0
855	1486	0	0	25.9823	2.69581	-0.306791	0.951777	667.827	171.798	0
863	3946	0	0	6.98533	6.75045	-0.773743	-0.633499	2396.85	265.152	0
865	6533	0	0	1.20383	6.49613	-0.762617	0.64685	1524.58	144.824	0
869	6758	0	0	5.28101	6.48796	-0.429948	0.902854	1361.07	313.874	0
877	1683	0	0	8.77456	12.1943	0.982488	0.186327	2177.81	1456.79	0
877	2406	0	0	8.67567	12.2495	-0.355578	0.934646	4348.7	544.074	0
884	8370	0	0	26.2143	6.5356	-0.942098	0.335338	1539.32	60.9461	0
890	1431	0	0	3.03367	6.37797	-0.0562681	-0.998416	3437.89	473.024	0
890	2227	0	0	3.08843	6.40796	0.874894	-0.484314	404.888	357.787	0
895	6379	0	0	19.5563	10.2097	-0.518532	0.855058	1693.49	1746.88	1
910	6228	0	0	3.0645	10.7761	-0.954523	-0.298138	2556.18	615.52	0
910	8636	0	0	3.12584	10.8542	0.064953	0.997888	1075.02	1065.32	0
915	5700	0	0	12.4249	7.34314	-0.532436	-0.84647	3104.13	877.378	0
916	4803	0	0	16.7311	10.8505	0.98353	0.180748	722.385	728.249	0
917	5518	0	0	8.63545	12.4286	-0.999949	-0.010114	7.69912	1699.94	0
921	5208	0	0	4.1608	14.115	0.47029	-0.882512	-72.8011	402.721	0
922	4311	0	0	8.85228	6.82905	-0.999804	0.0197936	154.613	572.4	0
936	6354	0	0	8.78791	9.08917	0.306425	-0.951895	5335.6	1079.14	0
944	1775	0	0	2.33394	8.417	-0.103055	0.994676	2256.16	60.9174	0
959	9513	0	0	2.55597	11.5752	-0.135455	0.990784	835.864	19.9948	0
982	7007	0	0	8.95166	5.38018	-0.099836	-0.995004	2335.73	222.066	0
991	2924	0	0	5.66257	3.26526	-0.911205	0.411954	767.822	413.376	0
106	25320	0	0	2.15197	5.68805	-0.884341	0.466842	1654.95	254.738	0
106	47966	0	0	2.23587	5.71257	0.492366	0.870388	3417.68	224.726	0
107	30020	0	0	21.0688	3.3837	-0.929047	-0.369962	762.048	178.047	0
109	21833	0	0	5.94357	14.4499	-0.337311	-0.941393	4601.11	631.762	0
109	46247	0	0	5.90813	14.5443	-0.869138	0.49457	-1056.34	478.955	0
110	11861	0	0	8.73427	7.93834	-0.586396	-0.810025	3960.27	1775.86	0
111	17343	0	0	17.8526	10.2431	-0.257861	0.966182	3782.98	596.912	0
111	48451	0	0	17.8053	10.1939	-0.975765	0.218823	4283.09	1098.83	0
112	19678	0	0	18.0112	7.78399	-0.662127	-0.749391	491.764	0.24887	0
112	44620	0	0	18.1228	7.81425	0.949147	-0.314832	1565.58	562.601	0
113	13332	0	0	17.604	4.50364	0.673121	-0.739532	2007.76	7.14509	0
113	14186	0	0	17.5889	4.61212	0.445064	0.895499	1294.82	266.916	0
117	40552	0	0	12.7746	14.4102	0.028623	0.99959	17047.1	1173.15	0
117	50168	0	0	12.7253	14.3806	-0.906141	0.422976	-12.3622	864.53	0
123	32028	0	0	3.8022	14.3717	0.998622	0.0524813	1397.49	284.227	0
123	33916	0	0	3.72031	14.2952	-0.120894	-0.992665	215.477	526.39	0
125	19521	0	0	2.30533	7.01067	0.690357	0.723469	1675.1	57.8189	0
125	37745	0	0	2.25068	6.92756	-0.390513	-0.920598	2700.58	315.194	0
125	50605	0	0	2.25138	7.02091	-0.376364	0.926472	2176.57	150.421	0
126	21177	0	0	4.82781	7.60207	-0.911967	0.410263	-602.979	54.0228	0
126	28446	0	0	4.83289	7.533	-0.847824	-0.530278	3488.19	383.298	0
129	19674	0	0	13.5482	1.78593	0.0487573	-0.998811	58.0062	9.09161	0
130	20394	0	0	5.24707	14.6074	-0.318387	-0.947961	62.4821	1.32329	0
130	39047	0	0	5.20573	14.6526	-0.971516	-0.236973	2943.6	1324.44	0
130	43752	0	0	5.30773	14.6181	0.632504	-0.774557	-782.881	565.532	0
130	49960	0	0	5.2228	14.7139	-0.693226	0.72072	-1539.26	62.4225	0
132	29470	0	0	7.38827	3.52514	0.536202	0.84409	2212.21	441.427	0
135	34696	0	0	7.16523	7.42703	-0.990283	0.139064	1334.73	34.713	0
135	41198	0	0	7.25461	7.35489	0.343243	-0.939247	5494.48	1776.72	0
138	28676	0	0	25.8286	9.46505	0.61433	-0.789049	1512.68	810.082	0
140	37645	0	0	3.54232	14.7393	0.670519	-0.741892	24.6233	83.8245	0
140	39263	0	0	3.4661	14.8169	-0.730037	0.683408	222.975	314.308	0
145	52582	0	0	3.94536	8.49508	1	0.00017154	-21.0356	41.7291	0
146	43101	0	0	13.3024	11.9852	0.746625	0.665245	-527.321	154.329	0
146	43116	0	0	13.1784	11.9119	-0.942523	-0.334141	-710.661	100.502	0
147	13975	0	0	8.93572	13.7855	0.906278	0.422682	4881.42	1296.8	0
147	25145	0	0	8.88583	13.8191	0.0594568	0.998231	11184.6	1596.7	0
148	16186	0	0	17.9281	2.00809	0.864212	-0.503127	3695.14	745.404	0
149	21700	0	0	25.6717	9.66054	0.139009	-0.990291	191.776	389.749	0
149	52219	0	0	25.7141	9.77707	0.742217	0.67016	216.127	535.467	0
151	28831	0	0	11.397	4.19183	-0.484568	-0.874754	2948.01	882.856	0
152	16058	0	0	7.80973	3.24436	-0.753317	-0.657658	1691.22	688.743	0
152	37748	0	0	7.79942	3.32722	-0.891666	0.452693	2242.27	843.511	0
154	18833	0	0	5.79026	15.2538	-0.496639	-0.867957	12284.4	2576.93	0
156	34543	0	0	16.4316	8.10538	0.436815	0.899551	282.562	1405.72	0
158	11919	0	0	20.4595	5.70663	-0.635415	-0.772171	759.934	106.531	0
159	10956	0	0	26.4364	8.22454	-0.318542	0.947909	-79.7268	296.983	0
159	40282	0	0	26.4463	8.11198	-0.148591	-0.988899	-230.758	37.5475	0
164	17602	0	0	19.2838	1.78395	0.777503	-0.628879	2373.77	364.887	0
164	26505	0	0	19.2676	1.88143	0.532554	0.846396	1494.05	72.4141	0
165	30530	0	0	8.86186	14.8017	0.201033	-0.979585	8476.33	1686.76	0
165	31502	0	0	8.79051	14.832	-0.844087	-0.536206	6872.73	1267.55	0
165	42152	0	0	8.91283	14.8458	0.943016	-0.332747	987.569	393.491	0
166	25772	0	0	23.858	2.38227	-0.999862	-0.0165973	2256.72	151.261	0
174	30024	0	0	14.9415	15.3487	-0.00145841	0.999999	98.2727	1029.06	0
176	25833	0	0	8.05074	12.5786	-0.588206	0.808711	2756.24	1752.97	0
176	28268	0	0	8.02469	12.5194	-0.991565	-0.12961	-1246.97	273.273	0
176	37679	0	0	8.11932	12.5821	0.500486	0.865745	4773.68	1042.83	0
179	24017	0	0	4.6698	5.57381	-0.888577	-0.458728	1288.33	410.2	0
182	17570	0	0	13.0624	6.15521	-0.05057	0.998721	2028.73	463.687	0
182	21445	0	0	13.0058	6.11692	-0.907886	0.419217	2173.66	98.658	0
183	10029	0	0	3.9719	15.6873	0.987961	0.154703	-35.9371	36.866	0
183	26193	0	0	3.93008	15.7369	0.320268	0.947327	201.694	55.5025	0
184	41451	0	0	17.0883	12.292	-0.0551894	0.998476	1118.24	414.65	0
185	36620	0	0	13.8019	8.44466	-0.285156	0.958481	2734.85	148.516	0
185	45036	0	0	13.8677	8.43145	0.634894	0.772599	980.263	364.924	0
189	17773	0	0	23.5153	5.45326	-0.886846	0.462064	1394.14	46.2577	0
193	18006	0	0	3.06429	15.2905	-0.425574	-0.904924	-179.042	119.785	0
193	19032	0	0	3.02934	15.353	-0.99408	0.108651	240.128	50.9939	0
198	22096	0	0	14.095	5.55496	0.490486	-0.871449	3929.2	617.98	0
198	29453	0	0	14.0895	5.65876	0.395838	0.91832	4208.63	1312.02	0
204	15894	0	0	14.5848	7.92108	-0.149181	0.98881	5423.41	731.061	0
204	21198	0	0	14.5373	7.81314	-0.827508	-0.561454	476.742	122.44	0
204	25939	0	0	14.6647	7.85678	0.998014	0.0629971	990.122	483.499	0
204	32863	0	0	14.5309	7.87936	-0.921995	0.387203	1889.57	199.727	0
207	17625	0	0	10.3215	12.4993	0.915324	0.402719	-261.886	769.278	0
213	33090	0	0	19.0413	7.91275	-0.222259	-0.974988	1291.45	587.261	0
214	16620	0	0	26.7662	8.94573	-0.912207	-0.409729	583.057	130.172	0
215	37391	0	0	21.7031	8.5295	-0.823772	-0.566922	1065.01	684.243	0
224	27982	0	0	26.3515	1.83865	-0.607731	0.794143	1013.45	5.98882	0
224	50945	0	0	26.3286	1.7762	-0.976392	-0.216007	321.257	29.3044	0
225	49371	0	0	16.5884	11.6602	-0.284438	-0.958695	928.084	417.63	0
226	43870	0	0	11.0949	9.02668	0.297314	-0.95478	12618.7	14.8652	0
226	46877	0	0	11.1035	9.15033	0.424004	0.90566	3783.77	766.587	0
226	51602	0	0	11.0378	9.14478	-0.564049	0.825742	9475.71	844.304	0
231	13417	0	0	16.5153	1.48955	0.39769	-0.91752	5557.06	397.796	0
232	25618	0	0	20.6004	7.92964	-0.913398	-0.407068	-51.382	138.25	0
232	48017	0	0	20.6023	7.99307	-0.888366	0.459136	1049.5	119.179	0
237	17124	0	0	20.5331	2.26652	0.621074	-0.783752	2742.61	232.437	0
238	32540	0	0	12.525	10.0843	0.993167	-0.116702	-905.463	95.2337	0
245	24737	0	0	7.50148	3.39202	-0.250678	0.968071	5463.04	877.175	0
245	41631	0	0	7.45134	3.34813	-0.926773	0.375622	1668.77	197.288	0
245	45129	0	0	7.46736	3.2679	-0.70918	-0.705028	915.157	38.9652	0
249	11409	0	0	23.3078	6.11885	0.736351	-0.6766	1484.14	344.504	0
249	27505	0	0	23.2249	6.11869	-0.734252	-0.678877	460.909	425.75	0
251	18674	0	0	14.2135	15.1423	0.402426	0.915453	988.778	734.064	0
259	44262	0	0	4.3121	4.90082	0.999497	-0.0317119	4624.31	284.356	0
265	20380	0	0	20.9041	6.90681	0.611652	0.791127	240.782	573.045	0
268	15542	0	0	6.98292	5.43228	-0.756124	0.654429	2301.69	828.463	0
268	21131	0	0	7.09734	5.4017	0.981739	0.190231	2818.16	1262.57	0
268	31410	0	0	7.00591	5.32909	-0.407376	-0.91326	3708	397.733	0
270	50443	0	0	17.968	6.60675	0.203574	0.979059	2893.66	85.344	0
271	52249	0	0	7.29197	6.09288	-0.129157	0.991624	2906.77	455.556	0
273	16943	0	0	22.8934	8.02018	0.939556	-0.342395	1153.51	167.451	0
277	17147	0	0	2.35164	13.2655	0.0556973	-0.998448	277.001	154.591	0
280	39494	0	0	13.7444	9.13798	0.516778	0.856119	2611.58	1425.56	0
280	40120	0	0	13.7805	9.07649	0.99985	0.0172953	-1278.92	270.427	0
282	34596	0	0	12.1431	12.3472	0.0167155	-0.99986	6791.74	609.917	0
284	28978	0	0	12.6372	5.84578	-0.82419	-0.566314	360.198	107.309	0
286	11280	0	0	20.0923	3.44839	0.913292	0.407304	1100.01	604.186	0
286	29630	0	0	20.0477	3.35534	0.254492	-0.967075	1070.98	579.239	0
288	12437	0	0	11.7111	7.78397	-0.702653	-0.711532	3241.06	582.677	0
288	12732	0	0	11.7614	7.87576	0.220802	0.975319	6144.39	1484.9	0
288	51642	0	0	11.7839	7.78072	0.634383	-0.773019	5131.38	1194.92	0
289	15400	0	0	14.7971	15.2167	-0.930442	0.366438	2128.53	177.798	0
289	24636	0	0	14.9148	15.1365	0.681605	-0.73172	3470.6	1213.34	0
290	10646	0	0	26.6432	4.96207	-0.966477	0.256752	2065.11	109.767	0
293	17473	0	0	2.87215	15.1833	0.393589	0.919287	149.098	354.537	0
295	43789	0	0	3.65694	10.8315	-0.753075	0.657934	894.352	117.514	0
298	46883	0	0	14.752	14.5918	0.517622	0.85561	-87.7896	717.642	0
298	51311	0	0	14.758	14.4726	0.603538	-0.797335	3596.07	270.992	0
301	13515	0	0	17.175	8.1046	-0.976091	0.21736	648.265	796.792	0
301	20138	0	0	17.2214	8.0355	-0.168485	-0.985704	1766.62	634.68	0
305	20197	0	0	2.0311	13.7651	0.999073	0.0430457	1914.44	337.531	0
305	25469	0	0	1.94008	13.7042	-0.423818	-0.905747	198.549	340.692	0
306	28965	0	0	22.2998	6.74949	0.431328	-0.902195	248.6	58.8726	0
306	34072	0	0	22.2891	6.87499	0.273942	0.961746	494.355	267.295	0
306	43894	0	0	22.3375	6.80152	0.991515	-0.129991	936.607	123.839	0
310	12793	0	0	11.119	5.81582	0.463119	-0.886296	6068.04	1238.91	0
310	27914	0	0	11.1524	5.88959	0.970575	0.240798	58.1638	69.1092	0
310	32468	0	0	11.0308	5.90465	-0.882149	0.470971	1967.15	1521.33	0
312	28376	0	0	19.1099	8.55251	-0.52994	-0.848035	174.618	286.83	0
312	46751	0	0	19.1732	8.63097	0.716691	0.697391	114.692	63.7053	0
313	14362	0	0	18.2475	1.98945	0.689281	0.724494	109.294	57.7188	0
315	11736	0	0	6.33968	2.45625	-0.238506	0.971141	4942.54	547.841	0
319	26680	0	0	4.11487	8.61614	-0.122904	0.992419	3456.99	81.2456	0
319	39905	0	0	4.18164	8.58859	0.786191	0.617984	4302.99	108.184	0
328	12483	0	0	18.3089	11.6356	0.682294	0.731078	421.784	86.232	1
328	13021	0	0	18.1942	11.6025	-0.966976	0.254866	938.277	111.255	0
328	21397	0	0	18.206	11.5428	-0.797287	-0.603601	264.756	91.545	0
330	50178	0	0	1.2766	14.8719	0.94354	-0.331258	477.307	332.537	0
336	33716	0	0	25.448	8.44722	-0.363228	0.9317	1833.55	700.322	0
336	49714	0	0	25.5099	8.42504	0.872707	0.488245	1755.42	627.821	0
338	15248	0	0	26.4334	7.73706	-0.620048	0.784563	1696.36	663.764	0
338	51992	0	0	26.4315	7.658	-0.657149	-0.753761	1115.6	468.274	0
339	32629	0	0	23.6406	4.41314	-0.536332	0.844007	1211.87	194.526	0
339	37003	0	0	23.6988	4.2808	0.259475	-0.96575	1143.01	435.301	0
341	32093	0	0	26.5424	3.42263	0.992584	0.121563	1102.67	49.7804	0
342	28959	0	0	26.378	5.55427	0.677548	-0.735478	893.08	472.561	0
348	19425	0	0	5.31102	12.9913	-0.990405	-0.138193	4382.22	2255.99	0
348	27041	0	0	5.42947	12.9618	0.810063	-0.586342	2035.12	768.889	0
350	25826	0	0	8.54338	8.26973	-0.936553	0.350526	399.345	29.604	0
354	13595	0	0	24.5632	2.6664	-0.705308	0.708901	661.29	10.4253	0
354	48239	0	0	24.6277	2.68345	0.261535	0.965194	246.298	29.2285	0
355	21094	0	0	13.4356	12.3845	0.891266	0.453481	-1255.89	1948.25	0
355	50823	0	0	13.294	12.3615	-0.988796	0.149271	-560.185	1796.28	0
358	35925	0	0	26.415	9.1827	-0.894139	0.44779	1578.56	670.992	0
358	37160	0	0	26.5087	9.0924	0.480494	-0.876998	522.913	380.216	0
359	25413	0	0	13.8258	4.99826	-0.925818	-0.377969	501.987	1.81265	0
359	37927	0	0	13.8677	5.08619	-0.292712	0.956201	5291.5	94.6644	0
359	44031	0	0	13.8758	4.95818	-0.169955	-0.985452	2710.65	287.92	0
362	12518	0	0	5.8785	10.0456	-0.989155	0.146873	934.432	624.043	0
362	17338	0	0	5.96365	10.1075	0.16292	0.986639	8150.59	64.5481	0
362	28515	0	0	6.01056	9.99001	0.796193	-0.605043	851.084	501.801	0
363	13159	0	0	14.7518	13.095	-0.927243	-0.374461	1136.44	821.642	0
374	16165	0	0	4.58747	1.57024	-0.967159	0.254173	-141.901	128.477	0
374	21737	0	0	4.69838	1.60406	0.660198	0.751092	1353.65	64.0255	0
374	24287	0	0	4.71803	1.53168	0.950037	-0.312137	1775.88	917.972	0
375	15047	0	0	2.84709	3.74096	-0.838078	0.54555	2004.23	164.188	0
375	43957	0	0	2.95414	3.74358	0.810214	0.586134	2169.94	380.942	0
376	17150	0	0	10.8285	2.9263	-0.838366	-0.545108	3536.87	1289.18	0
376	19194	0	0	10.8216	2.99398	-0.930588	0.366069	1882.81	941.535	0
376	32607	0	0	10.9378	2.90959	0.635175	-0.772368	6459.05	1391.94	0
384	18116	0	0	7.02854	9.0015	-0.994791	-0.10194	679.189	138.291	0
384	42476	0	0	7.13574	8.96065	0.67357	-0.739123	4039.19	1053.41	0
388	18883	0	0	21.6907	9.53288	-0.694483	0.719509	2398.19	446.753	0
388	29001	0	0	21.724	9.41481	-0.215071	-0.976598	815.694	140.912	0
388	41127	0	0	21.6712	9.46644	-0.972061	-0.234729	236.001	19.966	0
395	15721	0	0	4.90947	9.36576	-0.643426	0.765509	1328.5	810.027	0
395	41829	0	0	4.89614	9.27883	-0.84502	-0.534735	4969.34	597.631	0
395	51048	0	0	4.97174	9.37823	0.28857	0.957459	8381.04	397.128	0
400	16125	0	0	19.3208	9.10746	-0.785569	0.618774	1211.67	70.9713	0
403	13784	0	0	26.675	7.12725	-0.911217	-0.411928	2377.53	847.002	0
406	29800	0	0	3.26924	10.8247	-0.940759	0.339076	217.492	367.041	0
406	31130	0	0	3.35429	10.8645	0.339347	0.940661	4231.26	1224.23	0
406	39315	0	0	3.2762	10.7661	-0.839007	-0.54412	4500.14	345.078	0
408	46789	0	0	3.3411	1.74643	-0.956665	-0.291192	-0.0269951	333.831	0
408	47519	0	0	3.35823	1.81621	-0.718131	0.695908	2957.85	212.675	0
410	44454	0	0	13.2132	8.13359	-0.394751	0.918788	3766.14	558.212	0
413	19246	0	0	23.2776	1.9733	0.652519	0.757772	-5.96072	106.851	0
416	49497	0	0	4.18605	5.98	-0.981982	-0.188977	3210.48	924.403	0
423	37881	0	0	12.9157	4.57213	0.640701	0.767791	804.382	1295.98	0
426	33990	0	0	10.3053	7.50906	-0.999912	0.0132731	-166.921	336.793	0
426	44011	0	0	10.4056	7.48472	0.894665	-0.446737	-263.33	552.363	0
426	44670	0	0	10.334	7.46173	-0.461127	-0.887334	1104.89	573.027	0
428	10957	0	0	8.35828	5.80039	0.552975	0.833198	2461.9	634.766	0
431	10658	0	0	21.8764	5.75977	0.448301	-0.893883	2302.46	739.028	0
431	21741	0	0	21.8194	5.86264	-0.52065	0.85377	2129.65	601.398	0
431	45094	0	0	21.801	5.77955	-0.830905	-0.556414	291.297	755.486	0
436	11887	0	0	18.0176	9.87173	-0.67615	0.736764	3504.16	97.0215	1
436	22058	0	0	18.0398	9.76012	-0.342261	-0.939605	612.814	27.0939	0
436	46699	0	0	18.1265	9.84127	0.96037	0.278728	167.567	7.50852	0
437	13241	0	0	14.5988	13.4049	-0.398908	0.916991	3340.38	63.7762	0
443	14627	0	0	5.69907	9.93057	-0.172729	-0.984969	6082.75	882.795	0
444	29264	0	0	16.5516	10.6141	-0.926628	0.375978	4580.48	738.927	0
444	37471	0	0	16.5589	10.5467	-0.81913	-0.573608	-66.9843	782.228	0
451	37086	0	0	5.09834	3.46656	-0.994409	0.105597	1869.78	106.077	0
452	26596	0	0	12.9744	5.42049	0.548588	0.836093	1957.3	831.385	0
452	45323	0	0	12.8685	5.36772	-0.99791	0.0646156	461.621	916.773	0
453	40501	0	0	15.6613	13.2263	0.14716	-0.989113	3164.62	1530.27	0
454	23665	0	0	12.0085	12.8541	-0.120581	0.992704	7130.64	23.3497	0
454	44929	0	0	12.0765	12.7695	0.94282	-0.333303	500.049	541.727	0
455	12425	0	0	8.17382	12.3526	-0.411005	0.911633	2977.53	1847.48	0
455	24363	0	0	8.13469	12.3004	-0.991447	0.130508	-472.443	492.203	0
455	31496	0	0	8.1586	12.2404	-0.640573	-0.767897	6938.25	1378.1	0
455	34579	0	0	8.26772	12.2994	0.99326	0.115907	2644.8	2017.55	0
457	50187	0	0	19.9414	7.74138	0.301772	0.95338	1079.16	81.9925	0
459	44903	0	0	1.28895	3.54871	0.366141	-0.930559	1447.53	223.216	0
461	13027	0	0	13.6101	15.4798	0.967999	0.250953	-232.501	1374.64	0
465	42912	0	0	9.76761	7.36973	0.998255	0.0590512	-299.32	1130.53	0
470	27052	0	0	3.63453	6.23493	-0.993963	-0.109719	2156.37	26.498	0
470	36835	0	0	3.68755	6.29262	0.0223871	0.999749	5493.21	242.472	0
474	25094	0	0	25.8111	1.16969	-0.538861	0.842395	451.695	24.2444	0
483	32952	0	0	23.202	5.77347	0.553551	-0.832815	937.669	380.16	0
486	17708	0	0	8.57967	15.1451	0.588854	0.808239	9962.45	1520.28	0
488	24415	0	0	23.5376	5.73739	-0.977725	-0.209888	1979.19	587.337	0
488	24853	0	0	23.6474	5.73063	0.944462	-0.32862	3153.91	256.593	0
488	44442	0	0	23.575	5.69509	-0.322239	-0.946658	-79.5666	90.6273	0
489	23613	0	0	16.7509	7.86877	0.394479	-0.918905	4153.09	599.083	0
491	40045	0	0	25.3334	5.44682	0.994211	0.107444	2605	499.857	0
499	13325	0	0	18.8368	1.53233	0.909375	-0.415978	3349.06	218.104	0
507	44448	0	0	25.1099	1.82429	0.625935	-0.779875	1137.79	89.0895	0
512	45863	0	0	17.9131	14.0147	-0.770932	0.636917	481.877	48.6174	0
522	12218	0	0	23.6173	1.29872	0.470284	-0.882515	1205.48	13.0184	0
522	31661	0	0	23.5541	1.30247	-0.573284	-0.819357	-1.42351	63.9031	0
522	50715	0	0	23.6312	1.39516	0.701355	0.712812	782.245	317.937	0
524	17499	0	0	19.2176	3.85658	0.483712	0.875227	773.609	386.46	0
524	42589	0	0	19.2201	3.75545	0.528425	-0.84898	2957.45	426	0
525	14925	0	0	15.4051	3.2057	0.51988	-0.854239	2597.29	84.4982	0
530	21819	0	0	20.773	6.75573	0.759292	-0.65075	1418.95	49.4017	0
539	32875	0	0	11.1785	4.95366	0.82925	0.558878	2000.26	359.065	0
539	50244	0	0	11.1139	4.84096	-0.0599234	-0.998203	10134	812.712	0
540	44654	0	0	4.68411	14.2053	0.977482	0.211017	7189.85	1990.91	0
540	47374	0	0	4.60075	14.2492	-0.387205	0.921994	-41.4301	353.825	0
540	50774	0	0	4.57756	14.1537	-0.771481	-0.636252	6950.58	1470.11	0
541	17502	0	0	7.99774	13.7872	0.606158	-0.795344	3458.94	561.257	0
541	34312	0	0	7.90362	13.8432	-0.987541	0.157359	-932.455	71.1368	0
544	20929	0	0	3.36222	9.86003	0.977492	0.210974	5274.78	682.285	0
544	50060	0	0	3.24454	9.84373	-0.998028	-0.0627663	4481.16	711.697	0
545	18739	0	0	12.2546	15.297	0.247402	-0.968913	14116	263.565	0
545	37578	0	0	12.2556	15.4355	0.259459	0.965754	7566.36	385.762	0
546	21054	0	0	12.0019	12.0336	0.598014	0.801485	345.54	155.63	0
546	40035	0	0	11.9102	11.9275	-0.706621	-0.707592	438.083	894.388	0
546	52611	0	0	11.972	11.9086	0.175098	-0.984551	10471.5	558.405	0
547	50835	0	0	15.9939	7.51507	0.756722	0.653737	579.66	330.459	0
548	20718	0	0	4.87375	8.91581	0.925189	0.379506	5433.62	275.776	0
550	36697	0	0	20.658	6.41155	0.784283	0.620404	119.36	13.1329	0
557	48234	0	0	20.5763	4.79726	0.329952	0.943998	646.208	181.945	0
560	21176	0	0	15.4756	13.3462	-0.278192	0.960526	2644.11	154.639	0
563	30959	0	0	16.1992	7.20432	0.577073	0.816693	2194.42	636.713	0
563	41006	0	0	16.1528	7.07993	-0.0986306	-0.995124	2982.28	506.834	0
565	29903	0	0	11.3146	15.7591	0.587373	-0.809316	5380.36	628.877	0
566	14826	0	0	5.33538	4.13991	-0.289824	-0.95708	5383.26	249.943	0
566	47505	0	0	5.41378	4.20866	0.986278	0.165096	721.357	28.6073	0
567	17860	0	0	7.79451	8.37253	-0.460633	0.887591	5116.73	608.912	0
567	20902	0	0	7.7617	8.31823	-0.999942	-0.0108117	372.969	626.369	0
574	13605	0	0	15.0225	6.7239	-0.751345	0.65991	2159.73	541.696	0
582	21471	0	0	20.7431	6.63058	-0.624862	0.780735	3039.83	268.666	0
582	49751	0	0	20.8531	6.54378	0.904629	-0.426199	4551.53	252.913	0
585	17505	0	0	15.66	1.825	-0.169026	-0.985612	3141.94	28.9624	0
585	37532	0	0	15.7177	1.84855	0.811276	-0.584664	2211.65	269.604	0
587	43163	0	0	14.8605	4.52999	-0.288986	0.957333	4743.67	250.03	0
588	21691	0	0	16.4552	12.4199	0.545515	-0.838101	2238.77	100.44	0
588	23590	0	0	16.4829	12.4779	0.994734	0.102492	1772.54	350.863	0
592	21303	0	0	12.4986	11.3015	-0.788483	0.615057	5053.67	1637.84	0
592	42986	0	0	12.625	11.2239	0.905078	-0.425247	1656.71	759.93	0
598	18739	0	0	12.3251	15.269	-0.846711	-0.532053	7992.73	1987.13	0
598	44205	0	0	12.4349	15.3213	0.946576	0.322482	3235.01	982.101	0
599	23962	0	0	11.5029	2.84043	-0.756864	-0.653572	339.066	483.36	0
600	17149	0	0	7.62183	10.1626	-0.997978	-0.0635637	681.908	314.368	0
600	37485	0	0	7.65833	10.1174	-0.279286	-0.960208	7125.88	854.296	0
600	41131	0	0	7.72191	10.1767	0.976626	0.214946	213.036	1298.54	0
610	29155	0	0	6.2319	11.3307	-0.503175	-0.864185	7026.77	221.108	0
610	46830	0	0	6.20366	11.4114	-0.930839	0.365429	1908.24	1447.97	0
611	51012	0	0	11.4667	4.41147	0.80697	0.590592	-123.968	570.652	0
613	19614	0	0	8.89155	5.8362	0.785961	-0.618276	1401.41	104.698	0
613	43002	0	0	8.82627	5.81146	-0.175055	-0.984559	5179.92	968.83	0
616	43975	0	0	6.46803	6.17143	-0.960998	-0.276555	746.928	489.523	0
618	24312	0	0	7.26057	1.93486	-0.940037	0.341073	1812.96	658.493	0
618	41136	0	0	7.35707	1.92601	0.986474	0.163915	142.475	276.416	0
620	34589	0	0	21.0292	9.7046	0.158707	0.987326	285.534	401.096	0
624	15949	0	0	10.3866	7.73946	-0.494768	0.869025	6205.22	1098.67	0
624	47991	0	0	10.4766	7.68071	0.994522	-0.104526	1663.16	237.155	0
625	32816	0	0	4.89786	10.0686	-0.994351	-0.106143	1779.98	663.401	0
627	31117	0	0	7.24038	1.60072	0.991857	0.127355	1141.94	644.046	0
632	31913	0	0	7.09575	15.1813	-0.81754	-0.575872	7394.28	2948.76	0
633	20663	0	0	14.6413	3.22277	-0.502163	-0.864773	2059.03	684.012	0
633	33370	0	0	14.719	3.31687	0.753895	0.656995	1354.6	497.011	0
636	44038	0	0	8.28444	9.80072	0.821623	-0.570032	1985.77	1061.25	0
639	18136	0	0	18.0735	3.77337	-0.954952	0.296759	4586.45	877.687	0
639	39164	0	0	18.205	3.779	0.92636	0.37664	1959.28	690.032	0
639	46051	0	0	18.1457	3.82233	0.0794726	0.996837	3395.43	475.353	0
642	33911	0	0	2.80237	8.9674	-0.631296	-0.775542	3554.85	808.38	0
642	45598	0	0	2.77867	9.03215	-0.982562	0.185936	2122.48	203.898	0
645	21557	0	0	20.8999	6.22864	-0.877201	0.480123	1807.75	226.79	0
645	32884	0	0	21.0087	6.22408	0.914182	0.405303	1564.97	309.817	0
645	48659	0	0	20.9558	6.26025	0.0428901	0.99908	75.6856	79.5895	0
647	14928	0	0	2.63143	15.1624	-0.400298	-0.916385	-106.436	161.971	0
647	25793	0	0	2.68896	15.1708	0.644044	-0.764989	344.186	170.418	0
648	48849	0	0	20.8974	2.57596	0.628318	0.777957	1158.63	24.5572	0
651	47027	0	0	16.2558	9.14176	0.914516	0.40455	623.034	42.1604	0
654	13963	0	0	23.0925	5.72013	-0.672459	0.740134	2685.43	599.392	0
654	32952	0	0	23.1761	5.69822	0.949513	0.313726	1418.28	299.869	0
656	15308	0	0	16.4027	12.0889	-0.777624	-0.628729	-83.4899	139.738	0
656	25528	0	0	16.4322	12.2032	-0.37821	0.92572	3597.42	352.562	0
665	22590	0	0	1.21263	4.19701	-0.521191	-0.85344	1147.92	221.336	0
667	39128	0	0	8.75325	3.54864	0.24869	-0.968583	6533.8	189.672	0
668	49029	0	0	2.6365	14.6742	0.687567	-0.726121	178.115	250.987	0
679	17157	0	0	20.2311	8.76118	-0.0895219	-0.995985	17.065	279.408	0
679	30621	0	0	20.2335	8.8721	-0.0455307	0.998963	322.806	343.316	0
683	21604	0	0	11.7091	15.8158	0.946519	0.322647	-130.392	1196.71	0
683	31393	0	0	11.6068	15.7254	-0.432604	-0.901584	10571.9	769.121	0
685	37023	0	0	18.6129	1.59855	-0.819211	0.573492	4827.68	489.195	0
685	42664	0	0	18.6572	1.52024	0.0706966	-0.997498	2658.23	735.783	0
690	52039	0	0	16.1225	12.2527	0.582868	0.812567	-132.788	538.84	0
694	16913	0	0	5.68473	7.96467	0.989732	0.142936	1818.68	822.972	0
694	37239	0	0	5.59849	7.89903	-0.400483	-0.916304	4584.92	173.24	0
698	41647	0	0	12.8389	5.00625	-0.985504	0.16965	397.466	224.202	0
698	46978	0	0	12.9375	5.05717	0.430358	0.902658	3458.44	730.635	0
703	11253	0	0	8.256	2.43672	0.842183	0.539193	1513.05	1259.43	0
703	17317	0	0	8.15881	2.33869	-0.531644	-0.846968	2833.41	654.126	0
707	37769	0	0	26.8522	4.77461	-0.549906	-0.835227	541.731	127.833	0
711	46709	0	0	12.5701	7.8043	-0.776688	-0.629886	1183.22	471.299	0
713	48129	0	0	25.2202	1.88044	0.748611	-0.663009	964.264	15.2628	0
714	27165	0	0	24.2732	8.42364	-0.269357	-0.96304	-5.40818	6.73787	0
721	45111	0	0	22.0014	3.00828	0.993539	-0.113491	609.502	276.867	0
726	27311	0	0	10.9897	7.73239	-0.390207	0.920727	4150.61	218.892	0
728	23479	0	0	22.8385	5.17376	0.980226	-0.197879	3212.28	335.095	0
729	21254	0	0	5.33758	1.43046	-0.993771	0.111445	248.464	29.0818	0
731	14943	0	0	22.4615	6.21671	0.0512737	0.998685	-153.761	150.273	0
732	36841	0	0	4.49702	4.2038	0.738471	0.674285	1898.35	982.069	0
732	39611	0	0	4.45482	4.09508	0.0903665	-0.995909	2497.53	86.4884	0
733	12389	0	0	2.15086	3.71909	0.822611	0.568605	2069.65	198.49	0
733	15915	0	0	2.15813	3.64815	0.919557	-0.392957	688.665	355.749	0
733	32460	0	0	2.02343	3.64575	-0.904842	-0.425747	978.955	119.748	0
733	43836	0	0	2.07855	3.74994	-0.158248	0.987399	3504.66	368.717	0
743	47050	0	0	16.4786	9.68135	-0.167734	0.985832	4913.23	1032.98	0
745	16062	0	0	5.32988	2.4112	-0.0972319	-0.995262	3242.85	125.228	0
748	47786	0	0	18.1799	9.10804	-0.908742	0.417358	6122.64	967.877	0
754	24014	0	0	14.4263	14.1683	0.270304	-0.962775	4694.29	376.174	1
754	48672	0	0	14.3957	14.2964	-0.193479	0.981104	4028.18	2607.72	1
758	14827	0	0	15.4546	2.87361	-0.989067	-0.14747	-109.06	76.9427	0
758	17359	0	0	15.4786	2.93679	-0.647811	0.761801	2382.68	113.683	0
758	23061	0	0	15.4941	2.82097	-0.424079	-0.905625	777.717	390.523	0
759	16036	0	0	5.08447	1.49778	0.457491	0.889214	4560.75	164.776	0
759	49537	0	0	5.00499	1.41164	-0.849266	-0.527965	1843.75	493.511	0
760	30538	0	0	14.3435	11.7099	0.856766	0.515706	-43.4598	10.1972	0
760	33979	0	0	14.2897	11.7362	-0.103096	0.994671	4842.8	753.104	0
762	22945	0	0	16.6709	1.30532	-0.680991	0.732292	4632.9	345.733	0
762	24564	0	0	16.7785	1.21286	0.826611	-0.562774	4282.48	177.058	0
763	17449	0	0	6.08878	4.86871	0.931824	0.362911	3385.07	368.564	0
763	35728	0	0	6.03683	4.90998	0.141534	0.989933	4177.63	713.263	0
763	43206	0	0	5.97684	4.80314	-0.772042	-0.635572	6297.06	1044.01	0
765	19801	0	0	17.3906	2.98631	0.365247	-0.93091	3711.28	593.174	0
765	34359	0	0	17.4265	3.05803	0.963726	0.266893	1001.25	328.103	0
768	13532	0	0	24.1705	1.55255	-0.993878	0.110479	58.3868	80.9874	0
768	22606	0	0	24.2087	1.60737	-0.451057	0.892495	1228.03	39.3736	0
768	27136	0	0	24.1928	1.49305	-0.67672	-0.73624	-24.7711	6.83748	0
768	34863	0	0	24.2755	1.6055	0.501428	0.865199	271.55	18.4805	0
770	35323	0	0	8.1297	14.3229	-0.689664	0.72413	5705.53	1730.3	0
776	28973	0	0	7.25819	4.19514	-0.183539	0.983012	2762.09	221.225	0
782	36735	0	0	16.0335	7.3727	0.494083	0.869415	1725.96	1478.52	0
782	42068	0	0	15.9478	7.29897	-0.933481	-0.358627	906.956	1048.28	0
791	43345	0	0	15.9574	14.988	0.760621	0.649196	365.46	636.803	0
792	17161	0	0	5.90042	3.45242	-0.927918	-0.372785	1296.95	750.401	0
792	22977	0	0	5.96065	3.55291	-0.110097	0.993921	3642.82	821.742	0
792	26350	0	0	6.03963	3.46009	0.963194	-0.268807	1273.69	401.969	0
794	28224	0	0	10.1616	13.9969	-0.809419	-0.587231	3241.34	1581.22	0
795	29376	0	0	2.67869	5.48037	-0.986361	0.164598	1742.29	343.157	0
795	44595	0	0	2.73284	5.53529	-0.179112	0.983829	3292.44	210.98	0
797	19223	0	0	26.3707	3.45757	-0.414919	-0.909858	182.029	134.491	0
797	41358	0	0	26.3526	3.5609	-0.700247	0.7139	1165.14	208.562	0
797	45924	0	0	26.3343	3.50595	-0.988644	-0.150274	1597.94	87.5992	0
802	20157	0	0	26.8314	5.21122	-0.853607	0.520918	852.474	212.917	0
803	25402	0	0	16.5649	9.54109	-0.738648	-0.674092	469.033	166.463	0
813	33013	0	0	5.55738	2.38661	0.117513	-0.993071	2347.63	228.934	0
813	49347	0	0	5.48967	2.42818	-0.938298	-0.345828	2355.38	127.191	0
815	46528	0	0	4.78717	8.3817	0.276824	0.960921	3174.39	18.7236	0
815	47703	0	0	4.80621	8.27707	0.597193	-0.802097	1961.18	834.3	0
820	41886	0	0	13.7368	15.6821	-0.574636	-0.818409	3433.73	889.467	0
820	50754	0	0	13.8184	15.6874	0.676602	-0.736349	5245.93	666.582	0
821	36787	0	0	20.2808	10.0395	-0.457658	0.889128	1196.54	990.666	0
821	42232	0	0	20.3646	9.99425	0.994306	0.106565	1712.49	722.375	0
823	13866	0	0	5.59321	12.7059	0.960982	0.276609	5569.57	1452.28	0
823	35627	0	0	5.49113	12.699	-0.989627	0.143659	2356.82	958.274	0
828	17091	0	0	21.7482	2.60553	0.953178	-0.302409	1777.42	424.853	0
828	41898	0	0	21.6982	2.55858	0.241466	-0.970409	1967.95	94.0619	0
830	28142	0	0	11.3193	9.62064	-0.878121	-0.478439	988.81	1671.13	0
832	50001	0	0	22.0012	5.13789	0.715812	0.698293	-26.2024	203.132	0
835	18007	0	0	16.1002	7.27089	0.595632	0.803257	484.158	536.718	0
839	39514	0	0	6.31927	4.65374	0.923144	-0.384453	-138.713	430.601	0
839	40630	0	0	6.25745	4.75301	0.0667125	0.997772	5468.37	404.725	0
844	12215	0	0	7.94078	14.0043	-0.310714	-0.950503	10108.1	1920.16	0
844	25315	0	0	7.88938	14.072	-0.999409	-0.0343714	708.783	1333.52	0
844	39276	0	0	8.03803	14.073	0.999795	-0.0202709	1641.25	253.253	0
846	52374	0	0	20.9046	8.172	-0.999995	0.00304004	2533.01	443.549	0
847	37194	0	0	1.13526	12.9396	-0.473945	0.880555	556.889	278.294	0
847	45800	0	0	1.15702	12.8233	-0.123534	-0.99234	552.252	462.121	0
850	25100	0	0	20.6109	4.25189	-0.717583	-0.696473	1006.93	163.778	0
850	27157	0	0	20.64	4.3477	-0.209468	0.977815	1785.8	360.661	0
850	45866	0	0	20.6709	4.23763	0.329787	-0.944055	745.453	156.012	0
853	10941	0	0	4.79264	11.3582	-0.966603	-0.25628	1788.12	599.216	0
853	46963	0	0	4.8383	11.3132	-0.24373	-0.969843	3053.13	843.982	0
853	47935	0	0	4.83671	11.4352	-0.26885	0.963182	2022.12	536.695	0
858	41265	0	0	1.71506	8.05262	-0.807981	-0.589209	4935.79	373.676	0
860	27295	0	0	9.1012	8.88465	0.180786	-0.983522	3675.2	692.135	0
860	37736	0	0	9.13443	8.98303	0.739676	0.672964	2391.44	1594.24	0
861	33305	0	0	17.1113	9.05157	-0.389106	-0.921193	1081.38	775.827	0
863	42112	0	0	7.06859	6.74495	0.684094	-0.729394	1978	338.07	0
867	18214	0	0	15.3403	12.8489	0.81365	0.581355	1434.73	185.125	0
867	40675	0	0	15.2178	12.8237	-0.977073	0.212903	303.009	19.3782	0
877	49531	0	0	8.66454	12.117	-0.507228	-0.861812	7654.76	1575.73	0
878	23409	0	0	2.30427	4.51916	0.971343	0.237684	2146.94	368.635	0
878	26270	0	0	2.22586	4.43831	-0.206191	-0.978512	4841.85	213.042	0
878	30503	0	0	2.17696	4.48042	-0.93914	-0.343535	1696.57	37.5349	0
878	46687	0	0	2.28554	4.45508	0.689975	-0.723833	1694.62	314.033	0
884	22997	0	0	26.3391	6.54605	0.873202	0.487358	1313.06	306.527	0
884	36764	0	0	26.2278	6.46676	-0.746088	-0.665848	672.052	372.562	0
884	41452	0	0	26.3049	6.44893	0.376277	-0.926507	1624.65	550.43	0
886	30981	0	0	10.4798	8.56121	0.126747	-0.991935	580.365	37.8272	0
886	35702	0	0	10.4081	8.60179	-0.915243	-0.402903	1451.52	277.33	0
887	18468	0	0	6.5995	4.37386	-0.885121	0.465361	3185.05	395.981	0
890	28130	0	0	2.98253	6.41444	-0.927068	-0.374893	1230.84	220.044	0
890	31378	0	0	3.04327	6.49465	0.107699	0.994184	4305.76	475.932	0
894	32109	0	0	26.9353	5.86088	-0.254146	0.967166	11.4103	96.6411	0
896	13137	0	0	6.26351	14.6151	0.98492	-0.173009	-884.63	396.661	0
902	13037	0	0	9.4117	13.6241	0.00129537	0.999999	17238.4	1138.83	0
902	24511	0	0	9.3552	13.5939	-0.850042	0.526714	-623.096	1197.85	0
905	48879	0	0	9.55085	13.4658	-0.469095	0.883148	6747.65	1753.92	0
906	37428	0	0	26.1011	7.77518	0.352971	0.935634	104.91	216.77	0
909	22750	0	0	23.0977	8.30882	0.651927	-0.758282	2600.74	600.241	0
909	37964	0	0	23.0602	8.39826	-0.0842306	0.996446	764.091	349.568	0
909	42323	0	0	23.0142	8.35467	-0.989822	0.142314	3417.14	360.562	0
910	29800	0	0	3.17619	10.8201	0.901618	0.432533	1945.8	685.032	0
911	12196	0	0	3.04284	5.528	-0.948619	-0.316419	2144.88	73.2587	0
911	33905	0	0	3.07613	5.61167	-0.471634	0.881794	1281.8	54.5579	0
911	47648	0	0	3.17749	5.56396	0.980045	0.198777	2033.18	114.931	0
911	47902	0	0	3.09378	5.48207	-0.219343	-0.975648	3868.96	135.062	0
915	13240	0	0	12.5312	7.40335	0.99972	0.0236475	822.915	263.336	0
915	19721	0	0	12.3921	7.40417	-0.999371	0.0354696	-523.925	106.01	0
916	11491	0	0	16.5913	10.842	-0.998155	0.0607198	2422.81	1238.97	0
917	38297	0	0	8.669	12.4761	-0.331974	0.943289	7957.84	1912.35	0
920	49309	0	0	8.5397	12.2668	0.479138	-0.87774	3364.02	1225.9	0
923	15350	0	0	7.90436	1.07858	0.75783	0.652452	3518.69	572.902	0
929	10665	0	0	10.531	10.5988	-0.847519	0.530765	5333.94	1421.45	0
930	40646	0	0	14.4567	15.6044	0.431673	-0.90203	1930.41	398.035	0
930	43371	0	0	14.3578	15.6988	-0.921361	0.388709	3774.29	114.185	0
936	20564	0	0	8.72445	9.10534	-0.723676	-0.69014	6446.47	1472.46	0
937	15603	0	0	25.5733	8.86348	0.757249	0.653126	1198.54	662.396	0
937	29213	0	0	25.465	8.77917	-0.819237	-0.573455	532.141	336.097	0
944	27030	0	0	2.37778	8.3324	0.753454	-0.6575	2437.71	245.017	0
945	32326	0	0	19.8387	1.78	0.836199	-0.548427	1690.97	313.815	0
952	51531	0	0	2.64228	15.6373	-0.743237	-0.669029	40.2575	78.5273	0
957	21380	0	0	17.3554	5.20797	0.901297	0.433201	1264.28	185.866	0
957	40715	0	0	17.248	5.21232	-0.863025	0.505161	2398.46	184.477	0
961	31550	0	0	22.8318	2.80639	0.89784	-0.440322	1711.43	89.9558	0
961	44719	0	0	22.8256	2.87159	0.796921	0.604083	1055.11	0.179448	0
962	26978	0	0	25.273	5.7497	-0.840529	0.541766	1779.43	247.109	0
962	35535	0	0	25.3598	5.64999	0.421109	-0.90701	1423.41	506.534	0
963	11181	0	0	9.67975	14.6509	0.0910053	-0.99585	2887.17	1327.27	0
963	16846	0	0	9.61483	14.742	-0.910516	0.413473	-358.826	993.488	0
966	26437	0	0	16.3988	6.62356	0.825938	0.563761	312.701	809.334	0
969	17433	0	0	10.2491	1.16394	0.768271	-0.640124	1932.66	399.377	0
969	21247	0	0	10.2155	1.26045	0.205275	0.978704	3966.1	29.9165	0
976	12145	0	0	2.32712	1.32094	0.0270054	0.999635	5392.33	209.935	0
978	11753	0	0	11.8808	15.4526	0.471444	0.881896	7906.08	661.812	0
978	36941	0	0	11.8109	15.3863	-0.904757	-0.425927	5273.12	2570.54	0
982	43984	0	0	9.00873	5.4608	0.905128	0.425139	1426.21	480.624	0
983	20088	0	0	23.9089	6.38279	0.158719	-0.987324	316.568	412.5	0
983	20114	0	0	23.9569	6.49672	0.817227	0.576315	943.751	418.432	0
983	27217	0	0	23.8917	6.52751	-0.0772838	0.997009	-165.736	24.355	0
983	30000	0	0	23.8322	6.48723	-0.895052	0.445961	1160.56	164.019	0
985	51413	0	0	24.4357	1.48918	-0.950181	-0.311698	38.0622	40.5395	0
986	16359	0	0	14.6383	2.68893	0.457793	-0.889059	5468.47	51.1287	0
991	10045	0	0	5.79658	3.2159	0.960786	-0.277291	2484.76	432.854	0
991	33593	0	0	5.74742	3.16681	0.272957	-0.962026	891.783	62.6556	0
991	34163	0	0	5.72236	3.3069	-0.0770956	0.997024	5716.24	558.399	0
991	40638	0	0	5.67849	3.1842	-0.691795	-0.722094	5610.35	1432.17	0
992	13566	0	0	24.874	1.42112	-0.999931	-0.0117169	158.595	24.4395	0
1005	6612	0	0	11.1111	1.23976	0.915909	-0.401386	2872.97	348.538	0
1007	2117	0	0	19.163	5.4621	-0.623092	-0.782148	1051.67	486.586	0
1010	3759	0	0	8.73341	5.0937	0.746908	0.664928	3992.64	642.02	0
1013	7575	0	0	2.76881	8.23157	0.143739	0.989616	2896.29	75.295	0
1016	4733	0	0	2.42612	5.77598	0.715632	0.698478	3866.87	406.2	0
1054	2262	0	0	14.715	7.69418	0.742919	-0.669381	3691.22	22.2106	0
1060	9234	0	0	20.2163	9.94364	-0.39461	0.918849	1405.37	597.624	0
1067	7815	0	0	15.8803	1.06851	0.623992	-0.781431	351.84	49.841	0
1072	3337	0	0	19.1667	10.8709	-0.975425	0.220333	2242.67	335.144	0
1081	3881	0	0	6.68699	12.019	0.984137	0.177409	1326.34	272.582	0
1086	7584	0	0	19.3619	11.4465	-0.784192	0.620518	2161.67	347.383	0
1095	6332	0	0	12.7314	1.76457	-0.994738	-0.102447	622.236	265.211	0
1129	8596	0	0	4.99696	15.2503	-0.827056	0.562119	278.651	735.408	0
1139	2094	0	0	22.1856	6.33858	-0.340208	0.94035	683.641	289.81	0
1140	5327	0	0	16.9775	1.5965	-0.136814	-0.990597	1281.06	26.6238	0
1140	6625	0	0	17.0352	1.62441	0.861271	-0.508146	2095.49	53.5978	0
1145	4258	0	0	20.0093	11.0741	-0.600715	-0.799463	61.3641	72.0182	0
1149	3633	0	0	13.365	13.5927	0.947074	-0.321015	8810.2	1293.79	0
1160	2197	0	0	6.76709	7.02158	-0.862741	-0.505647	5268.15	1750.33	0
1165	1409	0	0	18.6478	11.7601	-0.497268	-0.867597	2272.26	5237.8	1
1182	8611	0	0	1.20244	2.81271	0.996655	-0.0817253	1462.19	14.5458	0
1202	6326	0	0	13.8214	1.38438	-0.196035	0.980597	4893.83	381.753	0
1205	4052	0	0	23.1539	9.6991	0.627853	0.778332	798.792	532.528	0
1205	9116	0	0	23.1581	9.59238	0.687669	-0.726024	924.95	841.251	0
1209	2079	0	0	13.7114	5.56409	0.0181881	-0.999835	3411.54	1194.55	0
1209	3884	0	0	13.6692	5.69404	-0.57306	0.819513	5200.55	595.68	0
1209	7430	0	0	13.7815	5.63439	0.99987	-0.0161467	2292.95	1141.69	0
1212	1264	0	0	13.2632	8.74707	-0.65005	-0.759891	566.246	51.4735	0
1216	5748	0	0	15.3471	9.98987	-0.159461	0.987204	3329.73	723.916	0
1226	4635	0	0	9.20514	6.13686	0.638595	0.769543	4464.26	786.221	0
1232	5677	0	0	8.73103	6.0591	0.740119	-0.672476	3866.6	734.629	0
1239	7789	0	0	13.6905	13.765	0.129463	0.991584	2524	651.872	0
1240	3372	0	0	22.0727	7.41734	0.696941	0.717129	550.242	104.852	0
1258	8351	0	0	1.20562	8.7726	0.324454	-0.945901	1806.9	98.1421	0
1270	1894	0	0	11.4311	13.9114	0.275107	0.961414	7336.88	315.842	0
1278	4526	0	0	8.13927	4.75609	-0.458478	-0.888706	6320.66	1889.75	0
1289	6360	0	0	2.71815	10.7355	-0.999182	0.0404346	2476.12	404.273	0
1326	5403	0	0	16.5725	5.35455	-0.156526	-0.987674	465.765	273.482	0
1330	1694	0	0	20.979	1.59571	-0.710778	0.703416	2738.78	122.401	0
1342	4647	0	0	25.8216	9.94083	0.998745	0.0500749	2714.56	336.922	0
1343	4524	0	0	23.0647	4.22521	-0.75462	-0.656162	151.224	262.98	0
1346	6825	0	0	9.23378	1.93297	0.533057	0.846079	3506.55	220.363	0
1364	7682	0	0	24.5829	3.86032	-0.758599	0.651557	1169.89	232.803	0
1365	9070	0	0	13.8173	6.19539	0.754703	0.656067	-122.82	1531.81	0
1370	7101	0	0	26.5526	2.97669	0.999943	0.0107101	2259.4	199.262	0
1378	6279	0	0	23.8184	8.2299	-0.669102	-0.743171	103.221	110.274	0
1390	3318	0	0	24.6924	8.26229	-0.542797	-0.839864	155.232	398.434	0
1413	6794	0	0	21.5837	9.74339	-0.486199	-0.873848	258.359	224.701	0
1444	7762	0	0	4.50625	5.65446	-0.00937397	0.999956	4530.29	599.449	0
1458	2416	0	0	26.6693	8.23926	-0.469292	0.883043	1252.93	438.616	0
1471	4730	0	0	15.3864	2.07842	0.18158	0.983376	2915.04	661.421	0
1479	5898	0	0	8.33466	7.24935	-0.977338	-0.211683	-280.837	276.542	0
1495	4088	0	0	26.6194	4.72919	0.971134	-0.238536	2745.65	250.82	0
1503	7043	0	0	19.2821	1.6606	0.909226	-0.416303	3011.36	487.264	0
1503	7601	0	0	19.1951	1.6235	-0.329337	-0.944212	1352.1	647.217	0
1506	6723	0	0	24.9636	2.85237	-0.573327	-0.819327	934.632	273.582	0
1532	2571	0	0	1.3963	4.04947	0.73371	0.679463	2970.29	294.31	0
1532	6689	0	0	1.29136	3.96815	-0.841043	-0.540968	1872.61	342.724	0
1532	9681	0	0	1.33487	4.06967	-0.188815	0.982013	3411.7	101.845	0
1551	4314	0	0	6.96474	7.3414	-0.898772	-0.438417	1282.7	296.473	0
1562	7458	0	0	10.0263	5.72346	0.24029	0.970701	2790.33	522.521	0
1588	4552	0	0	5.14204	4.42226	-0.378191	-0.925728	8786.8	591.129	0
1590	7370	0	0	7.33929	10.5767	-0.514769	0.857329	1512.83	1256.34	0
1590	9505	0	0	7.38149	10.4428	0.069268	-0.997598	4863.16	708.101	0
1610	9777	0	0	8.19828	9.43004	-0.891764	0.452501	2761.45	1198.33	0
1616	1887	0	0	20.6395	10.4587	0.00681665	-0.999977	369.501	1485.21	1
1621	4998	0	0	23.6717	1.79963	-0.486709	0.873564	877.718	104.28	0
1622	4849	0	0	11.7258	3.86066	0.629484	0.777013	2924.12	551.224	0
1622	8796	0	0	11.6571	3.75335	-0.442267	-0.896883	4231.3	497.281	0
1624	5564	0	0	2.11783	7.40376	-0.988924	0.14842	879.004	353.895	0
1624	7468	0	0	2.21772	7.45378	0.473355	0.880872	1678.95	132.758	0
1629	7458	0	0	9.99631	5.85097	0.647492	-0.762073	3062.94	1259.53	0
1635	2395	0	0	6.48521	4.31192	-0.834397	0.551164	727.285	145.038	0
1638	3195	0	0	1.07299	13.9608	0.207025	-0.978336	156.212	179.446	0
1658	2079	0	0	13.7839	5.50282	-0.989116	-0.147138	652.054	1391.74	0
1658	3589	0	0	13.913	5.50686	0.996359	-0.0852563	1011.55	601.115	0
1658	7430	0	0	13.843	5.57698	-0.081215	0.996697	5250.97	410.64	0
1662	3564	0	0	17.8954	7.18132	-0.488541	-0.872541	761.006	496.996	0
1663	5507	0	0	23.6826	9.43914	0.938407	0.345531	1527.12	592.288	0
1666	7326	0	0	26.3194	8.8277	-0.688194	-0.725527	520.841	395.075	0
1680	5772	0	0	1.32794	7.24493	-0.431387	-0.902167	4781.32	491.278	0
1687	5705	0	0	25.6842	7.48612	0.863373	-0.504566	1283.11	223.855	0
1689	2402	0	0	21.5393	5.494	0.988189	0.153239	833.797	10.0247	0
1690	7552	0	0	26.4927	1.78017	-0.0240984	-0.99971	425.287	76.8174	0
1699	9203	0	0	4.12393	11.9785	-0.495999	0.868323	1645.66	577.464	0
1711	9275	0	0	25.4168	3.07885	-0.948788	-0.315913	1109.43	175.635	0
1727	3656	0	0	2.72312	2.60307	0.177587	0.984105	4323.37	266.216	0
1733	1888	0	0	7.43151	13.6011	0.958148	-0.286272	-621.637	103.686	0
1733	6516	0	0	7.3339	13.5929	-0.895457	-0.445148	2423.59	1286.77	0
1750	2867	0	0	2.72182	13.439	-0.98628	0.165082	680.875	661.416	0
1755	6921	0	0	6.51687	8.81105	0.59371	0.804679	1894	311.593	0
1778	8918	0	0	16.1472	12.45	0.549103	0.835754	-392.769	375.107	0
1780	3051	0	0	7.85722	9.37267	0.817064	-0.576546	318.238	84.5299	0
1790	7762	0	0	4.52699	5.7852	-0.318403	-0.947956	4878.45	277.635	0
1805	8121	0	0	18.4055	3.49782	0.623094	0.782147	414.701	178.442	0
1808	4710	0	0	24.0867	3.33908	-0.0871519	0.996195	775.44	311.554	0
1821	7806	0	0	7.38195	9.72539	0.422009	0.906592	2312.52	25.9986	0
1833	5884	0	0	26.4974	4.83617	0.858735	0.512419	2148.72	321.686	0
1833	6832	0	0	26.3962	4.81338	-0.995468	0.0951003	3024.6	180.241	0
1847	4862	0	0	5.55379	13.8624	-0.298214	-0.954499	3607.09	325.772	0
1849	8714	0	0	14.0317	7.55711	0.990608	-0.136731	2602.16	1022.01	0
1856	5811	0	0	14.7106	11.2716	-0.931065	-0.364853	240.194	211.101	0
1877	8410	0	0	8.23148	2.73812	-0.926304	-0.376777	1393.84	408.355	0
1881	4191	0	0	19.4401	9.33453	0.809717	0.58682	-102.052	24.4713	0
1883	4524	0	0	22.9925	4.24598	0.288626	-0.957442	1925.72	514.256	0
1894	7362	0	0	11.3926	13.9575	-0.996607	-0.082312	-483.716	1114.25	0
1918	6685	0	0	2.05122	1.34836	0.951737	0.306915	1155.26	423.727	0
1932	6446	0	0	14.9852	13.7139	-0.166116	0.986106	2756.38	876.553	0
1933	6921	0	0	6.50993	8.92354	0.687369	-0.726309	531.336	1357.8	0
1954	3918	0	0	12.7315	15.5563	0.691775	0.722113	8349.29	2188.34	0
1955	9798	0	0	4.47726	11.2386	-0.764995	0.644036	528.849	388.241	0
1967	8312	0	0	1.57414	4.12454	0.315388	0.948963	2642.32	454.948	0
1986	9878	0	0	10.4371	11.9854	-0.726851	-0.686795	2533.42	189.402	0
1987	9041	0	0	6.97629	2.93209	-0.879492	-0.475914	299.084	239.377	0
2003	8374	0	0	26.8912	2.39791	0.879088	-0.47666	927.355	55.0717	0
2012	4527	0	0	19.2375	7.24638	-0.301443	-0.953484	289.089	39.3062	0
2019	8392	0	0	2.09744	10.8221	0.457525	-0.889197	846.424	79.9854	0
2037	4341	0	0	3.97341	12.912	-0.988743	-0.149622	1742.34	365.066	0
2050	9274	0	0	2.62541	5.75368	-0.70116	0.713004	2811.5	437.275	0
2055	3882	0	0	21.2464	2.5505	0.966424	0.256954	985.851	210.777	0
2056	5154	0	0	24.8194	4.33967	0.717614	0.696441	505.303	107.296	0
2058	7573	0	0	2.14437	6.23788	-0.904892	-0.425641	2175.99	316.556	0
2058	8575	0	0	2.21232	6.34182	0.0270701	0.999634	1639.39	29.139	0
2066	6735	0	0	24.2256	9.59644	-0.211626	0.977351	-75.9117	113.372	0
2074	2956	0	0	4.12986	2.32622	-0.844147	0.536111	1117.19	131.375	0
2081	8332	0	0	14.2405	13.5564	-0.668614	0.743609	12809.3	1270.09	0
2083	4628	0	0	3.66567	15.5382	-0.723025	-0.690822	419.703	153.48	0
2094	6097	0	0	22.1227	6.35732	-0.799128	-0.601161	703.104	479.427	0
2107	9165	0	0	24.5538	9.41049	0.455588	-0.890191	179.758	107.871	0
2125	4927	0	0	10.0266	13.0204	-0.715759	0.698348	3508.37	1717.3	0
2133	9545	0	0	19.2396	11.7007	0.816619	0.577178	185.392	6.17488	0
2142	8446	0	0	3.99779	9.96699	0.449158	-0.893452	61.0316	189.179	0
2143	8932	0	0	6.30368	1.87453	0.524823	0.851212	3252.77	610.47	0
2161	5401	0	0	20.2252	3.70018	-0.402691	-0.915336	229.353	73.2786	0
2162	2715	0	0	15.1678	12.5397	-0.55028	0.83498	2335.81	14.7433	0
2166	8276	0	0	11.2195	4.01171	-0.96129	0.275539	1412.79	260.306	0
2174	3494	0	0	25.9616	5.83565	-0.739405	-0.673261	863.276	460.907	0
2181	6793	0	0	26.5491	7.56091	0.582237	-0.813019	201.779	93.8745	0
2185	8874	0	0	22.6271	3.73973	-0.819143	-0.573589	2.17166	90.4641	0
2201	9411	0	0	9.93992	6.78084	0.793964	0.607964	344.515	504.765	0
2231	7375	0	0	8.38891	12.463	-0.506482	0.862251	675.539	2072.76	0
2234	9587	0	0	14.9404	9.5247	0.494107	0.869401	1376.3	1242.86	0
2238	6847	0	0	18.0019	4.10383	-0.923563	-0.383447	1097.18	308.805	0
2247	2269	0	0	15.3927	14.2503	0.08425	0.996445	2939.06	338.217	0
2247	4076	0	0	15.3404	14.2175	-0.933607	0.358299	2492.8	229.299	0
2262	8149	0	0	14.8359	7.68069	0.873338	0.487115	706.356	450.689	0
2282	7976	0	0	20.1172	5.73579	0.647255	0.762274	797.802	127.959	0
2283	9521	0	0	8.43353	3.57739	-0.86286	0.505443	21.114	186.136	0
2286	6078	0	0	9.81773	1.27399	-0.310096	-0.950705	4819.5	955.514	0
2287	3272	0	0	25.0997	5.98117	0.784006	0.620753	1570.36	443.456	0
2293	7085	0	0	16.6003	14.8951	-0.986747	-0.162269	58.6741	4.28195	0
2334	8322	0	0	12.4813	11.8925	-0.972912	0.231175	502.336	755.725	0
2335	7407	0	0	18.0201	7.59925	0.953951	-0.299962	2044.79	521.332	0
2341	4855	0	0	16.0636	5.49424	-0.409505	-0.912308	1156.74	150.984	0
2341	6586	0	0	16.1327	5.51301	0.813469	-0.581609	3055.2	541.134	0
2358	4856	0	0	14.3429	4.83332	0.274162	-0.961684	5048.73	809.924	0
2370	7637	0	0	11.5289	11.3034	-0.983259	0.182211	-151.649	71.9075	0
2408	5650	0	0	1.93533	11.9322	-0.560215	0.828347	1057.61	700.79	0
2410	2429	0	0	6.98263	8.53393	0.403936	-0.914787	4010.02	939.639	0
2428	8399	0	0	8.6225	2.50597	-0.999733	-0.0231245	398.327	99.6902	0
2439	5410	0	0	9.28218	8.23617	-0.344405	0.938821	7470.84	673.108	0
2440	5718	0	0	14.2176	14.8997	-0.650522	0.759487	11056.9	797.004	0
2442	3551	0	0	8.96601	8.08674	0.961672	0.274202	-203.732	287.419	0
2444	5819	0	0	3.27614	12.0114	-0.925021	0.379915	120.089	283.616	0
2445	5360	0	0	1.37218	8.69399	0.786156	0.618028	728.731	195.382	0
2445	8351	0	0	1.26208	8.69362	-0.789951	0.61317	1618.01	212.017	0
2453	5258	0	0	9.08766	4.01641	-0.936389	0.350964	579.687	453.143	0
2453	5747	0	0	9.14446	3.92676	-0.0837153	-0.99649	3927.95	458.337	0
2461	7454	0	0	13.3932	1.75824	-0.909102	-0.416573	73.1027	209.089	0
2472	6586	0	0	16.2189	5.50905	-0.86482	-0.502082	-79.8891	418.586	0
2482	2875	0	0	20.0878	1.46083	-0.00101761	-0.999999	2799.89	687.856	0
2495	2927	0	0	8.48078	12.7274	-0.96442	-0.264374	1771.34	1762.14	0
2495	6062	0	0	8.55052	12.8174	0.00868547	0.999962	16176.4	809.207	0
2512	5489	0	0	26.3193	5.91634	0.0767661	0.997049	278.232	240.042	0
2524	5790	0	0	8.55744	14.7455	-0.0361536	-0.999346	8099.3	958.514	0
2544	7894	0	0	4.50558	8.45986	0.738686	-0.67405	585.961	175.798	0
2546	4396	0	0	7.15099	3.11135	0.976765	0.214312	794.254	157.209	0
2554	4684	0	0	6.38457	1.05787	-0.973651	-0.228041	1654.69	719.019	0
2557	9189	0	0	1.98558	6.65498	0.978111	0.208086	3335.65	598.466	0
2560	9941	0	0	19.3114	11.9734	-0.963787	0.266675	1495.67	541.496	1
2566	3114	0	0	12.83	3.13371	-0.602166	0.798371	4054.42	430.9	0
2613	2902	0	0	5.379	6.08424	-0.623366	-0.78193	4723.74	906.058	0
2624	9112	0	0	17.6767	3.97845	-0.313369	-0.949632	967.461	465.891	0
2626	4274	0	0	21.6037	2.78185	0.790934	-0.611901	3722.86	313.651	0
2632	3620	0	0	18.8018	12.6842	-0.957846	0.287283	507.973	191.547	0
2658	6698	0	0	6.58912	14.3359	0.119422	0.992844	8416.76	244.87	0
2665	8144	0	0	23.3914	7.3053	-0.852916	-0.522047	623.478	147.808	0
2669	7140	0	0	7.59515	2.50115	0.0349879	-0.999388	3549.11	171.772	0
2695	9050	0	0	20.3876	6.56997	-0.985009	0.172501	2769.02	366.987	0
2722	4353	0	0	10.4212	8.88893	0.898398	0.439182	830.911	1885.39	0
2732	4743	0	0	9.63908	11.867	-0.51233	0.858789	7502.76	3804.92	0
2748	4216	0	0	2.8038	14.3476	-0.750682	-0.660663	1145.51	626.629	0
2750	8226	0	0	9.25341	4.79927	0.938968	0.344003	79.6986	110.751	0
2752	5653	0	0	2.92839	12.3366	0.981537	-0.191271	546.837	394.616	0
2756	7579	0	0	16.8526	2.07502	-0.0626873	-0.998033	2409.05	544.138	0
2806	9107	0	0	4.05015	2.00597	0.422688	-0.906275	1625.76	244.714	0
2812	9140	0	0	1.31459	13.0202	0.438803	0.898583	1615.09	853.199	0
2819	2973	0	0	22.3436	3.63544	0.39468	-0.918819	620.088	244.322	0
2819	3850	0	0	22.3555	3.76557	0.55495	0.831884	69.0223	25.1258	0
2823	4062	0	0	19.3844	3.91634	0.203074	-0.979163	1518.99	236.511	0
2824	4937	0	0	19.8528	11.4448	-0.895346	0.445372	1146.15	106.58	0
2825	8239	0	0	16.92	4.56842	0.423541	0.905877	1788.27	431.198	0
2837	4860	0	0	16.0495	9.07658	0.359916	0.932985	4053.74	1260.81	0
2838	7243	0	0	24.1289	1.3453	0.857951	-0.513731	1835.26	164.944	0
2859	4341	0	0	3.8914	12.8387	0.260314	0.965524	1580.49	851.639	0
2860	6515	0	0	7.94477	5.17929	-0.990888	0.134688	391.257	50.5856	0
2863	8489	0	0	21.5568	10.2828	-0.998741	-0.050158	168.235	162.358	0
2867	6896	0	0	2.62202	13.5143	-0.432417	0.901674	-183.129	26.2085	0
2867	7265	0	0	2.68617	13.5122	0.478974	0.877829	1272.02	627.658	0
2879	5515	0	0	9.25545	5.06015	0.506487	0.862248	4545.85	664.508	0
2887	7253	0	0	20.7406	5.04196	-0.904201	-0.427107	489.692	487.888	0
2895	6869	0	0	9.32775	11.9991	-0.965936	-0.258782	-92.1572	671.838	0
2911	7609	0	0	14.2666	2.546	-0.991162	0.132656	684.476	195.072	0
2912	3217	0	0	18.6937	6.2861	0.263192	0.964743	846.934	66.4687	0
2923	6084	0	0	13.2006	13.7409	-0.0581318	-0.998309	5669.63	1283.07	0
2933	7076	0	0	19.4158	1.77878	-0.196512	0.980501	1152.02	244.685	0
2944	6941	0	0	17.9062	8.70645	-0.455023	0.890479	3610.03	616.465	0
2951	6666	0	0	8.50727	15.7562	-0.111175	0.993801	5155.56	911.909	0
2961	7942	0	0	20.9799	1.07845	0.980344	-0.197297	1218.94	268.452	0
2996	7186	0	0	13.1525	3.48145	-0.457827	-0.889042	3224.92	893.161	0
3001	4260	0	0	9.07021	7.99772	-0.923524	-0.38354	1107.6	624.162	0
3030	4955	0	0	18.5334	8.10109	0.421155	-0.906989	3631.07	725.291	0
3030	7525	0	0	18.5192	8.23855	0.225936	0.974142	243.331	273.669	0
3035	7913	0	0	20.8321	7.43683	0.491246	-0.871021	3378.35	955.402	0
3051	4428	0	0	7.91479	9.40217	0.00351674	0.999994	3723.35	432.534	0
3057	6546	0	0	12.6397	8.68501	0.41479	0.909917	4824.11	994.306	0
3070	6553	0	0	1.73136	4.81885	0.642097	-0.766623	628.81	40.2648	0
3074	4406	0	0	4.51781	5.34148	-0.993258	0.115928	502.984	260.428	0
3110	5235	0	0	13.1596	14.8558	-0.819252	-0.573434	228.263	16.6378	0
3117	7992	0	0	25.3646	8.98936	-0.853757	-0.520672	3100.72	768.099	0
3134	8433	0	0	15.2232	9.55194	0.858066	0.513539	320.07	738.802	0
3142	8613	0	0	12.9087	11.0045	-0.683104	0.730321	4559.4	1260.23	0
3169	3977	0	0	11.7343	13.0763	0.292307	-0.956325	8126.23	1457.28	0
3170	5111	0	0	23.4565	5.28939	0.965122	0.2618	640.815	208.385	0
3170	5562	0	0	23.3127	5.26445	-0.996915	-0.0784914	902.651	312.686	0
3176	7219	0	0	1.73983	12.4781	0.842918	0.538042	4314.16	640.887	0
3185	5120	0	0	10.5154	1.743	0.77373	-0.633516	4187.96	619.576	0
3191	9220	0	0	3.22585	4.82647	0.406997	-0.913429	657.992	89.4737	0
3195	3827	0	0	1.13603	13.9374	0.788771	0.614688	1831.5	565.465	0
3220	3292	0	0	11.6138	7.29934	0.998648	0.0519822	1023.43	94.075	0
3229	8420	0	0	12.8251	15.0854	0.790406	-0.612584	3832.76	607.469	0
3231	3330	0	0	13.8666	14.0624	-0.0200264	0.999799	-3464.26	22608	1
3252	6987	0	0	22.4819	5.20128	-0.918547	0.395312	2231.18	247.319	0
3260	4783	0	0	15.6748	10.6499	0.254782	-0.966999	4739.95	767.947	0
3261	8554	0	0	17.6373	8.44124	0.977099	-0.212784	1329.19	142.486	0
3269	7990	0	0	7.23049	3.7448	0.429587	0.903025	2548.39	67.4624	0
3293	8494	0	0	20.2655	7.99652	0.745019	-0.667043	1241.82	201.643	0
3313	9340	0	0	9.39171	7.57043	0.546694	0.837333	-74.6365	45.802	0
3328	4871	0	0	4.80872	12.7703	-0.834254	-0.551381	4965.91	686.568	0
3329	4529	0	0	1.60917	9.51964	0.0589929	-0.998258	3050.73	10.4704	0
3331	8062	0	0	14.0309	6.49067	0.0866126	-0.996242	6693.28	813.329	0
3340	6842	0	0	8.02376	8.55647	-0.124923	-0.992166	3165.34	310.02	0
3372	4895	0	0	22.1953	7.45908	0.989558	-0.144135	3537.2	213.227	0
3384	9926	0	0	26.9607	4.20448	0.262405	0.964958	382.328	97.0465	0
3392	7539	0	0	16.7184	13.3165	0.491394	-0.870937	2456.74	981.974	0
3401	4436	0	0	23.235	9.25142	0.871078	-0.491146	2618.49	775.728	0
3416	3827	0	0	1.2338	13.9684	-0.998853	0.0478874	1420.85	491.91	0
3433	4566	0	0	14.8542	12.9297	0.505458	-0.862851	546.003	45.5311	0
3452	4542	0	0	19.626	12.1174	-0.996661	0.0816482	68.5572	288.231	1
3473	5905	0	0	19.5494	3.08372	-0.431332	0.902193	1890.14	127.671	0
3486	8146	0	0	9.70654	5.20018	-0.599052	-0.80071	5786.45	2030.33	0
3507	8760	0	0	12.2013	8.06059	0.297621	-0.954684	5550.08	489.133	0
3510	7168	0	0	15.6667	8.97278	0.789944	0.613179	803.511	174.257	0
3522	7836	0	0	26.8429	8.17253	0.846484	0.532415	2629.02	790.516	0
3523	7121	0	0	12.9004	2.39082	0.298629	-0.954369	4054.84	387.353	0
3523	8076	0	0	12.9227	2.51493	0.612729	0.790293	1392.84	630.482	0
3545	7991	0	0	16.9278	1.29803	0.993589	-0.11305	1183.74	449.702	0
3551	4260	0	0	9.0173	8.04039	-0.182859	-0.983139	5302.83	18.2319	0
3555	6791	0	0	19.2878	3.5898	0.933139	0.359515	596.495	176.871	0
3558	8122	0	0	10.002	2.64029	-0.428606	-0.903491	4474.81	1017.68	0
3561	5624	0	0	5.54916	2.75816	-0.827207	0.561897	1072.58	246.932	0
3565	5221	0	0	16.684	10.2847	0.90969	-0.415288	2488.24	250.739	0
3565	7798	0	0	16.6385	10.3849	0.28305	0.959105	-64.8145	848.952	0
3566	3795	0	0	12.425	2.49189	-0.935748	0.35267	2681.31	1303.97	0
3571	5861	0	0	15.5932	7.46964	-0.918294	-0.395899	392.737	456.944	0
3579	6662	0	0	2.99741	9.13054	-0.885255	0.465107	831.15	93.9721	0
3594	5085	0	0	4.30661	5.38606	0.93688	0.349651	3964.25	852.356	0
3602	8522	0	0	9.98966	1.65119	-0.669508	0.742805	5002.08	843.827	0
3612	8113	0	0	12.2547	10.1406	0.271163	-0.962533	7443.01	287.405	0
3615	8914	0	0	7.16409	2.19971	-0.974561	0.224121	815.612	31.3501	0
3622	7847	0	0	15.8626	13.2121	0.95727	-0.289194	3070.11	624.715	0
3622	8892	0	0	15.7723	13.3059	-0.25374	0.967272	1817.43	1408.98	0
3642	9665	0	0	15.1924	11.9438	-0.96835	0.249598	-290.036	32.991	0
3671	4701	0	0	2.55681	12.7682	0.352075	-0.935972	285.701	139.874	0
3697	9931	0	0	15.5889	15.3601	-0.939338	0.342993	777.014	146.319	0
3701	7117	0	0	17.7812	5.7238	-0.860895	0.508782	3147.54	284.844	0
3717	6774	0	0	7.26796	8.66297	-0.997855	-0.0654661	-119.613	289.837	0
3752	9001	0	0	19.9562	6.93957	0.320331	-0.947306	2038.18	269.356	0
3758	3909	0	0	5.60938	12.4352	0.796701	-0.604373	-709.942	339.436	0
3759	8438	0	0	8.75786	5.21027	-0.414847	0.909891	1018.5	191.974	0
3765	7619	0	0	2.62513	6.99358	-0.911197	-0.411971	2706.13	53.1957	0
3775	9264	0	0	21.209	4.94103	0.720646	0.693303	654.244	202.25	0
3786	6608	0	0	13.9438	12.4487	0.00339557	0.999994	3090.53	1026.16	0
3797	8045	0	0	6.11694	3.32679	-0.997662	-0.0683417	-56.5911	76.077	0
3814	9316	0	0	16.0686	5.7668	-0.928273	0.371899	1554.25	61.099	0
3823	7799	0	0	18.18	8.37655	0.447698	0.894185	-154.339	96.6296	0
3829	8077	0	0	16.4412	14.9254	-0.288682	-0.957425	253.154	6.78709	0
3839	4572	0	0	9.8946	12.2019	-0.670282	-0.742106	3534.92	1581.05	0
3850	8176	0	0	22.462	3.81527	0.994006	-0.109326	564.051	325.925	0
3852	5590	0	0	9.38028	6.41833	0.656941	0.753942	289.029	16.432	0
3852	6461	0	0	9.39794	6.35756	0.958127	-0.286344	416.809	576.944	0
3853	9303	0	0	9.92885	8.26337	0.981873	-0.189539	1271.93	484.285	0
3865	7816	0	0	2.64639	6.0198	-0.69923	0.714897	781.632	18.0504	0
3900	4349	0	0	17.0871	2.98517	0.645075	-0.764119	4078.38	128.265	0
3900	6027	0	0	17.0224	3.08731	-0.414835	0.909897	4252.4	51.4779	0
3919	8476	0	0	16.3328	3.60517	0.701667	-0.712506	2170.04	18.7968	0
3941	8036	0	0	26.5591	2.49256	-0.869657	0.493656	1437.73	213.112	0
3947	6778	0	0	8.22821	10.1429	-0.384209	0.923246	7655.93	1634.59	0
3954	9520	0	0	14.4381	12.1509	-0.296341	-0.955082	2909.35	602.361	0
3964	6673	0	0	16.3518	4.43834	-0.764481	0.644646	3787.16	839.346	0
4000	4343	0	0	6.62581	13.3621	0.617435	-0.786622	2791.68	2795.82	0
4023	5811	0	0	14.5977	11.2589	0.988664	-0.150148	1405.62	1351.27	0
4025	4416	0	0	2.5704	7.57719	0.988375	-0.152033	2340.08	77.8237	0
4050	5308	0	0	8.25454	13.0438	0.543933	0.839129	4219.64	243.072	0
4059	5372	0	0	13.4832	7.07138	0.999181	-0.0404751	-170.458	196.731	0
4059	9900	0	0	13.3397	7.04504	-0.919315	-0.393524	997.267	11.4444	0
4062	8643	0	0	19.3439	3.83093	-0.886656	-0.462429	108.375	424.37	0
4062	8815	0	0	19.3951	3.79913	-0.023253	-0.99973	1533.68	562.058	0
4065	8080	0	0	17.244	14.2385	-0.658555	0.752532	629.314	55.7976	0
4076	7358	0	0	15.2852	14.2871	-0.135815	0.990734	1373.33	285.288	0
4078	4365	0	0	6.0382	1.29118	0.841237	-0.540667	1321.66	511.146	0
4084	6241	0	0	1.67043	6.53033	0.538237	-0.842793	1805.89	239.118	0
4103	8660	0	0	6.43821	2.83279	-0.0749588	0.997187	4008.82	642.489	0
4103	9982	0	0	6.49441	2.80391	0.855443	0.517898	2002.66	1.28277	0
4152	7731	0	0	11.3852	10.6011	-0.994447	-0.105239	734.87	1288.47	0
4152	7808	0	0	11.4855	10.5575	0.599553	-0.800335	5806.62	2477.47	0
4160	4603	0	0	23.2495	3.26802	-0.0351491	-0.999382	670.214	92.9349	0
4171	8821	0	0	21.8723	9.25725	0.999053	0.0435205	3991.37	548.824	0
4196	5417	0	0	9.59046	5.65615	-0.45421	0.890894	3313.77	762.742	0
4203	6189	0	0	19.2643	1.40241	0.929502	-0.368817	1246.48	51.9138	0
4240	4946	0	0	26.0499	4.96705	-0.445789	-0.895138	-136.862	114.237	0
4259	7215	0	0	5.31033	14.0149	0.807978	-0.589213	-12.2753	223.479	0
4260	8008	0	0	9.007	7.89923	0.0383822	-0.999263	7257.75	527.585	0
4290	9752	0	0	26.3002	9.31621	0.793989	0.607932	624.244	358.89	0
4298	5749	0	0	24.0307	2.64635	-0.577239	0.816575	438.305	29.01	0
4360	9832	0	0	4.77124	13.0752	-0.694323	-0.719663	3049.57	51.2216	0
4369	8198	0	0	11.4008	10.1759	-0.228355	-0.973578	8101.95	572.809	0
4437	8397	0	0	19.8655	2.17055	-0.951001	0.309187	500.756	104.622	0
4452	7754	0	0	18.2905	9.82234	0.766718	0.641984	712.97	466.435	0
4527	4528	0	0	19.2834	7.20416	0.924493	0.381199	411.38	63.4299	0
4527	9230	0	0	19.2238	7.10279	0.115907	-0.99326	885.354	630.706	0
4528	4715	0	0	19.3321	7.16824	-0.0925107	-0.995712	895.373	176.774	0
4542	5533	0	0	19.5835	12.0663	0.263743	-0.964593	378.475	39.9365	1
4554	8395	0	0	9.46718	5.05216	0.452909	-0.891557	1976.24	105.584	0
4565	6256	0	0	8.42161	3.69676	-0.944889	0.327391	2204.21	438.121	0
4565	9003	0	0	8.46697	3.73817	-0.244943	0.969537	6298.25	616.775	0
4565	9521	0	0	8.43039	3.63755	-0.809403	-0.587253	3456.71	821.015	0
4605	8528	0	0	7.99876	3.04247	0.22055	0.975376	7591.28	410.39	0
4628	7462	0	0	3.66139	15.4508	0.651424	-0.758714	183.964	121.939	0
4630	8691	0	0	10.2827	4.20465	-0.958598	-0.284762	-229.77	366.467	0
4635	5768	0	0	9.26899	6.12343	0.269193	-0.963086	6238.51	625.848	0
4655	7684	0	0	21.1796	3.33209	0.731067	0.682306	-237.078	50.1399	0
4668	8745	0	0	2.32663	13.0349	-0.195266	-0.98075	612.099	836.3	0
4684	6477	0	0	6.31969	1.10924	0.00241226	0.999997	6142.93	642.53	0
4693	9252	0	0	8.57519	4.90601	0.650272	0.759702	3415.76	26.7745	0
4705	6235	0	0	23.0673	1.85665	-0.973411	0.229064	1658.78	317.449	0
4710	8642	0	0	24.1202	3.44431	0.64711	0.762397	659.219	238.492	0
4712	9529	0	0	14.8271	12.148	0.882018	0.471215	228.897	1110.21	0
4727	7755	0	0	24.7324	6.75838	0.983132	0.182899	2695.77	252.476	0
4732	5547	0	0	13.4369	2.83897	-0.983726	0.179675	1528.15	599.451	0
4739	9726	0	0	8.9834	8.92621	-0.0321587	0.999483	11307.5	748.953	0
4747	8082	0	0	1.20861	7.79242	-0.999659	-0.0261217	2330.56	239.201	0
4755	7532	0	0	13.5204	9.86236	-0.948216	-0.317626	477.331	154.142	0
4761	8682	0	0	8.51663	4.083	0.841801	0.539788	1557.19	1299.94	0
4807	5339	0	0	26.2527	5.32558	0.605286	-0.796008	534.855	380.16	0
4820	6660	0	0	7.72992	7.56506	-0.570914	0.82101	582.235	205.974	0
4841	6576	0	0	8.90092	6.02801	0.114997	-0.993366	2061.69	132.21	0
4851	5409	0	0	2.36079	4.31931	-0.94352	-0.331314	3141.79	351.067	0
4861	9443	0	0	18.0701	5.80958	0.854701	-0.51912	4144.3	664.267	0
4862	6636	0	0	5.46865	13.7739	-0.942476	-0.334275	4830.22	1729	0
4864	7197	0	0	2.09939	3.29416	-0.885964	0.463754	4751.16	877.984	0
4888	7309	0	0	17.3337	8.09147	-0.0129342	0.999916	1333.56	254.419	0
4889	8333	0	0	19.4956	8.00411	-0.828215	0.560411	4111.94	221.422	0
4895	7161	0	0	22.2628	7.37678	-0.0507197	-0.998713	214.773	263.4	0
4946	9739	0	0	26.0102	4.8598	-0.24465	-0.969611	-21.6036	146.16	0
4956	7706	0	0	3.37912	10.222	-0.300049	-0.953924	2154.31	44.0022	0
5043	9443	0	0	18.13	5.83723	-0.161916	-0.986804	1806.13	342.402	0
5076	9225	0	0	9.55813	3.98907	-0.882132	0.471003	211.863	227.248	0
5121	8731	0	0	12.4647	3.43268	-0.99643	-0.0844213	63.9916	335.347	0
5134	7867	0	0	1.33516	1.29961	0.689351	0.724427	1866.57	303.108	0
5176	7507	0	0	7.68552	1.70478	-0.549696	-0.835365	5016.49	913.874	0
5213	5505	0	0	17.7661	12.9545	0.418535	-0.9082	586.388	119.42	0
5219	5909	0	0	18.4494	12.423	0.789968	0.613148	-94.8455	200.705	0
5234	5804	0	0	12.3053	4.7502	0.99721	0.0746511	-1.50978	454.712	0
5258	7827	0	0	8.98876	4.01955	-0.957115	-0.289708	-150.429	451.784	0
5301	9447	0	0	18.8959	11.7914	0.574341	0.818616	3398.81	5547.98	1
5316	6308	0	0	6.02924	14.6622	-0.954161	-0.299294	12601.2	3559.54	0
5327	6625	0	0	17.0316	1.55624	0.909564	0.415564	1343.05	78.4324	0
5341	8337	0	0	21.9842	5.93728	-0.551285	-0.834317	-43.0265	140.267	0
5343	6612	0	0	11.1166	1.17507	0.833171	0.553015	399.419	278.208	0
5357	7458	0	0	10.1169	5.80441	-0.991639	-0.12904	1324.87	65.5922	0
5357	9452	0	0	10.2312	5.85744	0.738886	0.67383	1236.2	1061.07	0
5365	8522	0	0	9.88493	1.75341	0.758781	-0.651345	4079.33	654.505	0
5370	8819	0	0	10.7146	6.50085	-0.352531	-0.9358	6905.83	944.606	0
5384	6086	0	0	26.7436	7.47299	0.369737	-0.929137	-54.64	72.1832	0
5387	6228	0	0	3.0071	10.818	0.00635813	-0.99998	2253.11	565.01	0
5387	8636	0	0	3.06771	10.9004	0.956832	0.290641	3077.05	347.502	0
5399	6414	0	0	20.3534	1.43761	-0.429769	-0.902939	-197.957	256.267	0
5428	5442	0	0	12.1364	3.82667	-0.954731	-0.29747	553.758	160.34	0
5429	8318	0	0	6.79682	4.48748	0.761089	0.648647	2397.04	655.175	0
5432	9178	0	0	25.9185	2.34732	-0.353443	-0.935456	362.029	58.0535	0
5433	8413	0	0	5.53376	8.98739	0.747281	-0.664508	2179.36	921.01	0
5499	8333	0	0	19.4998	8.07094	-0.88988	-0.456194	1171.01	943.327	0
5500	7783	0	0	6.57614	6.52663	-0.710134	0.704067	2490.23	671.271	0
5500	8488	0	0	6.55671	6.46591	-0.985691	-0.16856	-195.179	39.0206	0
5506	5932	0	0	22.8589	8.21471	0.744539	0.667579	331.664	184.487	0
5575	6115	0	0	1.3285	9.44589	0.73674	-0.676176	2148.8	203.011	0
5591	9595	0	0	14.3919	1.33699	-0.86651	0.49916	3423.36	890.508	0
5593	7415	0	0	21.1387	9.8108	-0.419793	0.90762	724.281	511.853	0
5609	7410	0	0	2.51042	7.05167	0.77875	0.627334	3422.88	105.659	0
5631	8876	0	0	20.8464	2.70847	-0.622937	-0.782272	-69.8603	268.028	0
5649	6904	0	0	11.8531	14.6023	-0.978703	-0.205283	-463.442	85.7052	0
5669	6389	0	0	14.7302	11.0359	0.987819	0.155607	-54.1906	301.115	0
5673	8713	0	0	21.5645	9.282	-0.621239	-0.783621	536.604	660.195	0
5677	6576	0	0	8.85734	5.99062	0.96699	-0.254813	-73.5934	682.553	0
5683	8935	0	0	5.95589	12.4331	0.993954	0.109799	1459.16	432.811	0
5691	8854	0	0	13.6849	6.60871	0.107199	-0.994238	4417.25	474.897	0
5700	9133	0	0	12.413	7.22666	0.35173	-0.936102	8040.04	95.0036	0
5724	6600	0	0	5.37772	11.3522	0.943453	-0.331507	1656.15	611.418	0
5725	8571	0	0	16.7285	3.86542	-0.709837	-0.704366	806.544	191.876	0
5765	7610	0	0	2.06719	4.63011	-0.886742	0.462265	2011.72	233.828	0
5787	9164	0	0	19.7692	6.78459	0.0295735	0.999563	617.435	253.792	0
5807	7939	0	0	25.3474	2.2633	-0.145584	-0.989346	593.1	61.3975	0
5822	8041	0	0	9.95587	9.11452	0.907127	0.420857	77.3788	574.206	0
5823	6153	0	0	7.38051	6.96971	-0.975338	-0.220714	1397.41	875.699	0
5823	9056	0	0	7.50966	6.99586	0.984373	0.176098	999.635	1210.36	0
5833	8044	0	0	3.45417	9.0762	-0.269868	-0.962897	3632.83	532.573	0
5833	8917	0	0	3.51575	9.09222	0.708242	-0.70597	678.033	47.2083	0
5841	7344	0	0	5.50244	7.63229	-0.996501	-0.0835838	2683.13	398.638	0
5854	6815	0	0	16.1626	9.79073	-0.758709	0.651429	4684.2	181.38	0
5895	9529	0	0	14.9491	12.2157	-0.866712	-0.498808	-227.469	421.361	0
5900	9436	0	0	25.1057	4.67119	-0.865421	-0.501046	1480.47	462.317	0
5904	9696	0	0	24.3438	5.22288	-0.0535559	-0.998565	13.0046	104.803	0
5905	6850	0	0	19.59	3.13823	0.988172	-0.153349	732.742	0.976602	0
5908	9791	0	0	2.41589	12.3061	0.230692	-0.973027	321.283	82.5463	0
5910	6383	0	0	5.69261	6.93096	-0.439956	0.898019	3484.88	539.55	0
5921	6384	0	0	10.4856	4.58927	0.9261	-0.377279	2117.38	1741.06	0
5921	8587	0	0	10.4118	4.66921	-0.302537	0.953138	5688.64	873.331	0
5927	8084	0	0	15.5439	8.3935	-0.918109	-0.396328	896.126	599.51	0
5957	8948	0	0	2.17114	7.81306	0.21673	0.976232	2714.86	400.036	0
6015	7414	0	0	6.81063	10.7573	-0.194447	0.980913	3498.6	1526.93	0
6016	6591	0	0	19.6049	3.63543	0.482578	0.875853	67.5942	82.3997	0
6020	8360	0	0	15.2189	6.54958	0.873617	-0.486615	2903.18	186.454	0
6036	7609	0	0	14.1226	2.54612	0.991391	0.130938	423.955	60.664	0
6044	8061	0	0	21.9293	2.24067	-0.742927	-0.669373	-21.8854	61.3808	0
6068	9053	0	0	13.6198	3.56691	0.408652	-0.91269	4992.75	5.41463	0
6070	7976	0	0	20.1756	5.72543	-0.344718	0.938706	2353.04	407.509	0
6095	7766	0	0	8.215	7.4995	0.240288	0.970702	6956.48	101.113	0
6103	8752	0	0	7.25915	1.35738	-0.970573	0.240808	604.427	158.201	0
6119	8755	0	0	20.5197	6.44862	0.687564	0.726124	417.358	283.354	0
6149	6721	0	0	8.00071	9.73789	-0.352492	0.935815	5543.09	1701.77	0
6153	7686	0	0	7.28516	6.88357	-0.316282	-0.948665	8549.95	473.511	0
6170	8395	0	0	9.44911	4.93575	0.702506	0.711678	2878.59	130.377	0
6174	6490	0	0	6.0433	2.79404	0.3916	-0.920135	3636.57	469.759	0
6182	6500	0	0	18.2221	6.36513	0.0214141	0.999771	223.444	73.4835	0
6190	9662	0	0	10.4448	15.5684	-0.148323	0.988939	8393.44	291.521	0
6203	6582	0	0	26.6772	8.43916	0.694459	-0.719532	1881.49	811.877	0
6214	6837	0	0	12.3474	9.90043	0.980191	-0.198053	316.953	1085.67	0
6237	6815	0	0	16.053	9.87927	0.796426	-0.604736	3251.05	398.906	0
6279	9341	0	0	23.8263	8.12769	0.777675	-0.628667	1239.28	387.305	0
6292	7887	0	0	19.4268	3.04946	-0.469556	0.882903	3398.19	535.035	0
6302	8598	0	0	1.89063	15.7475	0.308592	0.951194	54.546	1.02992	0
6316	6342	0	0	14.6678	4.14201	0.981554	-0.191187	1565.41	347.637	0
6321	8320	0	0	5.07518	7.8801	0.490208	-0.871605	832.677	59.4398	0
6408	9418	0	0	15.7114	14.5305	0.0380096	-0.999277	1516.22	736.832	1
6408	9634	0	0	15.6437	14.5779	-0.951639	-0.307218	-8755.83	2577.96	1
6424	8661	0	0	4.65804	5.91891	0.998643	0.0520707	2240.32	251.421	0
6431	9437	0	0	21.7048	4.35442	-0.493807	-0.869572	487.038	94.1331	0
6439	7966	0	0	24.7655	2.84686	0.388088	-0.921622	143.437	160.409	0
6450	8714	0	0	14.1433	7.60902	-0.532908	-0.846173	3096.28	376.782	0
6467	7989	0	0	23.2674	8.66054	-0.917692	-0.397293	909.857	418.217	0
6476	7728	0	0	7.15483	9.78245	0.261079	0.965318	7004.65	384.801	0
6495	8754	0	0	14.133	14.2638	0.998162	-0.0606102	201.632	46.9111	0
6501	7007	0	0	8.8912	5.28415	0.854065	0.520167	1853.34	345.96	0
6534	8655	0	0	11.7809	6.92366	-0.218654	-0.975802	3879.86	1092.44	0
6626	9548	0	0	1.0608	13.7932	-0.942546	0.334077	1996.03	441.288	0
6651	9937	0	0	14.3834	14.5282	-0.678733	-0.734385	-905.409	552.969	0
6694	6746	0	0	15.8655	8.66692	0.499264	0.86645	2120.98	714.924	0
6745	7167	0	0	15.5147	5.00758	-0.389024	-0.921228	2749.95	317.531	0
6758	8408	0	0	5.21521	6.49456	-0.598344	-0.801239	3392.88	335.72	0
6844	7163	0	0	19.497	2.36715	0.807565	-0.589779	3532.43	339.849	0
6850	9237	0	0	19.6323	3.18669	-0.289239	0.957257	3553	120.753	0
6898	7061	0	0	5.95998	2.55741	-0.700837	0.713321	2810.52	502.117	0
6898	9057	0	0	6.01969	2.43622	0.137594	-0.990489	6098.39	162.011	0
6936	8842	0	0	3.41423	14.0072	-0.973657	0.228016	1707.98	619.953	0
6947	9296	0	0	9.34786	2.72965	-0.299687	-0.954038	6817.68	1279.57	0
6947	9539	0	0	9.29947	2.77839	-0.958288	-0.285803	254.052	407.786	0
6969	8216	0	0	12.1714	11.6139	-0.651132	-0.758965	167.261	703.53	0
6982	8590	0	0	17.1236	4.19717	0.331255	0.943541	1542.46	575.533	0
7018	9499	0	0	26.4928	9.28331	-0.942658	0.33376	2345.61	768.837	0
7018	9771	0	0	26.5905	9.20437	0.525074	-0.851057	39.3936	359.874	0
7068	7727	0	0	10.9343	14.034	0.992812	0.119683	627.832	300.047	0
7134	8429	0	0	3.323	15.8035	-0.652129	-0.758108	239.801	60.3485	0
7143	7778	0	0	7.10702	13.248	0.996532	-0.0832083	175.963	626.334	0
7145	9189	0	0	2.0663	6.7062	-0.605215	-0.796062	2577.12	284.051	0
7228	9906	0	0	25.986	1.80152	-0.469128	-0.88313	60.3112	41.3185	0
7268	7754	0	0	18.2887	9.90535	0.793314	-0.608812	4751.01	1282.29	1
7284	7375	0	0	8.39389	12.5659	-0.590387	-0.807121	7558.09	866.352	0
7305	9872	0	0	9.91026	15.7771	0.542031	0.840359	3563.23	646.666	0
7309	8329	0	0	17.2822	8.18303	-0.848193	0.529688	3484.94	647.764	0
7336	8125	0	0	23.0333	7.86386	0.382231	-0.924067	1143.86	295.095	0
7365	8715	0	0	23.3737	7.71666	0.88522	-0.465173	1342.86	98.2694	0
7365	9656	0	0	23.3739	7.78115	0.885484	0.464669	-92.6053	115.28	0
7373	9334	0	0	18.9486	6.87726	0.981236	-0.192812	683.231	234.593	0
7386	9618	0	0	6.59463	2.3738	-0.241916	-0.970297	3021.27	145.123	0
7401	8492	0	0	4.27893	11.6508	-0.353366	0.935485	1412.44	361.352	0
7405	7423	0	0	1.9842	4.32635	0.214087	0.976815	5439.1	286.681	0
7414	7536	0	0	6.85786	10.8383	0.949345	0.314234	3176.44	1813.95	0
7423	9161	0	0	2.0506	4.34726	0.736592	-0.676337	3957.78	605.85	0
7474	8125	0	0	22.9994	7.7968	0.970786	0.239945	864.64	479.917	0
7553	9382	0	0	5.01964	11.4403	0.613577	0.789635	7885.47	605.471	0
7558	7975	0	0	8.91281	13.6214	-0.787505	0.616309	2114.35	1110.88	0
7668	9714	0	0	2.65336	4.11137	0.997281	-0.0736894	1381.06	539.601	0
7685	7911	0	0	3.18048	13.1171	-0.844932	0.534873	1316.94	511.257	0
7715	9512	0	0	13.5198	6.31075	0.0891354	-0.99602	4846.95	500.55	0
7762	9583	0	0	4.44485	5.69257	-0.90237	-0.430962	539.934	362.305	0
7819	9568	0	0	17.474	13.0432	0.930238	0.366956	633.098	573.463	0
7850	9601	0	0	14.2009	14.6721	-0.821358	-0.570413	-720.277	422.648	0
7866	8540	0	0	14.2344	5.46808	-0.257912	-0.966168	2060.57	823.438	0
7902	9889	0	0	16.5508	8.68362	0.713136	-0.701025	3739.61	190.078	0
7922	8838	0	0	15.3985	12.1479	-0.620867	-0.783916	-7.42022	269.101	0
7923	8558	0	0	12.401	8.40577	-0.262163	0.965024	2359.25	65.8717	0
8064	8697	0	0	17.8069	4.98251	0.392937	-0.919565	4556.53	535.765	0
8134	9451	0	0	22.405	7.24957	-0.908394	-0.418115	1603.88	496.257	0
8163	8354	0	0	13.6735	2.87151	0.642366	0.766398	1837.62	77.3784	0
8195	9080	0	0	3.77691	3.14091	-0.423883	0.905717	1486.32	83.6413	0
8197	8838	0	0	15.345	12.0201	0.122995	0.992407	56.3458	594.715	0
8212	9992	0	0	2.87203	8.00126	0.580626	-0.81417	1050.71	450.469	0
8240	9431	0	0	2.17233	2.45254	-0.0355949	-0.999366	3447.11	234.726	0
8286	9036	0	0	5.25125	5.70287	0.994898	0.100882	2321.69	396.176	0
8289	8844	0	0	24.9855	4.24397	-0.278872	0.960328	2.50218	17.8671	0
8301	9658	0	0	23.1486	2.42496	0.984298	-0.176513	553.418	71.0442	0
8354	8986	0	0	13.6885	2.98248	-0.416788	0.909004	4399.78	315.511	0
8355	9367	0	0	12.9925	8.5649	-0.575046	-0.818121	544.383	285.995	0
8399	9207	0	0	8.48829	2.47704	-0.920339	-0.391122	2262.24	92.5476	0
8426	9671	0	0	16.0474	11.0869	0.446359	0.894854	-2951.19	4022.91	1
8427	8624	0	0	10.9003	9.45948	-0.938955	0.34404	1218.93	1117.22	0
8474	8773	0	0	5.45369	15.1946	-0.977142	-0.212587	7272.92	864.285	0
8488	9347	0	0	6.46263	6.4859	-0.831753	0.555146	173.698	11.9795	0
8522	8974	0	0	9.97514	1.77049	0.470262	0.882527	2548.86	1210.42	0
8542	9165	0	0	24.6592	9.35272	-0.995516	-0.0945955	2384.88	155.235	0
8544	8763	0	0	1.62411	11.9814	0.999137	0.04153	2905.66	577.952	0
8570	9254	0	0	15.5913	1.23243	-0.645822	0.763488	3699.42	280.395	0
8571	9023	0	0	16.7132	3.74983	0.503441	-0.864029	5282.76	350.395	0
8573	9819	0	0	7.41501	5.19846	0.925589	-0.37853	-135.114	318.735	0
8660	9982	0	0	6.4952	2.86666	0.841579	-0.540134	906.756	14.8993	0
8670	8717	0	0	26.4612	3.13079	0.507894	-0.861419	671.155	175.513	0
8729	9903	0	0	7.74232	11.5988	0.939818	-0.341675	1701.84	969.484	0
8730	9572	0	0	11.164	12.6081	0.562817	0.826581	903.714	928.048	0
8788	9825	0	0	21.1258	8.15453	0.84236	-0.538915	2952.01	487.888	0
8796	9417	0	0	11.6924	3.70429	0.991745	0.128223	145.558	260.065	0
8841	9213	0	0	5.80425	1.09787	0.191888	0.981417	5183.6	300.314	0
8936	9023	0	0	16.8105	3.69542	-0.999752	-0.0222769	1444.04	174.357	0
9000	9297	0	0	1.76213	9.06858	0.595779	-0.803149	1348.62	53.9774	0
9053	9746	0	0	13.6839	3.48429	0.782359	-0.622828	3461.94	645.576	0
9089	9831	0	0	2.80165	9.59552	0.904502	0.426469	4306.35	398.786	0
9125	9857	0	0	5.26339	10.8551	0.589894	0.807481	2668.06	148.62	0
9175	9583	0	0	4.39134	5.73242	-0.157393	-0.987536	3626.85	6.77405	0
9283	9340	0	0	9.45898	7.56443	-0.381371	0.924422	6593.99	1308.12	0
9296	9539	0	0	9.2814	2.71539	-0.665487	0.74641	5127.12	338.792	0
9514	9830	0	0	13.0683	6.85173	-0.988317	-0.152412	717.852	446.005	0
9628	9776	0	0	15.3521	2.3035	0.83502	-0.55022	1945.7	740.047	0
1000	13486	0	0	1.48345	3.50862	0.997839	0.0657012	2187.09	227.623	0
1000	44903	0	0	1.36547	3.50048	-0.997411	-0.0719141	1892.24	60.3486	0
1004	51210	0	0	2.91707	2.25295	-0.448569	0.893748	5391.7	829.111	0
1007	21330	0	0	19.262	5.56391	0.764875	0.644179	108.767	79.6054	0
1007	28217	0	0	19.1451	5.55246	-0.874338	0.485318	3249.09	199.079	0
1007	30757	0	0	19.2766	5.50121	0.972176	-0.234253	3297.18	395.98	0
1012	34103	0	0	7.33955	8.21965	-0.585064	0.810987	4230.18	1625.91	0
1019	18161	0	0	12.4639	6.99235	-0.446906	0.894581	4929.44	830.786	0
1020	34199	0	0	2.31592	3.99254	0.996048	-0.0888197	135.438	197.441	0
1020	41916	0	0	2.22567	3.94951	-0.554789	-0.831991	5778.23	865.586	0
1031	36799	0	0	5.95731	6.84565	-0.274142	0.961689	536.067	35.6282	0
1034	24409	0	0	18.6165	8.48597	0.521908	0.853002	680.635	144.139	0
1034	30322	0	0	18.6249	8.36763	0.638841	-0.769339	1022.19	235.837	0
1034	31941	0	0	18.5087	8.40251	-0.956901	-0.290415	1026.59	290.549	0
1035	33125	0	0	15.5363	3.99672	0.773547	0.633739	1062.13	363.448	0
1035	43568	0	0	15.424	3.97059	-0.973814	0.227346	1370.22	826.365	0
1035	46423	0	0	15.4735	4.01876	-0.203584	0.979057	3505.87	189.747	0
1036	11327	0	0	11.8085	1.1565	0.570989	0.820958	1352.22	5.61049	0
1040	20044	0	0	2.40548	1.70959	0.25131	0.967907	7168.25	1012.86	0
1040	35245	0	0	2.3758	1.56404	-0.147874	-0.989006	4723.3	37.9189	0
1041	46322	0	0	9.01758	6.35661	-0.000502858	1	7943.43	65.9928	0
1041	47351	0	0	8.95361	6.3195	-0.871017	0.491252	2772.74	1197.08	0
1045	40967	0	0	10.9681	6.95372	0.981721	0.190326	437.595	375.667	0
1047	10193	0	0	4.34472	14.772	-0.454234	0.890883	110.091	138.714	0
1047	28803	0	0	4.41784	14.7395	0.963709	0.266954	2912.81	647.459	0
1049	35723	0	0	25.5319	7.97417	-0.981666	0.19061	1762	212.132	0
1049	43772	0	0	25.554	7.91784	-0.58702	-0.809572	-85.9423	148.456	0
1049	46232	0	0	25.5763	8.01883	-0.191058	0.981579	-325.491	71.9837	0
1050	10965	0	0	15.9535	8.0537	0.0770287	-0.997029	1065.81	259.898	0
1050	49670	0	0	15.8979	8.13641	-0.894692	0.446685	2145.5	570.426	0
1052	10941	0	0	4.7165	11.4047	0.211377	-0.977405	3845.88	370.715	0
1052	11014	0	0	4.66209	11.525	-0.593476	0.804852	1167.79	186.19	0
1052	12897	0	0	4.64147	11.4418	-0.904211	-0.427087	7186.23	1365.97	0
1052	47935	0	0	4.76912	11.4796	0.990738	0.135791	1531.66	55.7833	0
1058	17932	0	0	3.77898	3.90112	0.983804	-0.179248	4274.15	965.396	0
1058	33805	0	0	3.67657	3.94196	-0.837389	0.546607	2515.21	284.897	0
1058	41988	0	0	3.7355	3.96614	0.209847	0.977734	4585.55	158.848	0
1058	47476	0	0	3.68249	3.87303	-0.73379	-0.679376	4748.32	878.351	0
1059	21888	0	0	13.4835	7.82968	-0.939531	-0.342463	22.1143	550.832	0
1059	44486	0	0	13.5385	7.91039	-0.0289375	0.999581	4783.88	1114.65	0
1060	25040	0	0	20.1786	9.86892	-0.973668	-0.227971	1759.28	560.676	0
1072	32594	0	0	19.2173	10.9252	-0.288714	0.957416	929.953	605.343	0
1074	21420	0	0	16.6898	2.14478	0.603058	-0.797697	3585.68	165.09	0
1074	35588	0	0	16.7184	2.21737	0.984557	0.175063	491.975	93.9599	0
1074	46480	0	0	16.6178	2.13476	-0.362649	-0.931926	2069.22	572.359	0
1074	52547	0	0	16.5701	2.20503	-0.999952	0.00978292	570.75	325.038	0
1075	16952	0	0	3.87351	6.36589	0.89295	-0.450155	887.982	33.1703	0
1075	46237	0	0	3.85118	6.45098	0.559105	0.829097	4510.79	722.915	0
1076	24392	0	0	14.6422	6.52197	-0.502147	-0.864782	1824.37	1232.96	0
1076	28500	0	0	14.6098	6.59892	-0.970018	0.243034	3748.23	1749.86	0
1079	17343	0	0	17.8011	10.3743	0.467124	-0.884192	5291.19	1447.4	0
1079	33792	0	0	17.718	10.3853	-0.684906	-0.728631	526.857	1081.87	0
1081	16624	0	0	6.56136	12.0345	-0.911813	0.410605	-167.488	228.182	0
1081	20889	0	0	6.61207	12.0725	-0.148534	0.988907	6135.23	1409.31	0
1086	29347	0	0	19.3532	11.3822	-0.919892	-0.392172	364.17	374.385	0
1086	33930	0	0	19.4313	11.3468	0.310991	-0.950413	732.507	508.559	0
1086	45696	0	0	19.4735	11.3933	0.975954	-0.217975	1800.69	348.369	0
1088	12048	0	0	19.2503	2.77902	-0.99986	0.0167466	262.065	33.8467	0
1091	20851	0	0	15.3805	4.91593	0.127992	0.991775	3051.25	796.426	0
1091	26040	0	0	15.385	4.81395	0.213732	-0.976892	2983.27	266.145	0
1092	13272	0	0	11.0957	14.7548	-0.996102	0.0882094	-999.295	465.072	0
1092	22346	0	0	11.1345	14.8096	-0.441358	0.897331	14543.9	3269.28	0
1092	26338	0	0	11.2207	14.7101	0.824271	-0.566196	5705.27	967.054	0
1094	23251	0	0	15.8141	9.91993	0.82509	0.565001	477.796	273.709	0
1094	23772	0	0	15.7837	9.814	0.403186	-0.915118	5356.07	59.5436	0
1094	26758	0	0	15.7141	9.93801	-0.571004	0.820947	5160.63	348.32	0
1094	26948	0	0	15.7163	9.81876	-0.537171	-0.843473	322.235	505.831	0
1095	15179	0	0	12.8346	1.71014	0.476305	-0.87928	4376.52	320.322	0
1095	27441	0	0	12.7681	1.71001	-0.473365	-0.880866	2657.8	404.523	0
1095	31744	0	0	12.8713	1.76805	0.9986	-0.0528985	1587.92	460.175	0
1095	41513	0	0	12.761	1.82906	-0.574965	0.818178	5027.94	555.38	0
1095	46981	0	0	12.8364	1.83243	0.501672	0.865058	2854.2	1001.21	0
1099	14934	0	0	7.05844	13.8337	-0.918559	-0.395285	1160.69	598.548	0
1099	18351	0	0	7.06503	13.8988	-0.817031	0.576593	-603.01	418.017	0
1099	20589	0	0	7.12526	13.9267	0.0805346	0.996752	596.91	19.8757	0
1104	26060	0	0	15.9238	12.6223	-0.296247	0.955111	7040.06	421.165	0
1104	48808	0	0	16.011	12.5483	0.990045	-0.140749	1819.97	938.865	0
1104	49702	0	0	15.9028	12.5035	-0.602457	-0.798152	327.813	143.321	0
1108	21212	0	0	16.3645	9.51833	-0.983159	-0.18275	797.738	867.907	0
1108	27980	0	0	16.3923	9.57446	-0.453958	0.891023	4103.78	54.8441	0
1110	24126	0	0	1.416	10.6117	-0.278703	-0.960377	651.541	147.724	0
1110	34890	0	0	1.47042	10.7386	0.504078	0.863658	1124.88	130.957	0
1110	39721	0	0	1.50479	10.6776	0.999917	-0.0128502	3075.97	381.548	0
1111	46309	0	0	18.3	11.2434	-0.0278421	-0.999612	1151.34	262.035	0
1111	48639	0	0	18.2587	11.365	-0.630928	0.775841	3170.18	467.73	0
1117	25111	0	0	5.05189	5.48602	-0.265823	-0.964022	1623.9	186.329	0
1117	50816	0	0	5.1335	5.56255	0.979021	0.20376	648.926	107.114	0
1117	52390	0	0	5.07275	5.6146	0.0524534	0.998623	2410.85	242.381	0
1123	32460	0	0	1.97264	3.67731	0.017494	-0.999847	2720.94	37.9744	0
1129	18321	0	0	5.04309	15.1599	-0.0290913	-0.999577	921.793	772.792	0
1129	41750	0	0	5.05883	15.274	0.242699	0.970102	934.847	416.88	0
1129	48767	0	0	5.10116	15.2305	0.975498	0.220007	911.788	352.781	0
1130	38367	0	0	1.77181	13.8079	0.775853	-0.630914	117.56	645.883	0
1136	10635	0	0	15.269	2.0104	0.0690348	-0.997614	3040.2	398.253	0
1137	52730	0	0	25.6366	9.41977	0.331219	0.943554	696.178	43.0581	0
1138	35236	0	0	17.0534	3.32044	0.382885	-0.923796	2616.79	143.269	0
1139	42769	0	0	22.1544	6.21925	-0.756224	-0.654313	613.168	616.673	0
1144	28995	0	0	20.5918	6.8739	0.710451	0.703746	565.573	467.789	0
1149	26132	0	0	13.3167	13.5532	0.119151	-0.992876	4538.26	2462.13	0
1152	34832	0	0	5.55604	15.6051	0.997519	-0.0703965	3967.85	606.694	0
1152	52211	0	0	5.41726	15.573	-0.865559	-0.500807	3750.11	1329.07	0
1153	19871	0	0	3.56816	5.86242	-0.793968	-0.607959	4421.13	564.497	0
1157	12359	0	0	19.5302	7.09663	-0.625604	-0.780141	555.421	604.786	0
1157	23162	0	0	19.5636	7.18891	0.0178253	0.999841	1148.77	590.499	0
1159	11757	0	0	24.0174	1.62127	0.523149	0.852241	1405.53	462.356	0
1159	13532	0	0	24.0472	1.56364	0.997647	-0.0685543	28.9961	226.224	0
1159	42405	0	0	23.9339	1.53129	-0.810653	-0.585527	811.796	162.926	0
1160	15210	0	0	6.77987	7.11134	-0.685969	0.727631	2843.83	1388.43	0
1161	36973	0	0	20.2012	11.5282	0.834976	-0.550286	890.472	42.1637	0
1161	44323	0	0	20.1466	11.5016	-0.083501	-0.996508	121.45	168.893	0
1163	11113	0	0	24.0733	2.40902	-0.592835	-0.805324	665.18	290.664	0
1163	39739	0	0	24.1703	2.45301	0.9964	-0.0847805	1592.43	339.151	0
1164	18044	0	0	7.66944	4.05847	-0.677962	-0.735097	3149.26	857.864	0
1164	52173	0	0	7.77739	4.09276	0.977889	-0.209126	3540.07	1482.11	0
1165	41956	0	0	18.6402	11.8771	-0.605868	0.795565	-2520.7	4847.97	1
1165	47010	0	0	18.7135	11.7579	0.437568	-0.899185	2279.8	1417.52	1
1165	51136	0	0	18.7513	11.8367	0.97519	0.221371	-4984.7	695.986	1
1168	22647	0	0	15.8339	2.99025	-0.700806	-0.713352	1723.37	447.924	0
1168	29943	0	0	15.9086	3.07372	0.631634	0.775267	-188.703	119.982	0
1168	41924	0	0	15.848	3.08017	-0.447722	0.894173	2664.62	163.249	0
1173	34237	0	0	26.0085	8.4076	0.973237	-0.229802	1302.96	372.126	0
1176	29643	0	0	23.488	6.98658	0.961833	0.273638	1435.14	180.222	0
1176	36989	0	0	23.445	7.02386	0.127684	0.991815	-159.583	280.48	0
1179	43103	0	0	20.8555	1.45262	-0.723784	-0.690026	-119.782	106.352	0
1179	45158	0	0	20.9647	1.46358	0.845223	-0.534413	2309.57	423.658	0
1180	11694	0	0	20.6354	9.26151	-0.772878	-0.634554	242.412	630.667	0
1180	17176	0	0	20.6947	9.37746	0.0623589	0.998054	44.4914	555.057	0
1183	42304	0	0	23.0379	6.49817	0.833832	-0.552019	1757.84	180.725	0
1184	26629	0	0	1.88713	11.4353	-0.801705	-0.597721	4087.98	534.088	0
1184	50053	0	0	2.00823	11.5034	0.927218	0.374521	3673.52	363.249	0
1185	33916	0	0	3.76392	14.2587	-0.954715	-0.297522	3079	604.153	0
1188	17112	0	0	10.7267	3.82283	-0.0876379	-0.996152	4110.24	930.791	0
1188	35605	0	0	10.7403	3.95476	0.117511	0.993072	2537.76	22.0439	0
1190	16481	0	0	6.80605	11.0559	-0.971152	0.238462	381.35	881.688	0
1193	47307	0	0	2.67519	3.95273	0.470271	-0.882522	1865.03	2.5045	0
1193	48793	0	0	2.61305	3.95531	-0.543476	-0.839424	533.531	252.645	0
1200	15025	0	0	2.77672	10.4153	-0.668888	-0.743363	5308.11	209.152	0
1200	23456	0	0	2.8514	10.4004	0.338711	-0.94089	1335.46	509.595	0
1200	38262	0	0	2.89824	10.4518	0.968539	-0.248862	682.884	291.603	0
1203	27961	0	0	14.9686	3.15786	0.991976	-0.126424	2894.88	1711.8	0
1203	51836	0	0	14.869	3.12195	-0.682683	-0.730714	3172.59	1401.22	0
1205	49142	0	0	23.0533	9.68738	-0.789897	0.613239	223.1	68.0123	0
1206	16300	0	0	17.4372	2.44662	0.885326	0.46497	286.162	119.047	0
1206	33137	0	0	17.3146	2.45972	-0.766478	0.64227	1765.09	49.3871	0
1206	51532	0	0	17.31	2.37045	-0.827811	-0.561007	441.915	73.5961	0
1216	45640	0	0	15.2983	9.94558	-0.967707	0.252078	574.616	297.747	0
1222	34652	0	0	20.8183	4.38038	-0.892084	0.451869	1728.14	106.188	0
1223	35755	0	0	2.98852	9.67565	-0.787403	0.616439	977.343	503.905	0
1226	24340	0	0	9.08614	6.06336	-0.973808	-0.227374	201.971	109.759	0
1226	30335	0	0	9.11205	6.1376	-0.625249	0.780426	5124.41	1020.19	0
1226	45744	0	0	9.1352	6.01018	-0.310679	-0.950515	5635.41	1143.93	0
1228	22386	0	0	6.49377	13.7356	-0.80554	0.592542	287.649	1071.7	0
1228	34633	0	0	6.57485	13.7369	0.782854	0.622205	7644.92	478.154	0
1230	19493	0	0	12.1305	4.63627	-0.992809	0.119713	2574.48	702.65	0
1231	24365	0	0	19.7709	7.76679	-0.144184	0.989551	851.812	816.62	0
1231	33788	0	0	19.7135	7.72155	-0.927153	0.374682	3209.44	504.57	0
1232	12750	0	0	8.62044	6.07859	-0.926033	-0.377442	596.366	1067.56	0
1232	44559	0	0	8.74567	6.12182	0.961735	0.273981	3771.49	1826.34	0
1238	37562	0	0	1.42808	8.44485	0.864434	0.502746	3388.09	152.313	0
1239	31027	0	0	13.7257	13.6677	0.735864	-0.67713	8439.7	902.456	0
1239	45898	0	0	13.6377	13.7437	-0.777169	0.629292	6489.42	375.813	0
1240	47751	0	0	21.9614	7.39117	-0.94299	0.33282	2302.07	137.725	0
1246	11223	0	0	2.48051	9.87806	0.905981	-0.423318	751.731	27.6943	0
1246	46782	0	0	2.43006	9.84342	0.0661131	-0.997812	902.906	113.634	0
1246	50868	0	0	2.37151	9.92857	-0.908586	0.417699	1231.92	129.221	0
1249	19554	0	0	24.2722	6.28706	0.003546	-0.999994	77.4177	122.781	0
1249	38528	0	0	24.328	6.32032	0.875971	-0.482364	2811.18	196.587	0
1251	26420	0	0	19.069	8.65601	-0.670994	-0.741462	215.6	237.776	0
1256	16494	0	0	2.91883	6.74945	0.965189	0.261553	363.457	147.944	0
1256	37975	0	0	2.89767	6.69163	0.571053	-0.820913	1994.47	48.6525	0
1258	29122	0	0	1.2465	8.81755	0.971922	-0.235302	2300.38	79.6122	0
1260	24527	0	0	14.2522	3.33762	-0.87089	-0.491477	908.9	138.919	0
1260	40438	0	0	14.2971	3.44482	-0.26346	0.96467	5174.97	465.98	0
1261	26880	0	0	7.57938	11.0616	-0.755393	0.655272	1461.11	2013.96	0
1264	24022	0	0	13.2079	8.75533	-0.388993	0.921241	7091.57	124.874	0
1269	13251	0	0	22.4632	7.08419	-0.105115	-0.99446	-141.677	12.6902	0
1269	25534	0	0	22.4126	7.12023	-0.9036	-0.428377	333.017	91.2719	0
1270	10375	0	0	11.467	13.8129	0.827452	-0.561536	294.407	1539.07	0
1276	11091	0	0	21.7345	2.32358	-0.300004	0.953938	1975.07	310.495	0
1276	23866	0	0	21.6876	2.27388	-0.970096	0.242722	1811.15	401.796	0
1276	39966	0	0	21.8163	2.29137	0.870318	0.49249	458.451	37.9734	0
1278	15398	0	0	8.23549	4.80691	0.992601	-0.12142	3007.27	97.9198	0
1278	36619	0	0	8.10717	4.83747	-0.940827	0.338887	2011.86	319.58	0
1280	10796	0	0	14.0251	9.60062	0.250652	-0.968077	5084.93	92.5002	0
1280	19765	0	0	14.0225	9.70238	0.201963	0.979393	4332.14	1198.47	0
1287	11258	0	0	22.8523	7.91545	0.952055	-0.305928	2315.58	74.7923	0
1287	23236	0	0	22.8123	7.88073	0.166273	-0.98608	188.948	240.076	0
1287	31585	0	0	22.7596	7.95619	-0.869291	0.4943	3029.83	371.611	0
1288	37926	0	0	20.8784	7.21095	0.443288	0.896379	840.769	57.3287	0
1289	13193	0	0	2.75035	10.7873	-0.473655	0.88071	901.309	257.086	0
1289	32293	0	0	2.83875	10.7168	0.964601	-0.263712	2996.91	787.924	0
1293	27505	0	0	23.2185	6.01835	-0.643511	0.765437	2627.19	443.568	0
1293	46664	0	0	23.2802	5.90016	0.259186	-0.965827	1037.05	53.5418	0
1294	46365	0	0	24.492	5.13259	0.437351	-0.899291	590.984	398.793	0
1303	48085	0	0	2.24343	5.14757	-0.792126	-0.610357	2902.36	485.647	0
1305	31371	0	0	26.3142	2.63855	-0.437811	-0.899067	584.162	149.431	0
1307	25725	0	0	20.5208	3.82256	0.996432	0.0844034	1090.93	330.495	0
1309	32736	0	0	10.6518	12.1719	-0.632937	-0.774203	2596.61	812.79	0
1309	38409	0	0	10.7355	12.1913	0.909299	-0.416143	1967.76	962.004	0
1309	40435	0	0	10.7282	12.2484	0.773488	0.633811	69.3011	225.139	0
1310	38813	0	0	5.90473	13.3285	0.694037	-0.719939	-1259.62	429.415	0
1311	40961	0	0	24.1549	9.03515	0.442694	0.896673	3.96425	477.666	0
1321	30289	0	0	21.2306	3.82969	0.594498	-0.804097	1606.73	169.379	0
1321	43325	0	0	21.1752	3.93995	-0.291291	0.956634	1022.71	292.585	0
1321	48475	0	0	21.1683	3.82263	-0.400865	-0.916137	381.689	202.086	0
1326	17171	0	0	16.6329	5.37793	0.778585	-0.627539	2534.35	335.98	0
1326	23398	0	0	16.5322	5.45897	-0.779919	0.62588	2455.66	382.006	0
1329	16688	0	0	1.95729	7.35465	0.487159	-0.873313	3500.05	628.404	0
1329	19022	0	0	1.85958	7.40356	-0.991027	-0.133659	3400.7	518.283	0
1329	35871	0	0	1.92805	7.47843	0.0448391	0.998994	3937.82	446.782	0
1331	21457	0	0	8.90091	2.40543	-0.176324	-0.984332	7183.79	713.488	0
1331	21845	0	0	8.9622	2.45378	0.998754	-0.0498988	518.268	254.096	0
1331	44775	0	0	8.87172	2.49154	-0.736872	0.676033	3453.84	706.305	0
1332	17666	0	0	24.4391	6.19282	-0.860645	-0.509206	316.751	56.6775	0
1333	10569	0	0	13.5532	9.15381	-0.692694	0.721232	4733.74	1147.56	0
1333	14660	0	0	13.6205	9.1573	0.616026	0.787726	2177.96	1433.44	0
1333	22396	0	0	13.5831	9.06564	-0.111717	-0.99374	4747.84	794.455	0
1335	50823	0	0	13.2612	12.424	-0.454019	-0.890992	6533.85	2747.86	0
1339	51295	0	0	12.3579	7.58847	-0.568534	0.82266	5175.14	712.206	0
1339	52126	0	0	12.3262	7.53083	-0.999648	0.0265128	-183.824	180.427	0
1341	51574	0	0	13.7944	14.8465	0.0696619	0.997571	8178.45	1230.54	0
1343	12834	0	0	23.1488	4.28555	0.863075	0.505075	-25.0426	24.8364	0
1343	38665	0	0	23.1452	4.22767	0.793923	-0.608018	693.511	22.3709	0
1345	12567	0	0	20.8897	10.5847	0.947516	0.319707	60.3684	318.567	1
1346	25933	0	0	9.21353	1.80097	0.255378	-0.966841	5042.48	680.875	0
1346	27358	0	0	9.12391	1.88687	-0.976873	0.213821	4259.24	708.121	0
1347	23633	0	0	12.3969	14.052	0.911392	0.411539	1311.43	1893.83	0
1349	11802	0	0	5.92252	9.40661	0.579612	-0.814892	717.178	93.6079	0
1349	23843	0	0	5.94749	9.4659	0.988802	0.149232	2482.55	897.054	0
1349	24444	0	0	5.8614	9.40114	-0.416255	-0.909248	5932.68	930.873	0
1349	30420	0	0	5.8497	9.5054	-0.606889	0.794787	4739.27	2121.86	0
1355	19397	0	0	10.4768	3.96491	0.864607	-0.50245	531.194	155.331	0
1355	39931	0	0	10.3493	3.99262	-0.99517	-0.0981672	-54.245	747.827	0
1355	46878	0	0	10.4793	4.02892	0.90199	0.431758	78.5095	280.928	0
1357	25807	0	0	19.2151	12.1238	-0.391498	-0.920179	-16.0272	187.556	0
1357	41471	0	0	19.2964	12.1922	0.973843	0.227222	582.191	114.5	0
1358	32268	0	0	22.1875	2.98108	0.0163929	0.999866	653.253	263.179	0
1359	16205	0	0	15.6484	15.6795	-0.839643	0.543138	658.386	3.92285	0
1359	44008	0	0	15.6462	15.6175	-0.874387	-0.48523	1.62213	182.559	0
1360	18050	0	0	16.0942	6.06682	-0.772222	-0.635353	-364.108	77.4286	0
1361	14826	0	0	5.26853	4.0673	0.92939	0.3691	2670.48	409.086	0
1364	28757	0	0	24.6051	3.76498	-0.391863	-0.920024	403.178	178.901	0
1371	18655	0	0	14.569	14.3632	0.675345	0.737502	-17360	1154.44	1
1371	34820	0	0	14.5294	14.2398	0.119822	-0.992795	4298.99	1363.99	1
1373	11850	0	0	11.0332	15.8139	0.999865	-0.0164154	144.551	454.784	0
1373	12523	0	0	10.9964	15.7563	0.447981	-0.894043	11289.3	1413.58	0
1373	36725	0	0	10.9014	15.8065	-0.991719	-0.128429	121.133	292.04	0
1375	33575	0	0	10.6639	1.51481	-0.707686	-0.706527	775.566	19.7795	0
1375	37077	0	0	10.6939	1.61338	-0.196146	0.980575	4255.33	566.612	0
1375	39563	0	0	10.7615	1.54025	0.962189	-0.272384	2519.95	317.44	0
1377	12511	0	0	1.66868	8.73703	0.223992	-0.974591	1398.09	83.3906	0
1377	45169	0	0	1.71332	8.78293	0.980331	-0.197363	1745.25	198.216	0
1379	15728	0	0	14.9449	4.63618	0.421128	-0.907001	3484.17	86.2056	0
1379	33877	0	0	14.9838	4.70609	0.992043	0.1259	65.4477	606.737	0
1379	43163	0	0	14.878	4.64163	-0.566353	-0.824162	206.797	95.5394	0
1379	52623	0	0	14.8876	4.75878	-0.425431	0.904991	2410.74	282.414	0
1380	11600	0	0	11.1824	6.5599	0.943354	-0.331787	1900.92	853.602	0
1380	13225	0	0	11.0996	6.52727	-0.461692	-0.88704	4781.4	1929.95	0
1383	33092	0	0	20.6104	3.24581	-0.284059	-0.958807	1294.24	851.411	0
1383	50232	0	0	20.6769	3.36925	0.643932	0.765082	318.345	120.844	0
1385	11777	0	0	16.2372	12.2275	0.570097	0.821578	-75.647	481.565	0
1385	31163	0	0	16.2611	12.1735	0.992825	-0.119574	355.826	682.296	0
1386	48680	0	0	19.2292	4.33767	0.898172	-0.439644	3253.05	335.011	0
1388	23587	0	0	8.59391	8.06447	0.37427	-0.92732	6841.29	984.342	0
1388	48265	0	0	8.63881	8.12001	0.988115	-0.153714	-839.716	332.265	0
1390	18439	0	0	24.6964	8.38197	-0.485683	0.874135	766.572	685.551	0
1390	19275	0	0	24.6608	8.32654	-0.996794	0.0800123	3450.99	127.985	0
1390	21488	0	0	24.8	8.3201	0.999923	-0.0124486	4387.82	249.166	0
1390	36659	0	0	24.7697	8.26328	0.563444	-0.826155	478.293	226.059	0
1395	31723	0	0	24.2659	7.51197	0.779991	0.62579	1033.09	688.575	0
1395	37080	0	0	24.2367	7.39963	0.376944	-0.926236	1430.87	425.375	0
1400	19935	0	0	18.316	1.6424	0.130203	-0.991487	2322.53	515.585	0
1402	29680	0	0	11.1621	3.53248	-0.291348	-0.956617	3059.47	897.053	0
1403	14703	0	0	4.86283	15.8338	-0.692091	-0.72181	270.613	35.8345	0
1407	22942	0	0	18.7154	12.3983	0.353611	0.935393	-334.052	24.0302	0
1409	19904	0	0	18.5827	11.7571	-0.577499	0.816391	3834.56	4203.09	1
1409	20906	0	0	18.5583	11.6962	-0.982036	-0.188695	191.004	24.1217	0
1410	32148	0	0	6.67241	12.4364	0.380109	0.924942	6902.01	1337.09	0
1410	45298	0	0	6.65388	12.3276	0.0525849	-0.998616	7343.34	1090.16	0
1410	52612	0	0	6.70354	12.3614	0.918251	-0.395999	-943.189	49.7993	0
1412	26067	0	0	2.18312	15.1737	0.938123	-0.346302	184.395	240.395	0
1413	37013	0	0	21.5542	9.81712	-0.956511	0.291695	6280.87	524.539	0
1413	45504	0	0	21.6774	9.79633	0.999272	-0.0381486	6351.5	699.625	0
1417	49296	0	0	2.27423	10.257	0.750243	-0.661162	1340.24	134.71	0
1418	11542	0	0	11.0882	3.08277	-0.90137	0.433049	2107.01	737.159	0
1418	28246	0	0	11.1432	3.11449	0.0713929	0.997448	5341.92	927.935	0
1418	31155	0	0	11.1595	3.00588	0.361558	-0.93235	7267.83	540.086	0
1422	28822	0	0	4.58054	10.4395	-0.531221	-0.847233	8607.36	980.755	0
1422	34468	0	0	4.68481	10.4703	0.909297	-0.416147	703.221	566.043	0
1422	36264	0	0	4.66518	10.5559	0.642505	0.766281	6699.55	401.844	0
1422	42069	0	0	4.58047	10.5618	-0.530459	0.847711	3086.72	1154.14	0
1424	41016	0	0	1.91024	2.32963	0.284679	0.958623	4775.75	679.172	0
1429	38503	0	0	19.5456	6.62088	0.180267	-0.983618	1445.85	179.355	0
1429	46736	0	0	19.5879	6.72395	0.818321	0.574761	127.345	74.0061	0
1431	16817	0	0	3.00705	6.23303	-0.302013	-0.953304	2959.52	565.243	0
1431	18667	0	0	2.95724	6.28695	-0.973704	-0.227817	3151.66	56.4925	0
1431	40897	0	0	3.07828	6.2479	0.657227	-0.753693	3062.84	661.628	0
1434	33003	0	0	14.5654	15.1598	-0.262103	-0.96504	-25.7089	68.2283	0
1434	35049	0	0	14.5945	15.2659	0.267877	0.963453	180.384	427.618	0
1440	35941	0	0	19.8455	2.52872	0.421885	0.906649	225.341	237.517	0
1440	39329	0	0	19.806	2.40921	-0.202422	-0.979298	932.928	562.64	0
1441	13468	0	0	6.76572	14.8078	0.670055	0.742312	6612.42	1531.79	0
1442	33575	0	0	10.6481	1.41232	-0.46578	0.8849	6335.09	440.119	0
1443	14259	0	0	3.64297	2.88156	-0.795823	-0.605529	892.628	149.243	0
1443	45318	0	0	3.70447	2.8525	0.036868	-0.99932	1492.84	95.4523	0
1444	24017	0	0	4.57259	5.56533	0.95462	-0.297827	849.429	38.8806	0
1446	25436	0	0	14.1096	9.13997	-0.620093	-0.784528	1371.26	664.571	0
1446	31238	0	0	14.1729	9.12881	0.313678	-0.949529	3480.56	264.219	0
1446	52706	0	0	14.1419	9.26025	-0.144014	0.989576	5343.77	307.506	0
1447	29133	0	0	14.4576	15.4208	-0.503002	0.864285	574.12	730.159	0
1447	29530	0	0	14.4334	15.3481	-0.918869	-0.394563	144.941	535.513	0
1447	35049	0	0	14.5425	15.3564	0.9678	-0.251719	657.714	12.3732	0
1450	12500	0	0	10.2801	1.60669	0.315957	0.948774	5663.63	712.779	0
1450	51412	0	0	10.2239	1.58951	-0.795785	0.605579	1249.35	184.081	0
1452	33942	0	0	2.63391	11.3718	0.372746	0.927934	1260.39	18.3617	0
1454	23545	0	0	20.888	6.05844	-0.262536	0.964922	1701.21	629.537	0
1458	20341	0	0	26.7334	8.22824	0.737083	0.675802	960.843	746.318	0
1458	48834	0	0	26.6415	8.18717	-0.995255	-0.097303	3978.51	396.373	0
1461	28038	0	0	3.88243	4.74848	-0.596342	0.80273	2092.18	194.129	0
1461	41361	0	0	3.93024	4.64266	0.208108	-0.978106	2216.38	265.471	0
1462	36350	0	0	6.62817	5.36697	0.950727	-0.310028	1700.65	124.477	0
1464	16801	0	0	1.85443	12.405	-0.857982	-0.51368	2596.58	831.921	0
1469	12268	0	0	4.38351	2.47688	-0.752453	0.658646	2344.93	333.807	0
1470	11864	0	0	7.7024	3.93	-0.721316	-0.692606	523.185	490.987	0
1470	18044	0	0	7.68747	3.99246	-0.957383	0.288821	873.509	814.088	0
1470	34921	0	0	7.8103	3.95998	0.975009	-0.222167	692.443	165.413	0
1471	10635	0	0	15.3209	1.98363	-0.854805	-0.51895	369.567	18.1768	0
1473	17339	0	0	11.1904	12.9394	0.634591	-0.772848	7240.26	1397.35	0
1473	31459	0	0	11.0974	12.9635	-0.933343	-0.358985	-692.736	537.895	0
1474	13721	0	0	10.6016	3.01644	-0.668941	0.743315	4794.27	634.519	0
1474	34483	0	0	10.5773	2.95648	-0.997413	-0.0718822	438.688	124.961	0
1475	32163	0	0	10.4873	9.63168	-0.572235	0.82009	4506.47	1220.51	0
1479	29458	0	0	8.44548	7.21467	0.680842	-0.732431	1555.22	171.504	0
1479	33309	0	0	8.37704	7.20114	-0.346354	-0.938104	6019.01	238.339	0
1479	42198	0	0	8.4643	7.28158	0.962669	0.270683	331.646	106.169	0
1480	35434	0	0	2.19739	6.08275	0.560482	-0.828166	1201.54	268.671	0
1481	23538	0	0	8.91516	12.7284	0.632443	-0.774607	6144.03	1454.59	0
1486	29090	0	0	25.915	2.70683	-0.595088	-0.803661	62.3342	5.99924	0
1486	32412	0	0	25.8849	2.76825	-0.999814	0.0193038	819.803	111.986	0
1486	33739	0	0	26.0004	2.82911	0.549906	0.835226	689.672	122.324	0
1488	21019	0	0	9.49846	13.8513	-0.450572	-0.89274	12247	1945.69	0
1488	48354	0	0	9.4662	13.8992	-0.998493	-0.0548827	-393.104	684.874	0
1489	37624	0	0	6.32416	8.21941	0.360694	0.932684	5673.46	1042.76	0
1491	32737	0	0	7.77484	7.74638	0.919915	0.392118	851.681	863.74	0
1492	19008	0	0	13.3953	5.61744	-0.925018	0.379923	1593.26	1107.15	0
1492	44018	0	0	13.4513	5.51676	-0.165193	-0.986261	2734	1409.01	0
1492	47502	0	0	13.4872	5.65921	0.322529	0.94656	2235.04	991.513	0
1495	28400	0	0	26.5752	4.68143	0.309209	-0.950994	326.878	176.042	0
1497	24334	0	0	9.5659	9.72378	-0.746139	0.66579	857.258	325.221	0
1497	34759	0	0	9.55887	9.66699	-0.886003	-0.463679	107.87	597.718	0
1498	52358	0	0	7.12924	8.15712	-0.92897	-0.370154	825.621	1.76555	0
1500	16440	0	0	26.7044	5.93551	-0.227424	0.973796	404.962	234.182	0
1500	29125	0	0	26.7695	5.86088	0.933752	-0.35792	1036.76	187.165	0
1501	50849	0	0	3.29072	4.54978	-0.990537	0.137243	398.986	17.1154	0
1501	52673	0	0	3.34076	4.60552	-0.245278	0.969453	2350.86	66.9205	0
1503	11075	0	0	19.1635	1.73363	-0.780924	0.624626	3336.21	108.439	0
1504	12254	0	0	5.38831	2.15231	-0.647862	0.761758	4641.45	1253.13	0
1504	40474	0	0	5.36593	2.09083	-0.983766	-0.179454	-251.266	374.714	0
1506	46092	0	0	24.9493	2.94923	-0.786833	0.617166	2005.07	167.301	0
1509	41824	0	0	10.3532	15.6727	0.640559	0.767909	16786.2	232.706	0
1513	18955	0	0	4.71136	8.78807	-0.999036	0.043908	2155.69	185.791	0
1521	17262	0	0	20.7253	4.60409	0.776906	-0.629616	4859.82	184.182	0
1523	22480	0	0	7.19176	15.5139	0.982491	-0.186308	2153.53	1314.51	0
1523	38126	0	0	7.10037	15.4757	-0.551717	-0.834032	12882.3	277.243	0
1523	52281	0	0	7.17523	15.567	0.709365	0.704842	8692.67	2257.12	0
1524	22634	0	0	10.8602	1.9344	0.962456	0.271436	318.211	446.131	0
1527	22024	0	0	16.0621	13.6244	-0.450833	-0.892608	366.286	106.7	0
1527	25995	0	0	16.0619	13.7523	-0.455325	0.890325	2465.56	678.733	0
1527	36571	0	0	16.13	13.6261	0.494624	-0.869107	1057.99	128.656	0
1528	20270	0	0	3.74906	6.89724	0.808314	-0.588752	650.288	0.935776	0
1528	34977	0	0	3.6317	6.9189	-0.965086	-0.261933	1656.27	350.007	0
1530	11077	0	0	23.7315	6.34726	-0.798969	-0.601372	268.134	179.339	0
1537	51680	0	0	10.2104	13.0185	-0.205192	-0.978722	15425.2	588.404	0
1538	25567	0	0	26.8312	8.58243	0.404008	0.914756	-180.524	511.84	0
1542	28257	0	0	21.3909	5.79026	-0.9761	-0.217322	1706.9	497.728	0
1542	33206	0	0	21.4482	5.74474	0.00990927	-0.999951	880.129	577.842	0
1551	27507	0	0	6.97052	7.40284	-0.803308	0.595564	2344.22	544.741	0
1551	34696	0	0	7.06607	7.40234	0.808372	0.588673	5666.87	703.531	0
1551	50589	0	0	7.01325	7.30853	-0.0838364	-0.99648	6713.5	854.508	0
1552	17232	0	0	5.89566	8.3912	0.0526524	0.998613	4025.27	45.2119	0
1555	24445	0	0	2.61876	5.04629	-0.686841	0.726808	1776.44	321.537	0
1555	25899	0	0	2.73219	5.00859	0.985165	0.171607	2335.56	202.883	0
1556	35493	0	0	3.2942	6.21181	-0.913773	-0.406226	3980.18	569.026	0
1556	48537	0	0	3.359	6.30261	0.0856371	0.996326	7427.62	391.198	0
1563	21816	0	0	11.2593	2.07572	0.56121	0.827673	2246.21	177.367	0
1565	12528	0	0	9.97327	14.4521	0.975545	-0.219801	4095.72	351.242	0
1568	31418	0	0	5.70695	11.9494	0.640019	0.768359	7736.25	543.218	0
1568	50043	0	0	5.71787	11.8557	0.797534	-0.603274	2300.46	580.041	0
1568	51623	0	0	5.61144	11.8529	-0.762333	-0.647185	9800.13	1704.64	0
1572	24179	0	0	9.90469	1.1528	0.419545	0.907735	2833.25	133.128	0
1580	14190	0	0	15.8229	15.5118	0.943191	-0.332252	867.436	67.4933	0
1580	44390	0	0	15.699	15.5037	-0.892774	-0.450505	211.806	279.062	0
1581	16220	0	0	9.68783	15.3381	0.366832	0.930287	13006.7	2332.51	0
1583	21674	0	0	2.35031	10.0791	0.767078	-0.641554	416.122	340.821	0
1583	43449	0	0	2.26293	10.1447	-0.830428	0.557126	386.581	78.823	0
1583	49296	0	0	2.31122	10.1688	0.0530227	0.998593	800.189	24.8858	0
1584	17964	0	0	1.56953	14.8635	-0.0506899	-0.998714	-86.5348	81.7369	0
1585	17942	0	0	6.84472	2.0636	0.791513	0.611153	491.039	803.534	0
1587	37948	0	0	16.1715	3.32295	0.986382	0.164471	158.205	167.103	0
1587	45337	0	0	16.0669	3.27302	-0.748512	-0.663121	-203.568	197.639	0
1588	23161	0	0	5.09811	4.47754	-0.988688	-0.149984	1159.88	730.534	0
1588	26399	0	0	5.24062	4.48999	0.999718	0.0237284	2137.61	229.254	0
1588	32164	0	0	5.21231	4.43112	0.60371	-0.797204	876.345	166.742	0
1590	25536	0	0	7.44688	10.4975	0.971213	-0.238213	-264.77	367.888	0
1590	47693	0	0	7.32003	10.4696	-0.780921	-0.62463	1229.68	204.332	0
1591	16495	0	0	7.42673	4.12993	-0.728658	-0.684878	1764.9	1076.92	0
1591	27106	0	0	7.48106	4.11658	0.324363	-0.945933	4317.26	200.921	0
1591	27383	0	0	7.51603	4.16408	0.999722	-0.0235806	1054.71	42.9115	0
1598	14028	0	0	6.65577	10.3921	-0.316628	0.94855	1472.14	677.711	0
1598	17893	0	0	6.61221	10.307	-0.954508	-0.298185	1979.29	1437.6	0
1598	34966	0	0	6.71996	10.3805	0.624882	0.780719	5440.62	1171.76	0
1598	42837	0	0	6.68357	10.2594	0.0907093	-0.995877	4500.36	1615.97	0
1613	15544	0	0	5.82428	8.14549	-0.512025	-0.858971	4257.31	245.183	0
1615	12948	0	0	5.6424	9.60379	0.962061	0.272833	3620.57	1585.35	0
1615	24945	0	0	5.54711	9.61636	-0.858622	0.51261	2317.99	1335.4	0
1618	15281	0	0	18.787	8.45355	-0.966307	-0.257392	1130.73	762.347	0
1618	29976	0	0	18.8089	8.51154	-0.557507	0.830172	3397.4	321.92	0
1619	42460	0	0	8.90592	7.69077	-0.214908	0.976634	3682.76	854.871	0
1621	10162	0	0	23.7509	1.76605	0.966373	0.257143	257.789	0.305815	0
1621	18297	0	0	23.6797	1.70075	-0.339986	-0.940431	-6.67273	129.099	0
1622	41395	0	0	11.663	3.8709	-0.349685	0.936867	3592.74	457.705	0
1624	11908	0	0	2.14715	7.33707	-0.560148	-0.828392	2775.51	298.789	0
1644	50177	0	0	4.9691	13.2995	-0.697884	0.716211	417.878	265.809	0
1644	52097	0	0	5.02521	13.2131	0.370213	-0.928947	1392.36	211.773	0
1654	15607	0	0	7.18739	6.34919	0.536721	-0.84376	2963.13	1117.38	0
1654	16104	0	0	7.18744	6.44582	0.537444	0.8433	3037.83	746.965	0
1654	45011	0	0	7.10077	6.38454	-0.974087	-0.226175	1375.65	579.19	0
1654	45556	0	0	7.12285	6.44388	-0.589029	0.808112	1077.72	239.443	0
1657	17526	0	0	14.1753	3.62361	-0.840172	0.542319	4223.14	763.986	0
1662	10729	0	0	17.8626	7.27327	-0.930957	0.365129	2931	77.8595	0
1662	17066	0	0	17.981	7.30205	0.661176	0.750231	711.452	14.24	0
1663	45378	0	0	23.6526	9.36235	0.455613	-0.890178	386.158	571.17	0
1666	24275	0	0	26.4013	8.92552	0.592534	0.805546	75.0579	391.585	0
1667	19604	0	0	24.6025	1.29185	-0.253318	0.967383	1378.89	202.617	0
1667	23724	0	0	24.6888	1.18679	0.899299	-0.437333	810.373	135.436	0
1667	25085	0	0	24.6108	1.14544	-0.142754	-0.989758	845.032	65.378	0
1667	51423	0	0	24.5568	1.18175	-0.863576	-0.504218	39.1658	68.3919	0
1673	19944	0	0	9.37266	15.2577	0.506658	0.862147	9613.67	1694.41	0
1675	27914	0	0	11.2433	5.83544	-0.249312	0.968423	3647.08	645.859	0
1678	16092	0	0	3.10505	2.786	0.15464	-0.987971	2443.59	98.5117	0
1680	12804	0	0	1.41818	7.30403	0.999389	0.0349529	2852.86	203.872	0
1680	25080	0	0	1.38699	7.24709	0.502861	-0.864367	367.039	116.109	0
1680	29851	0	0	1.38674	7.35644	0.500721	0.865609	4143.74	534.545	0
1683	10531	0	0	8.88889	12.1502	0.601645	-0.798764	5695.35	1256.59	0
1683	13685	0	0	8.81823	12.2744	-0.379216	0.925308	6900.59	2028.16	0
1690	15133	0	0	26.5405	1.81016	0.910247	-0.414066	728.501	78.9543	0
1692	15587	0	0	10.3916	2.2275	-0.674345	0.738417	2764.34	826.152	0
1692	29578	0	0	10.4105	2.12825	-0.356764	-0.934194	4010.29	726.393	0
1692	41207	0	0	10.4529	2.23901	0.359023	0.933329	3988.86	914.486	0
1695	26039	0	0	15.4819	9.42572	-0.966517	-0.256601	1571.64	1156.57	0
1695	47433	0	0	15.5394	9.51704	-0.18623	0.982506	2770.13	827.419	0
1695	50446	0	0	15.6254	9.43035	0.981036	-0.193828	2243.29	312.115	0
1698	47420	0	0	3.41911	12.315	0.548071	-0.836432	45.4797	322.311	0
1700	12745	0	0	25.4142	4.86957	-0.993941	-0.109912	2316.72	174.463	0
1700	51034	0	0	25.5116	4.82988	0.633907	-0.773409	1298.27	86.8571	0
1703	21228	0	0	6.78906	2.58034	-0.617498	0.786572	2960.11	91.1352	0
1703	23394	0	0	6.77122	2.52755	-0.967187	-0.254065	112.696	235.106	0
1703	27816	0	0	6.8706	2.53333	0.990066	-0.1406	1988.47	8.19141	0
1707	49891	0	0	3.50131	12.7067	0.488034	0.872824	1912.38	1170.82	0
1708	33255	0	0	11.4852	2.38965	0.615649	0.788021	1987.35	469.387	0
1708	36447	0	0	11.4205	2.40084	-0.309476	0.950907	6890.14	744.176	0
1710	13097	0	0	8.45808	5.42415	-0.717162	0.696906	1227.71	1161.64	0
1710	36895	0	0	8.55715	5.42144	0.753408	0.657554	1964.09	1218.22	0
1710	46485	0	0	8.45436	5.33451	-0.773543	-0.633744	2333.84	816.051	0
1716	11769	0	0	26.0316	3.09125	0.423848	0.905733	591.255	58.8064	0
1716	33739	0	0	26.02	2.95317	0.266775	-0.963759	713.809	152.097	0
1719	25881	0	0	12.5975	13.0411	0.972047	-0.234787	1744.38	1963.65	0
1719	36377	0	0	12.5614	13.1012	0.250687	0.968068	2371.06	1098.71	0
1719	42676	0	0	12.5067	13.0259	-0.843164	-0.537656	745.929	1673.5	0
1725	33093	0	0	17.5565	12.2927	0.221553	-0.975148	544.728	753.322	0
1725	41012	0	0	17.5555	12.397	0.202277	0.979328	553.892	442.773	0
1725	46808	0	0	17.598	12.3451	0.999972	0.00751808	1103.45	571.597	0
1727	17691	0	0	2.6768	2.51391	-0.702805	-0.711382	3024.11	787.719	0
1727	32860	0	0	2.76497	2.56404	0.970616	0.240635	773.213	84.4975	0
1731	38521	0	0	1.84401	14.6916	0.128957	0.99165	-21.4876	142.529	0
1731	38713	0	0	1.77658	14.6312	-0.999905	-0.013808	1412.66	30.346	0
1733	41009	0	0	7.34249	13.6521	-0.729996	0.683452	255.339	1400.92	0
1736	32517	0	0	24.8421	4.93883	-0.245751	-0.969333	213.168	192.483	0
1737	39694	0	0	26.3829	4.6976	-0.999856	0.0169439	1959.22	311.017	0
1738	44041	0	0	20.6181	9.81194	-0.960396	0.278638	2994.95	259.91	0
1741	17076	0	0	26.0958	2.10923	0.99361	0.112864	815.628	93.9533	0
1742	46992	0	0	13.4352	9.08012	-0.997119	-0.0758555	439.017	747.57	0
1748	36150	0	0	18.6654	1.77762	-0.993187	-0.116534	1515.6	587.151	0
1748	40288	0	0	18.739	1.83349	0.378832	0.925466	1592.67	801.665	0
1748	49096	0	0	18.7571	1.74659	0.717902	-0.696144	2749.73	376.082	0
1750	12401	0	0	2.83451	13.4254	0.997207	-0.0746929	489.294	526.163	0
1751	24884	0	0	14.1108	11.3295	-0.346054	0.938214	3183.16	113.805	0
1751	28957	0	0	14.1477	11.215	0.267261	-0.963624	3674.81	386.217	0
1755	11896	0	0	6.43558	8.7269	-0.783726	-0.621107	3716.19	821.823	0
1761	37196	0	0	21.8153	4.11143	0.866076	0.499912	1596.14	826.323	0
1761	47227	0	0	21.7208	4.13932	-0.457781	0.889065	1057.84	233.887	0
1764	18310	0	0	12.1995	13.2371	0.767498	-0.641051	6891.96	2491.93	0
1764	34415	0	0	12.2039	13.303	0.839663	0.543107	179.23	1091.43	0
1764	36060	0	0	12.1324	13.2229	-0.443747	-0.896152	5725.36	2341.67	0
1772	18633	0	0	15.1786	9.33706	-0.430723	0.902484	6418.16	362.848	0
1773	12872	0	0	11.0996	6.72699	-0.806279	0.591536	119.669	794.714	0
1773	52213	0	0	11.1817	6.73682	0.641479	0.767141	3430.37	1354.02	0
1775	34241	0	0	2.38735	8.45041	0.85018	-0.526491	1024.63	187.281	0
1775	48902	0	0	2.27568	8.43799	-0.713089	-0.701074	2200.73	58.4708	0
1776	12660	0	0	26.6505	2.01294	0.813096	-0.58213	587.085	101.431	0
1776	27956	0	0	26.5945	1.99255	-0.25032	-0.968163	219.381	7.05348	0
1776	50011	0	0	26.625	2.0934	0.328562	0.944482	506.537	17.8797	0
1779	10991	0	0	15.1062	1.53178	0.474109	-0.880466	3036.63	309.34	0
1779	22079	0	0	15.0744	1.62685	-0.1525	0.988303	2897.2	835.497	0
1779	42289	0	0	15.0536	1.53432	-0.559862	-0.828586	582.524	148.829	0
1780	33569	0	0	7.8168	9.47062	0.176619	0.984279	7793.67	655.946	0
1784	35597	0	0	18.4635	7.61441	-0.998752	-0.0499422	2259.85	479.904	0
1784	42170	0	0	18.5338	7.67655	0.172823	0.984953	2302.43	585.702	0
1790	20835	0	0	4.50213	5.86209	-0.812542	0.582903	2949.21	230.358	0
1790	44299	0	0	4.59152	5.81947	0.964346	-0.264644	1271.05	263.735	0
1792	15570	0	0	8.68251	11.4261	0.797633	-0.603143	6080.74	2072.21	0
1793	31961	0	0	21.8425	1.44122	0.0315039	0.999504	434.42	86.0865	0
1793	38670	0	0	21.8929	1.41127	0.862782	0.505576	66.2119	4.91731	0
1799	20457	0	0	13.2526	11.2091	-0.635599	-0.772019	4835.26	2663.04	0
1799	33714	0	0	13.3255	11.3354	0.351052	0.936356	3304.21	1534.95	0
1800	22161	0	0	8.10752	11.1542	0.372125	0.928182	9184.08	477.936	0
1800	38507	0	0	8.03363	11.0446	-0.720829	-0.693113	8248.95	2571.51	0
1805	12913	0	0	18.2943	3.46719	-0.935341	0.353746	2631.04	653.88	0
1805	21495	0	0	18.3016	3.40199	-0.829314	-0.558783	217.85	152.975	0
1805	44294	0	0	18.4325	3.44135	0.999961	-0.00877953	547.304	90.051	0
1810	18460	0	0	4.4202	12.1426	-0.463911	0.885882	2223.23	52.2584	0
1814	10278	0	0	6.66972	12.7559	-0.759399	-0.650625	3761.95	1881.23	0
1814	12938	0	0	6.70489	12.8695	-0.262697	0.964878	12132.3	2283.27	0
1814	43304	0	0	6.79381	12.798	0.998546	-0.0539006	2098.66	864.243	0
1816	18646	0	0	6.9797	2.13632	0.368004	-0.929824	3415.63	383.426	0
1816	44327	0	0	6.92313	2.24559	-0.546766	0.837285	3124.9	489.832	0
1817	39469	0	0	2.08761	12.6374	0.87127	-0.490804	1296.47	396.498	0
1821	20500	0	0	7.32489	9.60819	-0.453377	-0.891319	1442.9	609.345	0
1821	30319	0	0	7.30529	9.70926	-0.752334	0.658782	77.8592	10.5066	0
1821	43903	0	0	7.42	9.66452	0.999657	-0.0261813	-760.088	608.59	0
1822	17527	0	0	16.8746	8.70747	0.634258	-0.773121	3781.01	22.3243	0
1822	51058	0	0	16.797	8.78266	-0.793006	0.609214	5040.14	763.061	0
1824	11559	0	0	11.3123	12.7141	0.0921604	-0.995744	8782.1	308.289	0
1824	19255	0	0	11.3744	12.8062	0.956401	0.292058	277.381	1088.6	0
1834	37745	0	0	2.17356	6.91438	0.674105	-0.738636	2186.76	217.43	0
1834	41596	0	0	2.12358	7.02786	-0.0901167	0.995931	2321.04	118.312	0
1834	45505	0	0	2.07378	6.92819	-0.85013	-0.526573	1088.46	203.732	0
1835	19841	0	0	3.62312	13.8449	0.378087	0.92577	1015.74	429.261	0
1837	16078	0	0	12.9387	15.1582	0.997905	0.0646928	-568.481	283.335	0
1841	12274	0	0	18.9757	9.42406	-0.873438	0.486935	2157.01	48.4258	0
1844	30996	0	0	4.12048	5.37986	-0.282438	-0.959286	3198.33	243.845	0
1844	39926	0	0	4.08141	5.42324	-0.983641	-0.180137	2016.46	48.9	0
1847	20643	0	0	5.57822	13.9759	0.120835	0.992673	3529.76	314.447	0
1848	12025	0	0	15.0236	8.54267	0.864901	-0.501942	1814.86	872.999	0
1849	19323	0	0	13.9379	7.63812	-0.278858	0.960332	5223.51	582.56	0
1849	38605	0	0	14.0055	7.62474	0.633017	0.774138	-209.717	332.145	0
1850	11079	0	0	16.2887	12.3864	-0.995257	0.0972768	3130.68	596.683	0
1856	37207	0	0	14.7559	11.3622	-0.273473	0.96188	6692.8	832.249	0
1861	30311	0	0	24.3247	9.14295	0.71195	-0.70223	242.642	22.0117	0
1861	40961	0	0	24.2258	9.13997	-0.667744	-0.744391	120.942	313.229	0
1864	10926	0	0	12.0392	11.4038	0.15372	-0.988114	10494.1	756.181	0
1864	38856	0	0	12.0885	11.4488	0.97245	-0.233111	2048.63	639.575	0
1865	10663	0	0	16.0107	14.7802	0.27659	-0.960988	558.912	26.2591	0
1865	45742	0	0	15.9462	14.7937	-0.64083	-0.767683	104.888	200.451	0
1870	45117	0	0	4.77918	14.8234	0.929634	0.368485	4382.04	115.022	0
1872	46445	0	0	17.563	3.79027	-0.226108	0.974102	3984.76	370.078	0
1873	13214	0	0	9.42908	4.09696	0.88477	0.466027	869.635	440.632	0
1874	21000	0	0	20.4909	1.23371	-0.930551	0.366162	750.466	120.292	0
1874	25138	0	0	20.5424	1.27228	-0.0902908	0.995915	1546.65	340.455	0
1880	32786	0	0	3.54044	15.4309	0.598397	-0.8012	148.813	21.932	0
1881	29562	0	0	19.444	9.27379	0.881993	-0.471262	1939.67	133.973	0
1882	40244	0	0	19.8945	2.98816	-0.850191	0.526475	448.767	371.612	0
1883	33335	0	0	22.9034	4.3289	-0.97561	0.219512	2285.05	312.904	0
1883	46257	0	0	22.9709	4.38401	-0.0183081	0.999832	379.955	468.04	0
1885	17367	0	0	12.2693	5.61811	-0.999997	-0.00233985	2491.13	633.428	0
1885	23909	0	0	12.301	5.55753	-0.56994	-0.821686	1266.85	58.0398	0
1887	51451	0	0	20.6942	10.3569	0.82952	-0.558477	1246.69	235.479	0
1888	29818	0	0	7.44606	13.5414	-0.726229	-0.687453	1420.92	691.132	0
1899	30430	0	0	17.8021	10.0127	0.318851	-0.947805	1937.62	128.977	0
1899	47165	0	0	17.7347	10.0259	-0.658285	-0.752769	825.114	32.7438	0
1900	17945	0	0	12.5472	12.5179	-0.686119	0.727489	6997.42	1677.79	0
1900	38586	0	0	12.5938	12.4212	0.139915	-0.990164	9996.99	1573.32	0
1900	48776	0	0	12.5318	12.4596	-0.95258	-0.304287	153.429	693.723	0
1903	20530	0	0	7.96187	10.8237	-0.692331	0.72158	1967.47	405.19	0
1903	51281	0	0	8.04978	10.7834	0.998479	-0.0551331	-315.823	186.06	0
1904	36603	0	0	2.82706	5.30893	0.637041	-0.77083	3528.07	540.453	0
1907	28829	0	0	6.84302	12.3955	-0.580988	0.813912	2476.9	534.197	0
1907	52612	0	0	6.81233	12.3376	-0.999784	0.0207962	32.3908	11.0611	0
1909	21045	0	0	12.5981	11.054	-0.62433	-0.78116	1820.56	344.56	0
1915	11181	0	0	9.63318	14.6144	0.95077	-0.309898	-953.507	309.634	0
1918	33513	0	0	1.91234	1.33223	-0.996731	0.0807892	2001.43	203.499	0
1920	23502	0	0	13.5157	7.7017	0.936684	0.350175	423.658	337.261	0
1920	34137	0	0	13.3879	7.70225	-0.933415	0.358798	537.433	456.298	0
1926	13353	0	0	8.41298	13.5513	-0.808367	0.588679	-10.863	526.155	0
1926	46508	0	0	8.49005	13.5726	0.380331	0.92485	9936.03	1015.28	0
1926	48610	0	0	8.51991	13.4775	0.837279	-0.546777	115.133	225.415	0
1928	18511	0	0	26.4554	2.38168	-0.866842	-0.498583	615.894	124.61	0
1929	19459	0	0	9.25848	9.49409	0.987911	0.155024	3634.31	144.836	0
1929	23792	0	0	9.23096	9.42521	0.607597	-0.794245	3221.47	1950.32	0
1929	44204	0	0	9.14814	9.54405	-0.534779	0.844992	5885.82	843.996	0
1932	14381	0	0	15.018	13.5891	0.340416	-0.940275	2039.42	120.97	0
1932	19823	0	0	15.0603	13.6437	0.99515	-0.0983693	3744.97	278.501	0
1932	41184	0	0	14.9542	13.6004	-0.644012	-0.765015	1352.23	304.206	0
1933	12817	0	0	6.43826	8.90613	-0.276116	-0.961124	2378.06	50.1521	0
1933	50873	0	0	6.39412	9.01426	-0.86984	0.493333	795.629	737.314	0
1937	17570	0	0	13.1241	6.19665	-0.905434	0.424487	1023.86	791.764	0
1938	21336	0	0	14.3519	10.7244	-0.496827	-0.867849	2722.31	2645.39	0
1938	40009	0	0	14.4472	10.8121	0.904825	0.425783	-117.957	1561.51	0
1942	16966	0	0	2.67956	14.9269	-0.744182	0.667977	349.925	108.265	0
1944	16795	0	0	2.88953	7.30085	0.492178	0.870494	4011.92	7.33031	0
1944	25300	0	0	2.92659	7.24072	0.998967	0.0454376	1850.51	56.9384	0
1944	48157	0	0	2.7984	7.18998	-0.758836	-0.651281	5262.98	275.746	0
1948	32605	0	0	25.3934	9.1507	-0.938382	0.345601	2284.51	464.018	0
1951	43209	0	0	15.8155	11.6679	0.315845	0.948811	2181.04	1189.82	0
1951	52553	0	0	15.8502	11.5516	0.78512	-0.619343	6015.18	898.21	0
1954	11664	0	0	12.6228	15.4558	-0.773661	-0.6336	3857.57	2022.5	0
1954	39609	0	0	12.7133	15.4367	0.446249	-0.894909	9643.13	1977.52	0
1957	37163	0	0	3.92034	11.9845	-0.580251	-0.814438	1987	94.7818	0
1957	41449	0	0	3.98285	11.9801	0.479617	-0.877478	-596.431	966.445	0
1957	42447	0	0	3.92972	12.0858	-0.418169	0.908369	244.177	848.021	0
1960	35559	0	0	14.1103	2.39958	0.275226	0.96138	924.366	407.255	0
1964	21362	0	0	8.8384	14.1078	0.979308	-0.202377	2066.84	2319.3	0
1964	47890	0	0	8.75368	14.1545	-0.69581	0.718226	-461.752	336.343	0
1967	15848	0	0	1.57587	4.00771	0.343662	-0.939093	3844.65	27.2447	0
1967	37846	0	0	1.51286	4.01997	-0.673556	-0.739136	1117.19	215.966	0
1969	12548	0	0	8.00891	3.62662	0.595278	-0.80352	5506.53	751.306	0
1969	47019	0	0	7.94483	3.61911	-0.39661	-0.917987	3035.32	777.17	0
1981	10639	0	0	9.14709	8.39864	0.920641	0.390411	-128.675	387.102	0
1981	50490	0	0	9.116	8.32246	0.393325	-0.9194	9248.36	2004.31	0
1986	35927	0	0	10.4959	11.9736	0.397614	-0.917553	9163.69	698.894	0
1987	33545	0	0	7.03133	2.8958	-0.100057	-0.994982	6522.73	160.913	0
1987	52095	0	0	6.99191	3.01858	-0.659803	0.751438	2957.92	448.514	0
1989	41284	0	0	11.9528	6.87722	0.75377	-0.657139	3153.55	1160.08	0
1989	42127	0	0	11.9215	6.97709	0.24448	0.969654	4621	856.731	0
1989	42133	0	0	11.8909	6.85821	-0.253253	-0.9674	3858.68	1046.3	0
1992	16267	0	0	16.972	8.31855	-0.952303	-0.305155	983.674	195.086	0
1992	16901	0	0	17.0413	8.3965	0.191557	0.981481	444.113	1021.23	0
1992	35342	0	0	17.09	8.33442	0.999072	-0.0430669	3922.47	1595.01	0
1993	15422	0	0	18.0406	8.90979	-0.597578	0.801811	3375.49	202.195	0
1997	22666	0	0	8.20679	13.1736	-0.724648	-0.689119	10202.6	1484.73	0
1997	36246	0	0	8.22467	13.2683	-0.418264	0.908325	778.616	697.936	0
1999	21859	0	0	7.71745	13.7202	0.660994	0.750391	8048.85	130.352	0
2003	30676	0	0	26.8828	2.46954	0.744598	0.667514	675.128	46.5246	0
2005	27501	0	0	26.4696	4.00846	0.889198	0.457523	140.686	23.0618	0
2008	27511	0	0	7.06249	12.722	-0.999995	-0.00311598	-7.0735	122.951	0
2008	51246	0	0	7.16301	12.7434	0.913472	0.406902	9596.11	3606.32	0
2013	23701	0	0	6.52529	13.9358	-0.0926381	-0.9957	3787.11	1567.77	0
2013	27376	0	0	6.5884	14.0273	0.897634	0.440742	3824.54	2048.26	0
2013	49880	0	0	6.48122	14.0391	-0.78133	0.624118	60.349	2013.26	0
2017	27533	0	0	10.9413	4.46713	-0.855474	0.517845	3574.57	1034.45	0
2017	37211	0	0	10.9435	4.39607	-0.818155	-0.574998	800.086	358.815	0
2018	21555	0	0	12.8047	6.26371	0.163538	-0.986537	6492.76	369.283	0
2018	41534	0	0	12.8582	6.30842	0.943508	-0.331349	3024.21	779.579	0
2022	27738	0	0	3.70864	4.49882	-0.976446	0.215763	975.18	466.035	0
2023	15019	0	0	16.6078	6.27732	-0.690487	0.723344	5366.85	410.473	0
2025	25735	0	0	12.2154	14.2875	0.999139	-0.0414957	-240.91	694.981	0
2031	15102	0	0	1.2987	12.6771	-0.71031	0.703889	898.22	613.625	0
2035	27322	0	0	11.2685	5.56767	0.867823	0.496874	16.8643	505.125	0
2037	24134	0	0	3.9985	12.9638	-0.491987	0.870603	177.666	142.211	0
2037	37179	0	0	4.05572	12.9585	0.637005	0.77086	3754.88	25.0967	0
2038	48680	0	0	19.3486	4.33923	-0.886661	-0.462419	1032.68	97.5497	0
2040	26658	0	0	4.52137	15.6436	0.999679	-0.0253423	1488.78	49.2026	0
2040	40296	0	0	4.48613	15.586	0.474678	-0.88016	-114.845	63.9465	0
2042	21363	0	0	23.3699	3.78341	0.994076	-0.108686	1563.62	27.4906	0
2042	43200	0	0	23.2967	3.84491	-0.280345	0.959899	465.46	272.462	0
2043	19562	0	0	12.6853	6.00521	-0.943805	0.330502	791.216	22.4317	0
2044	13241	0	0	14.4958	13.4782	0.997099	-0.0761182	3108.34	851.693	0
2044	31969	0	0	14.3874	13.4283	-0.590724	-0.806874	210.975	496.848	0
2046	14295	0	0	13.5746	3.23017	0.805699	0.592325	1078.92	18.859	0
2046	51581	0	0	13.5849	3.16662	0.951125	-0.308806	679.594	119.966	0
2049	14366	0	0	3.49619	6.74401	-0.930125	-0.367244	3393.57	479.334	0
2049	34977	0	0	3.56778	6.84141	0.0736444	0.997285	1579.21	367.556	0
2049	51840	0	0	3.63065	6.79116	0.955799	0.294021	3981.4	483.833	0
2053	16941	0	0	26.112	4.00447	-0.995349	-0.0963354	1554.81	117.312	0
2053	23663	0	0	26.1391	4.06891	-0.626617	0.779327	395.137	53.2855	0
2053	43575	0	0	26.2089	4.08119	0.322413	0.946599	576.195	116.02	0
2054	24000	0	0	20.8623	1.19687	-0.589519	-0.807754	96.3814	356.423	0
2055	13182	0	0	21.2105	2.46915	0.460993	-0.887404	1046.53	17.7655	0
2055	31278	0	0	21.1276	2.58264	-0.704763	0.709443	1742.38	7.28493	0
2056	24860	0	0	24.7038	4.27938	-0.981824	-0.189796	1159.09	340.411	0
2056	25279	0	0	24.7631	4.22471	-0.111029	-0.993817	567.727	14.7849	0
2056	49769	0	0	24.7417	4.35376	-0.425211	0.905094	1936.8	502.082	0
2056	50651	0	0	24.8254	4.25219	0.807068	-0.590458	2518.44	149.881	0
2057	19575	0	0	22.8877	3.37035	0.858505	0.512805	811.333	266.983	0
2057	26646	0	0	22.7901	3.33404	-0.984973	-0.172708	910.466	50.6395	0
2057	39059	0	0	22.8205	3.39135	-0.411086	0.911596	2320.11	244.049	0
2059	14054	0	0	4.82833	1.33543	0.352387	-0.935854	2440.61	142.315	0
2059	17677	0	0	4.76085	1.35029	-0.711632	-0.702552	3081.4	92.5228	0
2063	30634	0	0	12.411	1.11171	0.081445	0.996678	2322.68	243.972	0
2066	16139	0	0	24.286	9.57922	0.692178	0.721727	574.043	98.4943	0
2066	45963	0	0	24.239	9.4637	-0.0119768	-0.999928	-794.333	97.9444	0
2067	24132	0	0	1.88243	13.4682	-0.567321	0.823497	651.527	650.567	0
2067	42367	0	0	1.85029	13.4101	-0.998699	0.0509986	1066.44	69.9107	0
2070	45380	0	0	10.8559	3.74831	-0.137809	0.990459	5670.85	794.962	0
2075	25744	0	0	1.09235	5.73367	0.962889	-0.269898	1416.78	338.576	0
2079	33227	0	0	13.6416	5.50585	-0.982104	0.188337	-203.098	59.0528	0
2079	37015	0	0	13.7153	5.42029	0.0366629	-0.999328	1476.14	143.81	0
2080	15029	0	0	16.7773	9.76354	0.959747	-0.280865	3044.75	1167.75	0
2080	20091	0	0	16.7493	9.83502	0.511436	0.859321	838.538	543.309	0
2080	28422	0	0	16.7152	9.7185	-0.0309734	-0.99952	2018.66	1178.31	0
2080	49457	0	0	16.6655	9.81628	-0.826646	0.562722	4740.95	440.065	0
2081	29997	0	0	14.2382	13.4505	-0.692449	-0.721467	-75.2215	1687.16	0
2081	31969	0	0	14.3163	13.4364	0.384445	-0.923148	9459.79	12.0599	0
2082	17547	0	0	15.0302	12.6672	-0.385395	-0.922752	122.35	5883.21	1
2082	20047	0	0	15.1238	12.7184	0.984757	-0.173935	-4096.02	918.986	1
2082	49787	0	0	15.0357	12.7952	-0.305059	0.952333	2812.65	346.686	0
2084	25789	0	0	11.2447	2.39831	0.903119	-0.429391	1815.52	1112.53	0
2085	10508	0	0	16.2395	4.61671	-0.303634	-0.952789	829.113	1100.1	0
2085	33487	0	0	16.3037	4.63032	0.659463	-0.751737	4420.18	505.353	0
2088	44557	0	0	2.70156	9.37728	0.960495	0.278296	2583.25	37.6096	0
2088	45456	0	0	2.58878	9.37834	-0.955126	0.296199	2012.95	273.678	0
2090	17064	0	0	8.56645	6.26239	0.305217	-0.952283	6615.92	831.54	0
2090	23591	0	0	8.57523	6.39465	0.42851	0.903537	6947.12	1615.93	0
2094	47569	0	0	22.2216	6.39649	0.994023	0.109172	594.955	19.9351	0
2097	13926	0	0	16.9279	7.73037	-0.981588	-0.19101	820.949	747.517	0
2097	23728	0	0	17.074	7.75726	0.985295	0.170861	1932.3	201.684	0
2097	52191	0	0	16.9436	7.7918	-0.771138	0.636667	4056.64	188.219	0
2097	52670	0	0	17.0174	7.67221	0.222707	-0.974886	3799.54	1202.74	0
2099	15691	0	0	16.5729	9.32588	-0.343639	0.939102	5514.68	418.244	0
2100	28063	0	0	20.8727	7.65436	-0.852436	-0.522832	486.816	152.223	0
2100	29739	0	0	20.9524	7.75833	0.283558	0.958955	395.456	312.24	0
2101	10733	0	0	17.7866	2.45728	0.456302	-0.889825	5182.64	45.8087	0
2101	48993	0	0	17.709	2.50931	-0.996229	0.0867624	853	623.186	0
2103	39891	0	0	8.16782	1.74921	-0.5186	0.855017	841.899	472.674	0
2103	44119	0	0	8.23994	1.74764	0.554768	0.832005	1487.05	931.644	0
2107	32529	0	0	24.5937	9.46748	0.992449	-0.122654	1663.12	268.151	0
2108	34252	0	0	11.7873	6.2449	0.616157	-0.787623	4777.7	727.356	0
2108	49154	0	0	11.766	6.36077	0.295279	0.955411	2158.81	213.489	0
2112	16145	0	0	26.8163	5.39626	-0.768187	-0.640225	331.408	155.51	0
2112	28762	0	0	26.8732	5.37689	0.219273	-0.975664	-1.62845	192.849	0
2119	11494	0	0	9.78769	11.1049	-0.987125	-0.159953	-1472.61	755.116	0
2119	14082	0	0	9.80809	11.1648	-0.708179	0.706033	6321.96	2248.91	0
2119	32156	0	0	9.82581	11.0545	-0.450235	-0.89291	4307.68	943.43	0
2124	24392	0	0	14.5769	6.43684	0.704572	0.709632	-437.767	276.499	0
2124	36020	0	0	14.4864	6.41053	-0.974615	0.223888	323.147	585.294	0
2125	21328	0	0	10.0905	12.9172	0.305956	-0.952046	4587.94	733.427	0
2127	20756	0	0	16.5057	7.567	-0.90643	-0.422356	1527.34	558.939	0
2133	13778	0	0	19.2472	11.639	0.935226	-0.354052	1940.59	299.613	0
2133	17330	0	0	19.1313	11.7006	-0.816385	0.577508	1654.47	158.101	0
2133	33226	0	0	19.1859	11.7288	0.0082282	0.999966	630.922	132.182	0
2133	43540	0	0	19.1716	11.5973	-0.20674	-0.978396	671.352	145.728	0
2142	10786	0	0	3.89426	10.0224	-0.992292	-0.123923	2546.1	699.785	0
2142	16374	0	0	3.99291	10.0974	0.383772	0.923428	6004.53	940.543	0
2142	30065	0	0	4.03532	10.0152	0.974477	-0.224486	2637.58	613.934	0
2142	46815	0	0	3.9315	10.0948	-0.471664	0.881778	699.121	14.493	0
2143	37350	0	0	6.25434	1.75516	-0.229098	-0.973403	5459.73	886.389	0
2147	19728	0	0	14.958	12.398	-0.835691	0.5492	8208.73	904.092	0
2147	45693	0	0	15.0621	12.314	0.713098	-0.701065	8718.56	71.1827	0
2149	10754	0	0	16.9167	9.42081	-0.237792	0.971316	2873.1	944.666	0
2149	18217	0	0	16.9736	9.3477	0.883436	-0.468551	3155.61	451.814	0
2152	12178	0	0	26.5565	3.84657	0.766931	-0.64173	768.692	163.591	0
2153	32745	0	0	12.1015	2.52727	-0.992255	0.124217	-350.979	713.02	0
2162	20014	0	0	15.1376	12.4822	-0.999769	-0.021487	2561.63	523.271	0
2162	31072	0	0	15.2562	12.4406	0.767472	-0.641082	4506.78	602.827	0
2167	14130	0	0	4.24412	10.0353	0.910005	0.414597	1579.46	43.7711	0
2167	43419	0	0	4.1657	10.0583	-0.546528	0.837441	303.614	55.3467	0
2167	49437	0	0	4.23815	9.98026	0.794518	-0.607241	445.692	73.1356	0
2168	35693	0	0	11.9259	8.99145	-0.606276	0.795255	7611.38	1637	0
2169	22060	0	0	5.54774	3.41489	-0.982089	-0.18842	3556.67	695.555	0
2170	45372	0	0	1.73894	14.9417	0.776749	-0.62981	691.357	352.078	0
2173	22716	0	0	23.3361	5.55481	-0.359169	0.933272	293.042	347.932	0
2173	41282	0	0	23.2965	5.49446	-0.999154	-0.0411303	936.276	274.923	0
[truncated: 45,042 more rows]
