# Supplementary material for: Study on stability analysis of soil nail reinforced slopes under loading based on the discrete element method
Source: PLoS One. 2026 May 26;21(5):e0350163. doi: 10.1371/journal.pone.0350163 (PMC13210361; doi:10.1371/journal.pone.0350163)
Supplement: S1 File — (ZIP) [file pone.0350163.s001.zip › DATA in PFC/8_14_10000__measure.txt]

id	cx	cy	mradius	sxx	syy	sxy	s1	s3	angle_deg	porosity	strain_x	strain_y
1	15.7	15.35	0.63	-7849.42	-712.915	1775.86	-295.429	-8266.91	76.7706	0.188391	-6.42523e-06	4.2941e-07
2	14.44	15.098	0.63	-24747.4	-20797.4	9530.01	-13039.9	-32504.9	50.8541	0.156671	5.18153e-06	6.99733e-06
3	13.18	14.846	0.63	-21498.9	-64089.3	7833.86	-20103.6	-65484.5	10.0985	0.165597	-4.59069e-06	-3.19835e-06
4	17	14	0.63	-5023.58	-2956.44	1294.45	-2333.55	-5646.47	64.3029	0.194705	-1.22677e-05	9.67887e-06
5	15.74	13.748	0.63	-16318.3	-15862.1	5188.68	-10896.5	-21283.9	46.2587	0.164538	6.09575e-06	1.54096e-06
6	14.48	13.496	0.63	-19947.9	-34443.1	8375.15	-16119.8	-38271.2	24.564	0.176115	-2.37148e-07	-2.10524e-06
7	18.4	12.6	0.63	-6933.84	-2579.72	1693.5	-1998.61	-7514.95	71.0606	0.177358	-1.76944e-06	2.27025e-06
8	17.14	12.348	0.63	-13332.3	-10207.6	4079.31	-7401.65	-16138.2	55.4783	0.19852	1.84706e-06	-2.67261e-06
9	15.88	12.096	0.63	-18298.4	-22078.4	6718.31	-13209.3	-27167.5	37.1437	0.183072	-6.88442e-06	-1.53327e-06
10	19.8	11.2	0.63	-6820.74	-3485.37	2163.96	-2421.04	-7885.08	63.8101	0.182552	-2.95665e-06	-5.91943e-06
11	18.54	10.948	0.63	-11636.6	-8693.86	3384.3	-6474.92	-13855.6	56.7489	0.179818	-7.1541e-07	2.45646e-06
12	17.28	10.696	0.63	-20434	-16836.2	7288.75	-11127.6	-26142.6	51.932	0.172931	-3.55943e-06	3.59164e-06
13	21	9.75	0.63	-19277.1	-4843.9	3273.61	-4136.12	-19984.9	77.7999	0.189927	4.87729e-07	5.84968e-06
14	19.74	9.498	0.63	-15222.3	-6603.85	3613.39	-5289.37	-16536.7	70.0096	0.168205	3.24752e-06	-1.48608e-06
15	18.48	9.246	0.63	-15904.6	-12597.2	5156.86	-8835.38	-19666.4	53.8899	0.165859	-2.00825e-06	-5.2218e-06
16	22.5	9.3	0.63	-19932	-3140.3	2464.2	-2786.15	-20286.2	81.8215	0.187861	7.06193e-06	2.67195e-06
