# Supplementary material for: Study on stability analysis of soil nail reinforced slopes under loading based on the discrete element method
Source: PLoS One. 2026 May 26;21(5):e0350163. doi: 10.1371/journal.pone.0350163 (PMC13210361; doi:10.1371/journal.pone.0350163)
Supplement: S1 File — (ZIP) [file pone.0350163.s001.zip › DATA in PFC/8_14_10000__pbond.txt]

ball1_id	ball2_id	cx	cy	pb_fn	pb_fs	pb_state	bond_type
6	21988	6.96559	3.80914	850.492	-411.089	3	0
6	29749	6.99511	3.88597	113.34	1098.71	3	0
7	28757	24.6375	3.70166	192.806	-32.3448	3	0
12	5819	3.14427	12.0558	-331.291	296.095	3	0
17	4641	9.93067	4.55493	409.07	86.1373	3	0
17	7912	9.90489	4.69861	499.101	-161.286	3	0
25	9688	14.7934	8.57492	311.697	-800.221	3	0
35	7830	10.5655	10.7987	-1838.44	-1383.95	3	0
36	8603	24.9262	7.4665	107.279	152.198	3	0
40	1994	13.2074	6.03622	-236.119	7.47727	3	0
51	1555	2.66035	4.92948	583.895	-2.58636	3	0
63	3510	15.6107	8.99022	362.35	537.066	3	0
63	7168	15.6574	9.03416	0	0	0	0
67	4619	5.20358	9.32355	655.448	84.425	3	0
93	3401	23.148	9.21902	-122.084	97.9594	3	0
151	611	11.4196	4.30474	475.317	26.5654	3	0
174	289	14.9087	15.2491	-941.341	-430.603	3	0
183	327	3.87356	15.6268	-102.283	-229.739	3	0
265	530	20.7875	6.82585	129.894	-381.255	3	0
421	992	24.9069	1.4691	152.514	18.898	3	0
563	835	16.1081	7.19362	430.591	-500.559	3	0
639	940	18.1517	3.68382	656.6	421.867	3	0
782	835	16.0383	7.27149	316.527	-154.531	3	0
12	29230	3.1015	12.0183	-199.161	-322.167	3	0
19	18330	5.96623	5.18432	224.147	835.83	3	0
19	28347	6.06225	5.24476	321.382	426.859	3	0
21	51229	10.3067	12.0918	-592.059	350.686	3	0
22	20360	18.9367	5.90213	51.7693	639.608	3	0
24	15402	6.12286	9.72442	166.199	470.443	3	0
24	42844	6.11421	9.65328	-108.981	-305.173	3	0
32	15068	25.7984	7.89353	185.418	470.025	3	0
32	23482	25.7122	7.90367	-194.614	-723.736	3	0
32	23484	25.7785	8.00282	-474.958	88.1915	3	0
33	24026	22.8901	1.61825	200.953	18.1619	3	0
38	40341	1.83914	14.1925	43.657	-161.927	3	0
43	24224	12.0883	7.72055	273.659	1419.96	3	0
48	15202	5.20079	13.7289	1373.99	220.99	3	0
48	34325	5.15448	13.6368	384.742	-1809.55	3	0
50	30371	26.6005	1.36086	89.7267	-12.6629	3	0
51	36503	2.71242	4.88143	149.742	241.46	3	0
54	38186	15.9204	4.49487	104.303	-263.98	3	0
54	42458	15.942	4.4349	159.439	442.985	3	0
55	34632	16.6367	6.08996	-769.599	-332.147	3	0
56	47461	12.4395	5.43711	244.16	6.44554	3	0
57	25720	16.8812	13.0002	544.737	249.809	3	1
57	35305	16.9387	13.0019	-2.14444	3.91522	3	0
59	25894	25.8873	3.1994	128.46	63.4666	3	0
59	33269	25.8959	3.08695	82.9929	61.907	3	0
60	50684	13.7018	9.86068	528.159	744.128	3	0
66	34745	7.95472	1.61065	309.354	-614.601	3	0
68	44691	12.1787	6.02246	164.793	-264.463	3	0
68	47062	12.1539	6.09698	125.612	48.8749	3	0
69	52350	10.6756	6.00314	202.937	-19.793	3	0
70	16449	13.5559	3.88361	178.738	-1058.55	3	0
70	28456	13.441	3.97586	244.439	-529.453	3	0
70	46530	13.4544	3.85385	401.265	978.321	3	0
74	46308	14.5156	11.9685	89.3366	-1088.76	3	0
76	45241	11.6182	7.58815	442.947	32.3279	3	0
77	17481	23.5908	2.43441	225.168	-189.282	3	0
77	25772	23.7113	2.39993	185.281	-1.79405	3	0
84	39294	6.40333	15.012	192.384	-693.313	3	0
89	38214	23.0382	6.98806	338.22	18.2475	3	0
89	42208	23.1455	7.03892	-50.4605	-76.9774	3	0
93	20568	23.0781	9.15281	271.117	-372.205	3	0
93	26651	23.1352	9.11438	-532.366	450.863	3	0
97	14939	5.28229	12.6069	887.625	-43.441	3	0
107	4655	21.1256	3.35087	119.42	233.164	3	0
110	2442	8.83043	8.02729	111.831	595.124	3	0
113	7001	17.4932	4.54759	196.32	-291.812	3	0
116	4553	3.78274	6.08345	337.606	-89.1206	3	0
116	8132	3.72311	6.02119	196.314	197.528	3	0
117	9560	12.8235	14.3753	-827.562	1024.21	3	0
139	5491	7.1785	1.7159	165.989	-267.651	3	0
144	9028	14.5599	2.08267	502.413	13.2268	3	0
147	7975	8.87737	13.7022	986.54	-54.3418	3	0
148	5013	17.8125	2.08086	335.089	85.0501	3	0
148	8387	17.8049	2.01817	-187.489	140.318	3	0
151	4981	11.3707	4.26887	81.9185	-281.009	3	0
166	6468	23.955	2.43273	59.3722	216.427	3	0
174	7382	14.9931	15.3126	103.372	-938.939	3	0
176	4767	8.15121	12.5226	-1143.56	-941.587	3	0
180	2910	1.91646	1.70995	201.366	-107.911	3	0
180	3028	1.98814	1.68873	181.242	23.6045	3	0
198	2215	14.0102	5.62021	140.622	-1247.8	3	0
198	3589	14.0313	5.55931	231.346	364.114	3	0
204	1054	14.6318	7.79347	712.29	-373.033	3	0
213	7139	19.0797	8.01337	99.3753	591.764	3	0
214	1408	26.8462	8.91943	-23.4432	353.145	3	0
224	7552	26.4394	1.75358	48.947	1.08651	3	0
225	8504	16.6309	11.7591	-43.7919	965.516	3	0
225	9770	16.6443	11.6765	457.236	-43.2117	3	0
249	6821	23.2414	6.20758	108.909	189.19	3	0
251	5718	14.1809	15.0143	234.476	1139.94	3	0
254	1981	9.04129	8.34901	129.216	1743.33	3	0
268	8484	7.06535	5.33186	18.8339	-316.462	3	0
270	6026	17.9757	6.46769	510.806	512.026	3	0
273	1287	22.8171	7.98041	-198.222	-421.429	3	0
273	5506	22.8217	8.10446	47.5616	582.185	3	0
289	3017	14.8471	15.2609	-184.108	394.23	3	0
290	2388	26.7389	4.88832	70.4174	110.315	3	0
290	9384	26.7719	4.94243	219.727	-18.2689	3	0
301	4888	17.2797	8.06133	83.94	-429.91	3	0
304	6703	25.2374	4.306	56.0281	185.824	3	0
306	7009	22.2206	6.76538	111.085	-398.447	3	0
328	7438	18.3003	11.5271	104.809	479.586	3	0
332	6358	1.45008	14.6673	70.7939	-412.319	3	0
350	1388	8.58144	8.20149	820.5	-43.4248	3	0
354	8698	24.6175	2.55296	64.072	133.573	3	0
358	7018	26.5162	9.20725	94.2701	-825.338	3	0
362	9949	5.94234	9.96172	1048.96	-362.173	3	0
370	5503	10.4638	14.7783	625.462	-883.919	3	0
373	2529	10.0201	5.33107	304.667	40.3963	3	0
403	8671	26.7017	7.21612	47.9838	522.305	3	0
406	5153	3.37927	10.7558	156.613	597.098	3	0
409	8871	6.45818	8.40239	157.439	655.987	3	0
413	4705	23.1791	1.88052	26.4743	-226.832	3	0
421	5075	24.8393	1.57308	129.028	-31.4878	3	0
431	8337	21.8978	5.84701	35.4259	-553.104	3	0
434	2877	25.7214	5.25423	267.918	29.96	3	0
440	6242	16.9705	6.65174	-32.9213	-268.737	3	0
444	7798	16.6378	10.52	667.866	1923.17	3	0
445	8598	1.95105	15.7592	-371.174	-50.838	3	0
449	2819	22.2401	3.70736	204.722	-229.165	3	0
457	2431	19.9028	7.61237	-255.759	372.605	3	0
460	5533	19.5314	12.0131	-714.635	-792.121	3	1
468	2717	7.95138	11.6054	422.91	-715.092	3	0
468	9903	7.85832	11.6134	472.088	1503.21	3	0
486	6544	8.48643	15.1216	268.301	-576.873	3	0
488	5488	23.621	5.7998	-171.748	-24.3695	3	0
489	8141	16.6902	7.87808	-81.8763	217.984	3	0
522	9063	23.5291	1.36139	92.3006	-95.4643	3	0
524	6489	19.1305	3.80635	162.511	-280.537	3	0
527	4761	8.51467	4.01601	226.515	-1060.47	3	0
539	4640	11.0457	4.91313	138.886	-78.7763	3	0
544	6177	3.33412	9.79573	-73.2204	-856.242	3	0
548	3039	4.77199	8.89502	301.164	420.41	3	0
550	8755	20.5814	6.43469	155.596	4.48884	3	0
560	9834	15.5396	13.3357	-301.726	-169.93	3	0
588	1850	16.3819	12.4244	204.385	225.187	3	0
592	7004	12.6233	11.2917	-773.339	215.659	3	0
607	3277	25.9246	8.7222	-226.39	-150.104	3	0
611	4981	11.3617	4.3268	-280.95	187.223	3	0
611	8232	11.4046	4.43838	591.33	217.24	3	0
613	5677	8.81297	5.94113	710.475	-329.017	3	0
625	5498	4.99565	10.0125	-364.554	-856.094	3	0
625	7544	4.94343	10.1412	353.752	-859.27	3	0
627	6322	7.12949	1.60824	161.553	-803.804	3	0
665	9681	1.28657	4.19671	503.385	-376.617	3	0
679	6601	20.2825	8.78626	68.9356	61.42	3	0
680	7711	12.7964	13.7524	316.126	-2382.74	3	0
683	4642	11.568	15.8147	-173.475	443.229	3	0
690	1385	16.1482	12.1898	-115.13	-460.631	3	0
697	8103	9.74021	4.10928	50.4418	78.505	3	0
702	7878	4.30952	14.3034	-367.186	378.941	3	0
707	9384	26.8617	4.88025	30.1012	199.087	3	0
715	3209	3.82608	5.89165	190.15	252.618	3	0
724	7274	10.3824	3.30499	72.0626	574	3	0
731	9241	22.5165	6.16248	247.245	-451.361	3	0
733	1123	2.02397	3.70979	71.6822	-91.4757	3	0
751	8296	23.9718	6.04144	-73.906	-172.642	3	0
754	1371	14.4624	14.2696	-25414.1	7956.35	3	1
756	5325	11.5364	6.45818	389.515	581.807	3	0
758	9856	15.5653	2.82835	194.047	-145.622	3	0
767	5985	15.813	6.28842	475.146	-446.082	3	0
778	4382	11.2807	10.1241	616.579	-26.6403	3	0
778	8198	11.333	10.0925	-236.257	-64.596	3	0
784	5410	9.29881	8.36645	391.932	1242.05	3	0
791	1865	15.9484	14.903	232.712	680.666	3	0
807	9274	2.63432	5.82172	103.104	256.808	3	0
816	9512	13.5261	6.18631	384.225	286.938	3	0
821	1060	20.2766	9.93905	-1.79925	-275.206	3	0
829	1692	10.4729	2.14094	307.824	-583.682	3	0
830	5158	11.4149	9.63252	-150.552	-788.672	3	0
839	3006	6.26249	4.61053	857.464	-50.4985	3	0
855	1486	25.9823	2.69581	83.302	162.729	3	0
863	3946	6.98533	6.75045	246.359	325.288	3	0
865	6533	1.20383	6.49613	162.977	70.966	3	0
869	6758	5.28101	6.48796	103.977	264.199	3	0
877	1683	8.77456	12.1943	272.807	1297.64	3	0
877	2406	8.67567	12.2495	0	0	0	0
884	8370	26.2143	6.5356	186.216	-7.3455	3	0
890	1431	3.03367	6.37797	361.598	145.398	3	0
890	2227	3.08843	6.40796	-144.517	-310.581	3	0
895	6379	19.5563	10.2097	206.913	1486.02	3	1
910	6228	3.0645	10.7761	273.416	517.4	3	0
910	8636	3.12584	10.8542	115.734	-1122.9	3	0
915	5700	12.4249	7.34314	360.129	963.529	3	0
916	4803	16.7311	10.8505	72.2881	-661.063	3	0
917	5518	8.63545	12.4286	-25.1466	1703.17	3	0
921	5208	4.1608	14.115	-520.518	394.469	3	0
922	4311	8.85228	6.82905	2.39833	-568.99	3	0
936	6354	8.78791	9.08917	587.955	-564.7	3	0
944	1775	2.33394	8.417	210.076	20.2153	3	0
959	9513	2.55597	11.5752	-705.569	151.956	3	0
982	7007	8.95166	5.38018	238.472	22.6809	3	0
991	2924	5.66257	3.26526	58.7992	-408.339	3	0
106	25320	2.15197	5.68805	180.12	-347.754	3	0
106	47966	2.23587	5.71257	372.004	62.876	3	0
107	30020	21.0688	3.3837	73.033	-184.432	3	0
109	21833	5.94357	14.4499	534.667	-42.6684	3	0
109	46247	5.90813	14.5443	-1418.01	529.882	3	0
110	11861	8.73427	7.93834	410.389	1573.25	3	0
111	17343	17.8526	10.2431	441.212	486.01	3	0
111	48451	17.8053	10.1939	499.32	-732.149	3	0
112	19678	18.0112	7.78399	-391.905	-100.092	3	0
112	44620	18.1228	7.81425	190.379	-684.607	3	0
113	13332	17.604	4.50364	235.522	-79.5681	3	0
113	14186	17.5889	4.61212	143.073	363.5	3	0
117	40552	12.7746	14.4102	1628.63	112.109	3	0
117	50168	12.7253	14.3806	-131.088	-858.173	3	0
123	32028	3.8022	14.3717	143.293	268.48	3	0
123	33916	3.72031	14.2952	-132.557	-546.203	3	0
125	19521	2.30533	7.01067	154.171	30.7038	3	0
125	37745	2.25068	6.92756	248.571	-214.36	3	0
125	50605	2.25138	7.02091	200.335	29.8624	3	0
126	21177	4.82781	7.60207	-673.213	-48.6626	3	0
126	28446	4.83289	7.533	429.987	246.599	3	0
129	19674	13.5482	1.78593	0	0	0	0
130	20394	5.24707	14.6074	0	0	0	0
130	39047	5.20573	14.6526	331.879	1030.5	3	0
130	43752	5.30773	14.6181	-1158.24	-572.173	3	0
130	49960	5.2228	14.7139	-1720.4	62.8519	3	0
132	29470	7.38827	3.52514	241.27	387.8	3	0
135	34696	7.16523	7.42703	132.956	3.007	3	0
135	41198	7.25461	7.35489	504.581	-1219.03	3	0
138	28676	25.8286	9.46505	156.398	693.037	3	0
140	37645	3.54232	14.7393	-596.964	-165.042	3	0
140	39263	3.4661	14.8169	-390.424	334.666	3	0
145	52582	3.94536	8.49508	-98.5839	42.9455	3	0
146	43101	13.3024	11.9852	-1114.78	-148.659	3	0
146	43116	13.1784	11.9119	-1217.93	54.507	3	0
147	13975	8.93572	13.7855	465.795	676.493	3	0
147	25145	8.88583	13.8191	1183.63	-217.855	3	0
148	16186	17.9281	2.00809	375.05	-361.075	3	0
149	21700	25.6717	9.66054	19.7709	382.526	3	0
149	52219	25.7141	9.77707	20.9261	-518.485	3	0
151	28831	11.397	4.19183	318.757	657.176	3	0
152	16058	7.80973	3.24436	186.125	750.676	3	0
152	37748	7.79942	3.32722	261.26	-940.029	3	0
154	18833	5.79026	15.2538	1198.99	-963.439	3	0
156	34543	16.4316	8.10538	-47.2466	1390.49	3	0
158	11919	20.4595	5.70663	77.2855	-64.3251	3	0
159	10956	26.4364	8.22454	-187.26	300.566	3	0
159	40282	26.4463	8.11198	-290.966	37.0835	3	0
164	17602	19.2838	1.78395	223.009	-196.685	3	0
164	26505	19.2676	1.88143	148.987	90.9819	3	0
165	30530	8.86186	14.8017	946.342	-453.549	3	0
165	31502	8.79051	14.832	712.857	276.739	3	0
165	42152	8.91283	14.8458	119.224	-425.637	3	0
166	25772	23.858	2.38227	246.105	-16.5064	3	0
174	30024	14.9415	15.3487	-310.712	1006.98	3	0
176	25833	8.05074	12.5786	309.133	-1635.59	3	0
176	28268	8.02469	12.5194	-1261.97	-270.809	3	0
176	37679	8.11932	12.5821	535.416	461.517	3	0
179	24017	4.6698	5.57381	117.179	333.755	3	0
182	17570	13.0624	6.15521	237.012	622.905	3	0
182	21445	13.0058	6.11692	253.952	-211.088	3	0
183	10029	3.9719	15.6873	-169.687	37.238	3	0
183	26193	3.93008	15.7369	-214.657	71.9203	3	0
184	41451	17.0883	12.292	92.4051	435.804	3	0
185	36620	13.8019	8.44466	272.802	14.731	3	0
185	45036	13.8677	8.43145	122.7	401.117	3	0
189	17773	23.5153	5.45326	129.009	-4.71585	3	0
193	18006	3.06429	15.2905	-327.22	-135.874	3	0
193	19032	3.02934	15.353	-44.6744	63.3006	3	0
198	22096	14.095	5.55496	409.874	-297.916	3	0
198	29453	14.0895	5.65876	439.059	1071.42	3	0
204	15894	14.5848	7.92108	601.592	209.174	3	0
204	21198	14.5373	7.81314	-399.129	-77.2285	3	0
204	25939	14.6647	7.85678	47.0672	-370.658	3	0
204	32863	14.5309	7.87936	231.333	-148.903	3	0
207	17625	10.3215	12.4993	-440.629	770.743	3	0
213	33090	19.0413	7.91275	126.689	698.048	3	0
214	16620	26.7662	8.94573	59.066	-71.8809	3	0
215	37391	21.7031	8.5295	124.14	-624.333	3	0
224	27982	26.3515	1.83865	111.709	-0.66607	3	0
224	50945	26.3286	1.7762	35.3363	-18.4261	3	0
225	49371	16.5884	11.6602	14.0035	446.419	3	0
226	43870	11.0949	9.02668	1476.39	-1.7375	3	0
226	46877	11.1035	9.15033	445.725	274.096	3	0
226	51602	11.0378	9.14478	1005.69	-89.5512	3	0
231	13417	16.5153	1.48955	587.766	42.0522	3	0
232	25618	20.6004	7.92964	-159.107	-139.656	3	0
232	48017	20.6023	7.99307	103.659	37.9058	3	0
237	17124	20.5331	2.26652	280.149	-23.753	3	0
238	32540	12.525	10.0843	-1185.48	84.5925	3	0
245	24737	7.50148	3.39202	656.587	114.514	3	0
245	41631	7.45134	3.34813	162.685	-129.513	3	0
245	45129	7.46736	3.2679	0	0	0	0
249	11409	23.3078	6.11885	150.555	211.836	3	0
249	27505	23.2249	6.11869	46.706	-484.761	3	0
251	18674	14.2135	15.1423	94.4285	825.294	3	0
259	44262	4.3121	4.90082	434.491	116.705	3	0
265	20380	20.9041	6.90681	-221.452	-581.412	3	0
268	15542	6.98292	5.43228	217.396	-948.728	3	0
268	21131	7.09734	5.4017	328.549	1381.25	3	0
268	31410	7.00591	5.32909	379.096	81.2157	3	0
270	50443	17.968	6.60675	263.849	-7.86266	3	0
271	52249	7.29197	6.09288	311.24	-442.852	3	0
273	16943	22.8934	8.02018	115.209	-144.027	3	0
277	17147	2.35164	13.2655	-561.232	-181.835	3	0
280	39494	13.7444	9.13798	309.067	1648.32	3	0
280	40120	13.7805	9.07649	-1634.14	265.305	3	0
282	34596	12.1431	12.3472	640.465	-29.5998	3	0
284	28978	12.6372	5.84578	-193.683	97.818	3	0
286	11280	20.0923	3.44839	106.975	-526.162	3	0
286	29630	20.0477	3.35534	106.733	526.41	3	0
288	12437	11.7111	7.78397	319.657	306.851	3	0
288	12732	11.7614	7.87576	605.988	834.179	3	0
288	51642	11.7839	7.78072	506.109	-830.457	3	0
289	15400	14.7971	15.2167	255.359	10.4994	3	0
289	24636	14.9148	15.1365	441.937	949.379	3	0
290	10646	26.6432	4.96207	239.388	-17.6506	3	0
293	17473	2.87215	15.1833	-223.39	-369.024	3	0
295	43789	3.65694	10.8315	-236.981	177.387	3	0
298	46883	14.752	14.5918	-599.992	740.352	3	0
298	51311	14.758	14.4726	338.597	192.501	3	0
301	13515	17.175	8.1046	66.8665	-815.118	3	0
301	20138	17.2214	8.0355	182.332	772.032	3	0
305	20197	2.0311	13.7651	181.749	406.479	3	0
305	25469	1.94008	13.7042	-299.324	-394.777	3	0
306	28965	22.2998	6.74949	24.4139	94.3063	3	0
306	34072	22.2891	6.87499	58.5834	225.443	3	0
306	43894	22.3375	6.80152	111.014	92.201	3	0
310	12793	11.119	5.81582	612.062	-662.605	3	0
310	27914	11.1524	5.88959	-20.3142	64.1223	3	0
310	32468	11.0308	5.90465	225.494	-1654.81	3	0
312	28376	19.1099	8.55251	-208.981	-287.545	3	0
312	46751	19.1732	8.63097	2.93232	-67.9408	3	0
313	14362	18.2475	1.98945	-80.353	34.6187	3	0
315	11736	6.33968	2.45625	517.139	-174.598	3	0
319	26680	4.11487	8.61614	416.597	56.8135	3	0
319	39905	4.18164	8.58859	552.502	-13.9194	3	0
328	12483	18.3089	11.6356	-21.2582	-8.40983	3	1
328	13021	18.1942	11.6025	92.5101	-21.0725	3	0
328	21397	18.206	11.5428	8.23059	-97.2261	3	0
330	50178	1.2766	14.8719	-79.5659	324.283	3	0
336	33716	25.448	8.44722	167.35	680.914	3	0
336	49714	25.5099	8.42504	160.209	-440.068	3	0
338	15248	26.4334	7.73706	158.396	540.361	3	0
338	51992	26.4315	7.658	104.14	-423.665	3	0
339	32629	23.6406	4.41314	135.807	45.9804	3	0
339	37003	23.6988	4.2808	117.659	347.086	3	0
341	32093	26.5424	3.42263	123.31	23.6025	3	0
342	28959	26.378	5.55427	91.6377	482.544	3	0
348	19425	5.31102	12.9913	510.87	1900.76	3	0
348	27041	5.42947	12.9618	227.554	-917.651	3	0
350	25826	8.54338	8.26973	-8.69042	25.7276	3	0
354	13595	24.5632	2.6664	65.6071	-40.9278	3	0
354	48239	24.6277	2.68345	28.8282	-22.2904	3	0
355	21094	13.4356	12.3845	-1435.23	1952.21	3	0
355	50823	13.294	12.3615	-865.575	-1782.02	3	0
358	35925	26.415	9.1827	181.45	604.479	3	0
358	37160	26.5087	9.0924	60.1168	413.673	3	0
359	25413	13.8258	4.99826	56.4356	14.0111	3	0
359	37927	13.8677	5.08619	540.912	-9.77781	3	0
359	44031	13.8758	4.95818	296.159	210.376	3	0
362	12518	5.8785	10.0456	105.95	600.868	3	0
362	17338	5.96365	10.1075	964.265	-7.5847	3	0
362	28515	6.01056	9.99001	46.4416	-510.075	3	0
363	13159	14.7518	13.095	112.303	-914.251	3	0
374	16165	4.58747	1.57024	-160.494	126.974	3	0
374	21737	4.69838	1.60406	0	0	0	0
374	24287	4.71803	1.53168	188.003	-977.389	3	0
375	15047	2.84709	3.74096	230.73	-11.3781	3	0
375	43957	2.95414	3.74358	197.683	198.719	3	0
376	17150	10.8285	2.9263	420.757	1551.01	3	0
376	19194	10.8216	2.99398	190.466	-1067.78	3	0
376	32607	10.9378	2.90959	786.645	-865.066	3	0
384	18116	7.02854	9.0015	77.3931	-57.589	3	0
384	42476	7.13574	8.96065	460.837	-825.238	3	0
388	18883	21.6907	9.53288	275.913	158.569	3	0
388	29001	21.724	9.41481	91.7794	151.767	3	0
388	41127	21.6712	9.46644	0	0	0	0
395	15721	4.90947	9.36576	118.159	-835.184	3	0
395	41829	4.89614	9.27883	549.785	140.737	3	0
395	51048	4.97174	9.37823	805.579	-38.158	3	0
400	16125	19.3208	9.10746	110.97	-17.6126	3	0
403	13784	26.675	7.12725	229.64	-694.858	3	0
406	29800	3.26924	10.8247	-10.4655	387.569	3	0
406	31130	3.35429	10.8645	496.854	-1483.41	3	0
406	39315	3.2762	10.7661	450.907	35.1315	3	0
408	46789	3.3411	1.74643	-270.53	-327.778	3	0
408	47519	3.35823	1.81621	366.878	-26.2039	3	0
410	44454	13.2132	8.13359	353.036	-52.3733	3	0
413	19246	23.2776	1.9733	-52.6957	104.945	3	0
416	49497	4.18605	5.98	368.958	909.172	3	0
423	37881	12.9157	4.57213	78.1194	1270.63	3	0
426	33990	10.3053	7.50906	-687.128	-340.002	3	0
426	44011	10.4056	7.48472	-625.407	-547.457	3	0
426	44670	10.334	7.46173	105.146	415.094	3	0
428	10957	8.35828	5.80039	231.158	429.197	3	0
431	10658	21.8764	5.75977	243.141	467.845	3	0
431	21741	21.8194	5.86264	224.891	336.349	3	0
431	45094	21.801	5.77955	30.708	-776.339	3	0
436	11887	18.0176	9.87173	411.177	-13.2851	3	1
436	22058	18.0398	9.76012	-224.059	-18.3128	3	0
436	46699	18.1265	9.84127	-18.5034	9.05899	3	0
437	13241	14.5988	13.4049	368.996	251.101	3	0
443	14627	5.69907	9.93057	658.939	-507.407	3	0
444	29264	16.5516	10.6141	484.148	-183.84	3	0
444	37471	16.5589	10.5467	-482.656	-780.759	3	0
451	37086	5.09834	3.46656	182.839	176.94	3	0
452	26596	12.9744	5.42049	235.849	782.213	3	0
452	45323	12.8685	5.36772	55.5905	-905.657	3	0
453	40501	15.6613	13.2263	365.135	1209.27	3	0
454	23665	12.0085	12.8541	808.496	2.81617	3	0
454	44929	12.0765	12.7695	50.2167	-542.32	3	0
455	12425	8.17382	12.3526	322.521	-1628.44	3	0
455	24363	8.13469	12.3004	-501.243	-492.517	3	0
455	31496	8.1586	12.2404	731.205	510.322	3	0
455	34579	8.26772	12.2994	308.415	1835.28	3	0
457	50187	19.9414	7.74138	128.193	-8.11532	3	0
459	44903	1.28895	3.54871	146.375	-101.199	3	0
461	13027	13.6101	15.4798	-290.209	-1384.8	3	0
465	42912	9.76761	7.36973	-684.152	-1106.1	3	0
470	27052	3.63453	6.23493	204.27	93.7706	3	0
470	36835	3.68755	6.29262	520.403	-330.815	3	0
474	25094	25.8111	1.16969	51.2961	-2.77893	3	0
483	32952	23.202	5.77347	108.816	261.242	3	0
486	17708	8.57967	15.1451	1066.86	909.827	3	0
488	24415	23.5376	5.73739	203.6	-319.95	3	0
488	24853	23.6474	5.73063	324.408	26.3028	3	0
488	44442	23.575	5.69509	-131.939	-90.4819	3	0
489	23613	16.7509	7.86877	430.971	131.424	3	0
491	40045	25.3334	5.44682	305.27	-248.947	3	0
499	13325	18.8368	1.53233	393.111	-320.079	3	0
507	44448	25.1099	1.82429	108.47	-28.0629	3	0
512	45863	17.9131	14.0147	-4.5833	-36.8201	3	0
522	12218	23.6173	1.29872	130.162	-1.45011	3	0
522	31661	23.5541	1.30247	-29.2811	-59.2714	3	0
522	50715	23.6312	1.39516	84.4723	365.181	3	0
524	17499	19.2176	3.85658	81.3928	408.247	3	0
524	42589	19.2201	3.75545	311.261	80.1432	3	0
525	14925	15.4051	3.2057	287.526	-9.30116	3	0
530	21819	20.773	6.75573	161.673	5.77396	3	0
539	32875	11.1785	4.95366	215.073	429.335	3	0
539	50244	11.1139	4.84096	1163.57	-92.9892	3	0
540	44654	4.68411	14.2053	775.666	1171.29	3	0
540	47374	4.60075	14.2492	-545.876	366.909	3	0
540	50774	4.57756	14.1537	759.156	-797.183	3	0
541	17502	7.99774	13.7872	364.844	210.547	3	0
541	34312	7.90362	13.8432	-991.253	-76.0882	3	0
544	20929	3.36222	9.86003	563.755	110.157	3	0
544	50060	3.24454	9.84373	478.932	380.167	3	0
545	18739	12.2546	15.297	1620.86	-113.22	3	0
545	37578	12.2556	15.4355	856.699	41.7967	3	0
546	21054	12.0019	12.0336	-596.807	180.142	3	0
546	40035	11.9102	11.9275	-209.466	876.278	3	0
546	52611	11.972	11.9086	1038.03	55.3271	3	0
547	50835	15.9939	7.51507	-338.51	405.915	3	0
548	20718	4.87375	8.91581	522.048	71.1172	3	0
550	36697	20.658	6.41155	0	0	0	0
557	48234	20.5763	4.79726	69.2906	173.462	3	0
560	21176	15.4756	13.3462	290.542	21.2819	3	0
563	30959	16.1992	7.20432	265.662	860.086	3	0
563	41006	16.1528	7.07993	306.008	620.607	3	0
565	29903	11.3146	15.7591	641.623	505.323	3	0
566	14826	5.33538	4.13991	533.576	23.7586	3	0
566	47505	5.41378	4.20866	78.942	3.40382	3	0
567	17860	7.79451	8.37253	553.499	-178.652	3	0
567	20902	7.7617	8.31823	40.2538	619.742	3	0
574	13605	15.0225	6.7239	198.204	-370.205	3	0
582	21471	20.7431	6.63058	306.217	27.0216	3	0
582	49751	20.8531	6.54378	469.635	-26.2729	3	0
585	17505	15.66	1.825	331.423	3.0592	3	0
585	37532	15.7177	1.84855	233.297	-42.8454	3	0
587	43163	14.8605	4.52999	450.099	23.7606	3	0
588	21691	16.4552	12.4199	237.871	238.158	3	0
588	23590	16.4829	12.4779	194.741	-485.022	3	0
592	21303	12.4986	11.3015	542.925	-1195.54	3	0
592	42986	12.625	11.2239	174.229	-674.721	3	0
598	18739	12.3251	15.269	875.627	986.612	3	0
598	44205	12.4349	15.3213	353.263	719.947	3	0
599	23962	11.5029	2.84043	35.0037	452.598	3	0
600	17149	7.62183	10.1626	62.8931	299.885	3	0
600	37485	7.65833	10.1174	657.189	78.811	3	0
600	41131	7.72191	10.1767	19.5793	1295.92	3	0
610	29155	6.2319	11.3307	818.325	-25.8949	3	0
610	46830	6.20366	11.4114	210.834	-1496.9	3	0
611	51012	11.4667	4.41147	-193.402	-562.345	3	0
613	19614	8.89155	5.8362	141.938	-137.805	3	0
613	43002	8.82627	5.81146	594.629	369.768	3	0
616	43975	6.46803	6.17143	80.7423	443.658	3	0
618	24312	7.26057	1.93486	165.5	-546.9	3	0
618	41136	7.35707	1.92601	4.43915	271.367	3	0
620	34589	21.0292	9.7046	26.9994	377.848	3	0
624	15949	10.3866	7.73946	671.801	-417.288	3	0
624	47991	10.4766	7.68071	180.06	114.406	3	0
625	32816	4.89786	10.0686	179.201	509.229	3	0
627	31117	7.24038	1.60072	116.439	726.37	3	0
632	31913	7.09575	15.1813	785.421	2017.1	3	0
633	20663	14.6413	3.22277	227.042	799.158	3	0
633	33370	14.719	3.31687	147.529	541.622	3	0
636	44038	8.28444	9.80072	224.42	-1028.49	3	0
639	18136	18.0735	3.77337	505.584	-851.19	3	0
639	39164	18.205	3.779	241.032	-645.056	3	0
639	46051	18.1457	3.82233	398.372	109.151	3	0
642	33911	2.80237	8.9674	423.032	-779.773	3	0
642	45598	2.77867	9.03215	247.398	209.955	3	0
645	21557	20.8999	6.22864	195.827	28.6361	3	0
645	32884	21.0087	6.22408	169.783	-188.979	3	0
645	48659	20.9558	6.26025	-58.4474	-91.2277	3	0
647	14928	2.63143	15.1624	-173.514	-164.137	3	0
647	25793	2.68896	15.1708	-269.787	176.301	3	0
648	48849	20.8974	2.57596	132.464	85.754	3	0
651	47027	16.2558	9.14176	-502.193	121.404	3	0
654	13963	23.0925	5.72013	251.711	228.402	3	0
654	32952	23.1761	5.69822	132.965	-103.884	3	0
656	15308	16.4027	12.0889	-251.653	-128.109	3	0
656	25528	16.4322	12.2032	446.266	704.495	3	0
665	22590	1.21263	4.19701	123.695	171.038	3	0
667	39128	8.75325	3.54864	609.951	-18.1529	3	0
668	49029	2.6365	14.6742	-559.551	271.374	3	0
679	17157	20.2311	8.76118	-311.374	-315.971	3	0
679	30621	20.2335	8.8721	-60.0447	353.688	3	0
683	21604	11.7091	15.8158	-497.681	-1227.55	3	0
683	31393	11.6068	15.7254	1095.73	151.372	3	0
685	37023	18.6129	1.59855	439.681	-146.906	3	0
685	42664	18.6572	1.52024	242.094	631.017	3	0
690	52039	16.1225	12.2527	-822.368	555.853	3	0
694	16913	5.68473	7.96467	173.575	826.01	3	0
694	37239	5.59849	7.89903	507.062	19.4994	3	0
698	41647	12.8389	5.00625	40.1531	-245.46	3	0
698	46978	12.9375	5.05717	329.076	416.152	3	0
703	11253	8.256	2.43672	187.596	1340.28	3	0
703	17317	8.15881	2.33869	270.401	547.737	3	0
707	37769	26.8522	4.77461	58.2203	-145.999	3	0
711	46709	12.5701	7.8043	114.812	571.357	3	0
713	48129	25.2202	1.88044	103.331	-1.63545	3	0
714	27165	24.2732	8.42364	-85.228	-11.8849	3	0
721	45111	22.0014	3.00828	71.5953	-295.617	3	0
726	27311	10.9897	7.73239	445.016	-23.4505	3	0
728	23479	22.8385	5.17376	369.368	-158.024	3	0
729	21254	5.33758	1.43046	-157.334	65.7696	3	0
731	14943	22.4615	6.21671	-226.505	152.045	3	0
732	36841	4.49702	4.2038	187.918	1013.92	3	0
732	39611	4.45482	4.09508	288.037	-188.342	3	0
733	12389	2.15086	3.71909	236.552	68.6253	3	0
733	15915	2.15813	3.64815	49.6325	-351.775	3	0
733	32460	2.02343	3.64575	97.224	145.144	3	0
733	43836	2.07855	3.74994	418.578	-110.375	3	0
743	47050	16.4786	9.68135	516.383	611.164	3	0
745	16062	5.32988	2.4112	325.053	-12.6883	3	0
748	47786	18.1799	9.10804	635.745	-396.494	3	0
754	24014	14.4263	14.1683	459.676	-37.301	3	1
754	48672	14.3957	14.2964	290.872	1268.86	3	1
758	14827	15.4546	2.87361	-471.364	78.116	3	0
758	17359	15.4786	2.93679	283.105	-13.5265	3	0
758	23061	15.4941	2.82097	84.6502	403.419	3	0
759	16036	5.08447	1.49778	453.257	16.3578	3	0
759	49537	5.00499	1.41164	200.391	580.806	3	0
760	30538	14.3435	11.7099	-711.113	79.4613	3	0
760	33979	14.2897	11.7362	486.182	309.676	3	0
762	22945	16.6709	1.30532	523.156	39.0376	3	0
762	24564	16.7785	1.21286	428.038	14.8957	3	0
763	17449	6.08878	4.86871	394.558	-43.1409	3	0
763	35728	6.03683	4.90998	449.498	-254.344	3	0
763	43206	5.97684	4.80314	734.176	200.481	3	0
765	19801	17.3906	2.98631	398.194	87.5873	3	0
765	34359	17.4265	3.05803	107.426	-278.258	3	0
768	13532	24.1705	1.55255	-90.014	-75.7518	3	0
768	22606	24.2087	1.60737	142.74	4.54727	3	0
768	27136	24.1928	1.49305	-61.4216	2.74619	3	0
768	34863	24.2755	1.6055	29.9641	-2.07273	3	0
770	35323	8.1297	14.3229	559.412	-975.665	3	0
776	28973	7.25819	4.19514	0	0	0	0
782	36735	16.0335	7.3727	185.22	1594.59	3	0
782	42068	15.9478	7.29897	89.7175	-967.994	3	0
791	43345	15.9574	14.988	-261.44	-583.046	3	0
792	17161	5.90042	3.45242	140.933	806.065	3	0
792	22977	5.96065	3.55291	331.762	-434.469	3	0
792	26350	6.03963	3.46009	151.339	407.181	3	0
794	28224	10.1616	13.9969	340.482	1166.41	3	0
795	29376	2.67869	5.48037	206.493	-437.153	3	0
795	44595	2.73284	5.53529	345.876	-5.19755	3	0
797	19223	26.3707	3.45757	19.2506	-124.031	3	0
797	41358	26.3526	3.5609	108.476	41.9387	3	0
797	45924	26.3343	3.50595	157.967	-8.69166	3	0
802	20157	26.8314	5.21122	89.6467	114.563	3	0
803	25402	16.5649	9.54109	-456.53	-72.2198	3	0
813	33013	5.55738	2.38661	0	0	0	0
813	49347	5.48967	2.42818	249.886	336.319	3	0
815	46528	4.78717	8.3817	337.442	-148.452	3	0
815	47703	4.80621	8.27707	208.46	-680.101	3	0
820	41886	13.7368	15.6821	390.894	765.287	3	0
820	50754	13.8184	15.6874	491.332	-521.602	3	0
821	36787	20.2808	10.0395	123.86	988.05	3	0
821	42232	20.3646	9.99425	169.437	-558.233	3	0
823	13866	5.59321	12.7059	530.444	627.299	3	0
823	35627	5.49113	12.699	224.392	867.554	3	0
828	17091	21.7482	2.60553	206.655	-331.479	3	0
828	41898	21.6982	2.55858	235.249	-11.27	3	0
830	28142	11.3193	9.62064	92.8618	1675.79	3	0
832	50001	22.0012	5.13789	-155.856	192.311	3	0
835	18007	16.1002	7.27089	-109.589	592.822	3	0
839	39514	6.31927	4.65374	-550.904	464.169	3	0
839	40630	6.25745	4.75301	577.8	-81.5855	3	0
844	12215	7.94078	14.0043	1105.01	631.791	3	0
844	25315	7.88938	14.072	63.6468	1362.53	3	0
844	39276	8.03803	14.073	178.545	-215.299	3	0
846	52374	20.9046	8.172	273.145	-299.853	3	0
847	37194	1.13526	12.9396	-356.12	365.862	3	0
847	45800	1.15702	12.8233	-412.918	-592.823	3	0
850	25100	20.6109	4.25189	103.639	-69.6923	3	0
850	27157	20.64	4.3477	163.537	252.967	3	0
850	45866	20.6709	4.23763	76.6553	-39.7268	3	0
853	10941	4.79264	11.3582	200.808	618.985	3	0
853	46963	4.8383	11.3132	309.71	-915.809	3	0
853	47935	4.83671	11.4352	196.293	-675.498	3	0
858	41265	1.71506	8.05262	501.989	49.795	3	0
860	27295	9.1012	8.88465	390.66	-292.436	3	0
860	37736	9.13443	8.98303	253.962	1608.7	3	0
861	33305	17.1113	9.05157	126.133	821.286	3	0
863	42112	7.06859	6.74495	195.933	-262.747	3	0
867	18214	15.3403	12.8489	144.519	282.951	3	0
867	40675	15.2178	12.8237	36.2327	-4.23896	3	0
877	49531	8.66454	12.117	987.432	475.44	3	0
878	23409	2.30427	4.51916	252.851	298.702	3	0
878	26270	2.22586	4.43831	527.894	-23.2256	3	0
878	30503	2.17696	4.48042	193.024	-3.36908	3	0
878	46687	2.28554	4.45508	167.468	-166.671	3	0
884	22997	26.3391	6.54605	149.5	-209.693	3	0
884	36764	26.2278	6.46676	81.3057	-373.293	3	0
884	41452	26.3049	6.44893	151.13	463.021	3	0
886	30981	10.4798	8.56121	64.2788	-83.4291	3	0
886	35702	10.4081	8.60179	156.074	322.308	3	0
887	18468	6.5995	4.37386	339.879	-185.3	3	0
890	28130	2.98253	6.41444	129.395	328.781	3	0
890	31378	3.04327	6.49465	452.873	-250.59	3	0
894	32109	26.9353	5.86088	-17.0257	95.4459	3	0
896	13137	6.26351	14.6151	-1038.64	403.58	3	0
902	13037	9.4117	13.6241	2011.19	-132.914	3	0
902	24511	9.3552	13.5939	-730.721	-1196.79	3	0
905	48879	9.55085	13.4658	675.62	-713.917	3	0
906	37428	26.1011	7.77518	7.87185	-210.972	3	0
909	22750	23.0977	8.30882	240.997	200.168	3	0
909	37964	23.0602	8.39826	70.7809	393.494	3	0
909	42323	23.0142	8.35467	316.588	-117.876	3	0
910	29800	3.17619	10.8201	178.793	685.108	3	0
911	12196	3.04284	5.528	263.162	-8.91751	3	0
911	33905	3.07613	5.61167	119.47	-108.403	3	0
911	47648	3.17749	5.56396	203.625	68.5294	3	0
911	47902	3.09378	5.48207	428.102	-119.539	3	0
915	13240	12.5312	7.40335	-261.773	-110.472	3	0
915	19721	12.3921	7.40417	-934.412	-159.997	3	0
916	11491	16.5913	10.842	257.159	-1224.13	3	0
917	38297	8.669	12.4761	725.189	-889.295	3	0
920	49309	8.5397	12.2668	321.868	-973.803	3	0
923	15350	7.90436	1.07858	426.058	330.577	3	0
929	10665	10.531	10.5988	579.302	-617.04	3	0
930	40646	14.4567	15.6044	-9.11514	103.57	3	0
930	43371	14.3578	15.6988	0	0	0	0
936	20564	8.72445	9.10534	710.368	817.784	3	0
937	15603	25.5733	8.86348	125.038	-566.87	3	0
937	29213	25.465	8.77917	54.8214	-271.916	3	0
944	27030	2.37778	8.3324	226.981	-187.312	3	0
945	32326	19.8387	1.78	175.678	-320.572	3	0
952	51531	2.64228	15.6373	-130.957	-73.3041	3	0
957	21380	17.3554	5.20797	137.457	-97.9012	3	0
957	40715	17.248	5.21232	260.744	-273.995	3	0
961	31550	22.8318	2.80639	186.058	-23.203	3	0
961	44719	22.8256	2.87159	112.751	58.787	3	0
962	26978	25.273	5.7497	162.869	53.2087	3	0
962	35535	25.3598	5.64999	166.58	490.834	3	0
963	11181	9.67975	14.6509	279.5	-937.574	3	0
963	16846	9.61483	14.742	-505.05	-976.918	3	0
966	26437	16.3988	6.62356	-136.663	770.776	3	0
969	17433	10.2491	1.16394	184.865	-220.545	3	0
969	21247	10.2155	1.26045	423.539	-2.80947	3	0
976	12145	2.32712	1.32094	534.415	-20.82	3	0
978	11753	11.8808	15.4526	732.863	190.707	3	0
978	36941	11.8109	15.3863	488.798	2020.04	3	0
982	43984	9.00873	5.4608	137.06	556.137	3	0
983	20088	23.9089	6.38279	40.02	440.178	3	0
983	20114	23.9569	6.49672	120.141	-402.881	3	0
983	27217	23.8917	6.52751	-219.624	-29.721	3	0
983	30000	23.8322	6.48723	147.753	98.6575	3	0
985	51413	24.4357	1.48918	-48.6017	-40.7312	3	0
986	16359	14.6383	2.68893	639.575	-13.8778	3	0
991	10045	5.79658	3.2159	282.509	-288.64	3	0
991	33593	5.74742	3.16681	0	0	0	0
991	34163	5.72236	3.3069	716.728	-70.2056	3	0
991	40638	5.67849	3.1842	686.318	740.344	3	0
992	13566	24.874	1.42112	14.6289	-11.7	3	0
1005	6612	11.1111	1.23976	277.139	-448.598	3	0
1007	2117	19.163	5.4621	128.308	471.724	3	0
1010	3759	8.73341	5.0937	449.559	288.495	3	0
1013	7575	2.76881	8.23157	302.851	-175.793	3	0
1016	4733	2.42612	5.77598	401.503	42.1822	3	0
1054	2262	14.715	7.69418	428.529	22.2781	3	0
1060	9234	20.2163	9.94364	134.515	575.383	3	0
1067	7815	15.8803	1.06851	0	0	0	0
1072	3337	19.1667	10.8709	256.063	-56.7431	3	0
1081	3881	6.68699	12.019	133.119	185.592	3	0
1086	7584	19.3619	11.4465	243.38	76.4077	3	0
1095	6332	12.7314	1.76457	70.6265	288.746	3	0
1129	8596	4.99696	15.2503	6.53691	767.013	3	0
1139	2094	22.1856	6.33858	67.6133	240.073	3	0
1140	5327	16.9775	1.5965	132.899	2.75704	3	0
1140	6625	17.0352	1.62441	217.388	-5.56327	3	0
1145	4258	20.0093	11.0741	-63.8821	74.6367	3	0
1149	3633	13.365	13.5927	927.666	-174.008	3	0
1160	2197	6.76709	7.02158	661.01	1521.92	3	0
1165	1409	18.6478	11.7601	242.447	-4713.11	3	1
1182	8611	1.20244	2.81271	169.212	71.6617	3	0
1202	6326	13.8214	1.38438	557.357	43.4142	3	0
1205	4052	23.1539	9.6991	73.6207	-469.592	3	0
1205	9116	23.1581	9.59238	84.4562	775.142	3	0
1209	2079	13.7114	5.56409	427.682	742.059	3	0
1209	3884	13.6692	5.69404	608.773	-82.6089	3	0
1209	7430	13.7815	5.63439	234.707	-1100.78	3	0
1212	1264	13.2632	8.74707	37.0317	96.4764	3	0
1216	5748	15.3471	9.98987	359.115	430.731	3	0
1226	4635	9.20514	6.13686	552.461	492.19	3	0
1232	5677	8.73103	6.0591	453.743	-402.163	3	0
1239	7789	13.6905	13.765	264.528	388.03	3	0
1240	3372	22.0727	7.41734	65.5337	-108.57	3	0
1258	8351	1.20562	8.7726	166.495	-5.81228	3	0
1270	1894	11.4311	13.9114	700.285	30.2711	3	0
1278	4526	8.13927	4.75609	742.613	1400.29	3	0
1289	6360	2.71815	10.7355	271.56	125.515	3	0
1326	5403	16.5725	5.35455	51.3287	282.351	3	0
1330	1694	20.979	1.59571	276.498	-12.4917	3	0
1342	4647	25.8216	9.94083	309.646	38.4638	3	0
1343	4524	23.0647	4.22521	0.608774	-271.504	3	0
1346	6825	9.23378	1.93297	437.694	27.4663	3	0
1364	7682	24.5829	3.86032	126.739	73.9984	3	0
1365	9070	13.8173	6.19539	-240.132	1545.6	3	0
1370	7101	26.5526	2.97669	247.729	-39.401	3	0
1378	6279	23.8184	8.2299	-118.734	-116.025	3	0
1390	3318	24.6924	8.26229	16.2395	-409.754	3	0
1413	6794	21.5837	9.74339	0.944486	-249.786	3	0
1444	7762	4.50625	5.65446	538.078	-258.466	3	0
1458	2416	26.6693	8.23926	120.302	408.869	3	0
1471	4730	15.3864	2.07842	324.349	391.582	3	0
1479	5898	8.33466	7.24935	-426.622	-259.856	3	0
1495	4088	26.6194	4.72919	293.326	26.8436	3	0
1503	7043	19.2821	1.6606	371.359	-339.852	3	0
1503	7601	19.1951	1.6235	166.692	727.737	3	0
1506	6723	24.9636	2.85237	103.152	-161.555	3	0
1532	2571	1.3963	4.04947	304.509	132.265	3	0
1532	6689	1.29136	3.96815	220.739	-111.923	3	0
1532	9681	1.33487	4.06967	402.172	-4.31976	3	0
1551	4314	6.96474	7.3414	129.574	-195.332	3	0
1562	7458	10.0263	5.72346	342.883	183.111	3	0
1588	4552	5.14204	4.42226	1081.88	-72.8233	3	0
1590	7370	7.33929	10.5767	146.514	-1327.19	3	0
1590	9505	7.38149	10.4428	607.34	-146.921	3	0
1610	9777	8.19828	9.43004	255.918	-1240.57	3	0
1616	1887	20.6395	10.4587	40.831	1421.48	3	1
1621	4998	23.6717	1.79963	86.206	10.2777	3	0
1622	4849	11.7258	3.86066	316.724	210.964	3	0
1622	8796	11.6571	3.75335	480.689	55.8495	3	0
1624	5564	2.11783	7.40376	90.8457	-324.39	3	0
1624	7468	2.21772	7.45378	193.795	119.223	3	0
1629	7458	9.99631	5.85097	300.214	-1412.6	3	0
1635	2395	6.48521	4.31192	-20.4959	65.2611	3	0
1638	3195	1.07299	13.9608	-820.295	200.628	3	0
1658	2079	13.7839	5.50282	-77.6801	-1355.1	3	0
1658	3589	13.913	5.50686	116.552	-647.71	3	0
1658	7430	13.843	5.57698	537.517	99.674	3	0
1662	3564	17.8954	7.18132	76.2747	503.369	3	0
1663	5507	23.6826	9.43914	168.769	-434.83	3	0
1666	7326	26.3194	8.8277	59.024	-420.46	3	0
1680	5772	1.32794	7.24493	495.502	50.9236	3	0
1687	5705	25.6842	7.48612	127.503	115.136	3	0
1689	2402	21.5393	5.494	48.2822	-1.87566	3	0
1690	7552	26.4927	1.78017	39.4541	-34.5213	3	0
1699	9203	4.12393	11.9785	196.047	-613.632	3	0
1711	9275	25.4168	3.07885	122.001	-29.9263	3	0
1727	3656	2.72312	2.60307	412.824	-25.4537	3	0
1733	1888	7.43151	13.6011	-684.203	97.7493	3	0
1733	6516	7.3339	13.5929	230.53	1088.46	3	0
1750	2867	2.72182	13.439	54.4139	680.03	3	0
1755	6921	6.51687	8.81105	200.41	271.291	3	0
1778	8918	16.1472	12.45	-738.606	352.917	3	0
1780	3051	7.85722	9.37267	-124.595	129.481	3	0
1790	7762	4.52699	5.7852	447.467	25.5163	3	0
1805	8121	18.4055	3.49782	41.059	160.519	3	0
1808	4710	24.0867	3.33908	75.0701	318.334	3	0
1821	7806	7.38195	9.72539	-20.2712	-51.9758	3	0
1833	5884	26.4974	4.83617	198.411	-66.4403	3	0
1833	6832	26.3962	4.81338	298.784	-30.2796	3	0
1847	4862	5.55379	13.8624	377.72	-135.429	3	0
1849	8714	14.0317	7.55711	332.988	-1270.28	3	0
1856	5811	14.7106	11.2716	-673.197	-145.7	3	0
1877	8410	8.23148	2.73812	158.136	495.346	3	0
1881	4191	19.4401	9.33453	-421.198	-13.7638	3	0
1883	4524	22.9925	4.24598	234.309	342.011	3	0
1894	7362	11.3926	13.9575	-829.015	-1095.17	3	0
1918	6685	2.05122	1.34836	144.325	421.425	3	0
1932	6446	14.9852	13.7139	316.559	802.757	3	0
1933	6921	6.50993	8.92354	-135.16	-1344.27	3	0
1954	3918	12.7315	15.5563	942.664	1164.85	3	0
1955	9798	4.47726	11.2386	-36.8047	421.425	3	0
1967	8312	1.57414	4.12454	257.361	227.849	3	0
1986	9878	10.4371	11.9854	241.236	54.4367	3	0
1987	9041	6.97629	2.93209	34.1943	212.222	3	0
2003	8374	26.8912	2.39791	103.259	6.60803	3	0
2012	4527	19.2375	7.24638	22.7346	-60.6064	3	0
2019	8392	2.09744	10.8221	-7.62189	-115.224	3	0
2037	4341	3.97341	12.912	160.637	384.677	3	0
2050	9274	2.62541	5.75368	281.931	-517.044	3	0
2055	3882	21.2464	2.5505	122.233	-175.083	3	0
2056	5154	24.8194	4.33967	52.2887	-55.6488	3	0
2058	7573	2.14437	6.23788	251.545	469.634	3	0
2058	8575	2.21232	6.34182	174.766	-185.123	3	0
2066	6735	24.2256	9.59644	-195.677	115.766	3	0
2074	2956	4.12986	2.32622	114.872	86.8198	3	0
2081	8332	14.2405	13.5564	1589.5	-158.142	3	0
2083	4628	3.66567	15.5382	-146.802	-126.525	3	0
2094	6097	22.1227	6.35732	69.9092	-481.74	3	0
2107	9165	24.5538	9.41049	22.8366	85.4601	3	0
2125	4927	10.0266	13.0204	353.036	-1419.36	3	0
2133	9545	19.2396	11.7007	-125.909	6.16819	3	0
2142	8446	3.99779	9.96699	-296.678	-172.914	3	0
2143	8932	6.30368	1.87453	318.901	247.794	3	0
2161	5401	20.2252	3.70018	20.9029	-48.6606	3	0
2162	2715	15.1678	12.5397	251.247	-1.62174	3	0
2166	8276	11.2195	4.01171	130.039	-72.9456	3	0
2174	3494	25.9616	5.83565	80.4888	-561.298	3	0
2181	6793	26.5491	7.56091	-26.8018	-114.187	3	0
2185	8874	22.6271	3.73973	-74.2961	-98.0026	3	0
2201	9411	9.93992	6.78084	40.2663	467.463	3	0
2231	7375	8.38891	12.463	74.3611	-2105.78	3	0
2234	9587	14.9404	9.5247	140.529	1322.59	3	0
2238	6847	18.0019	4.10383	104.33	-341.033	3	0
2247	2269	15.3927	14.2503	274.085	604.689	3	0
2247	4076	15.3404	14.2175	232.863	-238.638	3	0
2262	8149	14.8359	7.68069	-111.121	-585.585	3	0
2282	7976	20.1172	5.73579	84.1106	-99.7357	3	0
2283	9521	8.43353	3.57739	-154.607	-164.696	3	0
2286	6078	9.81773	1.27399	503.314	423.583	3	0
2287	3272	25.0997	5.98117	184.753	-228.57	3	0
2293	7085	16.6003	14.8951	-10.7461	0.315923	3	0
2334	8322	12.4813	11.8925	49.563	-738.794	3	0
2335	7407	18.0201	7.59925	247.889	-710.964	3	0
2341	4855	16.0636	5.49424	116.275	132.374	3	0
2341	6586	16.1327	5.51301	284.919	-149.918	3	0
2358	4856	14.3429	4.83332	600.364	-166.23	3	0
2370	7637	11.5289	11.3034	-346.729	76.4864	3	0
2408	5650	1.93533	11.9322	13.6406	814.005	3	0
2410	2429	6.98263	8.53393	504.433	-710.318	3	0
2428	8399	8.6225	2.50597	23.5322	73.5827	3	0
2439	5410	9.28218	8.23617	961.169	-86.5851	3	0
2440	5718	14.2176	14.8997	1127.07	81.2942	3	0
2442	3551	8.96601	8.08674	-327.113	293.215	3	0
2444	5819	3.27614	12.0114	-411.475	307.217	3	0
2445	5360	1.37218	8.69399	77.2123	-261.409	3	0
2445	8351	1.26208	8.69362	149.09	338.768	3	0
2453	5258	9.08766	4.01641	54.8414	-466.516	3	0
2453	5747	9.14446	3.92676	462.501	53.6781	3	0
2461	7454	13.3932	1.75824	-90.8472	-218.249	3	0
2472	6586	16.2189	5.50905	-160.493	428.485	3	0
2482	2875	20.0878	1.46083	280.537	531.422	3	0
2495	2927	8.48078	12.7274	173.885	1819.33	3	0
2495	6062	8.55052	12.8174	2031.49	-101.393	3	0
2512	5489	26.3193	5.91634	33.5123	-235.856	3	0
2524	5790	8.55744	14.7455	757.222	125.478	3	0
2544	7894	4.50558	8.45986	-432.024	-160.006	3	0
2546	4396	7.15099	3.11135	92.6067	74.0069	3	0
2554	4684	6.38457	1.05787	195.404	855.446	3	0
2557	9189	1.98558	6.65498	309.586	201.072	3	0
2560	9941	19.3114	11.9734	-208.761	-1136.35	3	1
2566	3114	12.83	3.13371	472.689	-50.1687	3	0
2613	2902	5.379	6.08424	529.035	319.358	3	0
2624	9112	17.6767	3.97845	100.825	550.301	3	0
2626	4274	21.6037	2.78185	373.094	-31.401	3	0
2632	3620	18.8018	12.6842	57.1478	-189.938	3	0
2658	6698	6.58912	14.3359	886.685	25.7884	3	0
2665	8144	23.3914	7.3053	63.7991	-106.833	3	0
2669	7140	7.59515	2.50115	397.841	19.4574	3	0
2695	9050	20.3876	6.56997	314.325	-126.207	3	0
2722	4353	10.4212	8.88893	83.7882	1941.82	3	0
2732	4743	9.63908	11.867	872.207	-2973.56	3	0
2748	4216	2.8038	14.3476	124.281	-553.725	3	0
2750	8226	9.25341	4.79927	4.40589	108.558	3	0
2752	5653	2.92839	12.3366	63.6973	440.664	3	0
2756	7579	16.8526	2.07502	233.94	451.203	3	0
2806	9107	4.05015	2.00597	202.661	102.033	3	0
2812	9140	1.31459	13.0202	154.668	-887.237	3	0
2819	2973	22.3436	3.63544	63.2991	230.726	3	0
2819	3850	22.3555	3.76557	-26.692	15.1272	3	0
2823	4062	19.3844	3.91634	161.073	70.9955	3	0
2824	4937	19.8528	11.4448	139.27	-32.4217	3	0
2825	8239	16.92	4.56842	188.011	322.803	3	0
2837	4860	16.0495	9.07658	375.195	1260.1	3	0
2838	7243	24.1289	1.3453	177.658	-15.9388	3	0
2859	4341	3.8914	12.8387	181.571	-964.797	3	0
2860	6515	7.94477	5.17929	-48.6484	45.6943	3	0
2863	8489	21.5568	10.2828	17.3321	-158.444	3	0
2867	6896	2.62202	13.5143	-1176.76	23.4163	3	0
2867	7265	2.68617	13.5122	126.465	-617.006	3	0
2879	5515	9.25545	5.06015	480.511	138.715	3	0
2887	7253	20.7406	5.04196	49.5109	-512.247	3	0
2895	6869	9.32775	11.9991	-158.41	677.062	3	0
2911	7609	14.2666	2.546	63.6219	-123.9	3	0
2912	3217	18.6937	6.2861	79.1944	123.901	3	0
2923	6084	13.2006	13.7409	628.004	919.416	3	0
2933	7076	19.4158	1.77878	111.953	312.409	3	0
2944	6941	17.9062	8.70645	349.423	247.589	3	0
2951	6666	8.50727	15.7562	481.753	-321.916	3	0
2961	7942	20.9799	1.07845	112.206	-91.0646	3	0
2996	7186	13.1525	3.48145	295.286	480.889	3	0
3001	4260	9.07021	7.99772	124.14	749.057	3	0
3030	4955	18.5334	8.10109	452.952	339.854	3	0
3030	7525	18.5192	8.23855	-168.669	-266.784	3	0
3035	7913	20.8321	7.43683	406.71	691.663	3	0
3051	4428	7.91479	9.40217	383.524	-265.773	3	0
3057	6546	12.6397	8.68501	529.181	608.021	3	0
3070	6553	1.73136	4.81885	58.8117	45.885	3	0
3074	4406	4.51781	5.34148	25.2177	266.863	3	0
3110	5235	13.1596	14.8558	-228.179	-49.9004	3	0
3117	7992	25.3646	8.98936	344.348	-343.83	3	0
3134	8433	15.2232	9.55194	-322.324	757.01	3	0
3142	8613	12.9087	11.0045	542.158	-934.242	3	0
3169	3977	11.7343	13.0763	829.352	-388.811	3	0
3170	5111	23.4565	5.28939	24.79	-207.08	3	0
3170	5562	23.3127	5.26445	111.404	-303.996	3	0
3176	7219	1.73983	12.4781	554.006	-319.326	3	0
3185	5120	10.5154	1.743	448.961	-264.79	3	0
3191	9220	3.22585	4.82647	59.1342	-94.4515	3	0
3195	3827	1.13603	13.9374	180.89	-393.156	3	0
3220	3292	11.6138	7.29934	100.067	-5.70141	3	0
3229	8420	12.8251	15.0854	383.797	203.078	3	0
3231	3330	13.8666	14.0624	-4666.2	22987.4	3	1
3252	6987	22.4819	5.20128	211.482	23.4229	3	0
3260	4783	15.6748	10.6499	468.166	258.23	3	0
3261	8554	17.6373	8.44124	126.126	-173.04	3	0
3269	7990	7.23049	3.7448	269.162	8.01792	3	0
3293	8494	20.2655	7.99652	119.488	177.233	3	0
3313	9340	9.39171	7.57043	-187.725	39.2331	3	0
3328	4871	4.80872	12.7703	629.145	137.89	3	0
3329	4529	1.60917	9.51964	315.812	-161.227	3	0
3331	8062	14.0309	6.49067	736.888	89.9919	3	0
3340	6842	8.02376	8.55647	352.955	34.9927	3	0
3372	4895	22.1953	7.45908	445.468	-51.0417	3	0
3384	9926	26.9607	4.20448	41.2274	-92.7655	3	0
3392	7539	16.7184	13.3165	228.712	1004.77	3	0
3401	4436	23.235	9.25142	255.876	501.3	3	0
3416	3827	1.2338	13.9684	139.428	378.867	3	0
3433	4566	14.8542	12.9297	0	0	0	0
3452	4542	19.626	12.1174	-870.182	-606.719	3	1
3473	5905	19.5494	3.08372	224.104	14.0048	3	0
3486	8146	9.70654	5.20018	652.213	1488.89	3	0
3507	8760	12.2013	8.06059	604.573	-53.3084	3	0
3510	7168	15.6667	8.97278	-327.705	-47.3876	3	0
3522	7836	26.8429	8.17253	276.288	-501.212	3	0
3523	7121	12.9004	2.39082	380.398	-36.3413	3	0
3523	8076	12.9227	2.51493	161.262	697.626	3	0
3545	7991	16.9278	1.29803	107.845	-565.354	3	0
3551	4260	9.0173	8.04039	616.258	2.07913	3	0
3555	6791	19.2878	3.5898	59.2628	-242.075	3	0
3558	8122	10.002	2.64029	413.923	562.992	3	0
3561	5624	5.54916	2.75816	116.023	256.699	3	0
3565	5221	16.684	10.2847	316.259	-407.073	3	0
3565	7798	16.6385	10.3849	-199.562	868.024	3	0
3566	3795	12.425	2.49189	268.799	-1429.64	3	0
3571	5861	15.5932	7.46964	-103.247	453.767	3	0
3579	6662	2.99741	9.13054	-217.095	53.0543	3	0
3594	5085	4.30661	5.38606	463.127	468.364	3	0
3602	8522	9.98966	1.65119	597.5	-329.262	3	0
3612	8113	12.2547	10.1406	747.762	28.9531	3	0
3615	8914	7.16409	2.19971	75.482	24.5674	3	0
3622	7847	15.8626	13.2121	369.953	-343.264	3	0
3622	8892	15.7723	13.3059	201.148	1476.66	3	0
3642	9665	15.1924	11.9438	-615.198	-53.5924	3	0
3671	4701	2.55681	12.7682	-725.785	-86.1194	3	0
3697	9931	15.5889	15.3601	88.8712	-219.98	3	0
3701	7117	17.7812	5.7238	333.526	-127.689	3	0
3717	6774	7.26796	8.66297	-364.32	-259.515	3	0
3752	9001	19.9562	6.93957	211.653	123.266	3	0
3758	3909	5.60938	12.4352	-878.758	360.558	3	0
3759	8438	8.75786	5.21027	58.334	-244.58	3	0
3765	7619	2.62513	6.99358	263.74	112.66	3	0
3775	9264	21.209	4.94103	73.402	-166.726	3	0
3786	6608	13.9438	12.4487	302.312	671.134	3	0
3797	8045	6.11694	3.32679	-226.963	58.6333	3	0
3814	9316	16.0686	5.7668	141.574	-8.74001	3	0
3823	7799	18.18	8.37655	-574	-97.9719	3	0
3829	8077	16.4412	14.9254	-171.853	10.7836	3	0
3839	4572	9.8946	12.2019	446.911	1114.52	3	0
3850	8176	22.462	3.81527	54.7972	-358.316	3	0
3852	5590	9.38028	6.41833	0	0	0	0
3852	6461	9.39794	6.35756	-229.746	-600.948	3	0
3853	9303	9.92885	8.26337	139.741	-505.568	3	0
3865	7816	2.64639	6.0198	11.1002	88.0751	3	0
3900	4349	17.0871	2.98517	445.038	-16.1855	3	0
3900	6027	17.0224	3.08731	464.033	-6.9006	3	0
3919	8476	16.3328	3.60517	198.11	1.72917	3	0
3941	8036	26.5591	2.49256	142.603	21.2406	3	0
3947	6778	8.22821	10.1429	923.551	-608.813	3	0
3954	9520	14.4381	12.1509	322.692	331.924	3	0
3964	6673	16.3518	4.43834	404.583	-636.322	3	0
4000	4343	6.62581	13.3621	336.02	-2629.82	3	0
4023	5811	14.5977	11.2589	147.691	-1448.43	3	0
4025	4416	2.5704	7.57719	262.874	76.963	3	0
4050	5308	8.25454	13.0438	419.802	24.1565	3	0
4059	5372	13.4832	7.07138	-613.045	255.618	3	0
4059	9900	13.3397	7.04504	106.641	72.5174	3	0
4062	8643	19.3439	3.83093	3.47824	-418.919	3	0
4062	8815	19.3951	3.79913	162.59	442.898	3	0
4065	8080	17.244	14.2385	-232.633	103.771	3	0
4076	7358	15.2852	14.2871	128.703	445.804	3	0
4078	4365	6.0382	1.29118	121.613	-579.023	3	0
4084	6241	1.67043	6.53033	192.412	-320.385	3	0
4103	8660	6.43821	2.83279	432.664	69.6161	3	0
4103	9982	6.49441	2.80391	212.278	0.929839	3	0
4152	7731	11.3852	10.6011	75.0655	1345.37	3	0
4152	7808	11.4855	10.5575	650.069	-2164.19	3	0
4160	4603	23.2495	3.26802	69.804	52.5108	3	0
4171	8821	21.8723	9.25725	496.631	-232.608	3	0
4196	5417	9.59046	5.65615	398.222	-628.26	3	0
4203	6189	19.2643	1.40241	123.475	-23.5698	3	0
4240	4946	26.0499	4.96705	-179.416	-116.325	3	0
4259	7215	5.31033	14.0149	-541.738	-194.827	3	0
4260	8008	9.007	7.89923	893.93	-98.0745	3	0
4290	9752	26.3002	9.31621	57.6891	-308.165	3	0
4298	5749	24.0307	2.64635	0	0	0	0
4360	9832	4.77124	13.0752	278.679	-64.8606	3	0
4369	8198	11.4008	10.1759	866.212	61.1213	3	0
4437	8397	19.8655	2.17055	46.9704	-105.083	3	0
4452	7754	18.2905	9.82234	66.1669	467.15	3	0
4527	4528	19.2834	7.20416	41.2848	-60.8955	3	0
4527	9230	19.2238	7.10279	107.256	655.475	3	0
4528	4715	19.3321	7.16824	86.9419	73.3297	3	0
4542	5533	19.5835	12.0663	-79.1402	111.628	3	1
4554	8395	9.46718	5.05216	246.862	-263.264	3	0
4565	6256	8.42161	3.69676	204.947	-259.814	3	0
4565	9003	8.46697	3.73817	659.378	-64.6758	3	0
4565	9521	8.43039	3.63755	342.948	451.758	3	0
4605	8528	7.99876	3.04247	828.018	44.6289	3	0
4628	7462	3.66139	15.4508	-276.304	120.333	3	0
4630	8691	10.2827	4.20465	-483.277	-383.454	3	0
4635	5768	9.26899	6.12343	575.334	57.8075	3	0
4655	7684	21.1796	3.33209	-359.097	67.7053	3	0
4668	8745	2.32663	13.0349	9.15064	-832.633	3	0
4684	6477	6.31969	1.10924	621.061	-78.3607	3	0
4693	9252	8.57519	4.90601	367.606	-2.78317	3	0
4705	6235	23.0673	1.85665	186.492	-248.543	3	0
4710	8642	24.1202	3.44431	70.4981	-168.331	3	0
4712	9529	14.8271	12.148	-480.188	-1177.77	3	0
4727	7755	24.7324	6.75838	311.409	-30.6256	3	0
4732	5547	13.4369	2.83897	178.509	-740.615	3	0
4739	9726	8.9834	8.92621	1140.43	-75.68	3	0
4747	8082	1.20861	7.79242	264.818	-49.9587	3	0
4755	7532	13.5204	9.86236	49.3977	-186.359	3	0
4761	8682	8.51663	4.083	165.521	1357.88	3	0
4807	5339	26.2527	5.32558	50.1873	436.005	3	0
4820	6660	7.72992	7.56506	-305.155	316.18	3	0
4841	6576	8.90092	6.02801	190.369	12.2122	3	0
4851	5409	2.36079	4.31931	336.816	75.8152	3	0
4861	9443	18.0701	5.80958	437.76	-602.296	3	0
4862	6636	5.46865	13.7739	584.854	1456.17	3	0
4864	7197	2.09939	3.29416	558.518	-686.775	3	0
4888	7309	17.3337	8.09147	142.754	89.4257	3	0
4889	8333	19.4956	8.00411	443.946	23.5141	3	0
4895	7161	22.2628	7.37678	5.77558	-289.585	3	0
4946	9739	26.0102	4.8598	-66.091	-147.945	3	0
4956	7706	3.37912	10.222	0	0	0	0
5043	9443	18.13	5.83723	190.798	443.785	3	0
5076	9225	9.55813	3.98907	-12.8739	-202.745	3	0
5121	8731	12.4647	3.43268	-6.7543	338.566	3	0
5134	7867	1.33516	1.29961	210.942	55.5019	3	0
5176	7507	7.68552	1.70478	515.103	507.799	3	0
5213	5505	17.7661	12.9545	61.1571	167.698	3	0
5219	5909	18.4494	12.423	-434.008	-188.665	3	0
5234	5804	12.3053	4.7502	-496.471	-463.974	3	0
5258	7827	8.98876	4.01955	-224.753	461.99	3	0
5301	9447	18.8959	11.7914	323.673	-4370.83	3	1
5316	6308	6.02924	14.6622	1247.49	1669.44	3	0
5327	6625	17.0316	1.55624	165.106	-30.9008	3	0
5341	8337	21.9842	5.93728	-136.153	131.639	3	0
5343	6612	11.1166	1.17507	47.6129	-282.101	3	0
5357	7458	10.1169	5.80441	154.899	226.636	3	0
5357	9452	10.2312	5.85744	144.531	1112.38	3	0
5365	8522	9.88493	1.75341	523.03	-159.78	3	0
5370	8819	10.7146	6.50085	720.99	98.6883	3	0
5384	6086	26.7436	7.47299	-172.198	-78.8459	3	0
5387	6228	3.0071	10.818	241.013	-835.759	3	0
5387	8636	3.06771	10.9004	348.967	118.326	3	0
5399	6414	20.3534	1.43761	-288.162	-270.954	3	0
5428	5442	12.1364	3.82667	57.5025	-153.906	3	0
5429	8318	6.79682	4.48748	268.042	579.387	3	0
5432	9178	25.9185	2.34732	40.6517	77.0424	3	0
5433	8413	5.53376	8.98739	230.594	-692.665	3	0
5499	8333	19.4998	8.07094	133.87	-838.186	3	0
5500	7783	6.57614	6.52663	297.198	-536.502	3	0
5500	8488	6.55671	6.46591	-254.076	46.2958	3	0
5506	5932	22.8589	8.21471	27.9942	-189.618	3	0
5575	6115	1.3285	9.44589	232.839	263.966	3	0
5591	9595	14.3919	1.33699	366.241	-805.899	3	0
5593	7415	21.1387	9.8108	67.1512	461.291	3	0
5609	7410	2.51042	7.05167	426.026	13.1234	3	0
5631	8876	20.8464	2.70847	-129.762	-267.02	3	0
5649	6904	11.8531	14.6023	-573.006	75.5353	3	0
5669	6389	14.7302	11.0359	-594.249	347.818	3	0
5673	8713	21.5645	9.282	51.5553	-661.596	3	0
5677	6576	8.85734	5.99062	-573.716	712.073	3	0
5683	8935	5.95589	12.4331	178.298	419.592	3	0
5691	8854	13.6849	6.60871	462.565	49.7445	3	0
5700	9133	12.413	7.22666	781.157	158.495	3	0
5724	6600	5.37772	11.3522	180.293	717.256	3	0
5725	8571	16.7285	3.86542	103.241	-93.9054	3	0
5765	7610	2.06719	4.63011	254.49	398.167	3	0
5787	9164	19.7692	6.78459	69.4678	268.58	3	0
5807	7939	25.3474	2.2633	60.9802	40.4031	3	0
5822	8041	9.95587	9.11452	7.2304	575.655	3	0
5823	6153	7.38051	6.96971	163.126	954.781	3	0
5823	9056	7.50966	6.99586	99.2206	-1183.23	3	0
5833	8044	3.45417	9.0762	386.119	-392.422	3	0
5833	8917	3.51575	9.09222	59.7294	49.4587	3	0
5841	7344	5.50244	7.63229	245.203	-97.5884	3	0
5854	6815	16.1626	9.79073	519.998	-20.0584	3	0
5895	9529	14.9491	12.2157	-724.169	-376.902	3	0
5900	9436	25.1057	4.67119	156.123	-274.094	3	0
5904	9696	24.3438	5.22288	-32.8569	103.547	3	0
5905	6850	19.59	3.13823	67.715	-82.3197	3	0
5908	9791	2.41589	12.3061	-733.484	-185.469	3	0
5910	6383	5.69261	6.93096	405.695	-439.13	3	0
5921	6384	10.4856	4.58927	228.01	-1903.39	3	0
5921	8587	10.4118	4.66921	612.582	-276.832	3	0
5927	8084	15.5439	8.3935	-877.272	-731.26	3	0
5957	8948	2.17114	7.81306	272.5	-602.737	3	0
6015	7414	6.81063	10.7573	376.814	-1427.67	3	0
6016	6591	19.6049	3.63543	-194.832	-87.0934	3	0
6020	8360	15.2189	6.54958	276.241	-146.57	3	0
6036	7609	14.1226	2.54612	40.5954	-77.8347	3	0
6044	8061	21.9293	2.24067	-63.1393	58.9276	3	0
6068	9053	13.6198	3.56691	487.107	0.493361	3	0
6070	7976	20.1756	5.72543	244.38	113.782	3	0
6095	7766	8.215	7.4995	686.688	9.92068	3	0
6103	8752	7.25915	1.35738	54.9835	-140.217	3	0
6119	8755	20.5197	6.44862	-124.111	318.658	3	0
6149	6721	8.00071	9.73789	598.577	-1040.6	3	0
6153	7686	7.28516	6.88357	1008.18	56.073	3	0
6170	8395	9.44911	4.93575	339.567	85.3591	3	0
6174	6490	6.0433	2.79404	334.081	-62.756	3	0
6182	6500	18.2221	6.36513	-204.007	127.27	3	0
6190	9662	10.4448	15.5684	787.751	17.0501	3	0
6203	6582	26.6772	8.43916	201.462	681.695	3	0
6214	6837	12.3474	9.90043	18.4976	-1080.73	3	0
6237	6815	16.053	9.87927	397.133	-282.261	3	0
6279	9341	23.8263	8.12769	126.824	544.198	3	0
6292	7887	19.4268	3.04946	337.426	155.902	3	0
6302	8598	1.89063	15.7475	-66.5214	2.44729	3	0
6316	6342	14.6678	4.14201	164.528	-361.961	3	0
6321	8320	5.07518	7.8801	-50.8988	-12.637	3	0
6408	9418	15.7114	14.5305	138.927	570.463	3	1
6408	9634	15.6437	14.5779	-9541.21	-2473.11	3	1
6424	8661	4.65804	5.91891	216.798	237.835	3	0
6431	9437	21.7048	4.35442	47.7097	-96.3784	3	0
6439	7966	24.7655	2.84686	16.839	165.534	3	0
6450	8714	14.1433	7.60902	308.192	172.668	3	0
6467	7989	23.2674	8.66054	85.6424	-381.755	3	0
6476	7728	7.15483	9.78245	789.294	-42.3317	3	0
6495	8754	14.133	14.2638	14.6469	17.3382	3	0
6501	7007	8.8912	5.28415	179.343	450.335	3	0
6534	8655	11.7809	6.92366	426.663	625.799	3	0
6626	9548	1.0608	13.7932	187.536	292.281	3	0
6651	9937	14.3834	14.5282	-1383.96	-547.912	3	0
6694	6746	15.8655	8.66692	205.45	919.64	3	0
6745	7167	15.5147	5.00758	271.514	123.289	3	0
6758	8408	5.21521	6.49456	385.654	53.4111	3	0
6844	7163	19.497	2.36715	381.915	-36.6913	3	0
6850	9237	19.6323	3.18669	383.535	12.791	3	0
6898	7061	5.95998	2.55741	296.42	-179.74	3	0
6898	9057	6.01969	2.43622	562.425	-14.8315	3	0
6936	8842	3.41423	14.0072	175.988	604.172	3	0
6947	9296	9.34786	2.72965	828.322	388.694	3	0
6947	9539	9.29947	2.77839	27.5685	-381.729	3	0
6969	8216	12.1714	11.6139	-94.9741	699.385	3	0
6982	8590	17.1236	4.19717	197.094	733.734	3	0
7018	9499	26.4928	9.28331	241.319	538.303	3	0
7018	9771	26.5905	9.20437	-23.9558	363.834	3	0
7068	7727	10.9343	14.034	68.6726	-289.513	3	0
7134	8429	3.323	15.8035	-111.598	74.8514	3	0
7143	7778	7.10702	13.248	20.0432	-624.819	3	0
7145	9189	2.0663	6.7062	239.19	-75.2012	3	0
7228	9906	25.986	1.80152	-10.7971	-49.3964	3	0
7268	7754	18.2887	9.90535	501.061	-375.328	3	1
7284	7375	8.39389	12.5659	709.778	165.12	3	0
7305	9872	9.91026	15.7771	-69.9314	-170.126	3	0
7309	8329	17.2822	8.18303	373.208	-200.188	3	0
7336	8125	23.0333	7.86386	112.4	248.968	3	0
7365	8715	23.3737	7.71666	150.981	23.792	3	0
7365	9656	23.3739	7.78115	-253.647	114.108	3	0
7373	9334	18.9486	6.87726	62.405	-276.892	3	0
7386	9618	6.59463	2.3738	292.904	13.8251	3	0
7401	8492	4.27893	11.6508	134.343	-340.347	3	0
7405	7423	1.9842	4.32635	621.069	32.7542	3	0
7414	7536	6.85786	10.8383	330.717	1630.27	3	0
7423	9161	2.0506	4.34726	486.593	-312.848	3	0
7474	8125	22.9994	7.7968	89.4081	-523.918	3	0
7553	9382	5.01964	11.4403	741.484	-56.9082	3	0
7558	7975	8.91281	13.6214	193.998	-875.019	3	0
7668	9714	2.65336	4.11137	138.445	425.725	3	0
7685	7911	3.18048	13.1171	146.668	513.251	3	0
7715	9512	13.5198	6.31075	539.433	234.266	3	0
7762	9583	4.44485	5.69257	64.0386	351.51	3	0
7819	9568	17.474	13.0432	76.5311	-573.993	3	0
7850	9601	14.2009	14.6721	-1296.69	-471.368	3	0
7866	8540	14.2344	5.46808	210.429	813.183	3	0
7902	9889	16.5508	8.68362	454.674	21.2602	3	0
7922	8838	15.3985	12.1479	-489.121	267.198	3	0
7923	8558	12.401	8.40577	235.63	-25.3619	3	0
8064	8697	17.8069	4.98251	432.858	240.066	3	0
8134	9451	22.405	7.24957	177.024	-456.797	3	0
8163	8354	13.6735	2.87151	185.232	180.886	3	0
8195	9080	3.77691	3.14091	169.526	-156.943	3	0
8197	8838	15.345	12.0201	-90.6943	605.202	3	0
8212	9992	2.87203	8.00126	91.049	-412.573	3	0
8240	9431	2.17233	2.45254	327.889	22.3137	3	0
8286	9036	5.25125	5.70287	212.673	-204.796	3	0
8289	8844	24.9855	4.24397	-40.0685	21.4408	3	0
8301	9658	23.1486	2.42496	52.9274	-74.9814	3	0
8354	8986	13.6885	2.98248	443.115	31.8011	3	0
8355	9367	12.9925	8.5649	-8.13739	294.075	3	0
8399	9207	8.48829	2.47704	214.363	21.7453	3	0
8426	9671	16.0474	11.0869	-5405.96	4981.63	3	1
8427	8624	10.9003	9.45948	133.499	-1178.44	3	0
8474	8773	5.45369	15.1946	850.235	237.246	3	0
8488	9347	6.46263	6.4859	-166.602	-22.4185	3	0
8522	8974	9.97514	1.77049	256.555	1099.77	3	0
8542	9165	24.6592	9.35272	277.37	-18.0078	3	0
8544	8763	1.62411	11.9814	298.908	451.268	3	0
8570	9254	15.5913	1.23243	374.351	-28.4149	3	0
8571	9023	16.7132	3.74983	607.292	40.3157	3	0
8573	9819	7.41501	5.19846	-219.898	-325.356	3	0
8660	9982	6.4952	2.86666	96.2729	17.1682	3	0
8670	8717	26.4612	3.13079	61.1032	136.559	3	0
8729	9903	7.74232	11.5988	162.375	1030.14	3	0
8730	9572	11.164	12.6081	90.7346	927.383	3	0
8788	9825	21.1258	8.15453	293.379	71.5369	3	0
8796	9417	11.6924	3.70429	-0.651069	247.43	3	0
8841	9213	5.80425	1.09787	636.343	-36.7194	3	0
8936	9023	16.8105	3.69542	155.538	-103.14	3	0
9000	9297	1.76213	9.06858	162.453	-107.215	3	0
9053	9746	13.6839	3.48429	337.768	-464.591	3	0
9089	9831	2.80165	9.59552	459.602	60.3532	3	0
9125	9857	5.26339	10.8551	246.746	1.79382	3	0
9175	9583	4.39134	5.73242	376.358	0.669131	3	0
9283	9340	9.45898	7.56443	823.102	-524.483	3	0
9296	9539	9.2814	2.71539	559.587	-41.731	3	0
9514	9830	13.0683	6.85173	93.2028	-403.509	3	0
9628	9776	15.3521	2.3035	225.376	-800.38	3	0
1000	13486	1.48345	3.50862	231.883	-147.259	3	0
1000	44903	1.36547	3.50048	191.353	6.14144	3	0
1004	51210	2.91707	2.25295	550.327	-291.913	3	0
1007	21330	19.262	5.56391	-95.4641	-93.8169	3	0
1007	28217	19.1451	5.55246	400.776	-140.853	3	0
1007	30757	19.2766	5.50121	382.031	-102.475	3	0
1012	34103	7.33955	8.21965	453.2	-1331.18	3	0
1019	18161	12.4639	6.99235	581.617	-626.068	3	0
1020	34199	2.31592	3.99254	-56.2629	179.787	3	0
1020	41916	2.22567	3.94951	603.508	239.725	3	0
1031	36799	5.95731	6.84565	0	0	0	0
1034	24409	18.6165	8.48597	-383.404	231.095	3	0
1034	30322	18.6249	8.36763	111.431	216.35	3	0
1034	31941	18.5087	8.40251	-10.0039	-192.47	3	0
1035	33125	15.5363	3.99672	121.099	402.357	3	0
1035	43568	15.424	3.97059	151.758	-936.193	3	0
1035	46423	15.4735	4.01876	399.72	15.9837	3	0
1036	11327	11.8085	1.1565	167.976	-0.54065	3	0
1040	20044	2.40548	1.70959	698.309	98.5895	3	0
1040	35245	2.3758	1.56404	561.356	-4.59323	3	0
1041	46322	9.01758	6.35661	878.47	-7.29825	3	0
1041	47351	8.95361	6.3195	296.88	-925.625	3	0
1045	40967	10.9681	6.95372	26.3133	372.766	3	0
1047	10193	4.34472	14.772	-531.252	-201.685	3	0
1047	28803	4.41784	14.7395	272.493	499.526	3	0
1049	35723	25.5319	7.97417	178.343	36.69	3	0
1049	43772	25.554	7.91784	-168.71	-157.527	3	0
1049	46232	25.5763	8.01883	-407.507	-67.1516	3	0
1050	10965	15.9535	8.0537	109.664	368.025	3	0
1050	49670	15.8979	8.13641	197.077	-620	3	0
1052	10941	4.7165	11.4047	441.097	-96.8394	3	0
1052	11014	4.66209	11.525	-487.669	-237.128	3	0
1052	12897	4.64147	11.4418	797.875	787.943	3	0
1052	47935	4.76912	11.4796	148.669	86.5624	3	0
1058	17932	3.77898	3.90112	433.554	-734.817	3	0
1058	33805	3.67657	3.94196	255.149	283.031	3	0
1058	41988	3.7355	3.96614	465.208	-153.442	3	0
1058	47476	3.68249	3.87303	481.682	524.028	3	0
1059	21888	13.4835	7.82968	-482.205	-491.371	3	0
1059	44486	13.5385	7.91039	492.296	592.318	3	0
1060	25040	20.1786	9.86892	165.506	-428.84	3	0
1072	32594	19.2173	10.9252	115.621	656.395	3	0
1074	21420	16.6898	2.14478	466.456	-41.1708	3	0
1074	35588	16.7184	2.21737	59.9124	-102.213	3	0
1074	46480	16.6178	2.13476	243.962	602.317	3	0
1074	52547	16.5701	2.20503	61.2664	-348.779	3	0
1075	16952	3.87351	6.36589	101.524	-62.6276	3	0
1075	46237	3.85118	6.45098	520.74	196.131	3	0
1076	24392	14.6422	6.52197	177.793	1384.85	3	0
1076	28500	14.6098	6.59892	453.068	-1733.99	3	0
1079	17343	17.8011	10.3743	659.312	995.126	3	0
1079	33792	17.718	10.3853	-159.041	-1034.93	3	0
1081	16624	6.56136	12.0345	-276.102	-225.522	3	0
1081	20889	6.61207	12.0725	662.735	-537.839	3	0
1086	29347	19.3532	11.3822	40.945	-384.945	3	0
1086	33930	19.4313	11.3468	82.0814	526.916	3	0
1086	45696	19.4735	11.3933	175.847	-80.9233	3	0
1088	12048	19.2503	2.77902	-126.372	-7.43499	3	0
1091	20851	15.3805	4.91593	287.213	564.998	3	0
1091	26040	15.385	4.81395	280.782	-74.9389	3	0
1092	13272	11.0957	14.7548	-1068.61	456.497	3	0
1092	22346	11.1345	14.8096	1643	-1094.55	3	0
1092	26338	11.2207	14.7101	687.849	-606.267	3	0
1094	23251	15.8141	9.91993	-169.842	288.98	3	0
1094	23772	15.7837	9.814	627.361	6.95792	3	0
1094	26758	15.7141	9.93801	531.05	-62.4813	3	0
1094	26948	15.7163	9.81876	-235.421	497.206	3	0
1095	15179	12.8346	1.71014	514.942	-82.1575	3	0
1095	27441	12.7681	1.71001	285.06	57.2453	3	0
1095	31744	12.8713	1.76805	189.121	-330.814	3	0
1095	41513	12.761	1.82906	544.64	-404.399	3	0
1095	46981	12.8364	1.83243	325.949	962.03	3	0
1099	14934	7.05844	13.8337	-109.039	498.492	3	0
1099	18351	7.06503	13.8988	-767.17	-403.076	3	0
1099	20589	7.12526	13.9267	0	0	0	0
1104	26060	15.9238	12.6223	841.505	1130.43	3	0
1104	48808	16.011	12.5483	189.671	-717.797	3	0
1104	49702	15.9028	12.5035	-405.194	155.079	3	0
1108	21212	16.3645	9.51833	75.7593	-769.453	3	0
1108	27980	16.3923	9.57446	389.773	0.159663	3	0
1110	24126	1.416	10.6117	69.6833	-205.756	3	0
1110	34890	1.47042	10.7386	137.396	129.772	3	0
1110	39721	1.50479	10.6776	372.532	125.733	3	0
1111	46309	18.3	11.2434	139.021	248.397	3	0
1111	48639	18.2587	11.365	343.092	243.891	3	0
1117	25111	5.05189	5.48602	182.227	-233.664	3	0
1117	50816	5.1335	5.56255	70.1349	114.701	3	0
1117	52390	5.07275	5.6146	241.65	-12.8007	3	0
1123	32460	1.97264	3.67731	270.255	-5.24992	3	0
1129	18321	5.04309	15.1599	-307.596	-774.992	3	0
1129	41750	5.05883	15.274	-124.611	-304.608	3	0
1129	48767	5.10116	15.2305	94.52	270.271	3	0
1130	38367	1.77181	13.8079	-469.252	656.043	3	0
1136	10635	15.269	2.0104	307.494	-40.3007	3	0
1137	52730	25.6366	9.41977	64.213	10.3594	3	0
1138	35236	17.0534	3.32044	325.548	-24.3071	3	0
1139	42769	22.1544	6.21925	77.4945	-628.083	3	0
1144	28995	20.5918	6.8739	66.2357	-490.04	3	0
1149	26132	13.3167	13.5532	477.802	2237.61	3	0
1152	34832	5.55604	15.6051	398.917	220.692	3	0
1152	52211	5.41726	15.573	444.87	-972.117	3	0
1153	19871	3.56816	5.86242	439.656	121.947	3	0
1157	12359	19.5302	7.09663	-102.02	-594.093	3	0
1157	23162	19.5636	7.18891	107.956	710.343	3	0
1159	11757	24.0174	1.62127	156.645	476.359	3	0
1159	13532	24.0472	1.56364	-24.4031	-223.671	3	0
1159	42405	23.9339	1.53129	90.4685	-54.9911	3	0
1160	15210	6.77987	7.11134	338.235	-1529.21	3	0
1161	36973	20.2012	11.5282	94.3074	-6.30995	3	0
1161	44323	20.1466	11.5016	-64.9552	144.458	3	0
1163	11113	24.0733	2.40902	71.3025	327.719	3	0
1163	39739	24.1703	2.45301	162.48	-267.425	3	0
1164	18044	7.66944	4.05847	360.454	585.931	3	0
1164	52173	7.77739	4.09276	409.16	-1405.5	3	0
1165	41956	18.6402	11.8771	-3524.13	-4960.56	3	1
1165	47010	18.7135	11.7579	255.459	1585.98	3	1
1165	51136	18.7513	11.8367	-8072.3	-820.184	3	1
1168	22647	15.8339	2.99025	173.728	591.228	3	0
1168	29943	15.9086	3.07372	-290.95	-103.339	3	0
1168	41924	15.848	3.08017	268.576	-16.4147	3	0
1173	34237	26.0085	8.4076	118.782	292.491	3	0
1176	29643	23.488	6.98658	134.346	-18.5695	3	0
1176	36989	23.445	7.02386	-252.603	278.305	3	0
1179	43103	20.8555	1.45262	-180.493	112.101	3	0
1179	45158	20.9647	1.46358	225.065	-200.979	3	0
1180	11694	20.6354	9.26151	-4.47692	-638.776	3	0
1180	17176	20.6947	9.37746	-183.575	533.69	3	0
1183	42304	23.0379	6.49817	178.91	50.0996	3	0
1184	26629	1.88713	11.4353	470.159	-61.4408	3	0
1184	50053	2.00823	11.5034	399.029	102.268	3	0
1185	33916	3.76392	14.2587	292.542	170.267	3	0
1188	17112	10.7267	3.82283	482.039	365.302	3	0
1188	35605	10.7403	3.95476	238.22	3.17077	3	0
1190	16481	6.80605	11.0559	-92.5391	918.338	3	0
1193	47307	2.67519	3.95273	203.83	70.9375	3	0
1193	48793	2.61305	3.95531	54.8411	244.356	3	0
1200	15025	2.77672	10.4153	579.602	-22.8365	3	0
1200	23456	2.8514	10.4004	148.774	-525.134	3	0
1200	38262	2.89824	10.4518	77.0816	336.093	3	0
1203	27961	14.9686	3.15786	308.656	-1796.71	3	0
1203	51836	14.869	3.12195	338.273	1485.13	3	0
1205	49142	23.0533	9.68738	25.7146	54.0376	3	0
1206	16300	17.4372	2.44662	-66.6525	103.505	3	0
1206	33137	17.3146	2.45972	206.018	-106.5	3	0
1206	51532	17.31	2.37045	-61.1479	24.496	3	0
1216	45640	15.2983	9.94558	36.9163	-224.365	3	0
1222	34652	20.8183	4.38038	205.269	-159.999	3	0
1223	35755	2.98852	9.67565	96.4775	590.36	3	0
1226	24340	9.08614	6.06336	-18.4034	84.567	3	0
1226	30335	9.11205	6.1376	471.11	-541.088	3	0
1226	45744	9.1352	6.01018	540.512	342.823	3	0
1228	22386	6.49377	13.7356	26.7617	-1043.57	3	0
1228	34633	6.57485	13.7369	711.278	44.4755	3	0
1230	19493	12.1305	4.63627	273.271	-504.557	3	0
1231	24365	19.7709	7.76679	92.6515	872.011	3	0
1231	33788	19.7135	7.72155	391.116	-180.202	3	0
1232	12750	8.62044	6.07859	69.9729	1056.15	3	0
1232	44559	8.74567	6.12182	350.128	1890.59	3	0
1238	37562	1.42808	8.44485	395.875	20.7035	3	0
1239	31027	13.7257	13.6677	884.612	-446.138	3	0
1239	45898	13.6377	13.7437	608.085	133.476	3	0
1240	47751	21.9614	7.39117	275.653	-26.9444	3	0
1246	11223	2.48051	9.87806	80.7089	105.042	3	0
1246	46782	2.43006	9.84342	-148.179	25.6003	3	0
1246	50868	2.37151	9.92857	129.114	128.539	3	0
1249	19554	24.2722	6.28706	-25.2227	113.211	3	0
1249	38528	24.328	6.32032	317.656	-22.183	3	0
1251	26420	19.069	8.65601	-36.1082	220.113	3	0
1256	16494	2.91883	6.74945	-48.1069	127.81	3	0
1256	37975	2.89767	6.69163	192.749	-44.4545	3	0
1258	29122	1.2465	8.81755	258.599	30.695	3	0
1260	24527	14.2522	3.33762	104.817	-79.9242	3	0
1260	40438	14.2971	3.44482	491.827	44.2617	3	0
1261	26880	7.57938	11.0616	160.6	-2025.12	3	0
1264	24022	13.2079	8.75533	676.26	-11.7145	3	0
1269	13251	22.4632	7.08419	-294.013	-5.83717	3	0
1269	25534	22.4126	7.12023	-10.595	-82.74	3	0
1270	10375	11.467	13.8129	32.3085	-1516.48	3	0
1276	11091	21.7345	2.32358	185.604	66.4594	3	0
1276	23866	21.6876	2.27388	222.462	-344.193	3	0
1276	39966	21.8163	2.29137	46.9047	36.5233	3	0
1278	15398	8.23549	4.80691	316.989	9.87993	3	0
1278	36619	8.10717	4.83747	228.573	-391.899	3	0
1280	10796	14.0251	9.60062	483.231	8.27127	3	0
1280	19765	14.0225	9.70238	411.924	666.286	3	0
1287	11258	22.8523	7.91545	214.589	-7.245	3	0
1287	23236	22.8123	7.88073	17.4445	219.39	3	0
1287	31585	22.7596	7.95619	280.592	53.099	3	0
1288	37926	20.8784	7.21095	83.0439	68.8823	3	0
1289	13193	2.75035	10.7873	-113.789	-363.822	3	0
1289	32293	2.83875	10.7168	328.704	695.306	3	0
1293	27505	23.2185	6.01835	315.997	73.7644	3	0
1293	46664	23.2802	5.90016	120.798	71.0188	3	0
1294	46365	24.492	5.13259	71.1816	458.781	3	0
1303	48085	2.24343	5.14757	294.449	292.827	3	0
1305	31371	26.3142	2.63855	58.6601	-94.4301	3	0
1307	25725	20.5208	3.82256	115.239	-324.182	3	0
1309	32736	10.6518	12.1719	254.726	562.396	3	0
1309	38409	10.7355	12.1913	190.93	-859.236	3	0
1309	40435	10.7282	12.2484	-171.802	196.486	3	0
1310	38813	5.90473	13.3285	-1841.05	431.524	3	0
1311	40961	24.1549	9.03515	-74.5646	-482.774	3	0
1321	30289	21.2306	3.82969	164.476	17.3443	3	0
1321	43325	21.1752	3.93995	98.9794	221.91	3	0
1321	48475	21.1683	3.82263	42.4959	155.966	3	0
1326	17171	16.6329	5.37793	290.637	-117.806	3	0
1326	23398	16.5322	5.45897	275.693	-443.159	3	0
1329	16688	1.95729	7.35465	389.748	-279.502	3	0
1329	19022	1.85958	7.40356	359.795	278.644	3	0
1329	35871	1.92805	7.47843	461.464	-267.056	3	0
1331	21457	8.90091	2.40543	678.616	67.1442	3	0
1331	21845	8.9622	2.45378	-95.6376	335.01	3	0
1331	44775	8.87172	2.49154	326.425	-379.952	3	0
1332	17666	24.4391	6.19282	20.1802	-97.0778	3	0
1333	10569	13.5532	9.15381	443.531	-1043.43	3	0
1333	14660	13.6205	9.1573	203.935	1622.35	3	0
1333	22396	13.5831	9.06564	444.816	636.756	3	0
1335	50823	13.2612	12.424	659.624	2154.44	3	0
1339	51295	12.3579	7.58847	539.543	-74.1546	3	0
1339	52126	12.3262	7.53083	-803.871	157.547	3	0
1341	51574	13.7944	14.8465	893.735	148.785	3	0
1343	12834	23.1488	4.28555	-111.992	18.9818	3	0
1343	38665	23.1452	4.22767	65.217	-74.0962	3	0
1345	12567	20.8897	10.5847	-1796.05	573.52	3	1
1346	25933	9.21353	1.80097	535.893	-493.085	3	0
1346	27358	9.12391	1.88687	531.506	-356.339	3	0
1347	23633	12.3969	14.052	120.304	1733.99	3	0
1349	11802	5.92252	9.40661	-79.7782	206.227	3	0
1349	23843	5.94749	9.4659	271.929	817.404	3	0
1349	24444	5.8614	9.40114	556.295	120.723	3	0
1349	30420	5.8497	9.5054	514.914	-1729.94	3	0
1355	19397	10.4768	3.96491	-85.9215	-192.259	3	0
1355	39931	10.3493	3.99262	-406.391	-743.372	3	0
1355	46878	10.4793	4.02892	-3.76017	275.576	3	0
1357	25807	19.2151	12.1238	-221.032	174.931	3	0
1357	41471	19.2964	12.1922	11.6507	-165.351	3	0
1358	32268	22.1875	2.98108	59.962	345.577	3	0
1359	16205	15.6484	15.6795	-64.9526	-55.1028	3	0
1359	44008	15.6462	15.6175	-269.183	-179.206	3	0
1360	18050	16.0942	6.06682	-599.039	62.5961	3	0
1361	14826	5.26853	4.0673	263.249	514.207	3	0
1364	28757	24.6051	3.76498	40.425	192.096	3	0
1371	18655	14.569	14.3632	-18330.4	1522.22	3	1
1371	34820	14.5294	14.2398	462.45	291.881	3	1
1373	11850	11.0332	15.8139	-7.90622	432.677	3	0
1373	12523	10.9964	15.7563	1320.43	-510.036	3	0
1373	36725	10.9014	15.8065	-53.5016	-322.776	3	0
1375	33575	10.6639	1.51481	80.7462	45.0193	3	0
1375	37077	10.6939	1.61338	445.633	59.5978	3	0
1375	39563	10.7615	1.54025	236.547	-30.5467	3	0
1377	12511	1.66868	8.73703	147.841	-54.274	3	0
1377	45169	1.71332	8.78293	184.566	-27.5262	3	0
1379	15728	14.9449	4.63618	416.059	10.3039	3	0
1379	33877	14.9838	4.70609	-391.621	598.812	3	0
1379	43163	14.878	4.64163	-32.421	71.5912	3	0
1379	52623	14.8876	4.75878	271.385	-248.422	3	0
1380	11600	11.1824	6.5599	187.718	-992.551	3	0
1380	13225	11.0996	6.52727	505.247	1599.91	3	0
1383	33092	20.6104	3.24581	161.976	940.344	3	0
1383	50232	20.6769	3.36925	33.7525	79.0675	3	0
1385	11777	16.2372	12.2275	-856.915	522.952	3	0
1385	31163	16.2611	12.1735	22.8784	-654.106	3	0
1386	48680	19.2292	4.33767	384.731	-195.802	3	0
1388	23587	8.59391	8.06447	863.992	-371.06	3	0
1388	48265	8.63881	8.12001	-1213.25	358.764	3	0
1390	18439	24.6964	8.38197	87.1868	636.327	3	0
1390	19275	24.6608	8.32654	367.688	13.5556	3	0
1390	21488	24.8	8.3201	446.666	-25.5034	3	0
1390	36659	24.7697	8.26328	53.3289	219.68	3	0
1395	31723	24.2659	7.51197	123.376	-721.274	3	0
1395	37080	24.2367	7.39963	132.594	328.724	3	0
1400	19935	18.316	1.6424	234.217	223.787	3	0
1402	29680	11.1621	3.53248	294.206	533.695	3	0
1403	14703	4.86283	15.8338	-163.072	45.7954	3	0
1407	22942	18.7154	12.3983	-406.793	24.9211	3	0
1409	19904	18.5827	11.7571	412.991	4042.3	3	1
1409	20906	18.5583	11.6962	20.5022	3.05354	3	0
1410	32148	6.67241	12.4364	686.727	363.097	3	0
1410	45298	6.65388	12.3276	750.079	-209.186	3	0
1410	52612	6.70354	12.3614	-976.91	-47.7675	3	0
1412	26067	2.18312	15.1737	-66.0213	234.022	3	0
1413	37013	21.5542	9.81712	705.872	59.208	3	0
1413	45504	21.6774	9.79633	714.391	-78.7903	3	0
1417	49296	2.27423	10.257	128.807	183.287	3	0
1418	11542	11.0882	3.08277	214.318	-550.746	3	0
1418	28246	11.1432	3.11449	542.97	137.462	3	0
1418	31155	11.1595	3.00588	739.224	-54.5806	3	0
1422	28822	4.58054	10.4395	1090.21	124.357	3	0
1422	34468	4.68481	10.4703	-342.664	-523.961	3	0
1422	36264	4.66518	10.5559	793.49	47.6103	3	0
1422	42069	4.58047	10.5618	289.852	-916.553	3	0
1424	41016	1.91024	2.32963	514.59	73.1713	3	0
1429	38503	19.5456	6.62088	141.281	29.9021	3	0
1429	46736	19.5879	6.72395	14.0851	-80.6453	3	0
1431	16817	3.00705	6.23303	377.396	-217.37	3	0
1431	18667	2.95724	6.28695	354.453	26.7634	3	0
1431	40897	3.07828	6.2479	373.393	-294.191	3	0
1434	33003	14.5654	15.1598	-499.758	78.031	3	0
1434	35049	14.5945	15.2659	-589.214	466.888	3	0
1440	35941	19.8455	2.52872	25.3521	-251.8	3	0
1440	39329	19.806	2.40921	104.998	609.013	3	0
1441	13468	6.76572	14.8078	657.213	698.097	3	0
1442	33575	10.6481	1.41232	639.688	-44.2684	3	0
1443	14259	3.64297	2.88156	110.709	32.0155	3	0
1443	45318	3.70447	2.8525	150.71	-179.085	3	0
1444	24017	4.57259	5.56533	81.0745	20.9686	3	0
1446	25436	14.1096	9.13997	141.76	765.512	3	0
1446	31238	14.1729	9.12881	392.477	140.007	3	0
1446	52706	14.1419	9.26025	625.767	35.9714	3	0
1447	29133	14.4576	15.4208	45.6024	737.095	3	0
1447	29530	14.4334	15.3481	-494.662	-599.993	3	0
1447	35049	14.5425	15.3564	0	0	0	0
1450	12500	10.2801	1.60669	521.105	74.2947	3	0
1450	51412	10.2239	1.58951	114.992	-239.351	3	0
1452	33942	2.63391	11.3718	145.717	45.6095	3	0
1454	23545	20.888	6.05844	173.906	485.767	3	0
1458	20341	26.7334	8.22824	92.2942	-766.09	3	0
1458	48834	26.6415	8.18717	382.842	-38.0313	3	0
1461	28038	3.88243	4.74848	222.602	-79.0384	3	0
1461	41361	3.93024	4.64266	208.301	21.7969	3	0
1462	36350	6.62817	5.36697	165.874	32.727	3	0
1464	16801	1.85443	12.405	269.882	-638.554	3	0
1469	12268	4.38351	2.47688	231.47	-279.953	3	0
1470	11864	7.7024	3.93	57.7894	511.427	3	0
1470	18044	7.68747	3.99246	97.9783	-852.135	3	0
1470	34921	7.8103	3.95998	77.6886	-106.642	3	0
1471	10635	15.3209	1.98363	37.3846	-23.6156	3	0
1473	17339	11.1904	12.9394	766.749	-427.385	3	0
1473	31459	11.0974	12.9635	-1091.37	529.48	3	0
1474	13721	10.6016	3.01644	518.712	-134.845	3	0
1474	34483	10.5773	2.95648	43.4424	144.534	3	0
1475	32163	10.4873	9.63168	468.775	-948.433	3	0
1479	29458	8.44548	7.21467	182.932	-82.2473	3	0
1479	33309	8.37704	7.20114	709.022	-28.0607	3	0
1479	42198	8.4643	7.28158	38.9037	66.5488	3	0
1480	35434	2.19739	6.08275	74.273	-169.721	3	0
1481	23538	8.91516	12.7284	728.844	-574.204	3	0
1486	29090	25.915	2.70683	-11.2237	7.22374	3	0
1486	32412	25.8849	2.76825	103.275	-92.3755	3	0
1486	33739	26.0004	2.82911	83.6181	-69.3059	3	0
1488	21019	9.49846	13.8513	1227.27	415.349	3	0
1488	48354	9.4662	13.8992	-672.768	654.508	3	0
1489	37624	6.32416	8.21941	521.404	325.879	3	0
1491	32737	7.77484	7.74638	59.7203	930.154	3	0
1492	19008	13.3953	5.61744	172.796	-1250.47	3	0
1492	44018	13.4513	5.51676	345.435	1359.73	3	0
1492	47502	13.4872	5.65921	245.251	897.723	3	0
1495	28400	26.5752	4.68143	38.5859	190.139	3	0
1497	24334	9.5659	9.72378	78.1615	-314.538	3	0
1497	34759	9.55887	9.66699	-4.13628	606.501	3	0
1498	52358	7.12924	8.15712	0	0	0	0
1500	16440	26.7044	5.93551	40.8373	193.424	3	0
1500	29125	26.7695	5.86088	104.542	142.422	3	0
1501	50849	3.29072	4.54978	36.2445	12.7706	3	0
1501	52673	3.34076	4.60552	278.211	-46.9234	3	0
1503	11075	19.1635	1.73363	375.094	-12.179	3	0
1504	12254	5.38831	2.15231	537.78	-1211.13	3	0
1504	40474	5.36593	2.09083	-480.218	360.022	3	0
1506	46092	24.9493	2.94923	208.223	17.3668	3	0
1509	41824	10.3532	15.6727	1661.89	314.028	3	0
1513	18955	4.71136	8.78807	256.238	178.685	3	0
1521	17262	20.7253	4.60409	594.86	-22.512	3	0
1523	22480	7.19176	15.5139	182.991	-1277.75	3	0
1523	38126	7.10037	15.4757	1263.67	342.235	3	0
1523	52281	7.17523	15.567	845.393	1115.98	3	0
1524	22634	10.8602	1.9344	29.4398	-420.585	3	0
1527	22024	16.0621	13.6244	-351.961	-86.7391	3	0
1527	25995	16.0619	13.7523	303.751	980.157	3	0
1527	36571	16.13	13.6261	70.2413	-51.9797	3	0
1528	20270	3.74906	6.89724	-11.8653	23.4069	3	0
1528	34977	3.6317	6.9189	181.714	474.04	3	0
1530	11077	23.7315	6.34726	-25.6305	-165.406	3	0
1537	51680	10.2104	13.0185	1642.07	62.7971	3	0
1538	25567	26.8312	8.58243	-224.324	-513.727	3	0
1542	28257	21.3909	5.79026	176.736	-389.604	3	0
1542	33206	21.4482	5.74474	91.8294	553.368	3	0
1551	27507	6.97052	7.40284	249.469	-339.258	3	0
1551	34696	7.06607	7.40234	564.83	161.149	3	0
1551	50589	7.01325	7.30853	710.022	-329.218	3	0
1552	17232	5.89566	8.3912	438.326	-84.3355	3	0
1555	24445	2.61876	5.04629	176.607	-259.161	3	0
1555	25899	2.73219	5.00859	279.57	146.429	3	0
1556	35493	3.2942	6.21181	382.571	176.466	3	0
1556	48537	3.359	6.30261	856.045	-45.2964	3	0
1563	21816	11.2593	2.07572	207.965	31.1	3	0
1565	12528	9.97327	14.4521	418.074	35.8027	3	0
1568	31418	5.70695	11.9494	730.489	88.7608	3	0
1568	50043	5.71787	11.8557	277.435	-688.721	3	0
1568	51623	5.61144	11.8529	1181.91	792.026	3	0
1572	24179	9.90469	1.1528	307.717	14.0879	3	0
1580	14190	15.8229	15.5118	54.5777	94.5942	3	0
1580	44390	15.699	15.5037	-324.799	-342.899	3	0
1581	16220	9.68783	15.3381	1441.19	1434.65	3	0
1583	21674	2.35031	10.0791	-185.356	-256.98	3	0
1583	43449	2.26293	10.1447	19.4121	-38.5972	3	0
1583	49296	2.31122	10.1688	20.1441	33.1236	3	0
1584	17964	1.56953	14.8635	-466.717	-56.1745	3	0
1585	17942	6.84472	2.0636	48.9268	762.25	3	0
1587	37948	16.1715	3.32295	-277.668	-196.953	3	0
1587	45337	16.0669	3.27302	-407.354	-217.586	3	0
1588	23161	5.09811	4.47754	139.856	752.06	3	0
1588	26399	5.24062	4.48999	201.433	208.806	3	0
1588	32164	5.21231	4.43112	95.8878	89.6828	3	0
1590	25536	7.44688	10.4975	-351.824	358.278	3	0
1590	47693	7.32003	10.4696	121.228	105.065	3	0
1591	16495	7.42673	4.12993	165.343	1143.72	3	0
1591	27106	7.48106	4.11658	404.715	18.7102	3	0
1591	27383	7.51603	4.16408	98.2507	130.611	3	0
1598	14028	6.65577	10.3921	139.29	-575.175	3	0
1598	17893	6.61221	10.307	217.509	1400.73	3	0
1598	34966	6.71996	10.3805	654.473	540.673	3	0
1598	42837	6.68357	10.2594	419.502	-1339.29	3	0
1613	15544	5.82428	8.14549	508.533	29.369	3	0
1615	12948	5.6424	9.60379	344.347	1534.81	3	0
1615	24945	5.54711	9.61636	220.44	-1423.3	3	0
1618	15281	18.787	8.45355	109.251	-710.212	3	0
1618	29976	18.8089	8.51154	328.325	246.751	3	0
1619	42460	8.90592	7.69077	417.735	-615.339	3	0
1621	10162	23.7509	1.76605	-44.5523	28.3575	3	0
1621	18297	23.6797	1.70075	-38.641	131.857	3	0
1622	41395	11.663	3.8709	409.343	-119.111	3	0
1624	11908	2.14715	7.33707	310.523	86.7997	3	0
1644	50177	4.9691	13.2995	-24.7742	-206.668	3	0
1644	52097	5.02521	13.2131	132.491	-288.322	3	0
1654	15607	7.18739	6.34919	305.395	-976.295	3	0
1654	16104	7.18744	6.44582	313.03	370.918	3	0
1654	45011	7.10077	6.38454	141.704	706.201	3	0
1654	45556	7.12285	6.44388	111.077	-288.672	3	0
1657	17526	14.1753	3.62361	452.596	-491.751	3	0
1662	10729	17.8626	7.27327	297.38	-36.6384	3	0
1662	17066	17.981	7.30205	-394.028	49.7514	3	0
1663	45378	23.6526	9.36235	35.3314	604.871	3	0
1666	24275	26.4013	8.92552	-55.9048	-402.959	3	0
1667	19604	24.6025	1.29185	143.009	30.0024	3	0
1667	23724	24.6888	1.18679	103.165	-137.753	3	0
1667	25085	24.6108	1.14544	77.1444	5.96323	3	0
1667	51423	24.5568	1.18175	-38.4223	-62.2158	3	0
1673	19944	9.37266	15.2577	1040.28	585.335	3	0
1675	27914	11.2433	5.83544	350.972	127.526	3	0
1678	16092	3.10505	2.786	262.521	-30.7034	3	0
1680	12804	1.41818	7.30403	268.665	42.2508	3	0
1680	25080	1.38699	7.24709	35.376	-81.4245	3	0
1680	29851	1.38674	7.35644	465.91	-187.306	3	0
1683	10531	8.88889	12.1502	535.579	-445.471	3	0
1683	13685	8.81823	12.2744	872.262	-1036.04	3	0
1690	15133	26.5405	1.81016	67.7198	7.30762	3	0
1692	15587	10.3916	2.2275	293.959	-847.09	3	0
1692	29578	10.4105	2.12825	413.812	240.862	3	0
1692	41207	10.4529	2.23901	416.836	645.306	3	0
1695	26039	15.4819	9.42572	175.785	-990.944	3	0
1695	47433	15.5394	9.51704	356.239	605.448	3	0
1695	50446	15.6254	9.43035	266.957	-193.501	3	0
1698	47420	3.41911	12.315	-655.685	-365.547	3	0
1700	12745	25.4142	4.86957	247.905	-37.3119	3	0
1700	51034	25.5116	4.82988	138.938	9.31565	3	0
1703	21228	6.78906	2.58034	273.175	8.33094	3	0
1703	23394	6.77122	2.52755	8.43049	-227.35	3	0
1703	27816	6.8706	2.53333	183.552	225.83	3	0
1707	49891	3.50131	12.7067	191.75	-1097.41	3	0
1708	33255	11.4852	2.38965	220.097	299.376	3	0
1708	36447	11.4205	2.40084	761.761	82.3404	3	0
1710	13097	8.45808	5.42415	132.983	-1159.62	3	0
1710	36895	8.55715	5.42144	226.221	1322.69	3	0
1710	46485	8.45436	5.33451	261.047	890.953	3	0
1716	11769	26.0316	3.09125	74.9519	-16.7847	3	0
1716	33739	26.02	2.95317	86.4178	90.8662	3	0
1719	25881	12.5975	13.0411	158.83	-2033.72	3	0
1719	36377	12.5614	13.1012	215.869	1049.38	3	0
1719	42676	12.5067	13.0259	67.9169	1699.65	3	0
1725	33093	17.5565	12.2927	-19.7763	776.851	3	0
1725	41012	17.5555	12.397	-182.573	518.681	3	0
1725	46808	17.598	12.3451	105.462	-536.307	3	0
1727	17691	2.6768	2.51391	288.773	621.933	3	0
1727	32860	2.76497	2.56404	73.6601	-5.64183	3	0
1731	38521	1.84401	14.6916	-533.05	-143.435	3	0
1731	38713	1.77658	14.6312	142.871	172.556	3	0
1733	41009	7.34249	13.6521	24.288	-1374.37	3	0
1736	32517	24.8421	4.93883	22.1954	-187.885	3	0
1737	39694	26.3829	4.6976	201.868	28.9577	3	0
1738	44041	20.6181	9.81194	325.395	-31.7408	3	0
1741	17076	26.0958	2.10923	83.0856	-12.9272	3	0
1742	46992	13.4352	9.08012	-91.036	-683.267	3	0
1748	36150	18.6654	1.77762	146.983	-716.781	3	0
1748	40288	18.739	1.83349	154.447	883.625	3	0
1748	49096	18.7571	1.74659	266.668	-94.8709	3	0
1750	12401	2.83451	13.4254	-61.3582	498.302	3	0
1751	24884	14.1108	11.3295	298.942	11.0296	3	0
1751	28957	14.1477	11.215	395.547	-44.2493	3	0
1755	11896	6.43558	8.7269	393.32	531.073	3	0
1761	37196	21.8153	4.11143	199.828	-973.645	3	0
1761	47227	21.7208	4.13932	104.256	135.042	3	0
1764	18310	12.1995	13.2371	691.904	-1589.17	3	0
1764	34415	12.2039	13.303	-325.646	1079.68	3	0
1764	36060	12.1324	13.2229	574.795	1780.69	3	0
1772	18633	15.1786	9.33706	747.337	42.2183	3	0
1773	12872	11.0996	6.72699	3.10088	-800.152	3	0
1773	52213	11.1817	6.73682	349.736	999.299	3	0
1775	34241	2.38735	8.45041	102.748	140.085	3	0
1775	48902	2.27568	8.43799	231.33	-6.16011	3	0
1776	12660	26.6505	2.01294	55.9197	33.4059	3	0
1776	27956	26.5945	1.99255	20.8472	0.96021	3	0
1776	50011	26.625	2.0934	48.1807	3.69599	3	0
1779	10991	15.1062	1.53178	281.386	-206.893	3	0
1779	22079	15.0744	1.62685	268.472	556.422	3	0
1779	42289	15.0536	1.53432	53.971	-99.9513	3	0
1780	33569	7.8168	9.47062	718.643	72.5095	3	0
1784	35597	18.4635	7.61441	242.918	-282.27	3	0
1784	42170	18.5338	7.67655	247.44	397.941	3	0
1790	20835	4.50213	5.86209	270.5	-316.506	3	0
1790	44299	4.59152	5.81947	116.577	365.579	3	0
1792	15570	8.68251	11.4261	672.695	-1283.11	3	0
1793	31961	21.8425	1.44122	46.9847	-32.3818	3	0
1793	38670	21.8929	1.41127	6.25051	-10.0311	3	0
1799	20457	13.2526	11.2091	537.198	2194.71	3	0
1799	33714	13.3255	11.3354	409.186	1587.75	3	0
1800	22161	8.10752	11.1542	1097.92	-56.9001	3	0
1800	38507	8.03363	11.0446	988.493	1593.99	3	0
1805	12913	18.2943	3.46719	328.963	-631.176	3	0
1805	21495	18.3016	3.40199	-360.357	-111.145	3	0
1805	44294	18.4325	3.44135	-246.062	185.502	3	0
1810	18460	4.4202	12.1426	230.798	304.36	3	0
1814	10278	6.66972	12.7559	358.513	1517.2	3	0
1814	12938	6.70489	12.8695	1503.93	-806.177	3	0
1814	43304	6.79381	12.798	260.153	1008.73	3	0
1816	18646	6.9797	2.13632	343.804	-166.115	3	0
1816	44327	6.92313	2.24559	306.711	-250.448	3	0
1817	39469	2.08761	12.6374	-162.992	360.331	3	0
1821	20500	7.32489	9.60819	135.993	613.217	3	0
1821	30319	7.30529	9.70926	-269.243	44.2407	3	0
1821	43903	7.42	9.66452	-1083.97	-580.855	3	0
1822	17527	16.8746	8.70747	372.566	-2.19262	3	0
1822	51058	16.797	8.78266	496.637	-601.184	3	0
1824	11559	11.3123	12.7141	933.973	52.6867	3	0
1824	19255	11.3744	12.8062	-8.81151	1073.1	3	0
1834	37745	2.17356	6.91438	253.526	-112.473	3	0
1834	41596	2.12358	7.02786	227.659	-142.35	3	0
1834	45505	2.07378	6.92819	126.186	275.755	3	0
1835	19841	3.62312	13.8449	102.538	-552.515	3	0
1837	16078	12.9387	15.1582	-889.876	247.275	3	0
1841	12274	18.9757	9.42406	0	0	0	0
1844	30996	4.12048	5.37986	321.293	24.516	3	0
1844	39926	4.08141	5.42324	194.692	107.363	3	0
1847	20643	5.57822	13.9759	369.62	-32.9143	3	0
1848	12025	15.0236	8.54267	193.217	-1007.95	3	0
1849	19323	13.9379	7.63812	560.514	307.379	3	0
1849	38605	14.0055	7.62474	-622.36	-386.244	3	0
1850	11079	16.2887	12.3864	320.482	-520.477	3	0
1856	37207	14.7559	11.3622	805.975	100.177	3	0
1861	30311	24.3247	9.14295	0	0	0	0
1861	40961	24.2258	9.13997	13.6478	-323.754	3	0
1864	10926	12.0392	11.4038	1129.73	-81.5242	3	0
1864	38856	12.0885	11.4488	220.572	-561.148	3	0
1865	10663	16.0107	14.7802	-81.4814	17.088	3	0
1865	45742	15.9462	14.7937	-441.072	-155.006	3	0
1870	45117	4.77918	14.8234	418.416	6.2748	3	0
1872	46445	17.563	3.79027	465.934	43.1639	3	0
1873	13214	9.42908	4.09696	79.3607	479.143	3	0
1874	21000	20.4909	1.23371	81.9958	-102.81	3	0
1874	25138	20.5424	1.27228	168.995	109.192	3	0
1880	32786	3.54044	15.4309	-264.37	1.07812	3	0
1881	29562	19.444	9.27379	199.579	-47.9969	3	0
1882	40244	19.8945	2.98816	49.2076	-347.337	3	0
1883	33335	22.9034	4.3289	231.777	-180.067	3	0
1883	46257	22.9709	4.38401	42.0381	454.221	3	0
1885	17367	12.2693	5.61811	253.637	-802.738	3	0
1885	23909	12.301	5.55753	162.094	93.2628	3	0
1887	51451	20.6942	10.3569	122.08	93.951	3	0
1888	29818	7.44606	13.5414	154.958	717.103	3	0
1899	30430	17.8021	10.0127	234.917	16.5607	3	0
1899	47165	17.7347	10.0259	-191.28	35.2365	3	0
1900	17945	12.5472	12.5179	713.232	-742.949	3	0
1900	38586	12.5938	12.4212	1018.97	269.764	3	0
1900	48776	12.5318	12.4596	-224.324	-698.893	3	0
1903	20530	7.96187	10.8237	185.069	304.14	3	0
1903	51281	8.04978	10.7834	-369.85	-189.864	3	0
1904	36603	2.82706	5.30893	365.919	-381.053	3	0
1907	28829	6.84302	12.3955	281.257	215.098	3	0
1907	52612	6.81233	12.3376	-162.275	-6.78494	3	0
1909	21045	12.5981	11.054	170.596	348.344	3	0
1915	11181	9.63318	14.6144	-1108.96	-297.505	3	0
1918	33513	1.91234	1.33223	210.498	-21.039	3	0
1920	23502	13.5157	7.7017	-160.406	-316.632	3	0
1920	34137	13.3879	7.70225	37.6141	-454.075	3	0
1926	13353	8.41298	13.5513	-104.981	-524.01	3	0
1926	46508	8.49005	13.5726	916.174	157.328	3	0
1926	48610	8.51991	13.4775	-12.7874	-219.426	3	0
1928	18511	26.4554	2.38168	61.455	-54.8446	3	0
1929	19459	9.25848	9.49409	439.117	102.761	3	0
1929	23792	9.23096	9.42521	352.893	-1848.65	3	0
1929	44204	9.14814	9.54405	708.999	-260.113	3	0
1932	14381	15.018	13.5891	0	0	0	0
1932	19823	15.0603	13.6437	429.6	-31.6877	3	0
1932	41184	14.9542	13.6004	138.704	354.77	3	0
1933	12817	6.43826	8.90613	219.527	40.264	3	0
1933	50873	6.39412	9.01426	-31.3336	-684.891	3	0
1937	17570	13.1241	6.19665	125.25	-916.424	3	0
1938	21336	14.3519	10.7244	324.913	2689.63	3	0
1938	40009	14.4472	10.8121	-881.387	-1528.04	3	0
1942	16966	2.67956	14.9269	-182.249	53.4391	3	0
1944	16795	2.88953	7.30085	465.205	0.907208	3	0
1944	25300	2.92659	7.24072	222.9	49.1056	3	0
1944	48157	2.7984	7.18998	596.243	31.183	3	0
1948	32605	25.3934	9.1507	212.121	193.317	3	0
1951	43209	15.8155	11.6679	275.475	1099.22	3	0
1951	52553	15.8502	11.5516	768.736	-465.103	3	0
1954	11664	12.6228	15.4558	389.361	1600.54	3	0
1954	39609	12.7133	15.4367	961.646	-1003.02	3	0
1957	37163	3.92034	11.9845	208.846	-10.9055	3	0
1957	41449	3.98285	11.9801	-1557.53	982.374	3	0
1957	42447	3.92972	12.0858	-514.696	-881.163	3	0
1960	35559	14.1103	2.39958	87.1337	421.582	3	0
1964	21362	8.8384	14.1078	189.725	-2461.84	3	0
1964	47890	8.75368	14.1545	-635.937	324.023	3	0
1967	15848	1.57587	4.00771	424.418	0.328467	3	0
1967	37846	1.51286	4.01997	121.571	-161.454	3	0
1969	12548	8.00891	3.62662	597.457	-105.737	3	0
1969	47019	7.94483	3.61911	348.285	506.476	3	0
1981	10639	9.14709	8.39864	-174.562	385.848	3	0
1981	50490	9.116	8.32246	848.636	-776.874	3	0
1986	35927	10.4959	11.9736	872.613	-66.5499	3	0
1987	33545	7.03133	2.8958	683.578	17.1256	3	0
1987	52095	6.99191	3.01858	365.813	-440.503	3	0
1989	41284	11.9528	6.87722	345.91	-1318.27	3	0
1989	42127	11.9215	6.97709	507.031	488.225	3	0
1989	42133	11.8909	6.85821	423.337	893.532	3	0
1992	16267	16.972	8.31855	104.145	237.272	3	0
1992	16901	17.0413	8.3965	48.033	990.724	3	0
1992	35342	17.09	8.33442	422.42	-1499.17	3	0
1993	15422	18.0406	8.90979	313.257	15.7905	3	0
1997	22666	8.20679	13.1736	1085.14	219.659	3	0
1997	36246	8.22467	13.2683	82.7677	-684.288	3	0
1999	21859	7.71745	13.7202	737.703	-10.0993	3	0
2003	30676	26.8828	2.46954	72.907	2.01974	3	0
2005	27501	26.4696	4.00846	14.4075	-16.0153	3	0
2008	27511	7.06249	12.722	-210.654	124.018	3	0
2008	51246	7.16301	12.7434	916.724	2602.84	3	0
2013	23701	6.52529	13.9358	429.277	-1296.37	3	0
2013	27376	6.5884	14.0273	433.535	1512.4	3	0
2013	49880	6.48122	14.0391	-131.454	-1992.29	3	0
2017	27533	10.9413	4.46713	344.128	-791.138	3	0
2017	37211	10.9435	4.39607	91.4366	363.785	3	0
2018	21555	12.8047	6.26371	784.031	44.5976	3	0
2018	41534	12.8582	6.30842	365.194	-420.294	3	0
2022	27738	3.70864	4.49882	104	-465.616	3	0
2023	15019	16.6078	6.27732	625.372	-48.0546	3	0
2025	25735	12.2154	14.2875	-301.687	-703.917	3	0
2031	15102	1.2987	12.6771	84.1933	598.923	3	0
2035	27322	11.2685	5.56767	-160.109	499.507	3	0
2037	24134	3.9985	12.9638	-235.409	-128.147	3	0
2037	37179	4.05572	12.9585	346.189	2.28386	3	0
2038	48680	19.3486	4.33923	122.097	-30.4697	3	0
2040	26658	4.52137	15.6436	-22.3965	36.5755	3	0
2040	40296	4.48613	15.586	-508.684	101.979	3	0
2042	21363	23.3699	3.78341	148.555	-110.663	3	0
2042	43200	23.2967	3.84491	48.0156	295.913	3	0
2043	19562	12.6853	6.00521	0	0	0	0
2044	13241	14.4958	13.4782	373.8	-694.988	3	0
2044	31969	14.3874	13.4283	-66.1752	472.507	3	0
2046	14295	13.5746	3.23017	112.115	90.1251	3	0
2046	51581	13.5849	3.16662	74.062	-106.25	3	0
2049	14366	3.49619	6.74401	407.859	77.533	3	0
2049	34977	3.56778	6.84141	173.259	-218.751	3	0
2049	51840	3.63065	6.79116	434.496	161.036	3	0
2053	16941	26.112	4.00447	188.259	-29.4927	3	0
2053	23663	26.1391	4.06891	44.9946	42.4661	3	0
2053	43575	26.2089	4.08119	73.4046	-86.6592	3	0
2054	24000	20.8623	1.19687	-57.9644	346.75	3	0
2055	13182	21.2105	2.46915	122.7	1.43175	3	0
2055	31278	21.1276	2.58264	208.535	-0.00947122	3	0
2056	24860	24.7038	4.27938	115.064	-348.528	3	0
2056	25279	24.7631	4.22471	68.0524	9.8317	3	0
2056	49769	24.7417	4.35376	232.12	279.166	3	0
2056	50651	24.8254	4.25219	286.722	17.0455	3	0
2057	19575	22.8877	3.37035	76.1781	-174.151	3	0
2057	26646	22.7901	3.33404	86.8171	-76.4351	3	0
2057	39059	22.8205	3.39135	222.415	23.4297	3	0
2059	14054	4.82833	1.33543	275.246	-55.9526	3	0
2059	17677	4.76085	1.35029	347.7	-10.5841	3	0
2063	30634	12.411	1.11171	218.715	22.9983	3	0
2066	16139	24.286	9.57922	61.1787	-25.696	3	0
2066	45963	24.239	9.4637	-829.931	101.37	3	0
2067	24132	1.88243	13.4682	-696.742	837.412	3	0
2067	42367	1.85029	13.4101	100.337	-40.8535	3	0
2070	45380	10.8559	3.74831	638.146	-152.026	3	0
2075	25744	1.09235	5.73367	164.111	327.449	3	0
2079	33227	13.6416	5.50585	-680.045	-94.7157	3	0
2079	37015	13.7153	5.42029	0	0	0	0
2080	15029	16.7773	9.76354	339.589	-888.631	3	0
2080	20091	16.7493	9.83502	93.4696	600.722	3	0
2080	28422	16.7152	9.7185	219.229	1417.74	3	0
2080	49457	16.6655	9.81628	528.802	-243.972	3	0
2081	29997	14.2382	13.4505	-361.668	1663.83	3	0
2081	31969	14.3163	13.4364	1198.5	2.59499	3	0
2082	17547	15.0302	12.6672	-817.899	6261.89	3	1
2082	20047	15.1238	12.7184	-4897.98	-1213.31	3	1
2082	49787	15.0357	12.7952	338.189	216.871	3	0
2084	25789	11.2447	2.39831	169.084	-1191.4	3	0
2085	10508	16.2395	4.61671	88.0874	1127.71	3	0
2085	33487	16.3037	4.63032	451.566	-133.57	3	0
2088	44557	2.70156	9.37728	272.694	27.4971	3	0
2088	45456	2.58878	9.37834	212.485	50.9176	3	0
2090	17064	8.56645	6.26239	793.365	-284.11	3	0
2090	23591	8.57523	6.39465	864.051	866.792	3	0
2094	47569	22.2216	6.39649	54.7261	-70.7726	3	0
2097	13926	16.9279	7.73037	81.8171	-697.236	3	0
2097	23728	17.074	7.75726	226.598	-0.3433	3	0
2097	52191	16.9436	7.7918	396.351	-350.261	3	0
2097	52670	17.0174	7.67221	467.715	850.462	3	0
2099	15691	16.5729	9.32588	623.989	47.2843	3	0
2100	28063	20.8727	7.65436	46.0889	-136.381	3	0
2100	29739	20.9524	7.75833	10.5828	306.495	3	0
2101	10733	17.7866	2.45728	501.361	4.45906	3	0
2101	48993	17.709	2.50931	82.5197	-727.599	3	0
2103	39891	8.16782	1.74921	99.7596	-473.925	3	0
2103	44119	8.23994	1.74764	166.391	992.67	3	0
2107	32529	24.5937	9.46748	175.24	-43.4867	3	0
2108	34252	11.7873	6.2449	521.966	-486.411	3	0
2108	49154	11.766	6.36077	253.802	30.5165	3	0
2112	16145	26.8163	5.39626	34.2447	-112.005	3	0
2112	28762	26.8732	5.37689	-54.1553	193.624	3	0
2119	11494	9.78769	11.1049	-1784.81	-734.077	3	0
2119	14082	9.80809	11.1648	738.794	-1556.18	3	0
2119	32156	9.82581	11.0545	441.046	312.654	3	0
2124	24392	14.5769	6.43684	-603.109	263.485	3	0
2124	36020	14.4864	6.41053	-116.947	-576.805	3	0
2125	21328	10.0905	12.9172	0	0	0	0
2127	20756	16.5057	7.567	180.34	-424.279	3	0
2133	13778	19.2472	11.639	209.642	-293.836	3	0
2133	17330	19.1313	11.7006	157.588	117.763	3	0
2133	33226	19.1859	11.7288	-117.858	177.977	3	0
2133	43540	19.1716	11.5973	-456.832	162.031	3	0
2142	10786	3.89426	10.0224	245.523	613.196	3	0
2142	16374	3.99291	10.0974	583.503	-220.364	3	0
2142	30065	4.03532	10.0152	257.889	687.322	3	0
2142	46815	3.9315	10.0948	-246.135	-111.568	3	0
2143	37350	6.25434	1.75516	574.512	92.9227	3	0
2147	19728	14.958	12.398	909.803	-453.066	3	0
2147	45693	15.0621	12.314	939.174	7.55419	3	0
2149	10754	16.9167	9.42081	265.73	962.025	3	0
2149	18217	16.9736	9.3477	291.879	-196.286	3	0
2152	12178	26.5565	3.84657	81.4701	71.9089	3	0
2153	32745	12.1015	2.52727	-775.991	717.261	3	0
2162	20014	15.1376	12.4822	296.312	-283.367	3	0
2162	31072	15.2562	12.4406	455.531	63.4737	3	0
2167	14130	4.24412	10.0353	153.342	-1.92374	3	0
2167	43419	4.1657	10.0583	-752.96	-35.1126	3	0
2167	49437	4.23815	9.98026	-501.942	-1.39773	3	0
2168	35693	11.9259	8.99145	776.045	-726.144	3	0
2169	22060	5.54774	3.41489	332.496	643.044	3	0
2170	45372	1.73894	14.9417	-453.364	237.183	3	0
2173	22716	23.3361	5.55481	32.23	333.632	3	0
2173	41282	23.2965	5.49446	103.176	-226.699	3	0
[truncated: 45,041 more rows]
