# Supplementary material for: Study on stability analysis of soil nail reinforced slopes under loading based on the discrete element method
Source: PLoS One. 2026 May 26;21(5):e0350163. doi: 10.1371/journal.pone.0350163 (PMC13210361; doi:10.1371/journal.pone.0350163)
Supplement: S1 File — (ZIP) [file pone.0350163.s001.zip › DATA in PFC/8_14_20000__balls.txt]

id	x	y	radius	vel_x	vel_y	rotation	disp_x	disp_y	ball_type	ball_stress
6	6.93036	3.85163	0.0663017	-3.25662e-06	4.75519e-05	0.0900854	-0.00179965	-0.028891	0	93072
7	24.7047	3.68503	0.0661725	-1.23845e-05	-3.9432e-05	-0.0553247	0.00593879	-0.00389298	0	22218.4
12	3.08889	12.052	0.0509531	1.86378e-05	0.000231913	-0.116789	-0.0135507	-0.0491255	0	1640.55
13	25.4182	9.36738	0.0532987	6.20776e-06	-2.63016e-05	0.0262615	0.00864149	0.00814464	0	7032.78
17	9.92762	4.60896	0.0733272	-7.26455e-06	5.8451e-05	0.0699524	0.0100531	-0.0374273	0	40068.8
19	6.0112	5.19298	0.05695	4.40234e-06	6.73012e-05	-0.744657	-0.00662464	-0.0394192	0	63562.2
21	10.2388	12.0266	0.0736155	2.41952e-05	0.000164766	2.12639	0.00870499	-0.168215	0	49708.1
22	18.9729	5.9621	0.0711969	-5.12709e-05	0.000127127	-0.0119599	0.0310208	-0.0161855	0	3626.02
23	24.3647	1.33114	0.0743081	-3.00507e-05	1.57566e-06	-0.0873539	0.000968405	-0.000820442	0	16945.6
24	6.04867	9.65328	0.0702117	-1.74784e-05	0.000128923	0.534647	-0.0158022	-0.0885274	0	78440.6
25	14.8647	8.50774	0.0650594	2.15758e-06	0.000237557	0.152304	0.0439103	-0.0564206	0	52953.5
32	25.7643	7.94366	0.0623302	5.42807e-07	1.07819e-05	-0.24767	0.00788196	0.00340978	0	9858.81
33	22.9251	1.56656	0.0611813	-2.94162e-06	-2.07566e-07	-0.255106	0.00277745	-0.00156582	0	18358.4
35	10.6388	10.7354	0.063695	-1.51927e-05	0.000192452	-3.51516	0.0176763	-0.135114	0	90023.4
36	24.9961	7.4366	0.0704374	1.74798e-05	-4.16485e-05	0.291303	0.0122946	0.000498513	0	18570.2
38	1.769	14.1727	0.0689745	-5.46603e-06	0.000335788	-0.138293	-0.00448207	-0.0228917	0	8880.07
40	13.1728	5.98226	0.059253	-1.59067e-07	0.000169263	0.39981	0.0295609	-0.046279	0	40649.1
43	12.1373	7.73834	0.0637265	-4.85005e-06	8.72021e-05	-0.665266	0.0281117	-0.0740635	0	22791.3
48	5.12992	13.6784	0.0639966	2.19213e-05	0.000168838	-0.353085	-0.0263896	-0.0758491	0	99666.3
50	26.5879	1.3105	0.0517331	-6.38082e-06	-7.22944e-06	0.0310025	0.000115579	-0.000555946	0	19800.1
51	2.65379	4.8609	0.0569854	-1.59359e-05	6.24206e-05	0.0626699	-0.00373528	-0.027292	0	69512.3
54	15.9958	4.474	0.0651129	-1.76132e-05	0.000117684	-0.050347	0.0234585	-0.0219336	0	51699.2
55	16.6019	6.06234	0.0526254	-6.25915e-05	0.000171973	-0.082948	0.0335852	-0.0269004	0	5039.29
56	12.4252	5.4773	0.0661494	-1.30227e-05	0.000120327	0.579176	0.019686	-0.0436126	0	47833.8
57	16.9422	12.9341	0.0582426	7.6833e-05	0.000188612	1.01604	0.0559446	-0.0384215	0	56395.9
59	25.926	3.144	0.0655528	5.89384e-06	-2.81038e-05	-0.089792	0.00255955	-0.00311523	0	15967
60	13.6974	9.7557	0.0743989	1.46237e-05	0.000218486	1.14169	0.0461337	-0.0814836	0	92313.1
63	15.6132	9.03735	0.0727707	-1.5391e-05	0.000261529	0.223827	0.0492095	-0.0513954	0	37054.9
66	8.00203	1.56355	0.0646488	-9.32427e-06	8.57668e-06	0.047997	0.000611285	-0.00629481	0	61366.7
67	5.23356	9.34877	0.0715959	-1.25606e-05	0.000115695	0.104713	-0.0148216	-0.0740178	0	85101.1
68	12.1484	6.02535	0.0507543	-1.15937e-05	0.000122215	-0.302925	0.0235612	-0.0501854	0	55952.7
69	10.6339	5.92236	0.0718533	-2.88184e-05	6.53005e-05	-0.0935568	0.0122518	-0.0550951	0	53009.3
70	13.4989	3.90841	0.0749461	-9.45725e-06	0.000102388	-0.184899	0.0170398	-0.0230416	0	43022.6
73	15.8881	5.42059	0.064192	-3.01697e-05	0.000177601	-0.24979	0.0278349	-0.0265179	0	9297.8
74	14.6061	11.931	0.061199	-2.85597e-06	0.00025218	0.270651	0.0565851	-0.0832415	0	10175.7
76	11.6328	7.4984	0.0540018	-1.28531e-05	7.83051e-05	0.204143	0.0221011	-0.0740275	0	66540.5
77	23.6532	2.4144	0.0628765	9.1836e-06	3.69922e-06	0.127751	0.00547713	-0.002616	0	19769.8
84	6.352	14.8836	0.0626555	2.38381e-05	0.000100331	-2.76447	-0.00598797	-0.174708	0	94295
89	23.1161	6.97842	0.0689511	-8.32687e-06	5.71157e-05	0.221311	0.02027	-0.00536758	0	25928
93	23.141	9.16745	0.0539827	4.82564e-05	0.000113233	-0.248814	0.023887	0.00129018	0	31939.4
94	21.0585	2.2208	0.0603816	-2.76474e-05	3.78061e-05	-0.0470204	0.00811882	-0.00412036	0	15964.5
97	5.30644	12.6182	0.0572822	-2.90074e-06	0.000159545	-0.753209	-0.0229034	-0.0863266	0	75075.4
98	10.2432	12.1518	0.0520917	2.27725e-05	0.000150271	2.19863	0.00750088	-0.170375	0	23711.3
106	2.20356	5.64654	0.0610708	-2.77298e-05	5.16158e-05	-0.0322125	-0.00378267	-0.0303005	0	53892.9
107	21.1245	3.39994	0.0530311	-7.14755e-06	4.63055e-05	-0.221843	0.013966	-0.00671785	0	36114.3
109	5.95366	14.4827	0.0657444	-8.82696e-06	0.000189412	-0.440113	-0.0196505	-0.100652	0	14761.4
110	8.7742	7.94798	0.0669978	-4.2491e-06	0.000190885	0.333984	0.00331172	-0.0869929	0	47917.2
111	17.8941	10.166	0.0660148	-1.00467e-07	0.00026709	0.279852	0.0510939	-0.028913	0	69058.4
112	18.0771	7.82465	0.0692958	-4.79541e-05	0.000147218	-0.0882541	0.0425158	-0.0245102	0	25843.8
113	17.5702	4.54478	0.0664494	-1.99001e-05	0.00013903	-0.00336442	0.0233082	-0.016978	0	22094
116	3.79003	5.99523	0.0724108	-2.52965e-05	9.89166e-05	-0.177035	-0.00756325	-0.0375683	0	52386.5
117	12.7776	14.2458	0.0528143	1.23604e-05	0.000201804	0.0985183	0.018499	-0.201525	0	226678
123	3.72158	14.3581	0.0732345	1.44435e-05	0.000321345	-1.09463	-0.0134128	-0.0418961	0	11695.9
124	11.2331	10.5196	0.0520857	-1.96445e-06	0.000125115	2.65195	0.0248517	-0.124541	0	42011.4
125	2.26755	6.95862	0.0506884	-3.67954e-06	9.35548e-05	0.0243235	-0.00494696	-0.0370934	0	51199.4
126	4.88847	7.54568	0.073449	-2.03964e-05	4.2191e-05	-0.116522	-0.0102067	-0.0560796	0	30810.7
129	13.5485	1.83841	0.0556184	-2.45076e-05	2.96084e-05	0.561919	0.00592109	-0.00620313	0	29848
130	5.25532	14.6503	0.0635387	2.80582e-05	0.00025487	-0.8243	-0.0202481	-0.0760132	0	28470.5
132	7.3545	3.46036	0.0612998	-6.26563e-06	4.44531e-05	0.420712	-0.000648808	-0.0267718	0	42655.1
135	7.22691	7.38069	0.0671837	-1.14941e-05	0.00013723	0.85986	-0.00705397	-0.0732119	0	60142.6
138	25.7865	9.527	0.0738569	-6.98299e-06	-1.89043e-06	0.297857	0.00677831	0.0102701	0	30380.1
139	7.22405	1.69011	0.0508491	-7.29795e-06	2.79332e-05	0.032744	0.000236425	-0.00708185	0	36853.6
140	3.49965	14.7715	0.0542148	1.3326e-05	0.000327939	-0.942284	-0.00923696	-0.0366462	0	21581.5
144	14.5367	2.14554	0.0719444	-2.57364e-05	3.10523e-05	-0.175929	0.00822632	-0.00703287	0	34018.7
145	3.88928	8.47186	0.0500531	-7.44669e-06	0.000146085	-0.241524	-0.00998981	-0.0536297	0	734.929
146	13.2707	11.8884	0.0729542	-3.22471e-05	0.000252198	0.829063	0.0460381	-0.112824	0	7470.97
147	8.87965	13.6601	0.0591766	3.15842e-05	8.80221e-05	-0.387745	-0.00492719	-0.195688	0	204661
148	17.8739	2.03956	0.0685789	3.30906e-07	2.5105e-05	0.121779	0.0101192	-0.00614823	0	37933.7
149	25.665	9.73394	0.0702225	-2.41039e-05	-4.97812e-07	0.49608	0.0070407	0.0105094	0	11467.4
151	11.4323	4.229	0.0606199	-6.99069e-06	6.18976e-05	-0.405352	0.0115878	-0.031716	0	59639.5
152	7.866	3.2822	0.0747382	-1.52314e-05	3.88931e-05	-0.0284488	0.00124597	-0.0226156	0	29875.3
154	5.78525	15.2797	0.0540798	4.6224e-05	0.00019158	11.8408	-0.0365881	-0.0933252	0	199285
156	16.4268	8.03534	0.0594527	-1.35759e-05	0.000269226	0.468123	0.0443799	-0.0372355	0	21372.2
158	20.5068	5.74471	0.056673	-2.56076e-05	9.85843e-05	-0.130631	0.0246223	-0.0108576	0	32232.9
159	26.4566	8.17056	0.0580336	2.764e-05	1.97327e-06	0.412022	0.00364792	0.00433197	0	31154.7
164	19.2359	1.8239	0.0662468	-1.18226e-05	2.48261e-05	-0.259322	0.00740853	-0.0032962	0	37226.2
165	8.84892	14.758	0.0686752	1.75922e-05	0.000102927	-0.661351	0.000284259	-0.216658	0	141875
166	23.9212	2.38181	0.0612084	5.91378e-06	-1.40177e-07	0.181177	0.00480429	-0.00277281	0	24211
168	25.6853	4.35519	0.0728704	-8.2639e-06	-1.59968e-05	0.0502133	0.00424282	-0.003806	0	11109.4
169	1.19759	11.8265	0.0650754	8.20149e-06	0.000176692	0.00106588	-0.00165452	-0.0357674	0	9867.45
174	14.9627	15.2648	0.0549835	-6.71183e-06	4.85249e-05	2.03256	0.0261136	-0.0770395	0	8942.07
176	8.08448	12.4416	0.0631689	-2.59152e-06	0.000111644	-0.358492	-0.00739831	-0.165411	0	83151.7
179	4.70954	5.57813	0.0500627	-9.75172e-06	8.89412e-05	-0.0626669	-0.00699581	-0.0399175	0	17756.7
180	1.94271	1.66522	0.050051	4.46698e-06	7.19156e-07	-0.197857	-0.000179801	-0.00505437	0	44063.4
182	13.0809	6.06641	0.0661618	-2.66906e-06	0.000172803	0.345847	0.0291549	-0.0478711	0	42334.8
183	3.90473	15.6712	0.0625571	6.16295e-05	0.000291061	-0.874782	-0.000676675	-0.0370153	0	4163.84
184	17.1215	12.2111	0.0654121	5.31352e-05	0.000196621	0.0620936	0.05631	-0.0360582	0	7844.82
185	13.8429	8.34691	0.0716066	-2.37487e-05	0.000189554	0.305855	0.0396232	-0.0650867	0	28265
189	23.5672	5.42659	0.0509866	-3.38324e-05	6.03606e-05	-0.0464696	0.0144966	-0.00507565	0	17668.9
192	3.95874	10.6315	0.0714068	1.37786e-05	0.0001548	-0.188133	-0.0152263	-0.0595453	0	29553.3
193	3.08566	15.3401	0.0615546	1.91824e-05	0.00035786	-0.604725	-0.00339794	-0.0283818	0	6875.88
194	14.7153	13.9916	0.055082	1.39186e-06	0.000119004	1.17757	0.0530397	-0.091397	0	33680.4
198	14.0807	5.58824	0.0582414	-7.66768e-06	0.000212285	-0.332327	0.0277986	-0.0372967	0	62058.6
201	12.1425	5.30232	0.0569031	-1.36108e-05	0.000103803	0.783852	0.0170313	-0.0430405	0	74804.3
204	14.6154	7.82886	0.0697578	1.00862e-05	0.000192013	0.814203	0.0402792	-0.0524427	0	56944.1
207	10.2665	12.3808	0.0595275	3.58236e-05	0.00012143	-0.113362	0.00491518	-0.179588	0	69129.2
211	20.4922	3.31563	0.0738337	-3.29044e-06	6.65574e-05	0.0294302	0.0148461	-0.00823228	0	11616
213	19.0726	7.95751	0.0544855	-4.939e-05	0.000148835	0.420585	0.0411832	-0.0166721	0	53301.5
214	26.819	8.97234	0.0569992	4.5165e-07	1.78185e-05	0.117715	0.00178236	0.00920567	0	5051.43
215	21.772	8.56242	0.0660345	7.52505e-06	9.77437e-05	0.227259	0.0307568	-0.00655689	0	24507.8
221	21.8986	1.94324	0.0539172	-3.9373e-06	3.45207e-05	-0.080783	0.00553963	-0.00293576	0	47158
222	13.736	11.8153	0.0686692	-2.02959e-05	0.000262347	1.12049	0.0512107	-0.100101	0	26062.5
224	26.3894	1.7888	0.0619406	-5.41173e-06	-1.4106e-05	-0.0393793	0.000665997	-0.00142711	0	20667.9
225	16.6328	11.6934	0.0542313	2.63293e-05	0.000159637	0.478785	0.0568617	-0.0434659	0	57452.1
226	11.0839	9.04006	0.0668501	-1.94291e-05	0.000117255	0.434635	0.0180195	-0.100221	0	114258
230	3.47189	1.07277	0.0538894	1.0177e-06	3.28289e-06	0.0364532	-0.000330086	-0.000615581	0	27870.3
231	16.4894	1.55347	0.0716493	-1.02049e-05	1.16947e-05	-0.322901	0.00487759	-0.00327763	0	47086.1
232	20.6834	7.95417	0.0732421	-7.41094e-06	0.000117355	-0.100709	0.0350672	-0.00991532	0	15810
233	18.2069	13.1234	0.0515218	6.42681e-05	0.000349701	0.658533	0.0514517	-0.0195997	0	7084.72
237	20.502	2.30923	0.0568839	-2.00512e-05	4.98044e-05	-0.452288	0.0087953	-0.00339522	0	37640.2
238	12.4911	10.0424	0.0522518	-4.79649e-06	0.000106311	2.80665	0.0351029	-0.101125	0	13795.3
245	7.51995	3.3084	0.0743509	-9.39861e-06	4.16018e-05	0.554373	0.000918822	-0.0243407	0	67519
246	12.595	4.84747	0.0579262	-8.46884e-06	0.000101904	0.0830779	0.0200996	-0.0373037	0	13643.8
247	14.4358	7.64849	0.0744534	7.61838e-06	0.000187595	-0.213027	0.0393911	-0.0527685	0	65585.9
249	23.2744	6.15349	0.056453	-2.33484e-05	7.9991e-05	-0.115698	0.0171978	-0.00561525	0	18834
251	14.213	15.0376	0.0670332	-1.82878e-06	0.00012398	2.09269	0.036238	-0.108765	0	48205.9
254	8.98056	8.27005	0.0676596	4.54423e-07	0.000207434	-0.297	0.000478363	-0.0920217	0	31775
259	4.25697	4.88848	0.0518508	-6.71316e-06	5.44384e-05	-0.14988	-0.00548655	-0.0304958	0	90344.6
265	20.8718	6.84164	0.0744524	-1.86008e-05	9.74524e-05	-0.0831549	0.0286106	-0.0116595	0	24158
268	7.02894	5.36623	0.0659841	3.3722e-06	8.34882e-05	-0.24015	-0.00506374	-0.046164	0	44221.3
270	17.9697	6.52572	0.0722776	-6.16921e-05	0.000159736	-0.425493	0.0353744	-0.0223965	0	42796.5
271	7.29762	6.00484	0.0599637	1.51434e-06	0.000108648	-0.333577	-0.00218509	-0.0574772	0	37891.6
273	22.8444	8.03889	0.063691	6.65392e-06	0.000110093	-0.203932	0.0231433	-0.003921	0	8895.08
277	2.34457	13.3132	0.0580283	1.23366e-06	0.000249114	0.0875911	-0.00844639	-0.0336234	0	11165.5
280	13.7295	9.04325	0.0734476	3.36112e-06	0.000198107	0.432015	0.043656	-0.0711488	0	39386.7
282	12.1491	12.3241	0.054446	-1.48676e-06	0.00018093	1.2925	0.0229877	-0.152535	0	77479.6
284	12.6963	5.85625	0.0564164	-9.01655e-06	0.000145974	-0.901555	0.0227967	-0.0447007	0	34261.7
286	20.0377	3.41702	0.0677922	4.65917e-05	1.20526e-05	-0.147089	0.0159751	-0.00791358	0	19184
288	11.7618	7.78516	0.0547113	-7.64366e-06	8.07665e-05	0.467032	0.0233881	-0.0772278	0	86089
289	14.8878	15.1594	0.0731574	-7.98328e-07	6.6687e-05	1.51063	0.0290864	-0.0808996	0	14638.6
290	26.707	4.94324	0.0655788	-4.74336e-06	-2.88356e-06	-0.0040275	0.00103066	-0.0033384	0	26725.1
293	2.84093	15.1145	0.0677	1.14954e-05	0.000351198	-0.55874	-0.0047569	-0.0268338	0	14394
295	3.69992	10.764	0.0683585	-4.11045e-06	0.000145065	-0.379881	-0.0166545	-0.0579818	0	12513
298	14.7425	14.4942	0.0720911	1.98238e-05	8.40878e-05	1.35278	0.040477	-0.090076	0	30806.8
300	5.88766	5.52987	0.0512414	4.25171e-06	6.66123e-05	0.307145	-0.0057212	-0.0420827	0	73768.2
301	17.2522	8.07861	0.0575657	-1.90363e-05	0.000226974	0.0391772	0.0446107	-0.0297186	0	24983.5
304	25.2747	4.23817	0.0742154	1.09132e-06	-4.43684e-05	-0.0309901	0.00521826	-0.00416383	0	6997.3
305	1.96476	13.7531	0.0640556	-2.8831e-06	0.000341558	-0.258418	-0.0058515	-0.0282576	0	20156.8
306	22.2812	6.80614	0.0674183	1.14252e-05	9.27704e-05	-0.0862696	0.0226371	-0.00676158	0	13393.6
310	11.0973	5.84838	0.0656974	-1.56299e-05	7.86087e-05	-0.292046	0.0163362	-0.0515455	0	95736.8
312	19.1573	8.5866	0.0507272	-1.62361e-05	0.000134796	-0.33333	0.0437148	-0.0181697	0	67040.2
313	18.2114	1.94481	0.0586009	2.92797e-07	2.41572e-05	0.143016	0.00911627	-0.00462516	0	43620.4
315	6.35493	2.38558	0.0668322	-6.59476e-06	2.60268e-05	0.318393	-0.000625654	-0.0125451	0	46997.1
319	4.11659	8.51967	0.0736573	-1.0302e-05	0.000122053	0.364516	-0.0119914	-0.0544829	0	64444.7
327	3.83133	15.5691	0.0632286	4.93813e-05	0.000291926	-0.780924	-0.00189581	-0.0363058	0	5382.22
328	18.2893	11.5742	0.0696034	6.71992e-06	0.000229401	0.618428	0.0549041	-0.021968	0	10952.5
330	1.21821	14.885	0.0605822	-7.25762e-06	0.000347448	-0.0999286	-0.00158101	-0.0163705	0	11946.1
332	1.48263	14.7047	0.0564883	-1.06061e-05	0.000351612	0.0781853	-0.00274629	-0.0185412	0	17393.7
336	25.4704	8.40167	0.0502189	2.10932e-05	9.86121e-07	0.0778465	0.00884029	0.00439574	0	45524.8
338	26.4664	7.69707	0.0515005	1.44252e-05	3.9435e-06	0.0572448	0.00261331	0.00257657	0	30458.1
339	23.685	4.34861	0.0732215	-1.39062e-05	2.71416e-05	-0.0692156	0.0111624	-0.00495333	0	20094
341	26.478	3.41307	0.0654933	3.39875e-06	-3.29873e-07	-0.00359408	0.00112111	-0.00290766	0	18681.4
342	26.3408	5.59443	0.0571704	-8.01456e-06	-2.121e-07	0.0321056	0.00318634	-0.00265551	0	25127.6
348	5.36237	12.9698	0.0659875	-6.54005e-06	0.000132421	-1.01613	-0.0245029	-0.0880035	0	50879.8
350	8.58999	8.20511	0.0516838	-6.349e-07	0.000198045	-1.30188	-0.00156295	-0.0910417	0	104214
354	24.6123	2.61741	0.0666467	-4.52125e-06	-1.17812e-05	-0.0939219	0.00453431	-0.00333684	0	9902.19
355	13.3928	12.3035	0.0748768	-8.10237e-06	0.000218892	0.715234	0.0468526	-0.110795	0	19724.9
358	26.4774	9.15542	0.0682527	2.6039e-06	1.01056e-05	-0.265198	0.00314344	0.00913146	0	13657.1
359	13.8987	5.00749	0.0661344	-5.59641e-06	0.000181039	0.295958	0.0229022	-0.0336972	0	50572.7
362	5.941	9.99142	0.0740584	-1.34146e-05	0.000151042	0.189819	-0.0173846	-0.0903186	0	90403.5
363	14.8353	13.0823	0.0548778	6.75346e-05	0.000180248	-0.469295	0.0573123	-0.0821404	0	27953.8
366	26.6791	5.17618	0.0620491	-5.29839e-06	-3.97324e-07	0.02357	0.00116513	-0.00346308	0	26457
368	5.35822	7.70746	0.0683189	-1.37897e-05	2.0703e-05	0.515054	-0.0104179	-0.0637277	0	49504.4
370	10.4871	14.6203	0.0502697	1.60645e-06	7.06386e-05	0.136397	0.00400519	-0.221159	0	162123
373	10.0558	5.37494	0.0746167	-1.56599e-05	9.29421e-05	1.35289	0.00823918	-0.0474404	0	98402
374	4.6526	1.55026	0.0681705	5.671e-06	2.17872e-05	0.141038	-0.00123849	-0.00540348	0	41335.7
375	2.89959	3.69642	0.0650516	-1.36375e-07	1.72974e-05	0.169983	-0.00303184	-0.0202516	0	54466.3
376	10.8943	2.95666	0.0744426	-4.72659e-06	2.28698e-05	0.178676	0.00723427	-0.0204406	0	73625.3
383	7.88509	8.17863	0.0566434	-6.68151e-07	0.000173413	0.0739437	-0.00495269	-0.0870062	0	59114.9
384	7.08658	8.95997	0.064401	3.65945e-06	0.000170885	0.328718	-0.00927381	-0.0947991	0	138072
388	21.7555	9.47874	0.0697648	6.53104e-05	9.76773e-05	-0.0546406	0.0343586	-0.00519186	0	25036
392	13.334	14.3404	0.0671248	-3.7127e-06	0.000177598	5.58532	0.0513875	-0.137407	0	46422.4
395	4.94425	9.28351	0.067038	4.50994e-06	0.000128751	0.290004	-0.0140821	-0.0680902	0	94424.8
400	19.3852	9.06507	0.0552619	-5.28953e-05	0.000120651	0.332164	0.0446194	-0.0157891	0	16323.9
403	26.7398	7.15634	0.0706882	1.81554e-06	1.39e-05	0.119548	0.00100234	0.00176801	0	26035.4
406	3.32539	10.7819	0.0665292	-1.46376e-05	0.000166143	-0.0904123	-0.0123005	-0.0539549	0	38443.5
407	5.0715	7.27171	0.0659139	-5.57727e-06	3.77408e-05	-0.31593	-0.00921489	-0.0554765	0	73790
408	3.40849	1.76452	0.0708068	1.05693e-05	1.03522e-05	0.235675	-0.000433256	-0.0054734	0	30419.2
409	6.52442	8.36347	0.0738786	2.04783e-05	9.39568e-05	-0.320054	-0.0112908	-0.0793463	0	49980.8
410	13.2533	8.05232	0.0540482	-9.26259e-06	0.000173519	-0.192299	0.0357806	-0.0680698	0	61976.9
413	23.2349	1.92099	0.0680833	-6.90009e-06	2.08941e-05	-0.0575959	0.0037868	-0.00135774	0	2756.32
416	4.24445	5.97406	0.0649273	-1.84123e-05	0.000107944	0.31417	-0.00796054	-0.0397507	0	57467.8
421	24.8851	1.52782	0.0636026	-2.56034e-05	-5.68151e-07	-0.15247	0.00144252	-0.00121496	0	17722.5
423	12.891	4.51555	0.0538369	-3.5319e-06	0.000106859	0.480472	0.0183083	-0.0319736	0	57384.2
425	17.7571	7.68692	0.0635653	-4.90408e-05	0.000193985	0.254622	0.0421166	-0.0263631	0	57428.3
426	10.3665	7.46858	0.052616	-2.25381e-09	8.12835e-05	-1.06398	0.01567	-0.0783859	0	23165.1
428	8.32924	5.72915	0.0518119	1.39642e-05	0.000132039	-0.113078	0.000547195	-0.0555708	0	62888.9
431	21.8599	5.80806	0.0590341	-3.23227e-05	7.93514e-05	-0.170445	0.0214521	-0.00766381	0	28774.5
434	25.7625	5.2099	0.0574064	-9.70196e-06	-1.06634e-06	-0.284688	0.00522722	-0.00334476	0	31464.2
436	18.0877	9.8101	0.0665746	-2.90901e-05	0.000244829	0.539913	0.0528012	-0.0268487	0	34567.9
437	14.6578	13.3105	0.0621401	3.03447e-05	0.000163966	1.13662	0.0596649	-0.092193	0	27399.4
440	17.0536	6.67269	0.073674	-4.14485e-05	0.000189838	-0.0753745	0.0373258	-0.0278836	0	29866.4
442	8.29729	11.4087	0.073583	5.12673e-06	0.000163082	-0.889137	-0.0055118	-0.149343	0	54179.4
443	5.69857	9.94966	0.0607451	-3.01033e-06	0.000137822	-0.531437	-0.0177567	-0.0857842	0	59678.7
444	16.6458	10.5695	0.0708922	2.8096e-05	0.000213197	0.116855	0.0590682	-0.0415524	0	46346.2
445	1.98876	15.7053	0.0627039	1.89099e-05	0.000304964	-0.415828	0.000595064	-0.0171979	0	3277.03
449	22.1834	3.70714	0.0625854	2.61235e-06	4.60397e-05	0.138447	0.0124974	-0.00601094	0	19816.2
451	5.14927	3.45094	0.0541923	-3.9774e-06	3.36941e-05	0.0233763	-0.00417479	-0.0202145	0	28510.9
452	12.948	5.34492	0.0685271	-8.11176e-06	0.000145071	-0.18822	0.0209845	-0.0385085	0	66036.2
453	15.6847	13.2653	0.0664688	6.16926e-05	0.000116262	0.29918	0.0582352	-0.0648614	0	32571.4
454	12.0182	12.7055	0.064013	-1.22777e-05	0.000169482	1.42424	0.0183815	-0.166466	0	88652.7
455	8.19835	12.2082	0.0670414	-2.09384e-07	0.000125759	-0.584863	-0.00585592	-0.160294	0	65383.1
457	19.9383	7.67041	0.0674014	-2.75617e-05	0.000159997	0.0523874	0.0370447	-0.0130905	0	38323.3
459	1.2621	3.60826	0.0720698	1.8094e-06	1.17051e-05	0.190352	-0.00112662	-0.0171765	0	25098.3
460	19.4929	12.0229	0.066915	4.23369e-05	0.000120666	0.421145	0.0507368	-0.0110335	3	12829.2
461	13.5752	15.4006	0.0554754	1.15621e-05	0.000149305	3.85253	0.0246638	-0.148888	0	172719
465	9.69628	7.3253	0.0749948	-8.30358e-06	0.000149175	-1.2147	0.00776891	-0.0787316	0	21024.1
468	7.90369	11.5702	0.0605431	-1.42712e-06	0.000138768	0.297012	-0.00809354	-0.148399	0	93085.2
470	3.68178	6.22348	0.0523271	-2.88296e-05	0.000105607	0.0191758	-0.00743853	-0.0384505	0	110264
472	2.23135	1.46132	0.071164	8.53737e-06	-3.82978e-06	0.235522	-0.000705767	-0.00388574	0	34850.5
473	4.92532	5.358	0.0526372	-9.9031e-06	8.27934e-05	-0.185238	-0.00802697	-0.0384339	0	52292.3
474	25.8457	1.11569	0.0640883	-4.12172e-06	-6.55351e-08	-0.0915191	0.000290191	-0.000100453	0	2600.63
480	8.84352	4.08674	0.0694584	-1.28685e-06	7.04193e-05	-0.109863	0.00358508	-0.0336589	0	54483.9
483	23.173	5.82528	0.0664931	-1.72229e-05	8.13794e-05	-0.0813948	0.0167182	-0.00575949	0	26650.9
486	8.54405	14.9825	0.0627767	8.06794e-06	0.000118691	-0.301834	-0.000149355	-0.21947	0	128464
488	23.6004	5.74622	0.0573331	-1.86815e-05	5.60819e-05	-0.0830446	0.0149882	-0.00499122	0	32546.7
489	16.7489	7.90589	0.0578933	-9.40439e-06	0.000262705	0.371797	0.0437572	-0.0355203	0	75660.7
491	25.2712	5.43725	0.0663825	-8.26124e-06	-5.29391e-05	-0.00544683	0.00760071	-0.00383496	0	31917.9
496	14.428	12.3889	0.0533871	2.52631e-05	0.000262761	0.957778	0.0620527	-0.0881419	0	45890
499	18.7756	1.56034	0.0702159	-1.77752e-05	2.34208e-05	0.0133649	0.00512731	-0.00235362	0	29952.1
507	25.0778	1.86437	0.052702	-1.56952e-05	-4.33973e-06	-0.0877396	0.00172549	-0.00182428	0	26349.5
512	17.9796	13.9724	0.0508849	-3.00634e-06	0.000335758	0.573928	0.0448453	-0.0208	0	9040.76
517	25.5167	7.50562	0.0578825	-1.90185e-06	8.75136e-06	0.140406	0.00950028	0.00147861	0	6254.7
522	23.5894	1.35168	0.0605552	-4.36858e-05	1.74888e-05	-0.153607	0.00124116	-0.000698742	0	16329.4
523	8.8385	1.08384	0.0585388	9.55851e-07	1.22659e-06	-0.179554	0.000494169	-0.00109942	0	18534.6
524	19.1978	3.80054	0.0588156	3.23559e-06	9.9789e-05	-0.189213	0.0190679	-0.00979806	0	32501
525	15.3794	3.25492	0.0660034	-2.73932e-05	8.12979e-05	0.130233	0.0172917	-0.014965	0	57832.5
527	8.56071	3.96749	0.0564019	-6.90613e-06	6.30306e-05	-0.318612	0.00227055	-0.0314223	0	31702.5
530	20.73	6.7976	0.0741585	-1.9413e-05	9.84944e-05	-0.106091	0.0288476	-0.0119233	0	27937.3
532	10.0077	9.8271	0.0624988	1.4559e-06	0.000260752	0.137956	0.00726502	-0.121277	0	106380
539	11.1251	4.8933	0.0728112	-2.0477e-05	7.34881e-05	-0.111194	0.0129866	-0.0402338	0	114841
540	4.61301	14.1773	0.061307	3.279e-05	0.000280459	-1.29932	-0.0213448	-0.0604916	0	54813.8
541	7.96199	13.736	0.0589606	9.80159e-06	8.689e-05	0.342486	-0.00319718	-0.187874	0	127695
544	3.29739	9.82628	0.0598369	1.5313e-07	0.00017192	-1.02988	-0.0118492	-0.0531302	0	49788.9
545	12.2376	15.241	0.0720506	-4.73327e-06	9.60585e-06	1.46975	0.00425028	-0.232025	0	135398
546	11.9701	11.9007	0.0701651	7.48363e-06	0.000157375	1.09542	0.0256109	-0.149903	0	125730
547	15.9703	7.45928	0.0581319	1.50269e-05	0.000223571	0.112372	0.0425919	-0.0396713	0	20129.9
548	4.81699	8.86662	0.0531474	-1.81872e-06	7.86414e-05	-0.511348	-0.0129363	-0.0641328	0	100942
550	20.616	6.36194	0.0700979	-2.19566e-05	9.73725e-05	-0.436985	0.0285503	-0.0115594	0	30191.4
552	2.53258	14.2597	0.0543431	1.22465e-05	0.000350128	-0.635394	-0.00929564	-0.0287942	0	18584.9
557	20.5613	4.72234	0.0743363	-1.87888e-05	8.29074e-05	0.0604413	0.0212172	-0.00934863	0	33326.8
559	6.96081	5.98583	0.050317	8.32923e-07	9.37615e-05	0.762112	-0.00387293	-0.0551446	0	111949
560	15.5299	13.2466	0.0748306	6.43048e-05	0.000136721	0.106855	0.0587926	-0.0680702	0	35058.1
563	16.1789	7.13274	0.0688686	2.79613e-06	0.0002176	0.171465	0.0403603	-0.0344827	0	64458.4
565	11.275	15.6858	0.0677077	0	-3.62832e-07	0.0150941	0	-0.246593	0	61471.1
566	5.35019	4.18483	0.0615532	-1.86866e-05	8.78087e-05	0.0365289	-0.00367414	-0.0287515	0	67845.5
567	7.81816	8.27388	0.0606749	-2.23292e-06	0.000174687	0.751965	-0.00549171	-0.0884419	0	56399.3
570	23.8055	2.7582	0.0505607	1.01305e-05	8.49514e-07	-0.102609	0.00613461	-0.00356569	0	25936.8
574	15.0787	6.67313	0.0505279	-1.40632e-06	0.000201673	0.497604	0.0369601	-0.0383981	0	42426
577	24.4885	1.67535	0.0527173	-2.66177e-05	1.91646e-06	-0.082638	0.00238728	-0.00164204	0	4892.71
582	20.8011	6.56831	0.0721215	-2.2989e-05	9.93409e-05	-0.0810638	0.0282335	-0.0114181	0	41008.2
585	15.6731	1.8802	0.0589638	-1.56334e-05	2.60579e-05	-0.226635	0.00639632	-0.00572795	0	53424.6
587	14.8876	4.46815	0.0524154	-1.23171e-05	0.000158095	0.123604	0.0245874	-0.0253486	0	62652.9
588	16.4527	12.452	0.0617713	5.1623e-05	0.000144037	0.479064	0.0583714	-0.0467694	0	42008.1
592	12.5775	11.1985	0.0748549	-1.05308e-05	0.000166533	1.07157	0.0384653	-0.120353	0	40186.6
598	12.3783	15.1773	0.0615193	1.48312e-05	2.42243e-05	0.9159	0.00590611	-0.228587	0	173770
599	11.5588	2.8759	0.0683366	3.04755e-07	2.08645e-05	0.111327	0.00856301	-0.0186735	0	5767.92
600	7.6658	10.1058	0.050801	6.33792e-06	0.000168655	-1.35891	-0.00989891	-0.116888	0	82736.2
607	25.9647	8.7883	0.0736031	1.47068e-05	8.27566e-06	0.4595	0.00643244	0.00744153	0	17115.3
610	6.25475	11.3339	0.0659058	-1.38821e-05	0.00014169	-1.14452	-0.0175792	-0.108776	0	85012.9
611	11.4189	4.35545	0.0674922	-9.64362e-06	6.65217e-05	-0.580804	0.0128684	-0.0324671	0	47338.2
613	8.83945	5.84958	0.0680411	1.3637e-05	0.000150496	0.507894	0.00361171	-0.0561788	0	64730.1
616	6.52216	6.16169	0.0606374	3.60155e-06	9.01808e-05	-0.453414	-0.00566821	-0.0539288	0	16992.1
618	7.30771	1.91346	0.0502334	-1.15012e-05	3.19881e-05	0.191132	0.00057754	-0.00874874	0	20710.2
620	21.0392	9.64875	0.0522163	2.41608e-05	6.05771e-05	0.371874	0.0383929	-0.00574153	0	18139.9
624	10.4249	7.64569	0.0607039	-4.47387e-06	8.58716e-05	0.512179	0.0161647	-0.0816585	0	91438.9
625	4.95763	10.045	0.0695933	-3.8342e-06	0.000173128	-1.30532	-0.0155895	-0.070583	0	77272.8
626	12.5867	3.54528	0.0634161	-6.18033e-06	6.0304e-05	0.243439	0.012924	-0.0226131	0	26134.1
627	7.18408	1.59049	0.0567775	-6.70747e-06	2.46998e-05	0.0221591	0.000117959	-0.0057701	0	37324.6
632	7.14743	15.1045	0.0594225	1.27994e-05	9.07961e-05	-0.834016	0.00283162	-0.207503	0	126566
633	14.6799	3.26841	0.061966	-1.93468e-05	9.88076e-05	-0.176619	0.0151124	-0.0163125	0	35196.7
636	8.22784	9.77704	0.0639263	5.54971e-06	0.000211524	-0.179985	-0.00509423	-0.116468	0	121204
639	18.1497	3.747	0.0701593	1.8556e-06	9.50582e-05	-0.424629	0.0206247	-0.0117317	0	64449.8
642	2.84016	9.00064	0.0675386	-9.41147e-06	0.000252777	-0.733363	-0.00811322	-0.0469273	0	46902.9
645	20.9652	6.19373	0.0608616	-2.43334e-05	9.8335e-05	0.038326	0.0260132	-0.0107681	0	25606.4
647	2.64929	15.2067	0.055016	2.5751e-05	0.00034732	-0.426344	-0.00354251	-0.0245297	0	5649.49
648	20.8614	2.52378	0.0645715	-1.6982e-05	5.36201e-05	-0.130719	0.00965029	-0.00411278	0	22510.3
651	16.2195	9.09568	0.0662388	-1.96109e-05	0.000266659	0.506565	0.0509885	-0.0435389	0	25976.1
652	11.8982	6.06738	0.0591497	-2.56755e-06	0.00010645	-0.509819	0.0223138	-0.0534644	0	58535.4
654	23.1347	5.67849	0.051725	-1.76162e-05	8.33976e-05	-0.203036	0.016403	-0.00585417	0	45762.4
655	15.2196	3.2754	0.0570951	-2.54798e-05	8.95734e-05	0.014183	0.0160951	-0.0142556	0	42605.5
656	16.4906	12.1155	0.073641	1.81171e-05	0.00013741	0.0419435	0.0581751	-0.0465251	0	27062.8
665	1.2492	4.24905	0.07174	-6.50516e-06	2.72633e-05	0.0845574	-0.00139787	-0.0215489	0	45662.6
667	8.74131	3.58425	0.0514877	-1.54893e-05	5.55202e-05	0.614525	0.00270855	-0.0284825	0	84104.6
668	2.58989	14.7116	0.0613802	3.54123e-06	0.000343881	-0.360418	-0.00664872	-0.0266131	0	8490.96
671	12.0241	6.28315	0.0556775	2.35786e-06	0.000110313	-1.25281	0.0229989	-0.0549945	0	27853.3
678	14.0916	13.611	0.0744261	-1.10975e-05	0.000175466	2.10776	0.057837	-0.109315	0	66678.1
679	20.2546	8.81021	0.0555366	8.90991e-06	0.000100901	-0.14965	0.0396526	-0.0113313	0	7824.41
682	22.0501	8.82432	0.0587836	2.20092e-05	0.000126676	-1.02872	0.0304979	-0.00502335	0	11907.3
683	11.6387	15.6594	0.0742025	0	1.46519e-05	-0.000806128	0	-0.251402	0	60307.5
685	18.6563	1.56877	0.0501048	-1.70175e-05	8.90354e-06	0.046617	0.00558068	-0.00263662	0	61510.9
690	16.116	12.178	0.0640833	3.22999e-05	0.000157132	0.959595	0.0583397	-0.0535065	0	4648.34
692	4.38665	5.51464	0.0590312	-1.49715e-05	9.16975e-05	0.0344809	-0.00694526	-0.0370709	0	58837.5
694	5.61553	7.92402	0.0621857	1.28034e-06	2.5651e-05	-0.0454429	-0.0125616	-0.0661438	0	60272.9
697	9.69187	4.04103	0.0734195	-4.61908e-06	4.82979e-05	-0.164649	0.0065483	-0.0325626	0	57678.8
698	12.9182	4.97735	0.0696895	-3.48737e-06	0.000127334	-0.0701526	0.0200055	-0.0357584	0	30584.6
702	4.25707	14.3204	0.0521242	2.29313e-05	0.000311025	-0.624498	-0.0168877	-0.052639	0	51046.7
703	8.19679	2.39171	0.070854	-2.16173e-05	2.23074e-05	0.101513	0.00112951	-0.0140512	0	69090.7
707	26.8855	4.82293	0.0602173	-3.84404e-06	-4.21171e-06	-0.00594588	0.00045157	-0.00322037	0	16800.8
711	12.629	7.80382	0.053742	3.22772e-06	0.000130798	-0.158228	0.032558	-0.0718924	0	78495.3
713	25.1761	1.91919	0.060026	-1.45084e-05	-7.57264e-06	-0.0754997	0.0016089	-0.0018626	0	15117.7
714	24.2948	8.47352	0.0520093	6.67804e-06	-4.98756e-05	-0.325057	0.0160709	0.00205988	0	42279.5
715	3.75164	5.85676	0.0721444	-2.38578e-05	8.98176e-05	0.000831977	-0.00753213	-0.03676	0	71076.9
721	21.9403	3.01288	0.0665844	-5.68404e-06	5.53702e-05	-0.00894389	0.0108563	-0.00578143	0	5782.06
724	10.4313	3.32622	0.0566134	-1.31827e-05	3.14937e-05	-0.0626324	0.00707284	-0.0252344	0	9415.76
726	11.0263	7.6314	0.0678767	-3.01507e-06	7.15127e-05	-0.163683	0.019446	-0.07795	0	50475.9
728	22.7809	5.18324	0.0665394	-7.39971e-06	6.29493e-05	0.0100083	0.0162439	-0.00637423	0	40041.1
729	5.4112	1.42057	0.0740347	1.83824e-07	1.62331e-05	0.046217	0.000190714	-0.00332196	0	30581.4
731	22.468	6.15426	0.0582903	-1.29986e-05	8.48631e-05	0.30232	0.0205	-0.00704244	0	27945.7
732	4.44548	4.14885	0.0652063	2.44505e-07	5.00408e-05	-0.245589	-0.00519759	-0.0232587	0	23921.6
733	2.08862	3.66905	0.073878	3.7094e-07	2.83044e-05	-0.0653809	-0.0025906	-0.0185693	0	52400.8
743	16.5144	9.59976	0.0640414	-2.53719e-05	0.000277376	0.450354	0.0524575	-0.0427522	0	56177.1
745	5.33384	2.46027	0.0557049	-2.12363e-08	4.26303e-05	0.105894	-0.00223017	-0.0128357	0	45885.9
748	18.2553	9.0726	0.0579331	-1.75078e-05	8.4875e-05	1.14454	0.0492488	-0.0242824	0	62548.6
751	23.9769	6.09177	0.053261	-4.38088e-06	1.38876e-05	-0.315933	0.0140897	-0.00446088	0	18683
754	14.4401	14.1915	0.0659321	3.02847e-06	0.000118826	1.75929	0.0486214	-0.100014	1	119422
756	11.5385	6.37221	0.0580577	-7.97023e-06	7.93271e-05	-0.506915	0.0211884	-0.0580287	0	96560.9
758	15.5308	2.8781	0.069552	-2.44937e-05	6.23335e-05	-0.312896	0.0147077	-0.0121871	0	22827
759	5.0562	1.44217	0.0610039	-9.40168e-07	1.7833e-05	0.200189	-0.00071185	-0.00328569	0	78991.8
760	14.3233	11.645	0.0557999	-1.46116e-05	0.000265931	0.227103	0.0542987	-0.0858837	0	65116
762	16.7208	1.25218	0.0716476	8.92518e-07	-2.32898e-06	-0.0339849	0.00264155	-0.00175353	0	40616.9
763	6.0235	4.82661	0.0659921	3.78408e-06	6.47663e-05	-0.394323	-0.00545908	-0.0373755	0	68236.8
765	17.3761	3.03694	0.0600962	-2.95134e-06	5.57409e-05	0.0657516	0.0154712	-0.0107259	0	47484
767	15.7826	6.30858	0.0593063	-3.13697e-05	0.000203605	-0.0221717	0.0358578	-0.032384	0	81921.8
768	24.2411	1.54421	0.070205	-3.0084e-05	3.80562e-06	-0.257977	0.0017329	-0.00107186	0	14411.4
770	8.17096	14.1768	0.0596184	1.55543e-05	8.5341e-05	0.897999	-0.00207551	-0.19976	0	148145
776	7.26846	4.1141	0.0669048	-1.05143e-06	5.9256e-05	0.11494	-0.00248097	-0.0312402	0	47489.7
778	11.2962	10.0121	0.0555536	-6.70513e-06	0.000110772	-0.374928	0.0256302	-0.114677	0	70647.8
782	16.0229	7.30383	0.0601232	9.01111e-06	0.000218818	-0.18259	0.0392952	-0.0373839	0	29901.2
784	9.33008	8.35878	0.0504376	6.70925e-06	0.000220283	0.266362	0.00662986	-0.0949974	0	73039
791	15.9362	14.9295	0.0590755	-2.22082e-05	7.807e-05	1.00638	0.0309068	-0.053097	0	15087.6
792	5.96646	3.46865	0.0737045	-1.38443e-05	4.12094e-05	-0.105044	-0.00301764	-0.0229938	0	43247.7
794	10.2078	13.9247	0.0588257	1.86708e-05	6.43415e-05	-0.368558	0.00325794	-0.208047	0	51145.9
795	2.74219	5.45559	0.067232	-1.87606e-05	8.52473e-05	-0.037899	-0.00416362	-0.0311729	0	75913.1
797	26.3978	3.51382	0.0636889	2.2389e-06	-2.21564e-06	-0.0438501	0.00142194	-0.00298017	0	31395.5
802	26.8868	5.17563	0.0645945	-2.43473e-06	-3.2238e-06	0.0870526	0.000557091	-0.00308603	0	19860.9
803	16.6373	9.56622	0.0638442	-2.31137e-05	0.000272942	0.845831	0.0525738	-0.040702	0	34160.2
804	24.9379	7.99899	0.0679596	1.19418e-05	-9.29892e-06	0.263387	0.0133679	0.0022972	0	13738.3
807	2.67687	5.83397	0.0526539	-1.67297e-05	9.1914e-05	-0.0301855	-0.00426447	-0.0335452	0	23072
811	5.13194	13.8076	0.0656718	1.96794e-05	0.000172622	-0.851362	-0.0260814	-0.0761424	0	29915.7
813	5.54818	2.44406	0.0643101	-3.11486e-06	3.65071e-05	0.204333	-0.00259894	-0.0133674	0	62767.5
815	4.76347	8.29613	0.0594729	4.47584e-06	4.55449e-05	-0.260539	-0.0121598	-0.0621012	0	31189.9
816	13.5425	6.09748	0.0673582	-8.44522e-06	0.000199722	-0.119083	0.0308545	-0.0466415	0	29378
820	13.7799	15.6749	0.0654669	3.27603e-06	0.000133824	5.07644	0.00695093	-0.139693	0	151076
821	20.3288	9.9822	0.0578805	9.32479e-06	8.39413e-05	-0.236151	0.0449711	-0.00909068	0	15856.6
823	5.52967	12.6559	0.0526342	-2.61732e-06	0.000144453	-0.873765	-0.0237738	-0.0938756	0	99658
828	21.6853	2.62451	0.0704305	-5.32275e-07	2.51509e-05	-0.319507	0.00892099	-0.00471503	0	34862.6
829	10.5163	2.09253	0.0598005	-7.52445e-06	9.37173e-06	-0.474042	0.00459081	-0.0111603	0	80673.4
830	11.3764	9.59183	0.0518253	-7.53598e-06	9.26432e-05	0.639761	0.0232902	-0.107853	0	21954.7
832	21.9703	5.09538	0.0545061	-1.7712e-05	5.24421e-05	-0.138697	0.0178828	-0.00817003	0	22332.3
833	2.70924	12.0323	0.0688549	6.12632e-07	0.000282897	-0.455999	-0.0111938	-0.0446723	0	52037.5
835	16.0878	7.21216	0.0528461	8.27434e-06	0.000219593	1.0326	0.0397075	-0.0363897	0	52729.8
838	13.0733	5.93045	0.0529311	-7.63969e-07	0.000164565	1.4703	0.0288949	-0.0449869	0	65081.8
839	6.2488	4.66354	0.0719646	-6.96352e-07	6.3761e-05	0.616954	-0.00537074	-0.036654	0	59432.8
844	7.96464	13.9747	0.0744422	1.56029e-05	9.27135e-05	-0.00321357	-0.00111561	-0.191692	0	131790
846	20.9808	8.16651	0.0604337	-1.69588e-06	9.78566e-05	-0.0705384	0.0339245	-0.00888512	0	45878.2
847	1.16422	12.8746	0.0619518	4.93363e-06	0.000258652	-0.228567	-0.00120664	-0.0293252	0	43879.7
850	20.6604	4.28721	0.0573745	-2.37385e-05	5.88834e-05	0.0560842	0.0184206	-0.00885212	0	25453.2
851	10.4409	7.19833	0.0509779	-2.46224e-06	7.08997e-05	0.953933	0.0138441	-0.0756394	0	82637.2
853	4.84287	11.3437	0.0632651	-9.99246e-06	0.000226336	-0.59814	-0.0200806	-0.07528	0	40689.6
855	26.0051	2.62646	0.0714329	1.33244e-07	-2.9638e-05	0.00262851	0.00193381	-0.00259495	0	23847
858	1.75882	8.07009	0.056868	-6.6472e-06	0.000161456	-0.314156	-0.00355851	-0.0393221	0	80170.9
860	9.09003	8.89047	0.0595568	1.06402e-05	0.000243994	-0.199149	0.000890883	-0.101868	0	38657.4
861	17.1613	9.09659	0.0661227	-4.67565e-06	0.000245774	0.0418011	0.051653	-0.0351388	0	11803.1
863	7.02623	6.75493	0.0572811	1.87796e-07	0.000115378	-0.396987	-0.00440752	-0.0633386	0	42187
865	1.25407	6.43952	0.0667671	-2.2986e-06	7.12424e-05	0.0958473	-0.0011618	-0.0323107	0	15188.1
867	15.3152	12.7792	0.0685131	6.02614e-05	0.000183421	1.08161	0.0552448	-0.0722456	0	103724
869	5.30434	6.40214	0.0691575	-9.44221e-07	7.7021e-05	-0.0109214	-0.0099823	-0.0496137	0	32796.3
877	8.69985	12.0968	0.0740592	8.14058e-06	0.000153204	-1.56644	-0.00207354	-0.16114	0	75344.9
878	2.23793	4.49279	0.0667472	-3.13919e-06	4.24865e-05	-0.0298938	-0.00255136	-0.0240926	0	75774.7
884	26.281	6.51116	0.0688161	-1.63392e-06	1.43603e-05	0.0378028	0.00407587	-0.00132631	0	26752.2
886	10.4783	8.58094	0.068922	-8.93026e-06	0.00015996	0.418261	0.0145898	-0.0958536	0	19416.4
887	6.65752	4.32514	0.0691138	-6.35083e-07	5.78926e-05	-0.0707359	-0.00411932	-0.0339617	0	83646.7
890	3.03292	6.42053	0.0587731	-1.3343e-05	0.000121175	0.181814	-0.00669698	-0.0365888	0	47194.4
894	26.9497	5.80429	0.056733	-3.86317e-08	1.6485e-06	-0.0902809	0.00010911	-0.00232818	0	1968.07
895	19.6184	10.1398	0.0739153	-8.60437e-06	0.000110252	0.500146	0.0494304	-0.0116135	0	19324.2
896	6.19033	14.5394	0.0692891	2.08682e-05	0.000107854	0.723866	-0.0120618	-0.166147	0	23889.7
902	9.41116	13.4586	0.0660392	3.28395e-05	8.14766e-05	-0.396402	0.00121915	-0.195571	0	166902
905	9.57743	13.3144	0.0587747	3.0945e-05	7.10671e-05	-0.415604	0.0015388	-0.193757	0	129932
906	26.0843	7.72369	0.0558017	3.50335e-06	1.53253e-05	0.184922	0.00621586	0.00346255	0	4117.52
909	23.0757	8.34485	0.0510643	8.63337e-06	8.93914e-05	-0.05852	0.0237194	-0.00291741	0	48344.7
910	3.11577	10.7751	0.0603284	-1.87644e-05	0.000204361	-0.20045	-0.0121281	-0.0510733	0	31785.9
911	3.10586	5.53563	0.069926	-2.01665e-05	8.88094e-05	-0.0746776	-0.00502733	-0.0326229	0	64089.5
915	12.4769	7.36896	0.0693544	1.90387e-05	0.000118395	-0.339455	0.0288678	-0.0683636	0	32426.1
916	16.6911	10.8192	0.070713	3.75933e-05	0.000206247	0.614194	0.060058	-0.0425377	0	11866.1
917	8.68372	12.3436	0.0501374	8.19416e-06	0.000144112	-0.59428	-0.00204058	-0.165402	0	157945
920	8.51212	12.2295	0.05292	9.36326e-06	0.000142159	-1.97773	-0.00284211	-0.160663	0	111329
921	4.12286	14.1559	0.0602919	1.97155e-05	0.000313429	-0.748579	-0.0178561	-0.0507002	0	35916.9
922	8.9145	6.79204	0.0618363	-4.38545e-07	0.00015946	0.352771	0.00216128	-0.0702621	0	110798
923	7.85226	1.03355	0.0689001	-9.5091e-07	1.18571e-06	-0.127412	-8.57149e-05	-0.000441358	0	21485.5
925	21.0993	4.44708	0.0548205	-3.58573e-05	5.19303e-05	-0.0950856	0.0184559	-0.00823085	0	24826.4
929	10.5856	10.5006	0.0609197	8.91768e-06	0.000218895	2.57706	0.0109331	-0.129689	0	147412
930	14.4391	15.6345	0.0732719	4.1936e-05	6.11636e-05	2.22338	0.0156055	-0.0935521	0	1336.01
936	8.76743	9.09327	0.061923	1.3947e-05	0.000246543	-0.44684	-0.0011652	-0.106099	0	131333
937	25.5252	8.82047	0.0688396	1.30705e-05	1.37957e-06	0.319597	0.00840194	0.0061154	0	8849.41
940	18.1715	3.61212	0.0676806	-2.91718e-06	0.000104306	-0.657462	0.0185831	-0.0111419	0	56024.9
944	2.33535	8.34889	0.0513398	-2.27216e-06	0.000203204	-0.306889	-0.00682541	-0.0423794	0	73821.3
945	19.7932	1.81045	0.0579692	-1.69283e-05	1.63562e-05	-0.117302	0.00625139	-0.002626	0	17585
952	2.6882	15.6766	0.0672419	1.72473e-05	0.0003757	-0.56243	-0.000205414	-0.0233031	0	2972.57
954	12.3588	9.36169	0.0646526	-2.56851e-05	8.68607e-05	0.826527	0.0348515	-0.094841	0	85612.8
957	17.3139	5.17217	0.0609954	-4.97078e-05	0.000134741	-0.0367042	0.0286735	-0.0202251	0	37700.1
959	2.55842	11.506	0.0531979	-1.17176e-05	0.000225834	-0.226175	-0.0107292	-0.0457878	0	35829.6
961	22.7797	2.8319	0.0625279	1.02064e-05	1.6162e-05	0.205802	0.00827644	-0.00370391	0	26725.6
962	25.3349	5.71014	0.0689487	-7.3768e-06	-1.82889e-05	-0.0549145	0.00851522	-0.00345038	0	19899
963	9.67289	14.6038	0.0647393	2.87383e-05	7.4717e-05	-0.120369	-4.95447e-05	-0.219202	0	28006.2
964	26.8195	9.72922	0.0630698	2.99299e-07	2.65378e-05	-0.222703	0.000892659	0.0114695	0	10075.8
966	16.3751	6.58184	0.0500184	-3.33481e-05	0.000198788	-0.235825	0.0370216	-0.0299854	0	11379.5
969	10.2032	1.20074	0.0598204	-4.14522e-06	4.25465e-06	-0.219985	-8.45013e-05	-0.00277082	0	50524.4
970	7.33431	1.47327	0.0683361	-7.52307e-06	1.91454e-05	-0.0875957	4.81269e-05	-0.00612927	0	56310.9
975	20.3053	7.70298	0.055118	-2.33949e-05	0.000139135	0.458747	0.036147	-0.013264	0	24723.4
976	2.32554	1.26537	0.055008	4.55431e-06	-3.92805e-06	0.225687	-8.73644e-05	-0.00208586	0	65449
978	11.8573	15.2783	0.0510833	-9.75743e-06	6.2303e-05	-1.18883	0.00310503	-0.242637	0	141412
982	8.95901	5.41115	0.0568746	9.99992e-06	0.000124576	0.171468	0.00413085	-0.0503558	0	30757.6
983	23.9049	6.45196	0.0729546	-4.77858e-06	2.71876e-05	0.024255	0.0160456	-0.00410059	0	12625.7
985	24.4846	1.50447	0.0506798	-3.0417e-05	-5.56271e-07	-0.0826903	0.00148575	-0.00104002	0	23479.5
986	14.6144	2.74182	0.0662777	-2.93795e-05	6.85601e-05	-0.396309	0.0126802	-0.0119733	0	58063.1
990	18.5407	5.63643	0.0521266	-5.02789e-05	0.000136298	-0.257874	0.0306681	-0.0170789	0	22185.1
991	5.72504	3.22617	0.0716886	-6.60453e-06	3.72634e-05	-0.254013	-0.00420363	-0.0197869	0	79492.5
992	24.9252	1.42117	0.0508065	-2.95678e-05	-2.62178e-07	-0.184996	0.000984311	-0.00105295	0	27100.5
1000	1.42377	3.49738	0.0593005	4.91134e-06	1.18785e-05	0.0158115	-0.0012804	-0.0168925	0	44563.5
1001	7.87739	12.3481	0.0532487	-2.72746e-06	0.000112578	0.604478	-0.00801462	-0.161795	0	63266.2
1002	4.57458	12.3141	0.0642327	-9.7433e-06	0.000246873	0.111467	-0.0208125	-0.0675448	0	1269.25
1004	2.94689	2.18749	0.0694819	1.40219e-05	6.99012e-06	0.29359	-0.00185501	-0.00811629	0	56789.6
1005	11.0628	1.26025	0.0534515	-3.46878e-08	2.34869e-07	-0.0782016	0.000878935	-0.00179918	0	98805.7
1007	19.2202	5.51071	0.071452	-3.96427e-05	0.000115533	-0.024385	0.0281739	-0.0149047	0	33628.3
1010	8.68755	5.02868	0.0634417	4.87652e-06	0.000103937	-0.489803	0.00348683	-0.0456391	0	79060
1012	7.37023	8.12867	0.059997	-1.62507e-06	0.000161404	0.0884794	-0.00533563	-0.0840308	0	53986.5
1013	2.75609	8.15576	0.0583922	-2.92502e-06	0.000148115	-0.132043	-0.00760393	-0.0439106	0	40891.7
1016	2.38235	5.72214	0.0579309	-2.17496e-05	6.63884e-05	-0.479903	-0.00397861	-0.0312976	0	48638.2
1019	12.5089	6.90386	0.066886	-3.18346e-06	0.000153227	0.0785878	0.0291516	-0.0600214	0	63143.5
1020	2.25589	3.98858	0.058313	-3.00105e-06	3.20777e-05	-0.296999	-0.00312259	-0.0208091	0	62871.8
1025	10.8318	9.8806	0.0555286	3.38781e-06	0.000164025	1.29008	0.0154688	-0.119355	0	74049.5
1026	9.19877	14.1768	0.0662878	3.42439e-05	7.70456e-05	-0.374484	-0.000378511	-0.211175	0	86791
1031	5.96804	6.76296	0.0565716	2.7224e-06	8.35204e-05	0.540509	-0.00684871	-0.0581007	0	25581.7
1034	18.5992	8.41369	0.0729725	-5.32364e-06	0.000129759	-0.0343081	0.0442602	-0.0209639	0	10334.6
1035	15.4971	3.94696	0.0643433	-2.15758e-05	0.000114919	-0.0734865	0.0216111	-0.0193139	0	57345.3
1036	11.7663	1.09524	0.0743936	-2.87351e-07	-1.0703e-06	0.161814	0.000308198	-0.000499425	0	27725.6
1040	2.38631	1.63566	0.0747493	9.91539e-06	-5.66126e-06	-0.113529	-0.000834465	-0.00445694	0	74585.7
1041	9.01905	6.2516	0.073633	1.1155e-05	0.000164244	0.0953929	0.00391201	-0.0623198	0	103263
1045	10.9225	6.90871	0.0554634	-1.4657e-05	5.70596e-05	-0.727189	0.016961	-0.0686178	0	17106.7
1047	4.35873	14.7147	0.0516076	3.64825e-05	0.000304575	-0.632959	-0.0151987	-0.0507914	0	24964
1049	25.5913	7.96386	0.0563072	5.58575e-07	6.76559e-06	0.0334975	0.00914391	0.00285358	0	17564.4
1050	15.9706	8.09266	0.0573749	5.5041e-07	0.00027438	0.456618	0.0444793	-0.0408243	0	24094
1052	4.69215	11.4409	0.0675791	-1.83035e-06	0.000238216	-0.450016	-0.0196315	-0.0740384	0	82603.2
1054	14.687	7.71518	0.0656755	9.75436e-06	0.000189772	0.596491	0.0414317	-0.0505744	0	56208
1058	3.72142	3.90062	0.0564525	3.40586e-06	3.34167e-05	-0.222164	-0.00338189	-0.0233742	0	84769.7
1059	13.5599	7.82171	0.0603027	-1.50292e-05	0.000185164	-0.311072	0.0376974	-0.062018	0	53336.6
1060	20.2634	9.8779	0.0652486	8.52777e-06	8.47718e-05	-0.338756	0.0447725	-0.00909733	0	27835.4
1067	15.8493	1.10771	0.0502907	-1.09203e-06	1.96232e-06	-0.141116	0.00102943	-0.000379984	0	6566.29
1072	19.2625	10.8468	0.0737916	-3.53459e-06	0.000147233	0.283748	0.0488805	-0.0142818	0	33415.5
1074	16.6496	2.20077	0.0747733	-6.32395e-06	3.0692e-05	-0.31693	0.00993942	-0.0073801	0	51101.3
1075	3.80887	6.37793	0.066699	-2.93845e-05	0.000108189	-0.212433	-0.00834232	-0.0400803	0	51683.3
1076	14.6947	6.56327	0.0695897	-3.32458e-06	0.000186865	0.579299	0.0351533	-0.0410315	0	44309.6
1079	17.7937	10.4245	0.0722417	1.07207e-05	0.000288984	-0.445387	0.0542249	-0.0290441	0	46656.4
1081	6.61597	11.9388	0.0662689	2.68626e-06	0.000118053	-0.677967	-0.0134881	-0.131967	0	77445.9
1086	19.4371	11.4001	0.0635363	1.07651e-05	0.000115777	0.0895536	0.0510087	-0.0117328	0	31946.8
1088	19.3165	2.77498	0.0603192	-3.77037e-06	1.74724e-05	-0.353135	0.012462	-0.00609271	0	22446.9
1091	15.3864	4.85285	0.0519565	-1.50674e-05	0.000155991	-0.0571191	0.0254784	-0.0253011	0	42879.9
1092	11.1636	14.6343	0.0685601	-1.98017e-05	3.3814e-05	1.06214	0.00544465	-0.220918	0	142053
1094	15.7809	9.85678	0.0717778	-2.68026e-07	0.000217706	0.227116	0.0536264	-0.0524609	0	45233.2
1095	12.8034	1.76895	0.0702856	-1.43537e-05	7.54871e-06	-0.40243	0.00415665	-0.00574348	0	74872.5
1099	7.11656	13.7679	0.0668619	4.75194e-06	0.000109191	0.0402421	-0.0105079	-0.174582	0	55650.6
1101	13.8717	11.8307	0.0680402	-2.16087e-05	0.00027843	0.484058	0.0506261	-0.0950372	0	23694
1104	15.9754	12.5334	0.0679193	5.24317e-05	0.000136951	1.09925	0.0582935	-0.0588037	0	63148.3
1108	16.4413	9.50888	0.0524742	-2.42583e-05	0.000275961	0.332932	0.0529033	-0.0434093	0	55227.5
1110	1.43358	10.664	0.0695716	-2.23313e-06	0.000222565	-0.259745	-0.00386308	-0.0400426	0	31232.2
1111	18.3294	11.3012	0.0686647	-1.13855e-05	0.000271797	0.238444	0.0551269	-0.022215	0	30475.8
1117	5.06424	5.52994	0.0656155	-3.49371e-06	7.71321e-05	0.148472	-0.00779283	-0.0406974	0	40316.6
1123	1.97013	3.72743	0.0583925	-8.07602e-07	2.65281e-05	-0.118065	-0.00243417	-0.0186025	0	60723.9
1127	11.6604	7.82562	0.0546375	-4.94625e-06	7.64703e-05	0.678968	0.0221205	-0.0806191	0	20732.9
1129	5.03512	15.2047	0.057856	6.36396e-05	0.000301219	-1.36991	-0.0128993	-0.065748	0	12233
1130	1.72384	13.8364	0.0590353	-4.00071e-06	0.000340858	-0.399325	-0.00453779	-0.0253488	0	8492.21
1133	17.9122	2.85817	0.0681161	-3.903e-06	6.53341e-05	0.0143006	0.0142982	-0.00842447	0	45067.2
1136	15.2687	2.06629	0.059161	-2.59417e-05	3.00775e-05	-0.500539	0.00775927	-0.00614252	0	64122.4
1137	25.6236	9.37523	0.0508096	5.52718e-06	9.81651e-07	-0.0615761	0.00810796	0.00914443	0	11183.8
1138	17.0343	3.38089	0.0718462	5.54699e-06	8.02758e-05	-0.370426	0.0173069	-0.012097	0	29450.2
1139	22.2209	6.26403	0.0748633	-1.39164e-05	8.62337e-05	-0.0565565	0.0214003	-0.00708407	0	12697.5
1140	16.9882	1.6519	0.0578772	-3.86403e-06	7.51075e-06	-0.0789293	0.00591515	-0.00381288	0	35141.3
1143	26.1591	8.76247	0.0549035	1.60295e-05	-3.89468e-07	-0.47491	0.00462282	0.0075142	0	14383.5
1144	20.558	6.82036	0.0670766	-2.1366e-05	0.000102394	-0.26918	0.0299462	-0.0120684	0	25900.5
1145	20.0665	11.1121	0.0544203	-1.49336e-06	4.6663e-05	0.31934	0.0496496	-0.00802037	0	3658.04
1146	16.2524	6.68061	0.0604839	-2.23544e-05	0.000202586	-0.245416	0.0373675	-0.0309682	0	12455.7
1149	13.3459	13.5591	0.0588583	-9.9157e-07	0.000185909	1.63293	0.0587669	-0.126418	0	152238
1152	5.47617	15.5954	0.0747192	6.03298e-05	0.000276185	-2.32626	-0.00421673	-0.0767681	0	19637.9
1153	3.61673	5.88681	0.0668576	-2.43646e-05	9.57809e-05	-0.212801	-0.00674721	-0.0360431	0	81357
1157	19.5788	7.1296	0.0519091	-4.30954e-05	0.000159022	0.209811	0.0348178	-0.0150682	0	20348.3
1159	23.9854	1.5674	0.0627139	-3.41359e-05	1.28481e-05	-0.0619746	0.00157348	-0.000998276	0	16610.1
1160	6.82616	7.02506	0.0730389	-4.62901e-07	0.000117278	0.126327	-0.00488537	-0.0665245	0	72921.4
1161	20.1765	11.5558	0.0595917	-8.05484e-06	2.98073e-05	0.148749	0.0497921	-0.0067708	0	15074.8
1162	12.0122	3.02848	0.0582026	-2.62011e-06	3.13321e-05	0.228887	0.0102378	-0.0180635	0	65934.5
1163	24.1119	2.45656	0.0611387	5.25992e-06	-3.71101e-07	-0.0428483	0.00506642	-0.0029782	0	21566.1
1164	7.71289	4.08995	0.0653594	-1.31737e-06	7.31061e-05	-0.160586	8.56297e-05	-0.0333717	0	52144.6
1165	18.7097	11.8122	0.0703482	2.19863e-05	0.000200099	0.585729	0.0523822	-0.0174788	3	30431.2
1166	1.28681	1.02772	0.0672162	5.30781e-07	2.92646e-06	0.0763896	5.80216e-05	-0.000753158	0	24544.6
1168	15.8807	3.02414	0.0560539	-2.06901e-05	6.44817e-05	-0.12368	0.0155638	-0.0127777	0	31820.5
1173	25.9629	8.42088	0.0501891	2.67667e-05	2.16502e-05	0.144453	0.00671095	0.00571652	0	17424.6
1176	23.447	6.96956	0.0517273	1.60841e-06	5.22865e-05	0.665424	0.0184564	-0.00408285	0	13883.8
1177	3.59705	7.13835	0.0709388	-2.25285e-05	0.000157072	-0.159151	-0.00897596	-0.0431119	0	30786.5
1179	20.9074	1.49989	0.0696132	-2.63395e-05	3.80917e-07	-0.0834298	0.00313548	-0.00165856	0	17547.6
1180	20.7089	9.30134	0.0710117	1.54338e-05	7.98858e-05	0.0079402	0.0392947	-0.0080299	0	41469.9
1182	1.13721	2.81264	0.0654352	-2.56314e-07	9.87067e-07	-0.0270808	-0.000124833	-0.0121982	0	22931.7
1183	22.9998	6.52571	0.0566639	-9.56417e-06	8.40864e-05	-0.332898	0.0194236	-0.00576161	0	22984.8
1184	1.93974	11.4629	0.0703177	-0.000626155	-0.0001883	-0.434763	-0.00817048	-0.0404308	0	36095.9
1185	3.80625	14.2639	0.0529321	1.38776e-05	0.000317143	-0.746635	-0.0146588	-0.043755	0	36221.8
1188	10.7371	3.87471	0.0664697	-1.02784e-05	4.4851e-05	-0.577269	0.00904112	-0.0285802	0	48716.6
1190	6.84655	10.9828	0.050159	-4.48905e-07	8.85926e-05	0.169173	-0.0142271	-0.119064	0	64092.5
1193	2.64447	3.99715	0.0613589	-9.46083e-06	2.71043e-05	0.0351744	-0.00300204	-0.0216657	0	19774.1
1200	2.82049	10.4523	0.0743606	3.85789e-06	0.00022801	-0.254155	-0.0110654	-0.0478806	0	66308.9
1202	13.8354	1.32047	0.0642738	-1.92028e-05	1.16529e-05	-0.553001	0.00284401	-0.00227011	0	51014
1203	14.9174	3.15784	0.0596772	-2.56171e-05	8.90611e-05	-0.356976	0.0158446	-0.0158956	0	60292.8
1205	23.121	9.64427	0.0710282	8.1824e-05	0.00012192	0.138256	0.0247177	0.00400775	0	18006.7
1206	17.377	2.40801	0.0742643	-3.16709e-06	4.25017e-05	-0.0700542	0.0116698	-0.00828613	0	19312.8
1208	15.6811	4.6624	0.0603027	-1.91957e-05	0.00013447	-0.140003	0.0255431	-0.0237067	0	44243.9
1209	13.7245	5.61726	0.0716682	-4.17181e-06	0.0001978	0.397319	0.0281908	-0.0395926	0	57863.9
1212	13.3221	8.75838	0.0597483	-5.57453e-06	0.000167449	-0.838938	0.0381491	-0.074434	0	27097.5
1216	15.3825	9.90633	0.06045	-4.27648e-06	0.000203508	0.178724	0.0523401	-0.0563486	0	38466.4
1222	20.8867	4.34548	0.0674016	-2.80633e-05	5.56763e-05	-0.180884	0.018484	-0.00874183	0	29289.6
1223	3.0255	9.62226	0.0547721	-1.93493e-05	0.000240504	0.186684	-0.0107643	-0.0495927	0	51541.3
1226	9.16024	6.05001	0.0739154	9.67045e-06	0.000168393	-0.0767028	0.0051364	-0.0592572	0	77134.9
1228	6.52982	13.6192	0.0512918	-4.37833e-06	8.63033e-05	-1.9934	-0.0143578	-0.161615	0	81905.6
1230	12.1976	4.61256	0.0593932	-5.7391e-06	8.08252e-05	0.0346105	0.0156823	-0.034538	0	59800.5
1231	19.7989	7.68649	0.0735998	-3.41698e-05	0.000167513	0.170029	0.0374237	-0.0147262	0	35146.1
1232	8.68234	6.07315	0.0664852	1.21398e-05	0.000157507	0.477381	0.00213008	-0.0594946	0	113468
1236	10.101	13.0005	0.0634189	3.44979e-05	7.23069e-05	0.0749491	0.00486019	-0.189934	0	84021.6
1238	1.36997	8.39583	0.0661524	-4.92997e-07	0.000197211	-0.104811	-0.00196087	-0.0395443	0	38735.7
1239	13.7185	13.658	0.0585536	-1.97575e-06	0.000151373	0.463153	0.0578608	-0.119428	0	100068
1240	22.0375	7.36433	0.0680147	5.31884e-06	9.92014e-05	0.0620812	0.0257976	-0.00675136	0	25835.8
1246	2.42187	9.88606	0.0601435	-7.95658e-06	0.00025377	-0.340215	-0.00806559	-0.0454027	0	27693.7
1249	24.2784	6.3487	0.0641512	-2.8212e-05	-3.57523e-05	-0.286977	0.013767	-0.00351765	0	31079.7
1251	19.1274	8.68833	0.0559408	-1.63707e-05	0.00012889	-0.196196	0.0443854	-0.018505	0	61722.9
1256	2.86286	6.71903	0.0534974	-9.11264e-06	0.000116581	0.347961	-0.00706009	-0.0376537	0	22560.6
1258	1.18468	8.81692	0.063327	1.26619e-06	0.000235627	0.0950909	-0.000756405	-0.0394929	0	55197.7
1260	14.3241	3.36563	0.0737946	-2.07829e-05	0.000106381	-0.343468	0.0151986	-0.0170197	0	83477.6
1261	7.62192	10.9548	0.0639618	-8.87682e-06	0.00013896	0.819486	-0.00963564	-0.126303	0	32251.7
1264	13.2486	8.67214	0.0533796	-7.05649e-06	0.000161593	-0.23328	0.0376522	-0.0743345	0	81384.9
1269	22.4809	7.14324	0.063422	4.5523e-06	0.000102772	0.180894	0.0235876	-0.00656963	0	4250.73
1270	11.411	13.7453	0.0649339	1.35693e-05	0.000136	-0.861265	0.00733019	-0.20035	0	74173.5
1276	21.7589	2.25518	0.0700192	-1.03732e-05	5.01097e-06	-0.170445	0.00756573	-0.00339204	0	37702.1
1278	8.17	4.79383	0.066566	5.8177e-06	9.83417e-05	-0.0901519	0.00209689	-0.0422715	0	76234.9
1280	14.0362	9.61865	0.0525437	4.79177e-06	0.000233634	-0.564419	0.0463514	-0.0740868	0	43588.1
1285	12.1078	1.93257	0.0617283	-3.65197e-06	1.15234e-06	-0.389155	0.00495563	-0.00777115	0	68094.4
1287	22.8149	7.92776	0.0510806	6.55036e-06	0.000108571	-0.237729	0.0236207	-0.00437419	0	38194
1288	20.8669	7.15425	0.056876	-1.40376e-05	9.65726e-05	0.172477	0.0294249	-0.0106847	0	35390.2
1289	2.77422	10.7155	0.0615966	1.24793e-05	0.00027846	-0.856063	-0.0106475	-0.0475131	0	29438.1
1293	23.2703	5.96248	0.0683643	-2.00545e-05	8.24599e-05	-0.153585	0.0168041	-0.00598063	0	30420.8
1294	24.4657	5.19424	0.0713993	-5.14329e-05	-4.60854e-05	-0.12345	0.010461	-0.00407246	0	5355.18
1303	2.28622	5.16985	0.0564573	-1.76501e-05	5.35373e-05	-0.20286	-0.00274806	-0.0279394	0	46567.3
1305	26.3392	2.68738	0.0558624	2.14183e-06	-2.19869e-05	-0.0406653	0.00120928	-0.00246903	0	21374.3
1307	20.4702	3.81315	0.0590787	1.25735e-07	6.73648e-05	0.160997	0.0176003	-0.00881119	0	15274.5
1309	10.6898	12.1236	0.0544067	3.10381e-05	0.000134985	0.75742	0.0133638	-0.172014	0	55444.6
1310	5.83798	13.346	0.0746242	-1.09235e-05	0.000123257	-1.06854	-0.0249079	-0.101067	0	89072.3
1311	24.1386	8.98564	0.0556705	1.3586e-05	-4.75923e-05	-0.147257	0.0175731	0.00340056	0	26327.4
1312	22.6892	2.20045	0.0698623	1.27196e-05	1.44201e-05	-0.198	0.00598961	-0.00274487	0	18289.6
1314	25.3711	3.30548	0.056869	-6.3558e-06	-3.93035e-05	-0.0557296	0.00390339	-0.00336556	0	19948.3
1315	7.08709	10.4768	0.050348	-1.50627e-06	7.07028e-05	0.995432	-0.0135285	-0.115156	0	39487.8
1321	21.2008	3.8762	0.0626909	-1.61119e-05	4.26305e-05	-0.35064	0.0159534	-0.00751056	0	28516.8
1326	16.5967	5.40848	0.0647897	-6.37215e-05	0.000150331	0.0664651	0.0297374	-0.0216475	0	26629.3
1328	26.7114	6.52188	0.0585285	4.43392e-06	5.4634e-06	0.348762	0.0014463	-0.000968998	0	13311.9
1329	1.92299	7.39705	0.0663739	-2.34044e-07	8.96302e-05	-0.102266	-0.00367066	-0.0375685	0	54042.3
1330	21.0205	1.55524	0.0561609	-1.6783e-05	3.31515e-06	0.16971	0.00358374	-0.00218572	0	27938
1331	8.91095	2.44892	0.0521875	-2.50804e-05	3.20543e-05	0.0393492	0.00227306	-0.0152759	0	85582.8
1332	24.5008	6.2235	0.0649534	6.31316e-06	-5.03597e-05	0.205125	0.0126605	-0.00331136	0	35063.7
1333	13.6113	9.08291	0.0516911	1.63679e-06	0.000187137	0.040934	0.0428892	-0.0745725	0	72674.4
1335	13.3121	12.424	0.0561487	-9.96258e-06	0.000213547	-0.105139	0.0487912	-0.117498	0	54957.1
1339	12.4144	7.49568	0.0726811	3.89999e-06	0.00011163	-0.396159	0.0292088	-0.0696553	0	63234.4
1341	13.8184	14.725	0.0705973	1.14425e-05	0.000152267	1.26047	0.0406171	-0.123954	0	131738
1342	25.7537	9.94187	0.070472	-3.52929e-05	-3.78725e-06	0.813875	0.00499594	0.0122985	0	22960.6
1343	23.1094	4.25629	0.0519836	-7.78486e-07	3.31479e-05	0.00776638	0.0120047	-0.00533941	0	8925.59
1345	20.8612	10.5633	0.0539918	1.24216e-05	6.58194e-05	0.222378	0.0466365	-0.00497696	4	21756.2
1346	9.19535	1.86732	0.0730283	-1.70984e-05	1.71315e-05	0.52485	0.000933142	-0.00835275	0	60823.7
1347	12.3522	13.9236	0.0520753	1.61783e-05	0.000168436	2.20913	0.0186165	-0.195028	0	27166.2
1349	5.87829	9.41677	0.06151	-1.74341e-05	0.000113235	-0.117224	-0.0135439	-0.0832673	0	63799.9
1355	10.422	3.98459	0.0685138	-1.61701e-05	4.11159e-05	-0.34434	0.00856003	-0.029173	0	29324.6
1357	19.2647	12.1714	0.059589	6.64527e-05	0.000145302	0.438432	0.0501364	-0.012576	0	5174.29
1358	22.1909	2.91077	0.0679493	2.13373e-06	4.07945e-05	-0.0373498	0.00969888	-0.00465337	0	11076.7
1359	15.7165	15.6261	0.0602541	-7.59485e-05	1.46923e-05	1.29732	0.0176874	-0.0546719	0	1474.44
1360	16.1557	6.0911	0.0590564	-6.76603e-05	0.000189419	-0.432176	0.0327678	-0.0297404	0	3809.2
1361	5.21502	4.0349	0.0546911	-1.80808e-05	5.46204e-05	-0.214595	-0.00393645	-0.0256874	0	49320.2
1364	24.632	3.8184	0.0607544	-1.19375e-05	-3.71227e-05	-0.0664281	0.00665713	-0.00424073	0	12866
1365	13.7812	6.13032	0.068454	-1.46867e-05	0.000224297	-0.0913531	0.0310234	-0.043256	0	6913.51
1367	1.20805	15.3867	0.0511838	2.95592e-07	0.000341994	-0.162915	-0.000302037	-0.0140276	0	8660.59
1370	26.4918	2.97454	0.0615854	3.8595e-06	-1.03638e-05	0.0571428	0.0012349	-0.00273866	0	27876.5
1371	14.5514	14.2719	0.0713639	7.61811e-06	0.000112631	1.7598	0.0462272	-0.0965492	1	35171.2
1373	10.967	15.6891	0.066228	0	3.97837e-05	0.0027316	0	-0.244809	0	55816.5
1375	10.7059	1.55365	0.0586031	-4.21028e-06	3.06405e-06	0.114044	0.001303	-0.00494726	0	72653.1
1377	1.65341	8.7785	0.05913	4.80179e-06	0.000241295	0.0609593	-0.00347456	-0.0407496	0	52390.9
1378	23.8705	8.27629	0.0644952	4.40327e-08	1.47339e-05	0.545393	0.0190558	-0.000595115	0	32877.4
1379	14.9286	4.6853	0.0678105	-1.05196e-05	0.000166543	-0.018402	0.0248878	-0.0260793	0	32428.6
1380	11.1366	6.54851	0.0590921	-1.5655e-05	6.10707e-05	-0.240894	0.0183504	-0.0625431	0	70888.7
1383	20.6375	3.31125	0.0717003	-5.62254e-06	5.65919e-05	0.023916	0.0147837	-0.00638691	0	11776.5
1385	16.2356	12.1592	0.0570199	3.35718e-05	0.000142417	1.10315	0.0587896	-0.0504877	0	5304.16
1386	19.1722	4.36479	0.0746756	-5.19135e-05	1.63373e-05	-0.0980648	0.0218346	-0.0117825	0	37970.2
1388	8.56487	8.08556	0.0722819	-1.04396e-06	0.000188743	0.198081	-0.00203341	-0.0893083	0	79437
1390	24.7367	8.32111	0.0698834	1.75961e-05	-5.57975e-05	-0.0985369	0.0136257	0.00262428	0	41189.9
1395	24.2173	7.46502	0.0725055	1.47451e-05	-1.30019e-05	0.0751114	0.0166217	-0.00116233	0	21134
1400	18.3115	1.69936	0.0590804	3.00619e-07	1.57946e-05	-0.639216	0.00664638	-0.00299944	0	25612.8
1402	11.1821	3.57072	0.0532113	-5.177e-06	4.24279e-05	0.362407	0.00869688	-0.0253994	0	66186.7
1403	4.90664	15.8737	0.069195	4.46087e-05	0.000321075	-1.53921	0.00442831	-0.0571032	0	871.963
1404	4.31864	6.3777	0.0578612	-1.75165e-05	0.000120614	0.148721	-0.00857869	-0.0427267	0	53516.1
1405	10.0086	2.9616	0.0506099	-1.72534e-05	2.55908e-05	-0.543599	0.0048919	-0.0199053	0	15538.4
1407	18.7214	12.3342	0.0593663	8.10446e-05	0.000258311	0.198704	0.0512915	-0.0162592	0	16561.8
1408	26.8727	8.87643	0.0529316	3.72953e-07	1.68301e-05	-0.0961707	0.00114049	0.00880147	0	12550.7
1409	18.6451	11.6985	0.0605278	1.33113e-05	0.000205079	0.595083	0.053557	-0.0181539	0	36717.4
1410	6.64756	12.3124	0.0568896	-4.25184e-06	0.000102667	-1.07508	-0.0108394	-0.137456	0	99532.6
1412	2.13054	15.1856	0.0526671	-4.79594e-06	0.000332622	-0.407761	-0.00260621	-0.0200901	0	6362.8
1413	21.6317	9.79474	0.063365	4.69608e-05	8.96093e-05	0.478922	0.0357742	-0.00469118	0	61153
1417	2.22514	10.2807	0.0606189	-2.13172e-05	0.000210257	-0.338858	-0.0072584	-0.0443368	0	24918.5
1418	11.1433	3.04825	0.0566174	-7.73871e-06	2.31707e-05	0.603558	0.00812349	-0.0205976	0	84362.5
1422	4.60877	10.4714	0.0725157	-1.02319e-05	0.000248071	0.321201	-0.0175963	-0.0694862	0	66303.6
1424	1.89242	2.26795	0.0603815	2.44913e-06	2.29022e-06	-0.0474343	-0.0011895	-0.0090504	0	74821.6
1429	19.5491	6.67828	0.0662495	-3.79211e-05	0.00014301	-0.277013	0.0333083	-0.0154748	0	26712.1
1431	3.02572	6.28815	0.0744386	-1.63734e-05	0.000110504	0.429902	-0.00612939	-0.0360838	0	69122.5
1432	6.36417	2.60696	0.0504403	-1.08087e-05	2.463e-05	-0.113507	-0.000829598	-0.0143379	0	55598.7
1434	14.6028	15.1783	0.0548255	-1.01041e-06	7.78706e-05	1.71405	0.0303501	-0.090639	0	29757.7
1440	19.8239	2.46855	0.0634338	3.80302e-06	3.51456e-05	-0.363035	0.0108998	-0.00539652	0	12749.6
1441	6.72596	14.6625	0.0609359	2.12885e-05	8.94078e-05	-3.43716	-0.00498656	-0.18558	0	135370
1442	10.6747	1.36103	0.0561845	-1.69381e-06	1.695e-06	-0.0761571	0.00114791	-0.00382323	0	96040.9
1443	3.6999	2.92005	0.073911	7.72182e-06	2.25921e-05	-0.148981	-0.00277222	-0.0136045	0	24654.2
1444	4.50242	5.5684	0.0688838	-1.34532e-05	9.20139e-05	-0.0383043	-0.00684848	-0.0378353	0	48509.6
1446	14.1766	9.16269	0.0680027	6.09057e-06	0.000223598	-0.532746	0.0485487	-0.0694705	0	39448.3
1447	14.5068	15.3353	0.0577646	1.40509e-06	7.594e-05	1.90522	0.0255851	-0.093694	0	10469.4
1450	10.265	1.55606	0.0506971	-7.68649e-06	8.56006e-06	-0.26029	0.00158544	-0.00557584	0	86803.4
1452	2.60456	11.2949	0.0653809	-1.09858e-05	0.000262463	0.160432	-0.0108694	-0.0463251	0	11455.3
1454	20.9168	5.98906	0.0661452	-2.07134e-05	9.67257e-05	-0.29031	0.0250281	-0.0108705	0	16585.2
1456	22.8776	1.03999	0.0588169	-2.91028e-06	-2.54176e-06	-0.229099	0.000229618	-0.000468474	0	15796.8
1458	26.6953	8.19387	0.0532367	1.58457e-05	-4.71543e-06	-0.0985239	0.00236927	0.00527479	0	57019.9
1461	3.91416	4.6879	0.0595567	-6.13631e-06	4.90278e-05	0.0755877	-0.00560966	-0.0281891	0	23617.1
1462	6.57287	5.36196	0.0541104	2.21615e-06	7.35286e-05	0.0154889	-0.00562153	-0.0443204	0	65924.6
1464	1.90146	12.4225	0.0579976	1.69128e-06	0.000210592	-0.486136	-0.00638422	-0.0359591	0	37301.5
1469	4.43074	2.42865	0.0654062	1.23974e-05	3.26216e-05	-0.0307979	-0.00296037	-0.0106699	0	36929.6
1470	7.74756	3.95931	0.0637097	-8.0435e-07	6.26841e-05	0.353701	-0.000161627	-0.030135	0	7122.24
1471	15.3786	2.01353	0.0632092	-2.18641e-05	3.07247e-05	-0.351308	0.00737567	-0.00597156	0	49787.1
1473	11.1517	12.8896	0.0592334	2.89315e-05	0.000123158	2.21967	0.00971035	-0.18184	0	112584
1474	10.6539	2.9519	0.0737805	-8.29412e-06	2.32428e-05	0.147305	0.00620474	-0.0201161	0	50763.4
1475	10.5264	9.52617	0.0580883	5.36846e-06	0.000209461	0.585049	0.0145314	-0.114327	0	56029
1479	8.39921	7.225	0.066763	-1.9294e-06	0.000156971	0.0460407	0.000241002	-0.0755634	0	72274.8
1480	2.16565	6.11201	0.0525086	-1.01465e-06	8.91157e-05	0.167526	-0.00369046	-0.0331361	0	14952.7
1481	8.87055	12.6897	0.0684754	1.99856e-05	0.000108714	0.616384	-0.00210721	-0.177775	0	159378
1486	25.9604	2.76537	0.07464	9.31148e-07	-3.32727e-05	0.0448951	0.00214288	-0.00265935	0	10651.7
1488	9.52462	13.7976	0.0578392	3.38467e-05	6.76804e-05	-0.739127	0.00287441	-0.204725	0	162335
1489	6.29842	8.13527	0.05061	3.73618e-06	7.60642e-05	-0.385626	-0.012003	-0.0751945	0	93625.4
1491	7.72609	7.68795	0.0503279	-8.64052e-06	0.000154807	0.0844621	-0.00274121	-0.0769559	0	14632.9
1492	13.4769	5.57073	0.0738181	-2.45798e-06	0.000170419	-0.424667	0.0260456	-0.0400682	0	30912
1495	26.5553	4.74323	0.067007	-9.46062e-06	-3.58148e-08	-0.0476831	0.00170961	-0.00308184	0	30818
1497	9.60504	9.62863	0.0503342	1.85872e-06	0.000266035	-0.18453	0.00526656	-0.120732	0	37532.4
1498	7.1874	8.13988	0.0683938	3.35676e-06	0.000155263	-1.36899	-0.00791312	-0.0842848	0	66203.9
1500	26.7179	5.8793	0.0560817	-1.18732e-06	8.44718e-07	-0.122378	0.00145738	-0.00208864	0	12730.2
1501	3.35427	4.52852	0.0671265	-7.43385e-06	4.29045e-05	0.0263278	-0.00462806	-0.0267583	0	50428.2
1503	19.2213	1.68836	0.0703332	-1.69562e-05	2.09429e-05	-0.351833	0.00650757	-0.00299758	0	36488.1
1504	5.42961	2.09798	0.0655243	-4.59943e-06	4.329e-05	0.149548	-0.00112229	-0.00949181	0	42105.9
1506	25.0043	2.9059	0.0675449	-2.17843e-06	-3.46664e-05	0.0428746	0.00426239	-0.00311255	0	23748.1
1509	10.3198	15.5088	0.0549416	1.26467e-05	6.73246e-05	-0.081589	0.00281103	-0.240481	0	229239
1510	1.8726	4.35518	0.0588523	-6.87469e-06	3.20544e-05	-0.139565	-0.00181781	-0.02252	0	41891
1513	4.77094	8.75631	0.0674513	8.13415e-07	6.95491e-05	-0.333395	-0.0125321	-0.0633184	0	61691
1521	20.6805	4.643	0.0697463	-2.54904e-05	7.03767e-05	-0.398511	0.0204147	-0.00935585	0	47936.6
1523	7.13474	15.4105	0.0598753	7.71324e-06	9.00606e-05	-0.631505	0.000436809	-0.215095	0	135698
1524	10.79	1.90977	0.074746	-2.53778e-06	4.20497e-06	-1.02901	0.00339795	-0.00842699	0	31771.9
1527	16.1241	13.6678	0.0718341	6.39935e-05	0.000124908	0.889298	0.0497096	-0.0521118	0	17957
1528	3.6902	6.9175	0.0662202	-2.28058e-05	0.000137633	-0.169447	-0.00870408	-0.0424174	0	35816.1
1530	23.789	6.38195	0.0624773	-1.16917e-05	3.80392e-05	0.173478	0.0162599	-0.00435178	0	2934.83
1532	1.34679	3.99571	0.0668194	-3.72735e-06	3.37621e-05	0.0791056	-0.000931047	-0.0200414	0	77226.9
1537	10.2217	12.9775	0.0595689	3.4246e-05	7.23533e-05	-0.40496	0.00481591	-0.189827	0	162501
1538	26.8025	8.5178	0.0731278	6.6062e-06	7.93667e-06	-0.0708685	0.00182637	0.00704011	0	5369.57
1542	21.4583	5.79802	0.0582461	-2.78218e-05	8.71419e-05	0.132924	0.0233105	-0.00896031	0	55560.2
1544	22.9994	9.60495	0.0571533	7.01826e-05	0.000137438	1.02481	0.0254417	0.00288974	0	23326.2
1551	7.01335	7.33198	0.0595614	-3.89428e-06	0.000124843	0.296569	-0.00696149	-0.0707741	0	77825.7
1552	5.88479	8.29403	0.0625977	-1.04047e-08	5.31981e-05	0.0861556	-0.0117701	-0.0717781	0	64962.2
1554	17.4736	7.69628	0.0504965	-4.18796e-05	0.000202402	-0.165594	0.0428505	-0.0279058	0	38415.8
1555	2.66293	4.98447	0.0679892	-1.0198e-05	6.80819e-05	0.0352693	-0.00390314	-0.0282091	0	75094.3
1556	3.34951	6.22187	0.0651342	-2.64561e-05	0.00011092	-0.0676244	-0.00616678	-0.0368253	0	83796.6
1562	10.0138	5.62919	0.0701158	-1.06403e-05	0.000116926	-0.712178	0.00848652	-0.0522405	0	54577.4
1563	11.2331	2.02894	0.051093	-5.86669e-07	3.78487e-06	-0.225343	0.00473465	-0.00924876	0	57580.7
1565	9.90466	14.3571	0.0701834	1.64588e-05	5.9788e-05	0.138083	0.002932	-0.216351	0	108617
1568	5.65446	11.8546	0.0685703	-2.02233e-05	0.000156532	-1.12537	-0.0171926	-0.0977085	0	70420.2
1572	9.87915	1.09716	0.06094	-3.1216e-06	2.83502e-06	0.0627368	-1.69966e-05	-0.000903904	0	29237.3
1574	2.04103	3.06267	0.074792	8.45748e-06	1.23517e-05	-0.133194	-0.00184937	-0.0140475	0	27067.4
1575	20.4243	6.7801	0.0649613	-1.91021e-05	0.000105961	-0.0749652	0.0301233	-0.011947	0	30212.2
1577	2.27808	5.50374	0.0528894	-1.0684e-05	5.7489e-05	-0.0650047	-0.00393704	-0.029858	0	58609.7
1580	15.7782	15.514	0.0674921	-8.16817e-05	3.20239e-05	1.33996	0.0202135	-0.0535295	0	1478.43
1581	9.66133	15.1542	0.0727767	2.10801e-05	7.53146e-05	-0.898975	4.35868e-05	-0.231969	0	129429
1583	2.30405	10.0974	0.0546926	-7.56639e-06	0.000235335	-0.07685	-0.00812282	-0.0449892	0	40309.8
1584	1.57058	14.9149	0.0585554	-4.05989e-06	0.000358804	-0.403157	-0.00244048	-0.0180303	0	8650.98
1585	6.79145	2.01861	0.0665159	-1.03965e-05	2.90388e-05	0.172252	-0.000628837	-0.00875061	0	24371
1587	16.1208	3.30674	0.060183	-1.14723e-05	6.45056e-05	-0.477871	0.017991	-0.0133564	0	42651.1
1588	5.16589	4.47297	0.0717747	-1.40832e-05	7.55668e-05	-0.326756	-0.00421152	-0.0318253	0	101654
1590	7.36944	10.455	0.0723776	7.05616e-07	0.000106806	0.100943	-0.0113686	-0.116943	0	55667.8
1591	7.46354	4.1493	0.051743	2.12293e-07	6.71751e-05	0.042537	0.000172542	-0.0327553	0	76463.5
1595	6.73896	12.6021	0.0550526	-2.28139e-05	9.44549e-05	-0.721824	-0.0104013	-0.145523	0	135334
1598	6.66784	10.2731	0.0683893	-1.97716e-05	0.000108802	-0.60911	-0.0157922	-0.107059	0	71593.6
1600	7.68404	4.99312	0.0530385	1.26284e-05	0.000109826	0.621222	-0.0024264	-0.0441414	0	60173.2
1609	25.6532	9.1479	0.0622813	5.1275e-06	1.84395e-06	0.750463	0.007625	0.00871909	0	13890.8
1610	8.23961	9.35188	0.0510751	8.3813e-06	0.00023274	0.589835	-0.00527699	-0.106657	0	98582.7
1613	5.85137	8.16923	0.0678287	-1.48202e-07	4.22847e-05	-0.360303	-0.0118507	-0.0706406	0	60176.8
1615	5.58229	9.55232	0.0525523	-2.0136e-05	0.000148347	0.219653	-0.0155654	-0.0794035	0	51381.9
1616	20.6617	10.5269	0.0727735	1.15176e-05	6.7254e-05	0.232324	0.0467816	-0.00577374	4	3345.57
1618	18.8591	8.45763	0.0534983	-1.50409e-05	0.00012274	-0.30652	0.0436053	-0.0199674	0	51587.4
1619	8.92103	7.58716	0.0639789	-8.38992e-06	0.000174877	0.221407	0.00416549	-0.081036	0	34451.3
1621	23.6996	1.75097	0.0545225	-2.36077e-05	1.65291e-05	-0.184231	0.00304525	-0.00203339	0	13595.6
1622	11.6911	3.79848	0.0642992	-6.19516e-06	5.29318e-05	-0.366794	0.0110419	-0.0253281	0	61643.2
1624	2.183	7.37782	0.0684182	-1.27284e-06	0.000130062	-0.0892603	-0.00414254	-0.038244	0	52150.8
1629	9.96471	5.86422	0.0544277	-9.84207e-06	0.000118142	0.308781	0.00706444	-0.0556264	0	48706.9
1635	6.5388	4.25825	0.0676719	-8.69468e-08	5.46365e-05	-0.109456	-0.00381704	-0.0335724	0	75059.3
1638	1.06064	14.0104	0.0590288	-6.20601e-07	0.00032699	0.0537679	-0.000233886	-0.0211553	0	546.831
1644	4.99322	13.2381	0.0525908	1.61167e-06	0.000176544	-0.367703	-0.0229527	-0.0761489	0	22335.2
1654	7.15269	6.36688	0.0574554	1.05535e-06	0.000109376	-0.145804	-0.00551274	-0.0610282	0	45861.3
1657	14.234	3.58217	0.0600173	-1.34929e-05	0.00012163	0.0403234	0.0168189	-0.0185673	0	65623.7
1658	13.8619	5.49514	0.0651276	-3.44406e-06	0.000203402	0.0168044	0.0268236	-0.0370449	0	54502.9
1662	17.9506	7.23478	0.0744011	-4.2775e-05	0.000191525	-0.0485647	0.0404605	-0.0246559	0	40322.2
1663	23.6338	9.41818	0.0621908	6.68082e-05	7.006e-05	0.254984	0.0201973	0.003921	0	20135.5
1666	26.365	8.87663	0.063904	1.08171e-05	3.7431e-06	-0.164942	0.00346648	0.0076776	0	14307.5
1667	24.6217	1.21933	0.074901	-1.49342e-05	-2.53372e-07	-0.116987	0.000517569	-0.000384896	0	12517.6
1672	23.6146	2.19282	0.051055	-1.78289e-06	5.75283e-06	-0.0825103	0.00491113	-0.00223132	0	25179.8
1673	9.34215	15.0903	0.0606711	2.51274e-05	9.46911e-05	-0.841847	-0.000201285	-0.228664	0	133547
1675	11.2652	5.75877	0.0532404	-1.56094e-05	8.90733e-05	-0.160611	0.0161502	-0.0512876	0	47728.5
1678	3.09396	2.83946	0.060194	1.21892e-05	1.708e-05	-0.0513262	-0.00300404	-0.0129367	0	38805.8
1680	1.35414	7.28736	0.0633413	-1.61195e-06	8.74277e-05	-0.173167	-0.00157525	-0.0355023	0	77525.4
1683	8.84327	12.1223	0.0723601	1.02654e-05	0.000154109	-0.171587	-0.00202096	-0.16512	0	148683
1686	9.42159	13.1625	0.0550599	3.54688e-05	7.84366e-05	-1.61255	-0.000558665	-0.189588	0	33024.6
1687	25.6403	7.51369	0.0551676	1.04971e-05	1.74985e-05	-0.124017	0.00798331	0.00145515	0	13122.3
1689	21.4993	5.48149	0.0502944	-2.43018e-05	7.83854e-05	-0.0175057	0.0209984	-0.00888578	0	9663.13
1690	26.4942	1.83052	0.0512534	-1.65692e-06	-1.71571e-05	0.00554154	0.000514436	-0.00155411	0	23198.9
1692	10.4337	2.1779	0.0595136	-7.06944e-06	1.25736e-05	-0.324864	0.00471439	-0.0117335	0	71578.3
1694	20.9399	1.63507	0.0578523	-2.42858e-05	1.12919e-05	-0.249923	0.00396518	-0.0024831	0	29507.3
1695	15.5783	9.42177	0.073807	-1.65458e-05	0.000242478	0.527658	0.0516677	-0.0529662	0	35525.2
1698	3.37269	12.3586	0.0716802	1.97785e-05	0.0002049	-0.744906	-0.0149529	-0.0506227	0	4284.28
1699	4.14861	11.8971	0.0676332	-1.7064e-05	0.000137664	-0.00114826	-0.0179167	-0.0629015	0	30972.2
1700	25.4764	4.87382	0.0599296	-1.98448e-05	-6.27508e-06	-0.0424479	0.0060116	-0.00393239	0	40124.2
1703	6.82014	2.53373	0.0508479	-9.43655e-06	2.81872e-05	-0.072914	0.000173369	-0.0141104	0	41837.5
1707	3.46728	12.6421	0.0557429	3.04209e-05	0.000230781	-0.879858	-0.0158226	-0.0501912	0	30760.2
1708	11.4455	2.32815	0.070119	-7.19441e-07	6.97904e-06	-0.174852	0.0067046	-0.0128724	0	88672.7
1709	7.1779	1.14683	0.059461	-2.92711e-06	7.5448e-06	-0.10277	-0.00119254	-0.0023251	0	85647.8
1710	8.50739	5.35245	0.0674805	1.12134e-05	0.000118628	0.209801	0.00270381	-0.0487405	0	36266.8
1711	25.477	3.09663	0.0617936	-4.57707e-06	-4.17329e-05	0.00245968	0.00354536	-0.00308972	0	22362.5
1716	26.0014	3.02279	0.0739274	3.87297e-06	-2.69178e-05	-0.0590674	0.00231733	-0.00281974	0	9404.33
1718	18.5755	9.76929	0.0517696	-1.67331e-05	0.000204497	0.210917	0.0524738	-0.0204084	0	41684.4
1719	12.5564	12.957	0.0501239	1.26595e-06	0.000220368	-9.63988	0.0263008	-0.176541	0	81821.5
1723	22.2542	4.14936	0.0505175	-5.04606e-06	3.47401e-05	-0.287223	0.0143094	-0.00630936	0	49676
1725	17.5735	12.3319	0.053406	5.3875e-05	0.000237144	0.714864	0.0544221	-0.0285663	0	17940.4
1727	2.71243	2.54642	0.0527856	7.64807e-06	7.97297e-06	0.171057	-0.00199528	-0.0107753	0	79793.6
1731	1.83374	14.6246	0.0598557	-8.35819e-06	0.000351216	-0.16803	-0.00418474	-0.0209607	0	22622.2
1733	7.37917	13.526	0.0525621	3.4821e-06	0.000115538	-0.785841	-0.00725469	-0.172653	0	62344.2
1736	24.8602	4.99262	0.0581349	-4.01277e-05	-8.59894e-05	-0.247509	0.00814213	-0.0042151	0	18431.1
1737	26.4411	4.69468	0.0574413	-1.50431e-05	2.33451e-06	-0.0566034	0.00204468	-0.0032016	0	24434
1738	20.6961	9.78991	0.0609455	2.29662e-05	7.54162e-05	0.299075	0.0410966	-0.00733278	0	29341.8
1741	26.0228	2.10001	0.0741335	-5.22662e-06	-1.17271e-05	-0.00927566	0.00132091	-0.00168661	0	10934.3
1742	13.51	9.05036	0.0532378	2.21131e-06	0.000177522	0.666532	0.0411514	-0.0745191	0	8329.48
1748	18.7218	1.7824	0.0536975	-9.69311e-06	5.28173e-05	0.211524	0.00666293	-0.0030748	0	30294.7
1750	2.77305	13.4188	0.0568419	1.14841e-05	0.000245055	-0.242205	-0.0107852	-0.036944	0	13444.1
1751	14.1585	11.2365	0.060392	-3.58399e-05	0.000255954	0.499461	0.0532002	-0.0863598	0	31479.8
1755	6.47426	8.72173	0.0591838	1.35593e-06	0.000103564	-0.867499	-0.0117584	-0.0834625	0	67483.1
1761	21.7609	4.07195	0.0715553	-1.07035e-05	4.64863e-05	0.160714	0.0163123	-0.00748406	0	21994.8
1764	12.1712	13.174	0.0558125	-3.3224e-05	0.000142445	5.12664	0.0314499	-0.183465	0	85723.2
1772	15.2322	9.25276	0.0658932	-3.21264e-06	0.000234293	-0.559456	0.0518044	-0.0577104	0	48762.9
1773	11.1552	6.6621	0.056787	-1.29955e-05	6.13832e-05	0.0910989	0.0183775	-0.0632721	0	41814.8
1775	2.32301	8.47085	0.0715296	-7.1482e-06	0.000204554	-0.216344	-0.00620075	-0.0425772	0	44473.5
1776	26.6079	2.04267	0.0527689	-8.2395e-07	-1.72278e-05	-0.0385224	0.0005112	-0.00175905	0	12587.6
1778	16.1487	12.3819	0.0551742	5.73756e-05	0.000146451	1.57492	0.0599076	-0.052231	0	56701.9
1779	15.0845	1.5748	0.0510657	-1.34846e-05	1.15789e-05	-0.207425	0.00487071	-0.00368384	0	53851.7
1780	7.80046	9.35492	0.0630059	1.65174e-05	0.000197134	0.466373	-0.00779163	-0.105337	0	126837
1784	18.5421	7.60791	0.0602331	-4.89771e-05	0.000178467	-0.144956	0.039928	-0.0200684	0	44246.1
1785	19.1878	9.82544	0.0577688	-2.59776e-05	0.000146644	0.0362931	0.0491687	-0.0158891	0	8607.56
1790	4.53805	5.81449	0.0504967	-8.37401e-06	9.6383e-05	-0.304571	-0.00740535	-0.0395987	0	76681.4
1792	8.62991	11.3867	0.0621988	1.3145e-06	0.000191937	0.0724532	-0.00458475	-0.147516	0	175371
1793	21.8419	1.38009	0.0606626	-1.77225e-05	6.05157e-06	-0.202794	0.00283271	-0.0010159	0	14594.9
1795	7.53745	10.7496	0.0541297	7.06258e-07	0.000127777	-1.2888	-0.0110221	-0.12346	0	71628.1
1797	9.66886	1.19819	0.0518851	-5.48177e-06	6.09448e-06	-0.00436836	0.000767775	-0.00241099	0	55000.3
1799	13.3231	11.22	0.0742022	-3.64111e-05	0.000264006	-0.274504	0.0465232	-0.105112	0	22114
1800	8.07838	11.02	0.0680755	4.19901e-06	0.000164722	-2.18977	-0.00641126	-0.13775	0	94013.1
1805	18.3691	3.43742	0.0714494	3.56772e-06	8.76441e-05	0.142508	0.0173802	-0.0094531	0	25912.7
1808	24.0946	3.28353	0.0536141	7.83369e-06	-1.1542e-06	0.0349985	0.00694415	-0.00411086	0	39048.3
1810	4.43676	12.0656	0.0589427	-2.2058e-06	0.00022406	-0.537292	-0.0209481	-0.0677231	0	24137
1814	6.72048	12.7247	0.0707558	-2.52964e-05	8.77517e-05	0.0483656	-0.0106921	-0.14728	0	146512
1816	6.95712	2.18821	0.0620232	-7.35293e-06	3.05692e-05	0.494869	0.000840799	-0.0116643	0	41893.9
1817	2.02493	12.659	0.0686172	-2.38197e-06	0.000218904	-0.809835	-0.00737684	-0.0364841	0	24796.7
1821	7.34635	9.61075	0.0651974	1.51785e-05	0.00015502	-0.538132	-0.0123658	-0.107466	0	27891.4
1822	16.863	8.73362	0.0546535	-1.46836e-05	0.000267526	0.641583	0.0480342	-0.0354619	0	51898.1
1824	11.3067	12.6941	0.0718163	6.06616e-06	0.000132376	0.948352	0.0140824	-0.1745	0	84136.9
1827	8.69964	10.6008	0.052713	1.61388e-05	0.000223343	0.421697	-0.00220972	-0.133927	0	165355
1833	26.4514	4.80619	0.0548108	-1.09262e-05	6.08141e-07	0.116349	0.00195714	-0.00328226	0	42464.6
1834	2.12724	6.94749	0.065575	-1.21541e-05	7.7584e-05	-0.111571	-0.00388073	-0.036807	0	23423.5
1835	3.58885	13.7683	0.0704282	1.1826e-05	0.000304864	-0.0614141	-0.0163622	-0.0435643	0	32016.3
1837	12.8912	15.0299	0.0501277	7.06789e-06	0.000172247	-0.177749	0.00916173	-0.221527	0	33417.3
1841	19.0638	9.37846	0.0742039	-6.56921e-05	0.000136631	-0.0252167	0.0495357	-0.0190816	0	17859.8
1844	4.13222	5.41789	0.0558589	-1.93788e-05	7.55026e-05	-0.0152113	-0.00632625	-0.0337904	0	72951.2
1845	4.91121	5.25698	0.0501872	-7.08084e-06	8.07387e-05	0.250057	-0.00700014	-0.0378409	0	71840.2
1847	5.5565	13.8901	0.0584821	-1.38662e-05	0.000131788	0.0130094	-0.0258044	-0.0913376	0	7332.38
1848	14.9949	8.54782	0.0595933	4.29721e-06	0.000248134	0.00445526	0.0458241	-0.0559911	0	28916.3
1849	13.9785	7.54117	0.0740834	-9.80285e-06	0.000200377	0.00224387	0.0389876	-0.0563488	0	43854.2
1850	16.3768	12.3611	0.0570302	5.17659e-05	0.000138463	0.666688	0.0592726	-0.0472075	0	40093.4
1856	14.8032	11.2652	0.0684778	-2.47333e-05	0.000244614	0.0344196	0.0566664	-0.0753139	0	53403.4
1858	4.38303	14.1356	0.0593455	2.95253e-05	0.000303227	-0.876026	-0.0193244	-0.0564302	0	62633.5
1859	7.18325	11.4541	0.0500208	9.06151e-06	8.21872e-05	-3.70198	-0.0151464	-0.133264	0	54049.6
1861	24.2809	9.19454	0.071703	3.49332e-05	-7.84908e-05	0.569753	0.0153696	0.0051224	0	25350.6
1864	12.0469	11.3939	0.0603296	4.15096e-06	0.000136855	1.64259	0.0332113	-0.137262	0	169143
1865	16.0155	14.8278	0.0702051	-9.61522e-06	8.95223e-05	1.1395	0.031733	-0.0522077	0	13949.7
1868	20.3223	2.42726	0.0737322	-5.53347e-06	5.4069e-05	0.289658	0.00961308	-0.00518876	0	21627.1
1870	4.71944	14.7902	0.0527823	4.43405e-05	0.000301804	-2.38321	-0.0181917	-0.0605016	0	38656.6
1872	17.5876	3.71963	0.0662107	-2.48634e-06	9.98623e-05	-0.286246	0.0208913	-0.013687	0	55008.1
1873	9.38434	4.05648	0.0539178	-3.32064e-06	6.16722e-05	0.114517	0.00613675	-0.0312345	0	59287.7
1874	20.5486	1.21091	0.0613683	-2.61577e-05	-9.7234e-07	-0.332942	0.00156771	-0.000685893	0	22970.5
1877	8.29525	2.7546	0.0687444	-2.56183e-05	3.01977e-05	0.0765608	0.00111846	-0.0192787	0	42438.9
1880	3.50082	15.4706	0.0573619	2.85704e-05	0.000322835	-0.79074	-0.00288862	-0.0325737	0	4076.99
1881	19.4152	9.29244	0.0573655	-1.36356e-05	0.000119392	-0.349334	0.0457329	-0.0158597	0	21171.8
1882	19.9586	2.9491	0.0679084	1.67186e-05	1.15531e-05	-0.192488	0.0138477	-0.00677909	0	7517.41
1883	22.9781	4.31032	0.0706071	1.52611e-06	3.79103e-05	0.0304964	0.013031	-0.00563143	0	28672.9
1885	12.3528	5.59638	0.0740096	-1.19224e-05	0.000116772	-0.118577	0.0180271	-0.0454223	0	45015.3
1887	20.6629	10.3888	0.0653964	1.02957e-05	6.7274e-05	0.224935	0.0473307	-0.00577014	0	8622.96
1888	7.489	13.4926	0.0612134	5.40739e-06	0.000110057	-0.316404	-0.00661016	-0.174176	0	34603.2
1894	11.4434	13.857	0.0527783	5.42899e-06	0.000123015	0.797034	0.00724265	-0.201723	0	98014.1
1898	11.3413	9.33693	0.0661964	-9.18614e-06	9.66483e-05	-0.379457	0.02073	-0.101497	0	54486.7
1899	17.8045	10.0642	0.0689836	-1.62635e-05	0.000261283	0.149439	0.0509685	-0.0296284	0	48121.6
1900	12.5943	12.4081	0.0567481	-2.21918e-06	0.000246116	1.35405	0.0271657	-0.142758	0	138139
1903	7.99268	10.7188	0.0519691	5.11488e-06	0.00017307	0.634357	-0.00792598	-0.130819	0	89462.8
1904	2.78757	5.33984	0.0578602	-1.74608e-05	8.29104e-05	-0.10229	-0.00445406	-0.0306042	0	88155.4
1906	13.1553	1.18903	0.0522302	-5.90656e-06	9.27875e-07	0.221616	0.00106828	-0.00138931	0	71577
1907	6.8816	12.2616	0.0730445	-6.54172e-06	0.00010042	-0.156758	-0.0108465	-0.142608	0	125110
1909	12.6524	11.0416	0.0541906	-1.10473e-05	0.000168418	0.7167	0.0384213	-0.116324	0	46452.2
1915	9.56957	14.5236	0.0660753	2.34669e-05	7.41649e-05	-0.315467	0.000872366	-0.218978	0	30547.7
1918	1.98285	1.32537	0.0713816	5.79262e-06	2.75542e-07	0.0742987	-0.00100231	-0.00237037	0	74390.8
1920	13.4709	7.64901	0.0683676	-1.33803e-05	0.000183646	-0.0653889	0.0369669	-0.0619796	0	69019.7
1925	2.73426	9.97435	0.0547106	-7.51021e-06	0.000229274	0.0420126	-0.0090294	-0.0469696	0	39194.1
1926	8.46421	13.4155	0.064975	2.84355e-05	8.63886e-05	-0.106501	-0.00353225	-0.189383	0	110746
1928	26.5038	2.40817	0.0556095	9.82056e-07	-2.54613e-05	-0.0992885	0.000546354	-0.0022194	0	11536.1
1929	9.18721	9.42397	0.072745	1.05023e-06	0.000261382	-0.257253	0.00245156	-0.114141	0	135327
1930	17.2242	10.0338	0.0658528	3.69925e-06	0.000275989	0.126673	0.0539326	-0.0351388	0	71013
1932	15.0286	13.6176	0.0649122	7.72463e-05	0.000133968	1.22861	0.0553499	-0.0805269	0	53221.5
1933	6.45119	8.93547	0.0744419	-5.18224e-06	0.000109146	-0.782266	-0.0124215	-0.0846215	0	20551.6
1937	13.2029	6.14521	0.0696908	-4.95014e-06	0.000175851	0.151947	0.0302676	-0.0462433	0	17697.5
1938	14.4125	10.7494	0.067772	-2.2733e-05	0.000214265	-0.317806	0.0541097	-0.0793011	0	24418.2
1942	2.71442	14.8852	0.0526615	1.78272e-05	0.000349508	-0.458978	-0.0058682	-0.0262227	0	15050.8
1944	2.84936	7.22021	0.0731366	-2.97083e-06	0.000126086	-0.466681	-0.00741303	-0.0405062	0	44913.2
1945	6.14237	2.81655	0.0616684	-1.20516e-05	2.90723e-05	0.0817871	-0.00224381	-0.0166245	0	74165.7
1948	25.4454	9.13551	0.0511859	8.17649e-06	-3.08678e-06	-0.0512401	0.00881121	0.00737621	0	28033.8
1951	15.8217	11.5731	0.0743511	-2.30338e-07	0.000163779	0.605923	0.0581088	-0.0580694	0	52371.3
1954	12.6805	15.3777	0.0744683	4.8913e-08	0.000117835	0.64919	0.00253236	-0.226968	0	117689
1955	4.50839	11.1772	0.0524041	4.53439e-06	0.000229199	-1.09323	-0.0177869	-0.0694431	0	31026
1957	3.94652	12.0112	0.0587376	3.88622e-06	0.00014762	-0.730711	-0.0162983	-0.0593069	0	2698.36
1960	14.0999	2.3434	0.0533426	-2.16534e-05	4.99113e-05	0.0445342	0.00874879	-0.0101119	0	16692.3
1963	23.3263	1.02838	0.064903	-1.60514e-05	4.06289e-06	-0.20823	0.000331274	-5.17893e-05	0	5021.13
1964	8.78862	14.0125	0.0505364	2.74179e-05	8.14173e-05	-1.0647	-0.00139918	-0.205796	0	114047
1967	1.55357	4.05711	0.0620456	-4.96178e-06	2.75899e-05	-0.000926071	-0.00169584	-0.0201504	0	63956.2
1969	7.97018	3.66518	0.0648267	-1.52922e-05	4.83773e-05	-0.284052	0.000798526	-0.0266043	0	79673.8
1974	17.7301	10.5318	0.0535038	2.05903e-05	0.00028715	0.0129031	0.0557392	-0.0292019	0	62911.3
1981	9.0928	8.32713	0.0585002	1.74816e-06	0.000207904	0.571891	0.00158362	-0.0944179	0	109015
1986	10.4776	11.9328	0.0526236	2.78e-05	0.000154196	-0.0880623	0.00956633	-0.16775	0	131835
1987	7.03771	2.95611	0.0705948	-5.55177e-06	2.95452e-05	0.00680629	-0.000275634	-0.0195692	0	68283.1
1989	11.9201	6.88617	0.0616263	-8.73902e-07	9.04652e-05	0.227516	0.0260842	-0.0647574	0	69240.2
1990	6.64198	12.5267	0.069242	-2.20039e-05	9.99876e-05	-0.575083	-0.0111339	-0.142548	0	138408
1992	17.0518	8.32192	0.0606354	-2.52092e-05	0.000250799	0.446567	0.0463591	-0.0335675	0	39857.1
1993	18.1026	8.8445	0.066575	-1.27355e-05	0.000180231	-0.264922	0.0476317	-0.025897	0	37735.7
1994	13.2665	6.04248	0.0516541	6.91614e-07	0.00017793	-0.322789	0.0299913	-0.0459305	0	51586.8
1997	8.24732	13.1207	0.0595085	2.03607e-05	9.24652e-05	-1.97543	-0.00576275	-0.181006	0	136143
1998	9.52462	13.1275	0.0528569	3.38999e-05	7.29015e-05	0.101716	9.76019e-05	-0.190487	0	156067
1999	7.68254	13.589	0.0504523	8.01038e-06	9.75693e-05	-1.15839	-0.00680431	-0.179521	0	129558
2003	26.8362	2.42655	0.0626684	2.84596e-06	-1.90048e-05	0.0591738	0.000109535	-0.00218724	0	18890.4
2005	26.4188	3.98012	0.0577259	-6.50093e-06	-1.30046e-06	0.0214409	0.0012611	-0.00339859	0	1931.62
2008	7.11168	12.6444	0.0528133	-1.61589e-05	9.50583e-05	-2.86321	-0.0107722	-0.148721	0	134926
2010	23.3191	4.61123	0.0502821	-1.54726e-05	4.15647e-05	-0.0105531	0.0130135	-0.00589552	0	13118
2012	19.2698	7.28633	0.0505717	-5.33793e-05	0.000170545	-0.0172871	0.0367587	-0.016841	0	35701.2
2013	6.52635	13.9116	0.0639257	2.59277e-06	0.000101395	-0.277992	-0.0138384	-0.16438	0	43266.4
2017	11.0025	4.41651	0.065156	-1.31176e-05	5.96589e-05	-0.205439	0.0110225	-0.03453	0	92524.1
2018	12.8089	6.30692	0.0686708	-8.71542e-06	0.000167911	-0.00301219	0.0294477	-0.0510073	0	79464.1
2019	2.06499	10.8625	0.0628997	-1.46928e-05	0.000207522	-0.212094	-0.00741083	-0.0429643	0	22678.4
2022	3.76556	4.47363	0.0615749	-2.35722e-06	4.32686e-05	-0.0396523	-0.0048631	-0.0261537	0	17676.3
2023	16.6703	6.21726	0.0659501	-6.93915e-05	0.00017864	0.344343	0.0362634	-0.0275445	0	58433.4
2025	12.1493	14.1787	0.0640284	2.49007e-05	8.21351e-05	0.391396	0.00803437	-0.206683	0	103527
2027	8.62511	8.65412	0.0641595	-2.77436e-06	0.000236627	-0.5186	-0.00238549	-0.0995303	0	97268.8
2031	1.34107	12.6228	0.061494	3.7231e-06	0.000244241	-0.0608991	-0.00325553	-0.0316126	0	18089.7
2035	11.232	5.51913	0.0511198	-2.49716e-05	9.2712e-05	-0.0474398	0.0149977	-0.0470497	0	6151.87
2037	4.01567	12.9015	0.0507832	2.67839e-05	0.000206655	-0.411912	-0.0178369	-0.0579514	0	32457.3
2038	19.4186	4.36522	0.0681115	9.95107e-05	0.00012494	-0.145344	0.0213286	-0.011256	0	35183.3
2040	4.44853	15.637	0.067251	5.88102e-05	0.000257756	-1.42681	-0.00136872	-0.0471823	0	10782.3
2042	23.3175	3.78682	0.0575958	4.08418e-06	2.60256e-05	0.0293497	0.0101685	-0.00514521	0	16907.4
2043	12.7636	5.96003	0.0678889	-5.77465e-06	0.000151686	-1.48485	0.0274021	-0.0480996	0	44338.8
2044	14.4624	13.4441	0.0683693	8.06246e-06	0.000192135	1.11317	0.059092	-0.0967522	0	48016.6
2046	13.5246	3.18039	0.0706085	-4.8806e-06	7.44238e-05	-0.244987	0.0136166	-0.0168431	0	51253.4
2049	3.55717	6.7521	0.0714906	-3.01529e-05	0.000146531	-0.220137	-0.00860218	-0.041115	0	54026.3
2050	2.6691	5.69252	0.0662142	-1.56989e-05	8.37759e-05	-0.100234	-0.00410166	-0.0321383	0	56561.6
2053	26.1863	4.00962	0.0736242	-2.27825e-06	-1.04525e-05	0.0470234	0.00237844	-0.00330939	0	19374.3
2054	20.8988	1.24563	0.0605794	-2.75325e-05	8.76728e-07	0.103643	0.00172868	-0.000376307	0	26463.2
2055	21.1821	2.52977	0.0711623	-2.00835e-05	4.02727e-05	-0.147	0.0093886	-0.00500869	0	21283.6
2056	24.7738	4.28985	0.0680967	-2.01286e-05	-4.55437e-05	-0.18256	0.00685995	-0.00426465	0	32455.6
2057	22.8468	3.34053	0.0530302	1.7474e-05	2.07306e-05	-0.114907	0.00976224	-0.00497308	0	42439
2058	2.20819	6.25445	0.0730256	-8.50552e-06	8.26713e-05	-0.0633817	-0.00336548	-0.0340987	0	44111.6
2059	4.80553	1.39344	0.0635951	1.06702e-06	1.72345e-05	-0.152694	-0.000661811	-0.00268678	0	55744.8
2060	8.78841	12.3925	0.0667948	1.4069e-05	0.000145622	-0.628753	-0.00197666	-0.168263	0	142627
2063	12.4071	1.05971	0.051979	-8.55094e-07	-8.41008e-07	-0.370887	0.000723108	-0.000639471	0	23188.9
2065	4.26981	5.74216	0.0719326	-1.54172e-05	9.76463e-05	-0.81789	-0.00703492	-0.0370582	0	51383.8
2066	24.2474	9.53308	0.0668855	5.3472e-05	-7.39344e-05	0.284348	0.0163199	0.00714776	0	17045
2067	1.9218	13.3962	0.0749584	2.70913e-06	0.000293209	-0.369441	-0.00772244	-0.0303892	0	16097.6
2070	10.8686	3.67236	0.0634308	-8.89106e-06	4.14503e-05	-0.0738284	0.00777124	-0.0272395	0	68271.1
2074	4.18481	2.28535	0.067208	6.77555e-06	2.47068e-05	0.227584	-0.00273796	-0.0100005	0	41162.4
2075	1.02389	5.74089	0.0709732	-1.07531e-05	5.61171e-05	-0.0621973	-0.000328188	-0.0287198	0	24122.2
2079	13.7265	5.47433	0.0720642	-4.00734e-07	0.000197111	-0.234752	0.0270511	-0.0389213	0	32321.7
2080	16.7434	9.76356	0.0627898	-2.60796e-05	0.000275184	0.222796	0.0551064	-0.0399364	0	47818.3
2081	14.3236	13.4626	0.0725616	6.72857e-06	0.000189142	0.206867	0.0595697	-0.0988013	0	111176
2082	15.0877	12.6986	0.0683659	5.2605e-05	0.000204887	1.04054	0.0567272	-0.0764656	0	30510.3
2083	3.70567	15.5753	0.0627049	3.41414e-05	0.00030862	-0.650718	-0.00181949	-0.0346437	0	5133.85
2084	11.2016	2.41302	0.0513697	-1.64785e-06	9.2175e-06	0.0114487	0.00645313	-0.0143855	0	29741.2
2085	16.272	4.67097	0.0668802	-2.41101e-05	0.000129556	-0.235742	0.0258371	-0.0205862	0	52860.2
2088	2.64052	9.34246	0.0590124	3.01185e-06	0.00027546	-0.297834	-0.0081423	-0.0463805	0	52327.1
2090	8.54399	6.29751	0.0716433	6.58505e-06	0.000158875	-1.09594	-7.03566e-05	-0.0644311	0	67022.9
2091	25.8642	5.12751	0.0742617	-1.13591e-05	1.82821e-07	-0.0668085	0.00457071	-0.00330905	0	41682.3
2094	22.177	6.38631	0.0552093	-8.15271e-06	8.8243e-05	-0.0814753	0.0221118	-0.00698164	0	17333.2
2097	17.0216	7.73042	0.0744314	-1.07765e-05	0.000246737	0.328857	0.0437615	-0.0314044	0	43285.5
2099	16.6202	9.2458	0.066425	-1.48824e-05	0.000271247	-0.0302491	0.0515488	-0.040707	0	62288.4
2100	20.947	7.68561	0.0702331	-1.95888e-06	9.88358e-05	-0.286179	0.0308012	-0.00920561	0	22083.4
2101	17.7681	2.50092	0.053551	7.84232e-07	4.2993e-05	-0.352826	0.012121	-0.00782636	0	58324.8
2102	14.4279	1.56083	0.0533907	-2.76776e-05	2.21428e-05	-0.633823	0.00360697	-0.0039993	0	26256.8
2103	8.20243	1.688	0.067243	-7.75199e-06	8.00051e-06	-0.409877	-0.000110818	-0.00777457	0	28868.7
2107	24.5267	9.47834	0.0744045	3.86801e-05	-0.000112034	-0.172562	0.0142693	0.00620135	0	15085.3
2108	11.7581	6.27006	0.066672	-4.32632e-06	9.16088e-05	0.486605	0.0220077	-0.055526	0	73491.4
2112	26.861	5.43116	0.0576793	-1.76055e-08	-3.11108e-07	0.0920811	0.000760432	-0.00307064	0	2852.83
2114	13.8603	11.4559	0.0740862	5.28054e-08	0.000272464	1.35227	0.0509613	-0.0926206	0	4577.79
2117	19.1323	5.40104	0.0695021	-4.27796e-05	9.08362e-05	-0.0503985	0.0275221	-0.0141599	0	24195.2
2119	9.85847	11.0418	0.06931	8.0742e-06	0.000225842	1.15536	0.0059041	-0.144282	0	103962
2124	14.5556	6.3794	0.053768	-1.2507e-06	0.000189203	1.48345	0.0336247	-0.0415436	0	6250.52
2125	10.0711	12.8794	0.0627011	3.30301e-05	8.10036e-05	0.0788151	0.00514417	-0.188637	0	123430
2127	16.5862	7.57963	0.066948	-2.72555e-06	0.000249633	-0.0275036	0.0416595	-0.0348496	0	44638.5
2129	7.60559	7.68028	0.0686798	-8.3037e-06	0.000152862	0.76063	-0.00435921	-0.0792721	0	39739.9
2133	19.2124	11.6548	0.0663319	1.55099e-05	0.000142344	0.306437	0.0530883	-0.0133332	0	25763.9
2138	5.46991	14.0902	0.0533362	3.05744e-06	0.00015973	-0.88291	-0.0255254	-0.0852099	0	34154.3
2142	3.9576	10.0075	0.0718819	2.57114e-05	0.000197189	0.00785254	-0.0139664	-0.0586279	0	61167.2
2143	6.26844	1.81519	0.0656783	-4.64219e-06	2.50749e-05	-0.0381116	-0.00129626	-0.00747117	0	58964.8
2147	15.0474	12.3295	0.0676906	2.25919e-05	0.000212373	0.568762	0.0621938	-0.0763408	0	94816.5
2149	16.9531	9.35475	0.0509613	-8.54059e-06	0.000265276	0.220774	0.0513704	-0.0375508	0	37318
2152	26.5117	3.88276	0.0593161	-1.96099e-06	-4.07994e-06	0.0129991	0.00124222	-0.00324577	0	16819.6
2153	12.1653	2.51357	0.0593341	-4.73579e-06	1.09883e-05	0.244772	0.00895548	-0.0133588	0	21667.2
2158	9.88129	5.59825	0.0656955	-8.59761e-06	0.000120129	-0.610797	0.00779455	-0.0509248	0	81875.5
2161	20.2534	3.7416	0.0501888	7.09322e-07	7.00041e-05	-0.220643	0.0176902	-0.00909774	0	39261.8
2162	15.2374	12.4531	0.0673038	3.26847e-05	0.000208344	0.69927	0.0606565	-0.0736691	0	46499.8
2166	11.2736	3.98315	0.0507635	-7.24093e-06	5.21092e-05	0.480283	0.0105084	-0.029605	0	80694.7
2167	4.18701	9.98723	0.0537634	-2.95392e-06	0.000204568	-1.32961	-0.0148243	-0.0626862	0	28912.3
2168	11.9826	8.89394	0.068143	-1.3784e-05	6.74473e-05	1.06075	0.0295183	-0.0904662	0	59621.6
2169	5.59528	3.41381	0.051579	-6.67039e-06	4.09204e-05	-0.115725	-0.00410002	-0.0220174	0	48798.8
2170	1.68446	14.9771	0.0671916	-4.14294e-06	0.000364439	-0.413116	-0.00250191	-0.0183572	0	4439.32
2173	23.3653	5.49367	0.0619566	-2.83711e-05	6.94874e-05	0.0803457	0.0149627	-0.00537774	0	13587.1
2174	26.0015	5.86862	0.0514156	-9.37476e-06	1.81747e-07	-0.020052	0.00412418	-0.00200023	0	16057
2175	9.86568	12.771	0.0709753	3.11133e-05	9.81338e-05	0.43473	0.00284495	-0.182331	0	84040.9
2178	10.8609	8.43959	0.0737772	-1.48674e-05	0.000113399	0.0366283	0.0182328	-0.0927376	0	59025.6
2181	26.5184	7.60519	0.0542266	8.99466e-06	6.59545e-06	0.285516	0.00192518	0.00229758	0	8127.5
2182	18.6058	8.82245	0.0509524	-2.80369e-05	0.00014583	-0.0362493	0.0459442	-0.0213133	0	60017.7
2184	25.8651	6.6329	0.0667007	-1.24995e-05	2.81182e-05	0.00346865	0.00638196	-0.00174479	0	5581.67
2185	22.6895	3.77665	0.0695458	1.46497e-05	2.41923e-05	-0.233472	0.0119217	-0.00550156	0	5725.01
2186	17.7207	4.56866	0.0683463	-1.87832e-05	0.000136718	0.0187721	0.0237864	-0.017464	0	37579.1
2188	9.29201	4.89804	0.0506731	2.90389e-06	9.93673e-05	0.065856	0.00565928	-0.0454392	0	103617
2189	13.7116	1.09396	0.0633808	-5.65446e-06	3.71007e-06	-0.350769	0.000963726	-0.000816412	0	45599.8
2190	16.7322	1.13037	0.0508616	1.67735e-06	-1.72101e-06	-0.1008	0.00251424	-0.0016442	0	27517.7
2191	12.4395	6.30672	0.0625932	-1.17651e-05	0.000144244	-0.655125	0.0283313	-0.055971	0	30166.8
2197	6.70144	6.95382	0.0717389	-3.03768e-07	0.000111502	-0.335615	-0.00555614	-0.0634927	0	81875
2198	4.87132	11.5961	0.0632944	-1.73775e-05	0.00021995	-0.369727	-0.0201797	-0.0774378	0	42416.6
2201	9.89134	6.70694	0.0662779	-1.12512e-05	0.000113727	-0.0815151	0.00835033	-0.0667665	0	80564
2207	14.3554	7.91279	0.0618888	3.12996e-06	0.000191676	0.174002	0.0396875	-0.0549874	0	27639.6
2213	20.0048	5.18104	0.0683581	-2.31136e-05	0.0001254	0.0032027	0.0238825	-0.0123705	0	27009
2215	13.9679	5.61683	0.05848	-9.89368e-07	0.000216186	-0.264743	0.027614	-0.039131	0	21943.8
2216	17.1423	12.6836	0.0604855	7.54792e-05	0.000209685	0.516476	0.0554189	-0.0350247	0	31906.6
2217	21.5564	8.00521	0.0581882	1.00861e-05	8.97389e-05	0.0319203	0.0300753	-0.00816419	0	11607.4
2224	9.11672	4.28584	0.0726794	9.08955e-07	7.93816e-05	0.233068	0.00449388	-0.0363927	0	26456.3
2227	3.13762	6.36241	0.0607879	-1.52367e-05	0.000122929	-0.85853	-0.00659083	-0.0368442	0	46962.7
2231	8.41999	12.3195	0.067214	6.48865e-06	0.000129229	-0.0584339	-0.00496315	-0.165311	0	50765.9
2232	6.08958	14.0242	0.0537277	3.10418e-06	0.000101595	-2.97132	-0.0100534	-0.155555	0	292235
2234	14.9334	9.44108	0.0660671	-1.02954e-05	0.00022637	0.438149	0.0510655	-0.0606005	0	33478.4
2237	4.67687	2.54265	0.0623698	1.3319e-05	3.48301e-05	-0.165382	-0.0029188	-0.0120291	0	55757.7
2238	18.0741	4.12315	0.067488	3.29362e-06	0.000110645	-0.152407	0.0215329	-0.0136482	0	44967.1
2242	11.2514	8.24292	0.070586	-6.97079e-06	7.48092e-05	0.17546	0.0237677	-0.0864625	0	89005
2245	6.46705	12.3635	0.0697635	-9.29208e-06	9.52399e-05	0.353336	-0.0100077	-0.134653	0	127466
2246	19.0192	7.25355	0.0607177	-6.22991e-05	0.000181387	0.263949	0.0375889	-0.0181521	0	34542.6
2247	15.4193	14.1723	0.0515318	4.72917e-06	8.16056e-05	1.63927	0.0481728	-0.0690012	0	56257
2249	6.60926	2.92564	0.060063	-6.25289e-06	2.60547e-05	-0.216188	-0.00104567	-0.0177673	0	70211.1
2253	20.9714	8.51333	0.060002	2.58051e-06	8.74761e-05	-0.364914	0.0351192	-0.00863964	0	15371.3
2255	9.84499	12.5522	0.0504562	3.72065e-05	0.000109104	-0.797546	0.00292359	-0.178849	0	13556.2
2261	18.7022	5.18823	0.0701284	-3.07037e-05	6.36819e-05	-0.0350582	0.0280395	-0.0143502	0	36048.5
2262	14.7913	7.62198	0.0748774	1.08966e-05	0.000191672	0.421651	0.0417729	-0.0492662	0	34821.4
2265	21.594	10.0368	0.0611503	1.02861e-05	8.80058e-05	-0.623369	0.0378085	-0.00432203	0	10737.1
2266	3.99646	4.40491	0.05307	-8.2604e-07	4.52919e-05	0.082198	-0.0047765	-0.0267535	0	67943.6
2267	19.6195	6.1818	0.0741421	-3.66631e-05	0.000122473	0.0969351	0.0301165	-0.0145634	0	24861.5
2269	15.4282	14.2842	0.0612254	1.13002e-05	7.30539e-05	1.70926	0.0463073	-0.0692486	0	30067.4
2272	2.85413	11.2665	0.0595025	9.18967e-06	0.000221147	0.146906	-0.0114834	-0.0474354	0	32400.5
2273	7.05172	14.9095	0.0526431	1.7069e-05	8.91342e-05	-0.0738991	0.00134852	-0.20031	0	200437
2274	3.26757	8.07811	0.0651498	-9.44517e-06	0.000232874	0.222918	-0.00905463	-0.0465968	0	41874.6
2275	8.18213	9.89606	0.0652568	1.31133e-06	0.000204234	-1.28996	-0.00614054	-0.11843	0	146789
2277	7.54777	15.7039	0.073526	0	0.000106712	-0.000662221	0	-0.222614	0	74938.3
2279	16.2932	6.79268	0.0583177	-1.27489e-05	0.000205285	-0.30274	0.0386867	-0.0331212	0	59316.7
2281	19.8388	6.99788	0.0543351	-3.45577e-05	0.000143786	0.428081	0.0333628	-0.0143208	0	27750.3
2282	20.0901	5.68318	0.0604616	-2.72428e-05	0.000115506	0.123607	0.0259143	-0.0130358	0	16935.2
2283	8.49488	3.52855	0.0699421	-2.09429e-05	4.8908e-05	-0.140922	0.00308975	-0.0274424	0	65438.6
2286	9.83633	1.32795	0.0583055	-6.70767e-06	7.02624e-06	-0.12959	0.00134939	-0.00242113	0	68555.6
2287	25.0523	5.93762	0.0666688	1.14468e-06	-5.31094e-05	-0.00982323	0.00983259	-0.00336133	0	28992
2289	7.44403	14.7444	0.060388	1.16432e-05	0.000100816	-0.64888	-3.37017e-06	-0.202631	0	161938
2291	13.3291	10.8753	0.0533603	-2.2704e-05	0.000229589	1.03126	0.046873	-0.0984596	0	38478.1
2293	16.6741	14.8891	0.0502877	-3.19187e-05	0.000152644	1.1185	0.0317213	-0.0371316	0	1364.88
2294	19.8633	9.82254	0.0526701	-9.78738e-07	9.80041e-05	-0.127357	0.046508	-0.0105758	0	6720.93
2295	7.66554	7.01866	0.0603533	-4.01062e-06	0.000142412	-1.06251	-0.0029929	-0.0703385	0	101411
2296	15.2894	13.2114	0.0701527	7.04734e-05	0.000164588	0.500883	0.0602392	-0.0716862	0	39748.3
2298	6.31174	9.41164	0.0528443	-7.20487e-07	0.000102597	0.290024	-0.0142397	-0.0884271	0	95009.8
2305	17.5427	6.5131	0.0596992	-6.56661e-05	0.000168715	0.304153	0.0368849	-0.0235409	0	48573.2
2309	11.9487	14.2887	0.0508868	1.14295e-05	5.70279e-05	0.241494	0.0111988	-0.209712	0	88502.9
2311	13.3947	6.42496	0.0556784	-1.2724e-05	0.000195601	0.635546	0.0336015	-0.0493273	0	67536.2
2312	25.653	1.76662	0.0650968	-1.35431e-05	-1.11679e-06	-0.0208974	0.00133624	-0.00138915	0	13432.1
2315	5.69987	2.28859	0.0637494	-5.87203e-06	2.92509e-05	0.0804241	-0.00173131	-0.0109961	0	61765.1
2316	16.2442	2.00546	0.0581378	-1.33957e-05	2.6272e-05	-0.269555	0.00806632	-0.00536202	0	13075.3
2318	24.7372	8.92956	0.0508462	6.69247e-06	-7.82161e-05	0.00601214	0.0123639	0.00529836	0	17319.4
2321	4.17176	1.60444	0.0619402	1.33506e-05	1.54764e-05	-0.0787591	-0.00153748	-0.0054333	0	44250.2
2324	7.06197	12.074	0.0699409	-8.25097e-06	0.000111314	0.82235	-0.0105816	-0.142793	0	116964
2326	13.3263	1.09602	0.0587349	-3.29814e-06	1.44003e-06	-0.318441	0.000566073	-0.000794338	0	31589.4
2334	12.5541	11.8153	0.0559514	-1.64059e-05	0.000207832	1.34466	0.0383494	-0.133996	0	81945.3
2335	17.9702	7.60978	0.0727081	-4.39688e-05	0.000188952	0.169662	0.0412184	-0.0243235	0	37321.9
2340	15.5457	6.10015	0.0539369	-3.07332e-05	0.000197621	0.265223	0.0346466	-0.0320047	0	22984.9
2341	16.101	5.53333	0.0566488	-5.53751e-05	0.000169183	0.11148	0.0297125	-0.0275278	0	39942.7
2344	9.22173	7.22077	0.0606522	-7.76995e-06	0.000172274	0.334901	0.0047816	-0.0775184	0	59846.6
2346	4.20407	10.5002	0.0711426	1.15222e-05	0.000208068	-0.0806895	-0.0168937	-0.0633036	0	56980
2348	12.0969	7.02757	0.0740875	1.67429e-06	0.000104382	0.756611	0.0269363	-0.0633678	0	63323.5
2350	9.35914	9.90635	0.0551077	-1.96702e-06	0.000258659	0.470293	0.00369838	-0.125056	0	60006.4
2353	9.56828	7.33264	0.0510137	-8.27871e-06	0.000162779	-0.12924	0.0056091	-0.0777616	0	98934.4
2356	21.5329	5.23855	0.0638932	-1.98695e-05	7.17863e-05	-0.182686	0.0196745	-0.00869872	0	38619.3
2358	14.3361	4.88549	0.0696637	-7.00626e-06	0.000187923	0.00290545	0.0246537	-0.0309281	0	62745.4
2360	22.0126	2.72803	0.0738597	-6.30032e-07	2.73908e-05	-0.197654	0.00814112	-0.00682996	0	2738.73
2361	2.08016	10.9779	0.0535754	-3.82311e-05	0.000221079	-0.0601834	-0.0070612	-0.0430363	0	22492.9
2368	12.5473	2.92123	0.0668108	-3.47692e-06	4.46486e-05	-0.141642	0.00986214	-0.0157379	0	54805.6
2370	11.6136	11.2155	0.0735153	6.24534e-06	0.000117733	0.879077	0.025407	-0.144644	0	49668.3
2371	11.243	9.41731	0.0613514	-1.02039e-05	0.00010711	-0.21499	0.0198031	-0.103435	0	83134.8
2379	14.2823	6.46033	0.0725748	-7.83549e-06	0.000186192	-0.3717	0.0332074	-0.0432723	0	46046.4
2380	5.93842	11.4791	0.0665929	-1.95972e-05	0.000152895	-1.0095	-0.0196382	-0.105596	0	66774.2
2382	12.0975	10.3598	0.0707681	9.39528e-07	0.000104896	0.0248405	0.034267	-0.113936	0	24849.3
2384	6.42342	10.7904	0.0637568	-3.94326e-05	0.000172409	-0.232057	-0.0160481	-0.108415	0	86012.5
2387	2.48365	3.14615	0.0625973	7.34338e-06	1.32299e-05	0.265921	-0.00293326	-0.0155862	0	16060.9
2388	26.7681	4.83575	0.0582703	-5.65441e-06	-4.39604e-06	0.021793	0.000809616	-0.00331062	0	24615.8
2390	7.4113	9.01058	0.0739495	8.4738e-06	0.000195458	0.130671	-0.00859311	-0.0975688	0	53535.8
2394	9.48146	5.93959	0.063719	6.91118e-06	0.000162906	0.240993	0.00547999	-0.0570797	0	42721.5
2395	6.42228	4.33537	0.0721006	1.72957e-07	5.76217e-05	0.00666382	-0.00379465	-0.0333243	0	39732.1
2398	7.35818	7.1742	0.0608078	-7.65651e-06	0.000135321	-0.188992	-0.00265753	-0.070598	0	100097
2399	15.5553	3.36804	0.0681613	-2.9505e-05	7.97804e-05	0.310956	0.0180157	-0.0150342	0	63260.4
2402	21.611	5.49876	0.0629719	-2.22431e-05	7.99917e-05	-0.1118	0.0209416	-0.00902905	0	14669.3
2403	6.61647	5.10781	0.0726965	8.43613e-07	7.16004e-05	-1.03627	-0.00650787	-0.0424117	0	12522.7
2405	4.44474	2.12088	0.0603419	1.57266e-05	3.41271e-05	0.116181	-0.00247751	-0.00895088	0	50851.9
2406	8.64838	12.2306	0.0702981	1.21916e-05	0.000146043	-0.979413	-0.00300466	-0.163086	0	124429
2408	1.97294	11.8589	0.072198	0.000154086	0.00029252	0.249076	-0.00673971	-0.0397645	0	26549.4
2409	16.0508	3.45306	0.0548437	-1.41735e-05	7.04333e-05	-0.209412	0.0198145	-0.0144914	0	28802.1
2410	6.94655	8.558	0.0731671	2.28028e-05	0.00014444	-0.179952	-0.00969117	-0.0849832	0	70512.4
2412	15.0153	8.22156	0.0660838	9.73379e-06	0.000232428	-0.0182425	0.0437104	-0.0531682	0	56339.1
2413	24.1213	9.84072	0.0633198	0.000102135	-1.45623e-05	0.15425	0.0164044	0.00769975	0	21876.5
2414	3.23305	9.6977	0.0655325	-9.02015e-06	0.00020779	-0.507873	-0.0116611	-0.0514592	0	26740
2416	26.6393	8.30005	0.0670519	2.2697e-05	-3.99396e-06	-0.0181375	0.00330772	0.0055211	0	21706
2418	19.1377	12.6272	0.0748337	8.29583e-05	0.000255119	-0.0186191	0.0507546	-0.0126734	0	3344.64
2419	15.7872	1.55855	0.06078	-1.15673e-05	2.04014e-05	0.818971	0.0041201	-0.00356824	0	39694.4
2421	6.35986	4.73564	0.0589809	2.0276e-06	6.44304e-05	0.469679	-0.00651564	-0.0379773	0	66104.4
2422	18.2196	7.2439	0.0667608	-5.2165e-05	0.00019182	0.0414389	0.0395366	-0.0217675	0	47858.3
2428	8.68943	2.49948	0.0660104	-2.35725e-05	2.91333e-05	0.185834	0.00256303	-0.0166615	0	32978.8
2429	7.00535	8.42599	0.0719609	2.46804e-05	0.000148634	-0.420867	-0.00922537	-0.0841616	0	50215.2
2430	10.7463	12.6789	0.0598949	2.75803e-05	9.5602e-05	1.58043	0.00771757	-0.179546	0	30473.4
2431	19.9044	7.55213	0.0554951	-3.12891e-05	0.000153904	0.00304086	0.0362751	-0.0131536	0	15593.5
2432	15.5514	12.7022	0.0599871	5.31041e-05	0.000160638	1.1073	0.0567624	-0.067748	2	161542
2433	25.4772	8.25231	0.0537927	6.64599e-06	8.63998e-07	-0.321513	0.00889123	0.00362763	0	32995.4
2434	22.1126	3.43321	0.0701964	-5.39839e-07	4.12539e-05	-0.0656171	0.0116767	-0.00560016	0	26737.9
2436	1.89249	2.05193	0.0618098	1.4089e-06	2.39353e-06	0.10841	-0.000713712	-0.00801501	0	38076.9
2439	9.30948	8.12044	0.0738319	8.00871e-06	0.000204922	0.833567	0.00519717	-0.0909573	0	96038.4
2440	14.2828	14.8148	0.0568134	4.70351e-06	0.00011094	1.41381	0.0401678	-0.105582	0	103135
2442	8.89507	8.02145	0.0747456	-1.71716e-06	0.000194827	0.548783	0.00340707	-0.0874031	0	10780.5
2443	13.6925	1.54936	0.0748077	-2.90836e-05	2.10523e-05	0.139169	0.00328028	-0.00422888	0	35806.9
2444	3.33871	11.9654	0.0741806	3.33735e-07	0.000201457	-0.315147	-0.0135239	-0.0513358	0	28845
2445	1.31598	8.63454	0.0699092	1.18621e-06	0.000230545	-0.133102	-0.00214257	-0.0404776	0	17149.1
2447	25.6277	4.6962	0.0523917	-2.28085e-05	-9.17668e-06	-0.134551	0.0052256	-0.0040368	0	20689.3
2449	19.2189	7.52309	0.0683783	-6.31935e-05	0.000178715	0.16129	0.0371958	-0.0166702	0	26281.9
2453	9.15175	3.97708	0.0667304	-4.71639e-06	6.75019e-05	0.322605	0.00411823	-0.0321711	0	57809.7
2454	13.5205	13.7418	0.0626547	-1.28911e-05	0.000153118	1.55351	0.0587965	-0.124182	0	85461.9
2455	7.03125	2.58893	0.0655008	-7.1173e-06	2.88049e-05	-0.0755988	-0.000213419	-0.0157496	0	84862.9
2461	13.4495	1.77984	0.0590245	-2.48403e-05	3.18004e-05	-0.370407	0.00537747	-0.00607533	0	52025
2465	5.71304	12.5696	0.0587779	-9.95077e-06	0.000130627	-0.00796229	-0.0238159	-0.0985811	0	100588
2468	20.566	8.57867	0.0570844	4.54578e-07	0.000106157	0.311706	0.0382566	-0.00917912	0	8323.92
2470	26.0098	1.27408	0.053189	-5.97566e-06	-1.57542e-06	-0.0824507	0.000435206	-0.00031767	0	3477
2471	22.5873	5.28034	0.0616939	-4.01059e-07	6.36461e-05	0.0323185	0.016888	-0.00666334	0	17715.7
2472	16.291	5.53034	0.0664956	-5.80251e-05	0.000168993	-0.132247	0.030344	-0.026427	0	34896.2
2473	25.0707	6.23388	0.0736829	1.80817e-05	-2.52935e-05	-0.0121394	0.010457	-0.00202175	0	11395.3
2474	13.0495	2.28319	0.0645678	-6.50271e-06	4.39148e-05	-0.597397	0.00831093	-0.0102131	0	32096.5
2477	18.475	6.24562	0.0711376	-5.43087e-05	0.000149176	-0.212437	0.0327805	-0.0182511	0	33179.1
2478	17.5612	13.3418	0.0719113	3.29301e-05	0.000258444	0.845584	0.0491664	-0.0279648	2	28617.7
2480	7.12064	14.3541	0.0740197	1.33734e-05	9.5709e-05	-2.1902	-0.0091853	-0.188956	0	98499.9
2482	20.09	1.52897	0.0692865	-2.39808e-05	5.34033e-06	-0.403498	0.00476891	-0.00198906	0	52462.5
2484	17.16	11.7549	0.0639397	3.19138e-05	0.000188379	0.100956	0.0545698	-0.0362221	0	40845.5
2485	11.6945	10.2264	0.0636628	-1.09936e-05	0.000100943	0.714904	0.0292702	-0.119263	0	88882
2487	20.0081	10.6465	0.0733322	9.62358e-06	7.61946e-05	0.109106	0.0468796	-0.00877021	0	16316.1
2495	8.54798	12.6568	0.0718119	7.08002e-07	0.000117499	-0.329071	-0.00429874	-0.17371	0	168516
2497	14.4849	2.78936	0.0722134	-2.97696e-05	6.38644e-05	-0.0836236	0.0132015	-0.0119733	0	38797.9
2500	4.50943	12.7004	0.0635261	-5.21744e-06	0.000252555	0.0302819	-0.0196721	-0.06905	0	41117.3
2501	11.6463	13.1626	0.0659452	1.41077e-05	0.000164481	1.15859	0.011035	-0.185287	0	73011.2
2506	10.0736	1.23448	0.0742233	-4.82339e-06	5.07793e-06	-0.289105	0.00012076	-0.00251667	0	72681.1
2508	1.72037	9.62908	0.0577928	4.43502e-06	0.000264285	-0.0374807	-0.00337883	-0.0415786	0	33610.6
2512	26.3156	5.84624	0.0684706	-2.51221e-06	2.8745e-06	-0.0861985	0.0032365	-0.00268647	0	14709.3
2520	26.8885	4.01139	0.0600471	4.86828e-07	4.7726e-06	0.113027	0.000299373	-0.00305094	0	18619.4
2521	11.7368	8.30015	0.0671228	-7.29863e-06	6.55095e-05	0.171901	0.025387	-0.0854749	0	43332.2
2522	6.37556	10.577	0.0505069	-3.12468e-06	0.000141839	-0.262077	-0.0165105	-0.105159	0	115852
2524	8.56107	14.7042	0.0683711	1.34602e-05	0.000109648	0.400764	7.18921e-05	-0.213246	0	113821
2527	4.17254	13.0929	0.0676259	1.70964e-05	0.00024608	-0.349034	-0.018009	-0.0588463	0	29906
2529	10.0011	5.25643	0.0564906	-1.36942e-05	8.57006e-05	-0.868245	0.00920623	-0.047264	0	25792.8
2534	3.24164	1.25422	0.0525106	3.50311e-06	1.90481e-06	0.0658964	-3.01029e-05	-0.0012848	0	28380.3
2537	14.5689	7.66085	0.0553566	9.64644e-06	0.000189384	-0.857942	0.040029	-0.0515924	0	2791.53
2540	6.39625	15.0755	0.0699727	2.70628e-05	9.70029e-05	-3.23105	-0.0136701	-0.202248	0	157313
2542	19.8744	4.20899	0.0741047	-1.66872e-05	1.0236e-05	-0.0333178	0.0200596	-0.0102157	0	22938.8
2543	17.388	4.17195	0.0693852	-1.11918e-05	0.000116784	0.0348459	0.0229887	-0.0161728	0	50343.8
2544	4.45733	8.47095	0.0541364	4.86623e-07	7.86551e-05	-0.851518	-0.0133474	-0.0579335	0	42839.1
2545	2.31817	3.82714	0.0731358	-7.79928e-06	2.74939e-05	-0.442402	-0.00338363	-0.0195206	0	29298.4
2546	7.08325	3.08674	0.0685679	-3.74152e-06	3.19653e-05	0.0776986	-0.000579202	-0.0202969	0	71840.2
2549	1.05695	1.38232	0.056359	-2.40948e-07	2.58657e-06	0.170988	-0.000119192	-0.00325688	0	17751.4
2550	12.3744	10.8195	0.071738	-1.12413e-06	0.000124822	1.01002	0.0392062	-0.118724	0	83664.3
2553	3.10604	3.21488	0.0542609	7.33417e-06	2.217e-05	-0.395078	-0.00286182	-0.016	0	78347.3
2554	6.45017	1.07218	0.0677389	-5.90929e-07	9.05566e-06	0.118224	-0.000335356	-0.00229439	0	24730.3
2555	24.1319	4.55628	0.0747019	-2.35559e-05	-1.8784e-06	0.0271059	0.00964213	-0.0044701	0	20729.4
2557	1.9264	6.62837	0.0585991	-1.11681e-05	7.52378e-05	-0.189999	-0.0036949	-0.0347164	0	48711
2560	19.3924	11.9513	0.0565641	3.50635e-05	0.000130994	0.426966	0.0512573	-0.0117807	3	9192.76
2561	26.1807	3.86592	0.0702159	-2.56018e-07	-1.15186e-05	-0.0834004	0.00276646	-0.00334991	0	3457.5
2562	24.1521	4.38211	0.0569687	-1.7531e-05	-5.17764e-06	-0.113797	0.00927239	-0.00428401	0	16497.8
2564	10.0704	11.5804	0.0642982	2.6909e-05	0.000192119	1.04353	0.00827071	-0.153407	0	100772
2566	12.8758	3.07219	0.0665183	-9.47191e-06	4.78781e-05	-0.0862439	0.011646	-0.017881	0	40791.3
2571	1.43721	4.07941	0.0571145	-4.05211e-06	3.08519e-05	0.0188297	-0.00122574	-0.0204611	0	54799.9
2572	2.62647	1.58086	0.0571337	5.97868e-06	-2.00466e-06	-0.364625	-0.00112624	-0.00441958	0	36296.4
2574	13.3055	9.11276	0.0698162	2.87981e-06	0.000174222	0.387883	0.0412401	-0.078141	0	58636.1
2579	20.3647	5.57104	0.0506038	-2.57905e-05	0.00010289	0.68541	0.024215	-0.0111149	0	14339.1
2583	16.7431	3.20315	0.0675178	4.15993e-06	7.77995e-05	1.06067	0.0177257	-0.0114251	0	15405.5
2584	3.85028	8.72058	0.0588989	-3.87304e-06	0.000185756	-0.143367	-0.0114319	-0.0538291	0	77861.3
2590	5.28878	11.9193	0.074053	-4.92295e-07	0.000178159	-0.987685	-0.0195157	-0.0882472	0	53149.3
2593	25.1755	6.96682	0.0685641	9.55242e-07	-1.70908e-05	-0.0432337	0.0100012	-0.000543666	0	5798.53
2594	10.8771	8.07335	0.0738624	-5.15942e-06	8.34555e-05	0.702806	0.019844	-0.0861002	0	69068.3
2599	21.969	9.02561	0.0634557	2.16824e-05	0.000123887	0.138154	0.0316372	-0.00435263	0	43194.9
2601	10.2221	9.14841	0.0744389	-2.84417e-07	0.000229026	-0.673617	0.00950039	-0.107402	0	56227.5
2603	1.00927	5.18019	0.0689208	-1.26909e-06	8.49043e-05	-0.0265554	-0.000194831	-0.025843	0	33542.6
2607	25.5436	2.46474	0.0665756	7.22768e-07	-2.76526e-05	0.0314099	0.00268156	-0.00254358	0	16689.2
2613	5.41634	6.11522	0.0678388	-2.54697e-07	7.14539e-05	-0.174746	-0.00737195	-0.0460968	0	41184.3
2615	14.8371	2.67257	0.0554674	-2.77308e-05	6.63566e-05	-0.422268	0.013181	-0.0109705	0	39102.7
2617	15.6725	11.5717	0.074997	-1.88708e-06	0.000170386	0.912003	0.0582448	-0.0603836	0	48100.1
2618	24.7326	9.93749	0.0728359	2.30225e-05	-0.000117807	0.0185888	0.011729	0.0102573	0	13455.6
2622	17.2882	4.53236	0.062101	-1.92546e-05	0.000131604	-0.0398003	0.0242203	-0.017644	0	42276.4
2624	17.7084	4.03557	0.0677412	-4.78564e-06	0.000123732	0.0891398	0.0226756	-0.0152368	0	17349.2
2625	5.78442	8.4888	0.0678276	-8.52464e-06	6.68737e-05	0.0444915	-0.0132072	-0.0738331	0	81884.8
2626	21.5501	2.82451	0.0741911	-1.10885e-05	3.76134e-05	0.00708557	0.0105578	-0.00528387	0	31429.9
2628	6.58765	4.97974	0.0588028	2.70319e-06	6.76847e-05	-0.015805	-0.0055432	-0.0415668	0	17670.3
2631	8.16893	1.22107	0.0701893	-2.3558e-06	4.92042e-06	-0.435533	-2.9842e-05	-0.00268045	0	29917.8
2632	18.8956	12.6565	0.0689094	0.000112675	0.000280115	-0.104265	0.0516756	-0.0144209	0	1997.37
2635	5.96352	3.71223	0.0582039	-1.73643e-05	4.93911e-05	-0.0679581	-0.00307216	-0.0266027	0	43470.5
2636	16.6513	3.94646	0.0710906	-3.38196e-06	9.49861e-05	0.0079478	0.0221189	-0.0151799	0	43013
2642	10.0711	11.8328	0.0587005	2.21366e-05	0.000178401	0.817084	0.00407633	-0.157076	0	182740
2644	23.0939	1.46663	0.0747931	-2.5612e-05	2.19981e-05	-0.0427241	0.00200915	-0.00070129	0	10470.4
2655	14.851	5.43169	0.0716755	-1.74119e-05	0.000199729	0.0104005	0.0292372	-0.0328551	0	41474.9
2656	12.7235	7.06775	0.0664699	-4.84022e-06	0.000168544	-0.0819889	0.0302251	-0.0616311	0	91434.5
2658	6.57855	14.1854	0.0588774	2.36934e-05	0.00011022	-0.524273	-0.0120452	-0.173333	0	153138
2665	23.455	7.33581	0.063709	4.93431e-06	4.70245e-05	-0.038676	0.0197917	-0.00355537	0	26996.3
2666	11.8429	2.87403	0.0722858	-2.08855e-06	2.40579e-05	0.197	0.00895618	-0.0165055	0	37063.6
2667	12.0827	9.81363	0.0592992	-1.11418e-05	8.55538e-05	-0.198376	0.0314133	-0.10746	0	45294.3
2668	18.0443	13.3404	0.0661342	3.3106e-05	0.000331924	0.757978	0.0492614	-0.02119	2	14263
2669	7.59285	2.5564	0.0631579	-1.57638e-05	2.42382e-05	-0.00961563	0.000694215	-0.0154575	0	44019.6
2671	11.1761	10.6686	0.0588925	-6.11472e-06	0.000135611	-0.449919	0.0198092	-0.133908	0	112409
2672	9.16934	1.01284	0.0578116	-7.59954e-07	1.80726e-06	-0.290398	4.09701e-05	-0.00091244	0	43040.2
2673	3.55186	15.5827	0.0526446	2.90549e-05	0.00032039	-0.801197	-0.00152135	-0.0328439	0	1113.03
2674	6.88897	1.62624	0.0705746	-7.08699e-06	3.01524e-05	1.3293	-0.00251618	-0.0040011	0	4161.39
2675	9.2288	14.4135	0.0725244	2.9634e-05	7.94162e-05	-0.204968	0.000174866	-0.214885	0	130725
2676	15.6585	10.2437	0.052877	9.99473e-06	0.00019749	-0.0659166	0.053854	-0.0551347	0	61089.2
2678	25.2319	3.68818	0.0659721	-1.81845e-05	-5.05632e-05	-0.0423748	0.00505369	-0.00368355	0	22184.9
2679	16.317	9.02512	0.0544844	-1.19732e-05	0.000274236	0.264792	0.0513238	-0.0424787	0	21733.4
2682	16.3569	11.1067	0.0688884	3.02763e-05	0.00018559	0.886229	0.0613601	-0.0477507	0	30013.7
2684	19.0426	2.17832	0.0646644	-7.57929e-06	4.4402e-05	0.0291052	0.00906217	-0.00511372	0	24138.7
2691	2.15221	9.56358	0.0533263	3.82907e-06	0.000272731	-0.438015	-0.00558368	-0.0436449	0	40669.8
2695	20.4658	6.55219	0.0658857	-2.08307e-05	0.000101049	0.393335	0.0290506	-0.012379	0	24186.2
2698	4.16637	5.66163	0.0602325	-1.86141e-05	9.09028e-05	-0.162487	-0.00713544	-0.0354443	0	76082.3
2699	22.1332	4.70941	0.0665646	-2.79337e-06	3.73821e-05	0.104158	0.0165528	-0.0070607	0	6448.17
2701	19.9007	8.15289	0.0633157	-2.90942e-05	0.000162434	-0.306302	0.0392349	-0.0137703	0	13768.8
2704	4.62114	15.2881	0.0656311	6.75931e-05	0.000297609	-1.34871	-0.00890696	-0.0531846	0	16367.2
2712	13.0763	1.09963	0.0669623	-4.40177e-06	9.4115e-07	0.0279681	0.000590852	-0.00105685	0	3458.63
2713	10.9463	12.9272	0.0614398	3.15841e-05	9.58931e-05	0.987028	0.0102274	-0.185625	0	106025
2714	5.26419	4.84946	0.0503877	-1.36612e-05	7.06218e-05	0.275521	-0.00510045	-0.035448	0	92638.6
2715	15.1668	12.5588	0.0602846	3.94802e-05	0.000197491	1.03997	0.0592834	-0.0750465	0	78560.9
2716	17.5813	9.81356	0.0628048	-2.55557e-05	0.000259031	0.549059	0.0527531	-0.0316885	4	22182.4
2717	7.99219	11.4845	0.0635505	2.47023e-06	0.000148175	-0.33731	-0.00792276	-0.146967	0	112849
2720	10.1857	12.6273	0.0742319	3.19116e-05	0.000100698	-0.134319	0.00441344	-0.183596	0	100372
2722	10.3611	8.80533	0.0737258	-1.32049e-05	0.000200024	-0.229186	0.0126555	-0.0997265	0	68009.5
2729	19.4706	6.50723	0.0523888	-3.92974e-05	0.000140036	-0.359658	0.031475	-0.0153219	0	44882.7
2730	8.46811	1.87364	0.0614134	-1.25471e-05	1.4257e-05	0.351839	0.00137282	-0.00930153	0	96900.6
2732	9.67193	11.7287	0.0657718	2.55778e-05	0.00017098	0.582342	0.0035658	-0.158046	0	154269
2736	6.57916	5.48855	0.0736461	1.77414e-06	7.50721e-05	0.143449	-0.00596295	-0.0451919	0	69525.2
2746	6.66101	15.4909	0.0608699	1.13059e-05	8.70362e-05	0.155455	-0.00123749	-0.214456	0	125759
2748	2.8507	14.3851	0.0694119	8.82671e-06	0.000352607	-0.410524	-0.009525	-0.0311323	0	9334.46
2750	9.20371	4.75786	0.055895	-1.69633e-07	9.4716e-05	-0.126695	0.00575816	-0.0440479	0	23580
2752	2.851	12.3357	0.0733363	-1.31979e-05	0.000282644	-0.280802	-0.0126959	-0.0450375	0	25028.3
2753	23.3512	3.55222	0.0657852	8.22287e-06	1.02385e-05	-0.0925713	0.00958805	-0.0048421	0	27931
2754	17.8616	13.9225	0.064088	1.47765e-06	0.000326432	0.693574	0.0446894	-0.0219088	0	9767.66
2755	23.1258	5.53729	0.0527168	-1.99896e-05	7.67985e-05	0.0964837	0.0165693	-0.00640578	0	13278
2756	16.8604	2.12488	0.0537767	-3.80996e-06	2.17722e-05	0.180977	0.0091836	-0.00768202	0	56429.9
2765	2.68455	1.35701	0.073603	7.9547e-06	-1.38742e-06	-0.0038928	-2.70803e-06	-0.00201096	0	25591.4
2767	15.1364	12.9427	0.0741864	7.22412e-05	0.000185472	-0.981667	0.0558978	-0.0751809	0	38477
2768	1.99241	1.83972	0.0647132	3.07035e-06	3.53334e-07	0.306707	-0.000528965	-0.00606673	0	31444.2
2778	12.743	5.09368	0.0521553	-7.1286e-06	0.000119442	0.551666	0.019931	-0.0368904	0	23188.9
2780	2.12991	2.2919	0.0549816	1.18069e-06	6.33887e-07	0.0526521	-0.00148753	-0.00957134	0	35862.7
2781	6.55335	7.31518	0.0682361	2.04936e-06	0.00010563	-0.399449	-0.00594086	-0.0670109	0	45743.6
2783	7.68252	2.2146	0.0720895	-1.81976e-05	2.75596e-05	-0.423175	0.000468387	-0.0124494	0	46672.7
2792	18.8258	11.5776	0.0652318	3.79835e-06	0.00019858	0.155376	0.0535599	-0.0165163	0	25512
2793	26.7378	3.82264	0.0677559	-3.31029e-06	8.48639e-06	0.0168986	0.000746764	-0.00320963	0	22971.6
2795	8.67721	1.91134	0.0580409	-1.38711e-05	1.89233e-05	-0.275105	0.00118413	-0.00969642	0	19961.1
2799	21.4478	8.33656	0.0597477	5.09363e-06	8.10691e-05	-0.40178	0.0321781	-0.00787093	0	37772.8
2803	15.931	8.25028	0.0729599	-1.36262e-05	0.000279447	0.0498527	0.0467148	-0.0434472	0	7586.89
2806	4.01872	2.06696	0.07132	9.88869e-06	2.24776e-05	-0.185202	-0.00208474	-0.00736931	0	44853.6
2807	17.942	9.49643	0.0627087	-2.96162e-05	0.000216899	0.222421	0.0533637	-0.0281607	0	55056.4
2808	2.11135	2.94355	0.0635964	1.05056e-05	9.43157e-06	0.0287715	-0.00236288	-0.0135893	0	48378.6
2811	15.9306	10.9525	0.0715724	3.06777e-05	0.000184588	0.863111	0.0636381	-0.0544084	0	11913.9
2812	1.28125	12.9433	0.0743766	4.0503e-06	0.000267257	-0.141781	-0.00191074	-0.0291347	0	32380.1
2813	4.88749	8.31868	0.0657386	2.36145e-06	3.49212e-05	0.063348	-0.0124499	-0.0618358	0	53795.8
2814	3.20163	7.0568	0.0693158	-9.20667e-06	0.00015686	0.0570968	-0.00824588	-0.0416439	0	51226
2816	26.7249	6.63737	0.0573217	-6.85661e-07	8.7624e-06	-0.475885	0.00188328	-0.000573361	0	20093
2819	22.3199	3.70077	0.0743753	8.12368e-06	3.41215e-05	0.0333819	0.0122051	-0.00542981	0	15795.8
2820	7.55951	3.06054	0.055841	-1.2948e-05	3.48583e-05	-0.0759771	-0.00044638	-0.0197101	0	60941
2821	24.2046	8.89902	0.0537564	1.0074e-05	-6.10414e-05	-0.0150383	0.0159841	0.00262527	0	40719.8
2823	19.38	3.97616	0.0661366	-5.36444e-05	0.0001699	0.0543064	0.0197457	-0.0101501	0	37445
2824	19.9429	11.4067	0.0725433	-7.5034e-06	5.35197e-05	0.0177883	0.0505355	-0.00846174	0	16091.7
2825	16.9068	4.50708	0.0587488	-2.44398e-05	0.000120542	-0.2152	0.0244322	-0.017519	0	24576.9
2826	9.77666	11.258	0.0607091	1.26433e-05	0.000204982	-1.14813	0.00356343	-0.151187	0	116797
2829	5.66488	4.75752	0.0526746	2.07117e-07	7.24748e-05	-0.329482	-0.00461279	-0.0356988	0	40473.5
2831	3.36719	11.6567	0.0654868	5.45645e-06	0.000165636	-0.149958	-0.0146847	-0.0520194	0	24339.4
2832	20.2967	4.95088	0.0675012	-1.98695e-05	0.00010896	0.118946	0.0230804	-0.0113729	0	21950.8
2837	16.0554	9.00914	0.0510034	-1.05656e-05	0.000276016	0.0261667	0.0497628	-0.0458288	0	75554.6
2838	24.0836	1.37238	0.0536185	-3.71156e-05	6.97802e-06	0.028587	0.00129917	-0.000732156	0	24311.8
2839	23.3048	2.95207	0.0650763	1.48022e-05	1.00695e-05	0.00757537	0.00809823	-0.00415811	0	6665.17
2841	2.41344	12.9085	0.0594728	-3.37843e-07	0.000229206	-0.550587	-0.00948425	-0.0365536	0	54494.8
2846	14.146	13.2274	0.0731068	2.64048e-06	0.000176389	1.93264	0.0590354	-0.100994	0	132446
2847	12.2123	14.9889	0.0746318	-3.5408e-05	4.16875e-05	0.339787	0.00816346	-0.223411	0	117477
2849	8.99814	14.5708	0.0742832	2.04963e-05	8.96337e-05	0.0843672	0.000403559	-0.214635	0	160248
2850	3.40035	7.73625	0.0737727	-1.34272e-05	0.000208784	-0.303979	-0.00903455	-0.0460208	0	61889.4
2853	16.0498	1.04527	0.0628026	-5.25381e-07	2.20143e-06	-0.208998	0.000683625	-0.000369318	0	21645.2
2857	20.9527	9.13916	0.0748862	2.29212e-05	7.4619e-05	-0.215417	0.037561	-0.00798352	0	34320.4
2859	3.86636	12.7585	0.0649238	1.07153e-05	0.000205543	-0.45342	-0.0180969	-0.0561388	0	34443
2860	8.0096	5.14551	0.0671221	1.45868e-05	0.00011473	0.116847	-0.00150901	-0.0489323	0	12570.8
2862	11.8162	12.4828	0.059878	-1.89955e-06	0.000156155	1.68608	0.0173792	-0.164288	0	78519.8
2863	21.6501	10.2823	0.0734198	5.74224e-06	9.55877e-05	-0.0426309	0.0407107	-0.00449555	0	2579.25
2866	7.5836	11.5611	0.0538422	-1.22525e-05	0.000111176	-0.31094	-0.00787276	-0.143613	0	132904
2867	2.64798	13.4404	0.0702486	1.10275e-05	0.000251732	-0.301058	-0.0103616	-0.0351636	0	15509.5
2868	10.6959	8.98281	0.0644821	-1.13454e-05	0.000166012	-0.126202	0.0163887	-0.101164	0	68168.4
2872	17.1061	12.9929	0.0667479	6.61337e-05	0.00021354	0.776704	0.0547259	-0.0355632	0	9780.55
2875	20.089	1.4046	0.0556815	-2.8797e-05	1.0621e-06	-0.545612	0.00274704	-0.00152193	0	31973.6
2876	5.0137	5.278	0.0547601	-6.01866e-06	7.68148e-05	-0.408714	-0.00714304	-0.0384604	0	18765.1
2877	25.6897	5.28978	0.0514214	-9.19864e-06	-6.8949e-06	0.0368512	0.0058156	-0.00352254	0	46996.9
2878	25.26	4.63507	0.0598194	-2.65875e-05	-5.81479e-05	-0.0811558	0.00611448	-0.00400422	0	39908
2879	9.22813	4.98586	0.0590985	2.59025e-06	0.000101661	-0.148141	0.00526298	-0.0469303	0	83654.4
2887	20.8014	5.06103	0.0562426	-2.33303e-05	8.4097e-05	-0.172284	0.0220508	-0.00945506	0	33292.6
2888	20.4851	10.2243	0.0692763	1.18893e-05	7.05243e-05	-0.0359403	0.0471882	-0.00710552	0	11437.3
2892	16.2186	10.4697	0.0743418	2.5812e-05	0.000208768	0.618041	0.0578476	-0.0496611	0	30420.4
2894	16.9063	12.6918	0.0545313	7.64372e-05	0.000170738	0.332087	0.0576818	-0.0391962	0	29208.1
2895	9.38641	11.932	0.0632702	1.50997e-05	0.000154232	0.358721	-0.00103756	-0.160365	0	18691.5
2896	21.4022	5.44855	0.0523499	-2.37239e-05	7.73421e-05	-0.00268707	0.0210841	-0.00880877	0	18307.5
2897	5.135	1.21593	0.0704047	2.2744e-07	4.57343e-06	0.0811343	6.73441e-05	-0.00107777	0	45108.3
2901	22.378	4.61081	0.0723136	2.03909e-06	3.53659e-05	-0.0526293	0.0155623	-0.00655568	0	19384.4
2902	5.335	6.01381	0.0630612	-2.21771e-07	7.39178e-05	0.0110994	-0.0074291	-0.0449909	0	74548.5
2906	15.5779	4.73958	0.068947	-2.2737e-05	0.000136855	0.085686	0.0254785	-0.0242907	0	23961.1
2910	1.88431	1.75857	0.0604401	2.9125e-06	1.96836e-06	0.0612461	-9.71228e-05	-0.00541084	0	51456.9
2911	14.3231	2.53425	0.0522045	-2.66518e-05	5.31918e-05	0.236422	0.00965411	-0.00993846	0	55974.6
2912	18.6944	6.22605	0.0535535	-5.6752e-05	0.000146225	0.0441776	0.0322766	-0.0178497	0	21701.1
2920	13.836	12.7545	0.0592384	1.46536e-05	0.000211104	0.613442	0.050914	-0.107264	0	53327
2923	13.2405	13.7486	0.0623349	-1.53663e-05	0.000181192	1.19652	0.0584831	-0.131521	0	70098.4
2924	5.59268	3.28576	0.0735957	-5.2266e-06	3.89486e-05	-0.218859	-0.00422239	-0.020121	0	16333
2925	16.0975	3.06652	0.0581516	-1.03543e-05	6.57974e-05	-0.502796	0.0153654	-0.0116682	0	20575.6
2926	8.12113	11.6759	0.0622085	4.58953e-06	0.000140396	-0.203882	-0.00563033	-0.152202	0	87324.6
2927	8.42636	12.6257	0.0544523	-4.72711e-07	0.000118445	0.545088	-0.00482127	-0.169503	0	85439.7
2928	9.96093	12.54	0.0659661	3.81706e-05	0.000115675	-0.729428	0.00317766	-0.178902	0	186805
2931	6.16265	12.5678	0.0641105	-1.87603e-05	9.53565e-05	-3.40785	-0.0143965	-0.129892	0	113031
2933	19.4295	1.7243	0.0538243	-1.52069e-05	1.58594e-05	-0.244001	0.00674368	-0.00370321	0	20027.1
2934	5.34589	9.81462	0.058369	-1.50672e-06	0.000167518	-0.925936	-0.015823	-0.078225	0	64197.3
2938	2.9368	11.733	0.0513378	-6.78413e-07	0.00028847	-0.755451	-0.0124551	-0.0482957	0	50273.6
2941	6.12791	8.61072	0.0560774	-1.03286e-06	7.4736e-05	-0.049757	-0.0119847	-0.0791566	0	76524.8
2942	8.27908	14.1473	0.0508717	1.66844e-05	8.43087e-05	-1.34338	-0.000215474	-0.199028	0	70638.3
2943	24.5823	1.75473	0.0702605	-2.75482e-05	3.43482e-06	0.1256	0.00223487	-0.00153341	0	23593.7
2944	17.9616	8.62985	0.0725303	-1.02427e-05	0.000161537	-0.202917	0.0478555	-0.026294	0	36174.4
2948	20.8858	3.56032	0.0577312	-1.18397e-05	5.17905e-05	-0.115539	0.0151057	-0.0067118	0	24027.8
2949	18.3795	9.71701	0.0692693	-2.6852e-05	0.000244393	-0.0252906	0.0530531	-0.022491	0	43545
2950	23.4529	5.59384	0.0709792	-2.67437e-05	6.71973e-05	-0.0602263	0.0149989	-0.00516878	0	22227.7
2951	8.51386	15.5886	0.0515405	3.09164e-07	0.000108392	0.160776	0.00118371	-0.228693	0	77993.5
2956	4.07778	2.35333	0.0598534	4.3304e-06	2.08119e-05	-0.119831	-0.00258051	-0.0100678	0	40662.1
2961	20.9307	1.08842	0.0506925	-1.68483e-05	-2.48333e-06	-0.110161	0.000876916	-2.75473e-05	0	15393.3
2962	19.3784	6.99235	0.0655806	-5.62226e-05	0.000160759	-0.0399138	0.0360658	-0.0159955	0	42220.6
2963	10.8456	11.6134	0.051657	1.8538e-05	0.000150444	1.4986	0.0127311	-0.158575	0	61262.8
2964	11.9533	14.0759	0.0683598	1.96651e-05	8.40473e-05	-0.0672702	0.0112793	-0.205634	0	134366
2967	5.93304	1.68436	0.0522099	-5.75261e-08	2.32774e-05	-0.122294	-0.000773696	-0.00741416	0	54177.8
2969	11.3468	6.77162	0.0608028	-9.54845e-06	6.26737e-05	0.142673	0.0198216	-0.0647844	0	26331.5
2972	3.44212	4.61853	0.0592143	-9.47087e-06	4.35693e-05	-0.165765	-0.00488088	-0.0272528	0	54998.4
2973	22.3715	3.58024	0.0569134	7.45586e-06	3.32213e-05	-0.165691	0.0117323	-0.00549113	0	11523.5
2981	18.1155	1.79534	0.0627607	2.50381e-07	1.74645e-05	-0.57686	0.00840929	-0.00469284	0	24885
2982	4.71404	13.9628	0.0673547	3.40515e-05	0.000243098	-0.765266	-0.021868	-0.0638569	0	6831.38
2984	8.92239	1.89708	0.0616494	-1.52098e-05	2.62905e-05	0.0354103	0.00139138	-0.00987226	0	43739.8
2985	10.8176	12.5691	0.071635	2.86724e-05	0.000104337	-0.220204	0.00849771	-0.178364	0	132118
2990	18.9871	7.72052	0.0561108	-6.2161e-05	0.000180575	0.527487	0.0399078	-0.0172865	0	20810
2995	15.0868	5.56896	0.0725077	-1.56447e-05	0.000192087	-0.249402	0.0291408	-0.0322726	0	49762.4
2996	13.1832	3.51632	0.0503964	-8.93916e-06	7.26968e-05	-0.250466	0.0151526	-0.0203674	0	40772.8
3001	9.13013	7.97681	0.0631593	2.05622e-07	0.000189058	-0.300519	0.00457831	-0.0879765	0	79063.6
3006	6.26871	4.52356	0.0707038	-4.63366e-07	6.34409e-05	-0.108821	-0.0047816	-0.0353552	0	84527.5
3009	5.02163	5.85555	0.0601772	-3.37926e-06	8.11153e-05	0.483011	-0.00600617	-0.0422449	0	40676.5
3010	6.08062	8.94732	0.0713026	-6.90904e-06	8.24148e-05	0.451686	-0.014225	-0.082186	0	76202.1
3012	17.2375	1.53304	0.0725718	3.59654e-07	4.79146e-06	0.0990845	0.00529336	-0.00265162	0	50723.2
3016	21.3478	2.10318	0.0572148	5.6392e-06	2.42538e-05	-0.337201	0.00678601	-0.0035048	0	11720.9
3017	14.8549	15.2831	0.0543679	-3.4091e-06	5.63346e-05	1.3549	0.0265072	-0.0810215	0	4261.95
3022	20.5843	9.46504	0.0685965	1.3968e-05	7.50592e-05	-0.00124523	0.0404869	-0.0084268	0	13859.9
3025	9.61998	3.20974	0.0628959	-2.67257e-05	3.23113e-05	-0.294694	0.00559201	-0.0242333	0	68811.1
3027	6.28446	14.1169	0.0614593	1.31136e-05	0.000111832	-0.263143	-0.0111405	-0.162935	0	154396
3028	2.05393	1.71701	0.0730635	5.2666e-06	-2.10697e-06	0.00599151	-0.000375297	-0.00546826	0	67623.6
3029	1.81196	6.59563	0.0607643	-6.66755e-06	8.2207e-05	0.0668366	-0.00350098	-0.0342558	0	30889.7
3030	18.5235	8.15705	0.0731293	-1.78512e-05	0.000129638	-0.292441	0.0443911	-0.0215119	0	43022.5
3035	20.8125	7.49165	0.0698415	-5.87331e-06	0.000105303	-0.00205376	0.0313749	-0.0107516	0	43113.5
3036	26.7932	9.19548	0.057968	1.19073e-06	1.37161e-05	0.0325327	0.000831462	0.0093111	0	16699.3
3038	18.1769	10.8523	0.0599919	8.03755e-06	0.000274809	0.159992	0.0529225	-0.0235689	0	42310.9
3039	4.70839	8.86658	0.0562554	-3.487e-06	8.71887e-05	-0.145075	-0.0122965	-0.0620117	0	61330.1
3040	2.27339	2.82524	0.0607019	8.584e-06	5.10992e-06	0.128392	-0.00161555	-0.0128158	0	65472.2
3041	19.7308	9.27837	0.0651982	-2.60343e-06	9.82874e-05	0.153028	0.0444426	-0.013955	0	8471.29
3050	15.0244	9.97494	0.0632713	-1.07857e-05	0.000212855	0.394563	0.0530526	-0.0644983	0	35989.8
3051	7.90944	9.27827	0.0701557	1.27512e-05	0.000199752	0.283245	-0.00732281	-0.104968	0	61866.2
3055	10.3966	5.78805	0.0708135	-1.98819e-05	7.43868e-05	-0.728854	0.010994	-0.0524904	0	58642.3
3057	12.63	8.58708	0.0654543	-1.12074e-05	0.000112332	-0.378204	0.0320753	-0.0809596	0	58360.6
3059	1.6997	9.34857	0.0747659	6.43583e-06	0.000255853	0.0293124	-0.0035144	-0.0416562	0	70324.2
3060	10.1522	4.81073	0.0610943	-6.89774e-06	6.38299e-05	1.18744	0.0104463	-0.0388276	0	30176.3
3064	22.1743	4.83041	0.0555716	-2.56225e-06	3.64245e-05	0.199735	0.0165969	-0.00694419	0	37469.9
3065	12.908	2.1054	0.0566699	-1.17961e-05	3.04023e-05	-0.0797491	0.00606476	-0.0102481	0	25141.4
3066	17.7782	3.43339	0.0564604	-2.72535e-06	9.50218e-05	-0.0403022	0.0184543	-0.0113126	0	38842.7
3070	1.68795	4.85873	0.0659279	-9.64295e-06	6.05962e-05	0.0262094	-0.00168441	-0.0248333	0	33241.5
3071	2.42337	2.14546	0.0690315	3.34234e-06	6.87622e-07	0.146108	-0.00150489	-0.00851995	0	82242.5
3072	3.009	1.00566	0.0612464	2.07819e-07	1.34451e-07	0.0980535	0.000161319	-0.000716983	0	19534.4
3073	1.07982	14.2722	0.0699138	-6.89099e-07	0.000336723	0.0734149	-0.000351624	-0.0195068	0	8439.14
3074	4.57786	5.31627	0.0653068	-1.30427e-05	8.43392e-05	-0.112013	-0.00769178	-0.0377902	0	18174.5
3075	10.5807	12.1432	0.0556673	3.47302e-05	0.00013509	0.579465	0.012438	-0.172425	0	167320
3077	17.7149	3.17943	0.0721928	-2.91906e-06	7.50794e-05	-0.13692	0.0146578	-0.00980806	0	8678.03
3078	10.5215	1.89777	0.0589042	-7.11411e-06	8.62079e-06	-0.525908	0.00281576	-0.00912201	0	123034
3079	18.6483	12.5313	0.0591548	0.000100441	0.000309725	0.1758	0.0516699	-0.0163424	0	4215.02
3082	26.208	6.90951	0.058752	-1.256e-06	2.42131e-05	0.144846	0.00416743	-0.000249405	0	22838.3
3084	12.6546	10.8539	0.073869	-1.26605e-06	0.000163842	0.00364872	0.0409786	-0.114672	0	75602.2
3085	15.2964	5.47543	0.0583086	-2.29927e-05	0.000192501	0.00918576	0.0286059	-0.0299101	0	36087.1
3086	10.4885	14.4108	0.0570635	9.62517e-06	7.40465e-05	-0.070169	0.00415229	-0.217129	0	248639
3088	17.8755	4.66214	0.0562998	-1.45547e-05	0.000129629	0.0100811	0.0241721	-0.0164145	0	65568.8
3091	20.8009	1.57787	0.062792	-2.83178e-05	3.10245e-06	-0.1068	0.00350819	-0.00173996	0	20212.4
3096	3.00462	4.54184	0.0610521	-9.52675e-06	4.60145e-05	-0.246316	-0.0043985	-0.0256432	0	37626.8
3098	1.53946	5.94339	0.0564076	-1.09003e-06	5.50883e-05	-0.140028	-0.0016498	-0.030326	0	49128.8
3108	13.5142	4.9514	0.0581297	-4.18454e-06	0.000144114	-0.244759	0.0218461	-0.0335566	0	62765.6
3110	13.2428	14.8356	0.0749467	5.63006e-07	0.000169921	3.17768	0.0315671	-0.148562	0	95084.4
3112	18.0834	4.63503	0.0534668	-4.40479e-06	0.00010059	-0.0432167	0.0230228	-0.0148531	0	26716.1
3113	12.7452	6.08187	0.0559667	-7.80924e-06	0.000155734	0.26396	0.0282233	-0.0485776	0	36034
3114	12.7966	3.17749	0.0659946	-6.06305e-06	5.22734e-05	-0.375755	0.0124426	-0.018227	0	94339
3117	25.4222	9.02394	0.062464	2.57406e-06	5.10332e-07	0.74543	0.00950749	0.00681235	0	28738.2
3124	25.2008	3.56002	0.0556405	-1.69235e-05	-4.90158e-05	0.0700824	0.00493853	-0.00378816	0	17744.4
3130	19.9168	5.69889	0.0736057	-3.11778e-05	0.000119083	-0.281072	0.0266676	-0.0130953	0	20497.1
3131	3.95856	3.93937	0.0643298	2.38282e-06	3.98853e-05	-0.0665058	-0.00406917	-0.0234149	0	89760.4
3133	15.8312	12.2947	0.0671208	4.09454e-05	0.000148605	0.480037	0.0600238	-0.0605509	0	49410.2
3134	15.2018	9.4981	0.0553579	-2.14336e-05	0.000223677	0.897682	0.0535788	-0.0585619	0	51575.5
3135	8.47335	5.91404	0.0682974	1.72829e-05	0.000137106	-0.113387	-0.000257875	-0.0554778	0	32300.1
3136	23.4216	6.34266	0.0723996	-1.01006e-05	5.8461e-05	0.137101	0.0172143	-0.00542083	0	17223.7
3137	6.71092	9.80307	0.0568092	-1.61396e-05	0.000105541	-1.43962	-0.0113966	-0.0998112	0	27501.7
3139	18.3082	10.8373	0.0725609	4.20031e-06	0.000268171	0.484075	0.0527931	-0.0220606	0	16441.9
3142	12.9802	10.9037	0.0707686	-1.81894e-05	0.000223821	0.897132	0.0436826	-0.10757	0	67049.9
3144	6.02811	11.7942	0.0512387	-1.77877e-05	0.00011846	-0.371085	-0.0193399	-0.109643	0	29219.9
3145	10.085	9.63967	0.0503903	6.97292e-06	0.000257866	0.520941	0.00897219	-0.11741	0	28000.9
3147	21.357	6.97493	0.0680382	-8.78795e-06	9.25532e-05	-0.157255	0.0273727	-0.00913536	0	35165.6
3152	14.0245	7.90311	0.0672696	-5.4339e-06	0.000200963	-0.0707156	0.0391161	-0.0591233	0	47812.2
3157	20.1081	9.66314	0.0542418	4.52939e-06	9.13246e-05	-0.608326	0.0441268	-0.010651	0	61198.3
3158	2.95278	6.9528	0.065434	-8.75745e-06	0.000131139	-0.641372	-0.0077444	-0.0395312	0	47789.6
3161	7.85028	12.4498	0.0525587	-4.53874e-06	0.000110504	-0.980991	-0.00756132	-0.162271	0	177112
3162	7.52565	7.90694	0.074475	-5.97758e-06	0.00015656	-0.0883109	-0.00603528	-0.0812015	0	89421.6
3163	11.771	4.24766	0.0502385	-4.069e-06	6.42324e-05	-0.0155642	0.0128383	-0.032183	0	81308
3165	6.9688	1.27431	0.0736609	-2.58273e-06	1.47927e-05	-0.185548	-0.00098179	-0.0031833	0	53904.6
3167	12.4763	12.6379	0.0705802	-1.29707e-06	0.000229033	1.37708	0.0210283	-0.149859	0	112783
3168	7.64475	4.79102	0.0664767	1.45466e-05	0.000104686	-0.188103	-0.00161677	-0.0426196	0	9884.75
3169	11.7147	13.0375	0.0568346	-7.272e-07	0.000161554	0.692176	0.011054	-0.177488	0	117049
3170	23.3924	5.26699	0.073335	-3.3346e-05	6.71307e-05	0.0166311	0.0143012	-0.00530777	0	8650.6
3173	4.7649	3.20761	0.0647473	-6.20516e-07	3.37971e-05	0.067173	-0.00395219	-0.0180056	0	60653.1
3175	13.9199	15.4738	0.0511296	1.44869e-05	0.000132443	2.71192	0.0215402	-0.125192	0	37397.8
3176	1.67508	12.4258	0.0748098	-3.29383e-06	0.00023072	-0.0173842	-0.00495421	-0.0353957	0	45674.6
3178	15.503	10.6521	0.0564615	1.44884e-05	0.000174145	0.274758	0.0574488	-0.0595158	0	65067.1
3181	12.7684	8.79772	0.0669422	-9.04094e-06	0.000116631	-0.029406	0.0347361	-0.0836159	0	12080.5
3182	16.3638	5.79202	0.0664294	-5.51884e-05	0.000175282	-0.277111	0.0313111	-0.026738	0	28070.4
3185	10.4617	1.78374	0.0707683	-7.45043e-06	8.19628e-06	-0.282131	0.00200997	-0.00774459	0	84692.7
3186	17.5005	4.78871	0.0592273	-2.45864e-05	0.000137016	-0.227272	0.0265712	-0.0178078	0	13765
3187	1.15933	3.70649	0.0637969	4.01198e-06	2.05846e-05	-0.0975673	-0.00045626	-0.0187805	0	84189
3190	14.3238	2.76286	0.0739007	-2.76916e-05	6.61183e-05	-0.349384	0.0106997	-0.0113281	0	52045.1
3191	3.19649	4.8731	0.0647713	-1.34233e-05	5.47595e-05	-0.175431	-0.00483355	-0.027793	0	41455.5
3193	16.297	14.1928	0.0564443	4.41204e-05	0.000138739	1.05227	0.0437688	-0.046757	0	6821.32
3195	1.08596	13.8899	0.0633375	2.61831e-07	0.00032807	-0.182728	-0.000511838	-0.0221977	0	12887.9
3198	1.80997	5.05668	0.0569976	-8.71582e-06	4.76034e-05	0.178542	-0.00169435	-0.026206	0	30302.4
3200	8.31178	5.62555	0.0537852	1.31311e-05	0.000130663	0.232534	0.000751444	-0.0550662	0	27212.9
3201	19.8301	1.92026	0.058153	-1.5261e-05	2.07858e-05	-0.24135	0.00822048	-0.00344677	0	14466.9
3202	16.4605	10.4178	0.0599108	2.16143e-05	0.000224031	-0.363968	0.0579011	-0.0448139	0	76789.5
3204	16.7529	11.3978	0.0569321	2.81706e-05	0.000188463	0.852272	0.0570151	-0.0416693	0	113663
3206	15.9098	14.135	0.0699621	4.3133e-05	0.000111653	1.02442	0.0446688	-0.0557654	0	15803.7
3209	3.87719	5.88936	0.058019	-2.2788e-05	9.21889e-05	-0.200652	-0.00773975	-0.0375063	0	26032.7
3215	3.50546	3.87259	0.07227	1.03333e-06	2.89669e-05	-0.347834	-0.00329732	-0.0210203	0	44129.7
3217	18.7222	6.32723	0.0515913	-5.82566e-05	0.000147272	-0.312946	0.0326831	-0.0181106	0	38787.3
3218	2.35488	12.6087	0.0622398	-3.63091e-06	0.000213335	-0.0198068	-0.00992638	-0.0378742	0	35753.7
3220	11.554	7.25977	0.0719879	-9.23895e-06	7.20141e-05	0.48246	0.0228228	-0.073233	0	72229.8
3221	3.82663	1.92751	0.0633541	1.04723e-05	1.53357e-05	0.120703	-0.00160845	-0.00701926	0	52051.7
3225	4.67752	9.55628	0.0647385	3.92163e-06	0.000160786	-0.0257448	-0.0141328	-0.0648638	0	81334
3226	14.6647	6.34889	0.0597902	-8.35508e-06	0.00018373	0.434291	0.0341936	-0.0389554	0	48485.8
3227	17.9312	12.0303	0.0616991	5.72606e-05	0.000229811	-0.0020437	0.054119	-0.0253928	0	40853.2
3229	12.7695	15.0075	0.0737187	7.27856e-06	0.000155515	-0.0154502	0.00886248	-0.220185	0	129533
3231	13.9028	13.9418	0.0732564	-4.22366e-06	0.000138777	1.46557	0.0548057	-0.115844	0	67233.8
3234	10.088	2.03224	0.0552365	-1.1717e-05	1.44909e-05	-0.541568	0.00310471	-0.00997026	0	54589.2
3235	3.55181	4.08413	0.0531706	1.6946e-06	3.1281e-05	0.771912	-0.00387542	-0.0241243	0	49833.2
3237	26.7978	6.09458	0.0670084	-1.49183e-06	1.62585e-06	0.21809	0.00109556	-0.00192475	0	31893.4
3238	6.70068	10.8557	0.0669004	5.05959e-08	0.000100963	-0.990809	-0.0154062	-0.112659	0	34955.1
3239	12.0344	9.0258	0.0711515	-1.92584e-05	6.83628e-05	2.30198	0.0300114	-0.09158	0	39647.3
3252	22.5377	5.17665	0.052437	-6.45656e-06	4.88316e-05	0.0495674	0.0168922	-0.00707685	0	25583
3253	24.4406	2.41623	0.059406	-5.20859e-06	-8.54021e-06	-0.142974	0.00412971	-0.00282537	0	24755.8
3254	4.05786	5.62269	0.0555112	-1.90355e-05	8.58264e-05	0.0292662	-0.00685346	-0.035078	0	54323.3
3259	22.4752	4.15394	0.0595493	2.06531e-06	3.2919e-05	-0.154483	0.0137415	-0.00585415	0	22637.8
3260	15.6868	10.6891	0.0657183	1.49974e-05	0.000180441	-0.0611468	0.0583323	-0.0568017	0	50858.7
3261	17.607	8.43979	0.053464	-1.7062e-05	0.000182129	0.0669249	0.046444	-0.0277861	0	12382
3264	1.36829	12.747	0.0650775	3.57825e-06	0.000252446	0.0503097	-0.00286293	-0.0310462	0	52268
3266	9.33432	12.8547	0.0632912	2.50077e-05	8.65576e-05	0.506612	-0.00159964	-0.181909	0	64980.6
3269	7.1999	3.66931	0.0682209	-3.0928e-06	4.71981e-05	0.175508	-0.0013149	-0.0285558	0	48353.7
3270	17.9139	3.72785	0.062841	3.53233e-06	0.00012521	-0.0183876	0.0213767	-0.0136072	0	23836.2
3272	25.1591	6.02272	0.0704268	3.19972e-06	-1.01236e-05	0.378296	0.00910982	-0.00290222	0	21268.3
3274	17.8032	9.29663	0.0702767	-3.13351e-05	0.000244428	0.185858	0.0510139	-0.0286471	0	15277.2
3275	17.5843	5.05268	0.0728111	-3.33623e-05	0.000135885	-0.0454636	0.0277999	-0.0185402	0	41801.2
3276	5.44181	2.28205	0.0612539	-2.94338e-06	4.38005e-05	0.182983	-0.00235197	-0.0120377	0	59772.8
3277	25.8942	8.66697	0.0664835	1.96711e-05	1.29294e-05	0.00493089	0.00700882	0.00675903	0	25091.1
3278	6.59218	11.3203	0.0629261	-4.4784e-08	0.000130171	-0.831298	-0.0146795	-0.118147	0	115918
3279	26.9067	9.95542	0.0565539	-1.47363e-06	3.45041e-05	-0.0615176	0.000547142	0.011928	0	16992.8
3285	2.26132	12.52	0.0671179	-7.048e-06	0.000205171	0.0395176	-0.00883005	-0.0384535	0	38948.9
3286	20.4475	4.77186	0.0504195	-1.85185e-05	9.64907e-05	-0.0619507	0.0216141	-0.0096412	0	33112.3
3287	3.15076	13.418	0.0630361	1.10142e-05	0.000244695	0.151358	-0.0129667	-0.0412112	0	21305.2
3289	10.7634	3.60604	0.0611415	-9.57663e-06	3.99881e-05	-0.100101	0.00764206	-0.0267641	0	61044.6
3290	11.326	7.89478	0.0618765	-5.4783e-06	7.40725e-05	-0.302189	0.021411	-0.0816983	0	88983.4
3291	3.14263	11.1825	0.0560811	-8.95788e-07	0.000194798	-0.301214	-0.0124268	-0.0502317	0	20272.3
3292	11.6797	7.26713	0.0541862	-5.85725e-06	7.76751e-05	0.580694	0.0226384	-0.0719731	0	75418.4
3293	20.2316	8.03562	0.0685124	-2.06019e-05	0.000142496	0.050743	0.0368588	-0.0122536	0	17702.8
3300	21.2315	7.15413	0.054034	-9.58349e-06	8.84767e-05	0.122034	0.0284129	-0.00954625	0	30063.2
3301	15.7634	6.18264	0.0687646	-3.55456e-05	0.000202535	-0.619297	0.0344853	-0.0316201	0	28165.1
3305	19.7415	6.53695	0.0532526	-3.24444e-05	0.000124821	-0.450108	0.0324572	-0.0155884	0	25933.8
3306	19.6824	7.14738	0.0532871	-4.39292e-05	0.000152521	-0.151023	0.034517	-0.0138056	0	11811.3
3307	12.0867	2.41625	0.0660133	-5.50481e-06	1.02843e-05	0.117513	0.0074131	-0.0107943	0	77976.8
3310	19.1233	2.08703	0.0576962	-6.43903e-06	4.21327e-05	0.052692	0.00887095	-0.00474423	0	22904.7
3311	14.9669	1.99005	0.055028	-2.56844e-05	2.81551e-05	-0.109779	0.00699319	-0.00689332	0	46178.3
3313	9.36723	7.48575	0.0514451	-5.45733e-06	0.000182631	-0.674604	0.00803203	-0.0815008	0	25738.4
3318	24.6675	8.21304	0.0585264	9.60213e-06	-4.63694e-05	0.364459	0.0145258	0.00206734	0	5858.61
3323	17.6323	5.19302	0.0707411	-4.06797e-05	0.000138423	-0.211116	0.0277778	-0.0193098	0	38873.3
3326	11.8207	11.1892	0.0535826	7.39237e-06	0.000118937	2.69453	0.0294536	-0.136798	0	22534.6
3327	11.5071	4.81781	0.0719059	-1.68745e-05	7.97219e-05	-0.192894	0.0139947	-0.038925	0	84397.6
3328	4.85808	12.783	0.0725419	3.06905e-06	0.000197407	-0.321534	-0.0214874	-0.0772192	0	42893.1
3329	1.60347	9.57478	0.0716189	4.21728e-06	0.000261233	0.231477	-0.00283077	-0.0418399	0	36582
3330	13.8982	14.0847	0.0698045	2.98034e-07	0.000139005	1.48385	0.0511431	-0.115909	1	23097.1
3331	14.0421	6.53622	0.0672284	-1.26536e-05	0.000204329	0.257181	0.0334482	-0.0454039	0	64029.8
3332	1.77068	1.42682	0.0650462	5.09288e-06	3.34966e-07	-0.0383332	-0.00077729	-0.00349409	0	41569.3
3334	18.9521	7.96147	0.0669122	-3.12818e-05	0.000130667	0.684987	0.0417323	-0.0193505	0	39521.6
3336	1.75657	2.82467	0.0629907	7.55789e-06	2.15317e-06	0.107481	-0.00145825	-0.0127893	0	63393.6
3337	19.1282	10.8769	0.0644652	1.25537e-07	0.000165288	0.207455	0.0492125	-0.0150543	0	36042.8
3340	8.02912	8.57972	0.072213	-1.52537e-06	0.000201818	0.26647	-0.00465079	-0.0942743	0	49482.8
3342	13.709	13.2535	0.0593633	-3.01369e-06	0.000176189	0.0205342	0.0578299	-0.117093	0	67488.8
3344	1.70579	5.76235	0.0620182	-1.81013e-05	6.46235e-05	0.0403894	-0.00216597	-0.0304991	0	34121.1
3346	5.97171	15.6909	0.069747	2.40169e-05	0.000171215	-1.95234	-0.00185813	-0.12624	0	133482
3352	20.5086	7.10291	0.0567604	-1.57697e-05	0.000110941	-0.00849265	0.0305026	-0.012149	0	32013.4
3355	12.9662	5.98655	0.0690706	-5.33034e-06	0.000164868	-0.338484	0.0285525	-0.0474055	0	112617
3356	4.03797	15.0293	0.0708145	3.92227e-05	0.000289283	-0.782327	-0.0095676	-0.0429324	0	26373
3358	1.63389	12.9126	0.0526909	3.34592e-06	0.000267721	-0.360604	-0.00385279	-0.0321247	0	27459.1
3359	9.65494	14.7268	0.0554859	2.40995e-05	6.89432e-05	-1.41679	0.000348927	-0.2251	0	185079
3364	3.7911	13.1176	0.0500384	3.27927e-05	0.000229674	-0.370063	-0.0165336	-0.0517584	0	35465.3
3371	25.8519	1.709	0.0549103	-1.61133e-05	-1.782e-06	-0.0186477	0.00100195	-0.00135857	0	8093.97
3372	22.1355	7.46532	0.0728244	7.89892e-06	0.000101098	-0.0248772	0.0255826	-0.00667186	0	35782.2
3377	20.4908	2.60625	0.0545558	-3.77582e-06	6.64083e-05	-0.114642	0.0105232	-0.00457624	0	45683.7
3380	11.2303	5.09526	0.0616241	-2.32956e-05	8.16398e-05	-0.91173	0.014524	-0.0438224	0	19443.1
3384	26.9418	4.13261	0.07264	-2.15292e-06	-1.29058e-06	-0.0627521	0.000143386	-0.00307942	0	8891.12
3390	12.9614	3.48707	0.0502051	-5.8339e-06	6.62039e-05	-0.0336958	0.0137932	-0.0203523	0	63321.9
3391	1.36614	6.5009	0.0611443	1.53736e-06	7.46481e-05	0.183455	-0.00140846	-0.0328227	0	38458.5
3392	16.714	13.3586	0.068448	4.16233e-05	0.00016008	0.663012	0.0508388	-0.0415361	0	27100.5
3397	7.05587	5.74192	0.0568593	1.18916e-06	9.18915e-05	-0.526623	-0.00384741	-0.0524655	0	47003.1
3401	23.1838	9.2859	0.0719192	5.35302e-05	0.000115947	0.328038	0.0240256	0.00146583	0	37438.6
3406	2.1455	8.17722	0.0548213	-4.44086e-06	0.000171176	-0.182923	-0.00574344	-0.0408157	0	49511.6
3408	9.10216	7.21392	0.0588429	-4.85266e-06	0.000169865	-0.495405	0.00415861	-0.0751543	0	127111
3410	9.51544	5.81088	0.0621857	6.21892e-06	0.000153271	0.681436	0.00538128	-0.0549958	0	42802.6
3411	15.2077	15.0475	0.0503076	-7.18968e-06	5.27797e-05	1.49998	0.0300882	-0.071701	0	13791.5
3412	16.6935	6.73161	0.0596516	-3.22651e-05	0.00018789	0.141333	0.0383602	-0.0302967	0	51179.5
3415	17.1474	11.5307	0.0634813	2.55645e-05	0.00019283	0.73403	0.0554583	-0.0361512	0	22182.7
3416	1.28734	13.9574	0.0544052	-1.09518e-06	0.000335936	-0.373991	-0.00162284	-0.0220366	0	21214.2
3420	12.2622	3.62217	0.0520516	-8.81681e-06	5.55665e-05	0.088085	0.0131998	-0.0230039	0	65690.7
3421	16.741	9.51252	0.0534175	-2.16641e-05	0.000277559	0.296689	0.0530599	-0.0389615	0	29150.1
3423	26.9401	4.72143	0.0550982	-4.51318e-06	-4.17694e-06	0.0544205	0.000312333	-0.00323745	0	19113.4
3424	19.8996	7.09402	0.057582	-3.03648e-05	0.000143332	-0.497993	0.034315	-0.0137438	0	29156.6
3428	2.03078	3.9281	0.0576655	-3.09919e-06	2.65188e-05	-0.102413	-0.00253617	-0.0196904	0	67952.3
3429	7.6703	10.2102	0.0549191	5.15415e-06	0.000161025	-0.372643	-0.0102258	-0.117963	0	81036.3
3430	12.9461	3.77919	0.0710275	-9.82104e-06	7.3617e-05	-0.434381	0.0142728	-0.0228394	0	19886
3431	6.3908	3.79781	0.0594542	-1.492e-05	4.21588e-05	-0.515401	-0.00252672	-0.0286759	0	48610.9
3432	14.203	11.4524	0.056756	-4.94416e-06	0.000263602	0.0520019	0.0541102	-0.0870913	0	70750.1
3433	14.8493	12.9577	0.0709725	8.34978e-05	0.000194658	0.58907	0.0550506	-0.0820268	0	16366.5
3437	3.70246	4.84467	0.0698473	-1.05085e-05	5.21141e-05	0.0843709	-0.00507051	-0.028996	0	55068.5
3438	19.8653	11.9353	0.0628261	1.31547e-05	4.40619e-05	0.339324	0.0513024	-0.00838036	0	5467.46
3439	6.21105	5.98398	0.0727516	1.35403e-06	7.75657e-05	-0.743134	-0.00677743	-0.0495333	0	41352.9
3440	10.6869	2.1984	0.0538405	-3.82273e-06	5.23591e-06	-0.0624677	0.0052173	-0.0124327	0	49947.7
3444	15.8828	1.48884	0.0582642	-1.0409e-05	1.45824e-05	-0.198762	0.00414627	-0.00229594	0	49799.7
3446	9.31974	2.11544	0.064895	-2.64667e-05	1.94078e-05	-0.514495	0.00248009	-0.010706	0	63494.6
3448	17.7166	13.6591	0.0610919	5.78259e-07	0.000306357	0.523182	0.0463071	-0.0252961	0	3960.66
3449	9.23572	11.7797	0.0504037	1.16213e-05	0.000164244	0.0873283	0.000320828	-0.15909	0	119154
3452	19.7132	12.1062	0.0612493	5.95729e-05	8.41086e-05	0.424977	0.0501251	-0.00940081	3	6999.18
3458	2.83627	14.8482	0.0749872	6.05723e-06	0.000344885	-0.604418	-0.00666348	-0.0282135	0	10739
3459	18.1807	9.73527	0.0533963	-3.39739e-05	0.000239488	0.767617	0.0532346	-0.025408	0	37712.8
3463	21.9332	7.27479	0.0669808	6.75418e-07	9.46591e-05	0.166468	0.0257989	-0.00701028	0	7569.16
3469	8.89278	8.72529	0.0567459	4.55435e-06	0.000230027	0.344488	0.000513387	-0.0988912	0	50080.2
3470	3.5231	2.4329	0.0690435	7.2215e-06	1.6454e-05	0.15952	-0.00255011	-0.0108935	0	59134.1
3472	22.0067	2.16508	0.059975	2.26818e-06	1.89439e-05	-0.066829	0.00680558	-0.00392633	0	17033.9
3473	19.585	3.01979	0.0672757	2.81137e-05	-2.14072e-07	-0.202512	0.0140667	-0.00662577	0	29924.2
3474	12.1459	9.46809	0.0545295	-2.2737e-05	7.50201e-05	2.49125	0.0280598	-0.102203	0	68419.9
3476	22.4966	9.03488	0.0612791	2.04742e-05	0.000151901	-0.108804	0.0288861	-0.00301909	0	27383.1
3477	25.418	2.10066	0.0733415	-2.87545e-06	-1.71883e-05	-0.0508254	0.0021543	-0.00232976	0	14676.2
3480	18.5449	2.97103	0.0703337	-2.30665e-05	8.25588e-05	-0.31921	0.0152205	-0.00828931	0	37390.5
3481	24.7361	6.17528	0.074433	5.4188e-06	-0.000114937	-0.0613328	0.011641	-0.00269966	0	22615
3483	13.0419	4.03639	0.0611566	-6.6732e-06	9.00809e-05	0.422185	0.0156973	-0.0245624	0	70794.8
3485	8.76111	15.6929	0.0720969	0	0.000117045	-0.000233454	0	-0.235029	0	56780.8
3486	9.75107	5.23066	0.0682911	6.8164e-07	9.31208e-05	0.200602	0.00748067	-0.0475665	0	65226.2
3487	4.77129	7.31037	0.0630253	-1.76155e-05	5.94768e-05	-0.319777	-0.0107037	-0.052723	0	27923.8
3494	25.9115	5.78603	0.0709542	-1.26903e-05	1.52727e-07	-0.0521816	0.00494277	-0.00267629	0	25711.5
3495	4.15936	15.7057	0.059686	8.38761e-05	0.000275934	-0.894633	-0.000287344	-0.0409732	0	3057.53
3496	19.0347	5.14823	0.0739201	-2.69302e-05	4.68186e-05	-0.107975	0.0268768	-0.0138637	0	47757.2
3498	24.8964	3.81843	0.0719344	-1.88523e-05	-5.23488e-05	-0.133726	0.00572265	-0.00404652	0	12630.6
3507	12.199	8.08141	0.0611321	-8.40888e-06	8.51927e-05	0.46038	0.0299799	-0.0769714	0	69227.5
3509	22.7233	6.21722	0.071594	-7.33892e-06	9.69312e-05	0.175933	0.0192415	-0.00643114	0	12026.4
3510	15.6497	8.91898	0.051651	-1.04713e-05	0.000268322	0.447803	0.0486312	-0.0510241	0	60434
3511	15.9807	12.1778	0.0714373	3.16356e-05	0.00015185	0.671613	0.0583911	-0.0574146	0	27685.1
3512	2.46963	12.5658	0.0605588	-1.27047e-05	0.00022855	-0.428396	-0.0106425	-0.0390693	0	39789.2
3513	7.91697	5.49007	0.0553721	1.27783e-05	0.000124852	0.108555	-0.00155938	-0.0528607	0	107622
3514	4.86008	8.54362	0.0739106	3.10967e-08	5.89231e-05	0.151162	-0.0128805	-0.0632906	0	56907.2
3516	26.2212	5.59229	0.0628632	-6.91672e-06	-1.84991e-07	0.0731462	0.00351053	-0.0027729	0	24062.7
3518	1.49578	5.7186	0.0674583	-8.43008e-06	6.51162e-05	-0.126849	-0.00165214	-0.0291587	0	63501.8
3519	17.4015	10.7395	0.0736292	2.48204e-05	0.0002267	0.361405	0.0567745	-0.0335882	0	70733.8
3522	26.794	8.14276	0.0587283	7.05374e-06	-1.41009e-06	-0.103023	0.0014439	0.00490401	0	48544.5
3523	12.8838	2.45294	0.0713311	-8.80454e-06	3.34667e-05	0.244662	0.00931962	-0.0119192	0	75140.9
3524	10.652	11.3447	0.064081	1.32717e-05	0.000185213	-0.327941	0.0131327	-0.153442	0	34159.7
3526	20.4435	2.19657	0.0703145	-2.66651e-05	3.95409e-05	-0.099991	0.00810162	-0.00292044	0	12535.7
3527	12.34	15.0161	0.0539732	3.28122e-06	4.86998e-05	0.0979327	0.0104251	-0.224142	0	144035
3530	26.7291	5.75557	0.0644948	-6.73466e-07	4.8699e-07	-0.254964	0.00152404	-0.00264901	0	14307.2
3533	13.6891	6.87326	0.0610527	-1.34212e-05	0.000208106	0.148581	0.0323335	-0.0504014	0	40907.7
3534	15.6644	10.3489	0.0531381	1.7325e-05	0.000192366	-0.466736	0.0560943	-0.055814	0	36700.1
3535	14.7517	8.4507	0.0609542	4.98804e-06	0.000226451	0.51766	0.0437412	-0.0574055	0	43297.2
3539	2.97969	8.91349	0.0614539	-1.22709e-05	0.000261951	0.221299	-0.00881054	-0.048465	0	56005.4
3542	18.795	8.94824	0.0563896	-5.34213e-05	0.000114946	-0.270233	0.0465048	-0.0203224	0	59698.5
3543	16.5195	4.94745	0.0642734	-4.17272e-05	0.000145646	0.0798719	0.0278551	-0.020076	0	14696.8
3545	16.8569	1.30518	0.0732805	9.64779e-07	1.53186e-06	-0.485524	0.00335263	-0.00220468	0	37320.4
3546	18.4509	6.80485	0.0572124	-6.01387e-05	0.000180032	-0.0301555	0.0354572	-0.0195506	0	12656.3
3547	4.6713	12.9205	0.058401	3.19047e-06	0.000216241	-1.11622	-0.0220899	-0.0741032	0	10774
3549	8.44065	15.4875	0.0739575	-2.02274e-06	0.000110632	-0.594336	0.00065705	-0.227118	0	152567
3551	9.03088	8.05969	0.0657474	-7.63085e-07	0.000193533	-0.467598	0.00428193	-0.0876887	0	69778.6
3555	19.2295	3.55975	0.071284	-2.66857e-05	-4.99227e-06	-0.160961	0.0178631	-0.00942204	0	9017.73
3558	10.0255	2.67735	0.0509721	-1.82925e-05	2.30793e-05	-0.0506186	0.00402663	-0.0180546	0	85491.9
3559	3.13481	9.58205	0.0617943	-2.11195e-05	0.00024334	0.086936	-0.0107781	-0.0495599	0	25257.8
3560	13.6497	5.26262	0.0515841	8.46658e-07	0.000178243	-0.163551	0.025878	-0.0360458	0	25311.8
3561	5.60906	2.70883	0.0748918	-5.14099e-06	3.30232e-05	-0.176838	-0.00298982	-0.0151834	0	88011.3
3562	23.2389	7.26708	0.0568266	3.48901e-06	4.88852e-05	0.42564	0.0201897	-0.00375857	0	16331
3563	13.8859	11.6116	0.061015	-8.64037e-06	0.000288893	2.0872	0.051321	-0.0936073	0	34000.7
3564	17.8787	7.10724	0.0722236	-4.11089e-05	0.000187192	-0.215128	0.0395784	-0.0240748	0	10471.6
3565	16.645	10.2968	0.0728814	9.76051e-06	0.00024951	0.654374	0.0561771	-0.0416745	0	17281.2
3566	12.4965	2.46164	0.0717031	-9.45832e-06	1.97309e-05	-0.575127	0.00925949	-0.0103152	0	31712.9
3571	15.6768	7.47817	0.0689538	2.34771e-05	0.000221709	-0.222666	0.0416361	-0.042186	0	58369.5
3572	16.3889	7.00008	0.0737238	-3.57725e-06	0.000205894	-0.117752	0.0393032	-0.0335419	0	39757.5
3575	7.88599	10.6796	0.0606285	6.83938e-07	0.000172469	-0.273789	-0.00762889	-0.129516	0	112132
3576	10.7873	3.24034	0.0739082	-9.01454e-06	3.20573e-05	0.0376201	0.00715038	-0.0239406	0	32135
3577	10.4121	12.9704	0.0513988	4.21663e-05	7.50419e-05	-0.220521	0.00671363	-0.189628	0	105092
3579	3.03959	9.08562	0.0535076	-8.98649e-06	0.000271803	0.13886	-0.00931245	-0.0492976	0	81254.3
3581	17.5273	5.89806	0.0709003	-5.99342e-05	0.000150383	-0.0698856	0.0317447	-0.0220907	0	36892.5
3583	15.5174	11.3551	0.0604593	-1.89897e-06	0.000166707	0.572958	0.0603514	-0.0634216	0	37246.4
3585	23.6943	9.00985	0.0531542	3.00574e-05	3.83584e-05	0.12296	0.0204545	0.000900471	0	34029.1
3588	14.4842	6.70587	0.0668947	-5.28207e-06	0.000186641	-0.171684	0.0354401	-0.0452932	0	59877.7
3589	14.0002	5.4838	0.07401	-5.62215e-06	0.000203684	-0.37567	0.0267576	-0.0361305	0	20996.2
3590	4.45807	12.4999	0.0601433	-1.87584e-05	0.000248519	0.143576	-0.0214907	-0.0690192	0	49651.3
3592	15.1905	8.31174	0.0626772	5.42009e-06	0.000253805	0.618322	0.0441829	-0.0513159	0	66339.6
3594	4.23573	5.3456	0.0710873	-1.75615e-05	7.78226e-05	-0.628948	-0.00714677	-0.0340838	0	51354.5
3596	17.828	11.7219	0.057459	1.97476e-05	0.000210167	0.715171	0.0532273	-0.0276092	0	1632.93
3598	16.2767	3.10745	0.0704682	-3.9972e-07	6.38941e-05	-0.410132	0.0165381	-0.0123064	0	74356.8
3599	13.1002	4.79707	0.0661668	-6.75586e-06	0.000124215	0.234822	0.0201325	-0.0326083	0	35322.5
3602	10.0358	1.59869	0.0678983	-9.2414e-06	9.48504e-06	0.0885707	0.00184627	-0.00446513	0	70723.5
3606	17.6541	4.22128	0.0597999	-1.31096e-05	0.000128754	0.0843855	0.0229197	-0.0161042	0	34741.7
3609	9.76788	7.45076	0.0699063	-7.98342e-06	0.000145253	-0.34823	0.0110346	-0.0809555	0	22322.9
3610	17.0691	3.99007	0.0618452	4.21379e-06	9.94066e-05	-0.0646155	0.0219658	-0.0159494	0	27683.2
3612	12.2537	10.1548	0.0702562	9.79234e-07	9.82764e-05	-0.31915	0.0327589	-0.109204	0	81643.1
3614	11.0966	8.70199	0.0632002	-2.57014e-05	0.000108388	-0.337007	0.0188525	-0.094804	0	85475.7
3615	7.21401	2.18235	0.0512376	-9.62466e-06	3.29157e-05	0.497996	0.000640717	-0.0117627	0	48405.2
3616	1.40464	15.78	0.07214	1.34078e-06	0.000350292	-0.201632	0.000612665	-0.0137024	0	1609.66
3617	16.4823	2.40666	0.0602309	-1.31951e-05	3.5412e-05	-0.472509	0.0114338	-0.00772038	0	42177.4
3618	16.4327	1.6685	0.0574336	-9.97044e-06	1.76588e-05	-0.0614785	0.00556419	-0.00374748	0	49478.6
3620	18.769	12.6943	0.0634248	0.000105861	0.000303349	0.235588	0.0515745	-0.0150838	0	3872.89
3622	15.8223	13.2086	0.0747328	6.85443e-05	0.000106351	0.883291	0.0547924	-0.0617994	0	23936.6
3624	12.515	13.6287	0.0626379	2.70248e-05	0.000203116	1.93644	0.0235005	-0.191145	0	28551.6
3626	13.9967	2.29975	0.0588805	-2.08066e-05	5.02416e-05	-0.178485	0.00891187	-0.0101484	0	40376.5
3630	17.3588	10.0609	0.071603	2.94868e-06	0.000279958	0.121798	0.0535615	-0.0338962	0	41642.7
3633	13.4638	13.5207	0.0667301	-3.88826e-07	0.000190328	0.541644	0.0583857	-0.1227	0	142617
3636	21.0622	8.84745	0.0537087	8.56997e-06	7.19882e-05	-0.0174195	0.0368528	-0.00723539	0	28948.7
3642	15.274	11.9008	0.0523084	1.19485e-05	0.000179477	-0.240524	0.0592739	-0.0715851	0	47801.4
3643	11.7416	1.76065	0.0740613	-4.41807e-07	1.58176e-06	-0.320728	0.00341832	-0.0067437	0	33407.5
3648	8.87098	12.9488	0.0735373	2.56701e-05	9.5434e-05	0.202551	-0.00182687	-0.182145	0	101981
3649	6.23036	3.78035	0.0581113	-2.01798e-05	4.74729e-05	-0.606593	-0.0036834	-0.0275355	0	57325.9
3652	14.8141	1.2034	0.0548154	-9.86859e-06	9.50759e-06	-0.402125	0.00135179	-0.00123736	0	58621.3
3654	12.4384	12.0793	0.0746019	-1.57732e-06	0.000209014	0.673132	0.0342	-0.14001	0	39233.7
3655	5.86594	3.01901	0.05179	-1.18386e-05	3.39793e-05	0.235221	-0.00413414	-0.0180037	0	47085
3656	2.73438	2.66862	0.0721166	9.69973e-06	9.56984e-06	0.0970528	-0.0024392	-0.0113821	0	61925.5
3658	20.2945	4.62866	0.0635793	-2.1429e-05	9.5842e-05	-0.258932	0.0215892	-0.0101494	0	21508.7
3659	2.52318	13.4619	0.0566645	1.26402e-05	0.000253402	0.113598	-0.00991701	-0.0339504	0	28789.2
3660	5.60859	1.59268	0.068492	4.29154e-06	2.50643e-05	-0.191684	-0.00192409	-0.00536161	0	63627.1
3666	6.12245	6.59693	0.0701219	4.71814e-06	8.91111e-05	0.535776	-0.00696174	-0.0565416	0	72193.9
3671	2.53392	12.8051	0.0523514	-5.28045e-06	0.000222555	-0.312898	-0.0104431	-0.0386866	0	23953.5
3675	14.6427	9.90394	0.0745239	-1.11824e-05	0.000224179	-0.278303	0.0512013	-0.0691875	0	62265.6
3677	1.1063	2.99575	0.0531488	-1.32311e-06	3.8051e-06	-0.0703826	-0.000213787	-0.0139363	0	85196.7
3679	10.7977	4.66484	0.0676954	-1.65987e-05	6.37844e-05	-0.175693	0.0118836	-0.0364323	0	55149.7
3680	5.7157	11.4157	0.0593786	-1.07912e-05	0.000163736	-1.37198	-0.0206677	-0.096361	0	92221.3
3685	6.39532	9.2132	0.074742	3.35719e-06	0.000110968	0.177125	-0.0139562	-0.0889161	0	43776.4
3695	12.7571	10.6202	0.0592007	-5.47141e-06	0.000168226	1.886	0.0426867	-0.108465	0	119703
3697	15.6702	15.3162	0.0648562	-5.75435e-05	3.55993e-05	1.17536	0.0239145	-0.0570897	0	3584.56
3700	8.85646	14.9891	0.0618909	1.49953e-05	0.000117907	0.552717	0.000261016	-0.221984	0	163732
3701	17.8548	5.67952	0.0692606	-5.28828e-05	0.000135529	0.133157	0.030704	-0.01997	0	30523
3702	7.74017	15.0556	0.0558753	6.18088e-06	0.000106122	-0.415012	0.00167605	-0.214096	0	126267
3703	10.7769	8.54209	0.0596569	-1.41286e-05	0.000123036	0.399977	0.017101	-0.0945714	0	82697.7
3704	21.9511	9.62274	0.0603127	7.57251e-05	0.000145602	-0.108157	0.0332371	-0.00302501	0	20666.2
3705	4.17621	1.72435	0.0587546	1.53744e-05	2.18128e-05	0.143251	-0.00161686	-0.00611919	0	66413.3
3711	6.5621	8.11977	0.0679347	1.18402e-05	9.31737e-05	0.270286	-0.0099694	-0.0781365	0	61468.9
3712	8.89725	14.8754	0.0609854	1.62929e-05	0.000110952	-0.116343	0.00105968	-0.219658	0	199654
3717	7.33495	8.62206	0.0719116	1.17038e-05	0.000186185	0.288167	-0.00703538	-0.0902987	0	53300.6
3718	11.0022	3.48644	0.0530154	-7.02712e-06	3.56733e-05	-0.644536	0.00665652	-0.0240047	0	19455.6
3721	17.9018	10.502	0.0604893	1.15158e-05	0.000296208	-0.226655	0.0540075	-0.0280545	0	30202.8
3726	11.2548	4.08105	0.0500133	-6.49664e-06	5.45459e-05	-0.134491	0.0103382	-0.0306289	0	75857.4
3730	9.39777	2.22186	0.0554987	-2.69375e-05	2.18415e-05	-0.319867	0.00223931	-0.0124211	0	66114.9
3733	7.9057	15.6062	0.0519634	-1.05405e-06	0.000110776	0.588014	0.00160692	-0.222338	0	55315.6
3734	25.5469	9.06869	0.0706164	7.50966e-06	1.91867e-06	0.210698	0.00867772	0.00768131	0	37412.5
3736	20.3869	9.21881	0.0532958	1.15683e-05	9.27173e-05	0.192956	0.0403538	-0.00921625	0	27262.5
3739	11.0899	12.2631	0.0561029	1.6963e-05	0.00012418	-1.56425	0.0159079	-0.168523	0	102498
3743	3.11804	6.76235	0.0623457	-2.16455e-05	0.000143922	-0.273896	-0.00740251	-0.0402939	0	35918.2
3746	13.3203	12.546	0.0667517	-1.02741e-05	0.000205534	-0.192061	0.0490209	-0.11809	0	24895.5
3750	13.9085	1.02649	0.0550296	-6.68524e-06	9.92578e-07	-0.119911	0.000282783	-0.000558738	0	23001.3
3752	19.9523	6.98932	0.0601039	-2.63372e-05	0.000134284	-0.353825	0.0329647	-0.0139625	0	48035.7
3756	15.4954	10.0178	0.0620836	-3.04406e-06	0.000201165	-0.00692446	0.0524957	-0.0553239	0	26679.3
3757	25.0333	8.56292	0.0666723	9.172e-06	-2.50826e-05	-0.0790946	0.0118214	0.00502352	0	14327
3758	5.54543	12.435	0.0630884	-3.94943e-06	0.000156717	-0.126026	-0.0229671	-0.0948575	0	35568.4
3759	8.79026	5.11897	0.074135	6.31849e-06	0.000107674	-0.379687	0.00401926	-0.0473271	0	71966
3760	6.43848	11.1188	0.0601889	-4.31305e-07	0.000166652	-1.41164	-0.0167993	-0.111522	0	97947
3762	20.298	7.10768	0.0635572	-1.70622e-05	0.000122612	-0.129869	0.0310237	-0.0124348	0	17131.7
3763	9.56747	7.10829	0.0575201	-7.04106e-06	0.000157129	-0.274228	0.00454192	-0.0748027	0	72132.3
3765	2.68867	7.00736	0.0739679	-9.28186e-06	0.000128743	-0.120438	-0.0064096	-0.0391218	0	49147.2
3771	22.5294	6.83798	0.0531057	5.07683e-06	9.62028e-05	0.236506	0.0221402	-0.00653304	0	51283.2
3774	24.3049	4.07123	0.0716501	-4.31876e-06	-9.6302e-06	-0.208911	0.00819735	-0.00428494	0	26223.8
3775	21.1698	4.89022	0.0666553	-2.89462e-05	6.52112e-05	-0.168184	0.0194079	-0.00888519	0	25965.7
3778	1.85191	9.80506	0.0666303	6.08862e-06	0.000266253	0.0234936	-0.00450805	-0.0426512	0	14761.8
3783	23.9432	4.23475	0.0715735	-6.81656e-06	6.28406e-06	0.0194199	0.00929332	-0.00452803	0	17323.8
3785	8.20038	14.6361	0.0560957	8.32482e-06	9.82418e-05	-0.0571031	-0.00096338	-0.209956	0	147933
3786	13.9736	12.3426	0.0648627	1.29488e-05	0.000242971	1.46732	0.0563729	-0.0991074	0	110861
3792	14.0835	14.8305	0.0743138	8.53069e-08	0.000137242	1.17949	0.0393394	-0.112708	0	69017.7
3795	12.3776	2.5055	0.055753	-8.03868e-06	2.1355e-05	-0.198895	0.00904503	-0.01226	0	108691
3797	6.18545	3.32025	0.0710468	-1.1823e-05	3.38419e-05	0.139055	-0.00336457	-0.0234312	0	60356
3798	5.49616	11.5053	0.0592673	2.7183e-06	0.000206979	-1.08324	-0.0188849	-0.0904855	0	7581.11
3800	23.0346	6.24208	0.0681058	-9.41661e-06	0.000101192	-0.0866348	0.0185342	-0.0059753	0	28843.2
3803	11.1407	7.70713	0.0695706	3.82365e-07	6.74227e-05	-0.37291	0.0201281	-0.0791706	0	103447
3804	12.6273	4.13926	0.0638389	-4.10911e-06	7.96614e-05	-0.0507455	0.0151233	-0.0280199	0	97614.1
3805	23.4831	7.57434	0.0554453	1.79656e-06	4.88743e-05	0.127559	0.0197916	-0.00337473	0	23150.2
3806	17.7319	10.6456	0.0607886	1.64869e-05	0.000282464	0.593423	0.0551119	-0.0295093	0	71207.7
3811	18.2679	4.79028	0.0745197	-5.74992e-06	9.04007e-05	-0.422106	0.0241678	-0.0157531	0	13790
3813	20.1919	2.09774	0.0671732	-2.09423e-05	3.25686e-05	-0.248553	0.00799486	-0.00374532	0	49906.5
3814	16.1296	5.73571	0.050112	-5.52572e-05	0.000169941	0.192511	0.0301303	-0.0275981	0	26495.2
3819	5.99493	8.46738	0.055619	-2.66697e-06	6.46779e-05	-0.614054	-0.0127406	-0.0740293	0	83622.9
3823	18.1723	8.30664	0.064284	-5.2173e-06	0.000122748	0.290716	0.0450359	-0.0263548	0	14957.6
3825	3.19966	15.3714	0.0567678	2.94452e-05	0.000351219	-0.682023	-0.00352781	-0.0290197	0	6840.64
3826	26.6244	6.69988	0.0615483	-2.36935e-06	1.32027e-05	-0.0694919	0.00259174	-9.01299e-05	0	23439.8
3827	1.17856	13.9626	0.0547951	-1.37789e-06	0.000332468	0.487224	-0.00135052	-0.0216231	0	20800.3
3829	16.4849	14.9769	0.0697327	-4.64383e-05	0.00013386	1.13731	0.0299037	-0.040573	0	322.67
3836	11.3749	3.39492	0.0615703	-2.51212e-06	3.85527e-05	0.379918	0.00772577	-0.0237932	0	31118.1
3839	9.94231	12.1668	0.0725687	1.83616e-05	0.000161917	-0.182836	0.00329065	-0.170031	0	72189.8
3841	16.1297	4.87999	0.0543975	-2.96168e-05	0.000142067	-0.303266	0.0284063	-0.0231296	0	37475.1
3843	17.2053	7.33405	0.0583703	-2.22634e-05	0.000202659	0.520659	0.0413149	-0.0284502	0	41136.9
3846	2.40692	14.438	0.0549221	-1.03499e-06	0.00034659	-0.604072	-0.00658022	-0.0262634	0	4206.24
3848	10.5458	3.38286	0.0707416	-1.20455e-05	3.38159e-05	-0.202909	0.00703303	-0.0242713	0	54495.5
3850	22.3994	3.81974	0.0688243	9.97715e-06	3.1785e-05	-0.23642	0.0124284	-0.00558711	0	19542.5
3851	18.0183	11.6452	0.0630064	2.09026e-05	0.000220791	0.706877	0.0542112	-0.0252329	3	26944.2
3852	9.34356	6.34222	0.0584003	6.83909e-06	0.000178573	0.583265	0.00431226	-0.06278	0	10203.5
3853	9.874	8.22692	0.0617272	1.61339e-07	0.000194062	0.192612	0.0112815	-0.094086	0	69618.2
3855	23.0215	7.23539	0.0580163	-6.49387e-06	7.85169e-05	-0.074127	0.0216863	-0.00538489	0	38183.8
3856	1.91487	1.10416	0.073815	2.83327e-06	8.43215e-07	0.270956	-0.000398504	-0.00115916	0	27073.5
3859	20.3963	9.32679	0.0553028	8.42091e-06	8.97337e-05	0.139077	0.0410459	-0.0094126	0	66257.3
3862	26.8799	3.68925	0.0615808	-1.20229e-06	6.38641e-06	-0.0032705	0.00065037	-0.00290518	0	12409.5
3863	18.0852	1.08647	0.0705584	-1.9862e-06	4.9829e-06	-0.447629	0.00149299	-0.000753468	0	9341.79
3864	4.3843	3.16979	0.0695522	-9.11876e-07	3.44676e-05	0.0144294	-0.00389618	-0.0173712	0	56800.4
3865	2.69249	5.95513	0.0698256	-2.26638e-05	9.46365e-05	-0.132522	-0.00426679	-0.0338367	0	59173.2
3869	5.81848	11.8808	0.0567482	-3.09806e-05	0.000133096	-2.2936	-0.0187003	-0.101381	0	54975.1
3876	6.13293	8.39773	0.0749112	1.04682e-06	6.49555e-05	0.341938	-0.0107682	-0.076599	0	56961
3878	16.5339	3.73537	0.0514407	-5.55246e-06	8.57869e-05	-0.89335	0.0208971	-0.0141983	0	20085.3
3881	6.73598	11.9599	0.0558099	4.41737e-06	0.000112726	-0.35968	-0.0134823	-0.132829	0	171789
3882	21.3191	2.56617	0.0708149	-1.60994e-05	3.8623e-05	-0.128204	0.00924404	-0.00512747	0	37179.5
3883	12.942	12.9968	0.0739474	-1.07392e-05	0.000205917	-1.49035	0.0496539	-0.123638	0	39159.5
3884	13.6459	5.72919	0.0662946	-7.61669e-06	0.00019416	0.000462669	0.0282644	-0.0407936	0	49985.5
3885	4.49684	11.8371	0.0595048	-1.39692e-06	0.000227152	-0.481561	-0.0192103	-0.0674197	0	42143
3886	1.15061	6.90491	0.0651427	1.60901e-06	8.10966e-05	-0.0685943	-0.00069695	-0.0338242	0	41393.2
3900	17.0554	3.02646	0.0612458	-3.12401e-06	6.42239e-05	-0.224294	0.0159255	-0.0111724	0	60896.1
3903	13.4546	8.53526	0.0743312	-1.5917e-05	0.000169937	0.342678	0.0378771	-0.0711116	0	44478.6
3904	12.3426	12.6696	0.0675058	2.54087e-07	0.000210405	1.67356	0.0200094	-0.15601	0	100235
3905	13.9926	11.5289	0.0746858	-9.67423e-06	0.000281135	0.053315	0.0528066	-0.0907006	0	37217
3906	12.8828	9.27692	0.0592569	-9.0608e-06	0.000134734	0.849003	0.0389222	-0.0887156	0	26883.1
3909	5.65083	12.3549	0.0671649	-7.89122e-06	0.000152471	-0.467507	-0.0215168	-0.096597	0	102416
3912	16.4747	7.64722	0.0570961	-2.75151e-06	0.000250076	0.056246	0.0438773	-0.0360271	0	20917.4
3913	25.4673	3.79829	0.062432	-4.50381e-06	-3.84119e-05	0.206917	0.00444604	-0.00399959	0	17060.9
3914	11.2537	14.4118	0.0733503	-2.93589e-05	6.22778e-05	-0.125181	0.00359199	-0.216334	0	179593
3918	12.7759	15.4753	0.0636365	2.81807e-06	0.000128544	0.693402	0.00225998	-0.228736	0	200665
3919	16.3073	3.6344	0.0502387	-7.76109e-06	7.57686e-05	0.357263	0.0202251	-0.0138146	0	19891.1
3921	5.29183	3.09352	0.0633075	2.57552e-06	3.31085e-05	0.194748	-0.00382018	-0.0176753	0	73040.6
3922	8.36591	11.6463	0.0587764	7.62011e-06	0.000162254	-0.0431042	-0.00586118	-0.151731	0	115966
3927	3.44488	6.83745	0.0697388	-3.103e-05	0.000152463	-0.035706	-0.00832269	-0.0410218	0	60409.7
3928	5.39011	3.16083	0.056328	-1.45994e-06	3.67031e-05	-0.146243	-0.00424504	-0.0178736	0	69544
3934	22.7875	6.63622	0.056191	1.91533e-07	9.74467e-05	-0.0217883	0.0200827	-0.00575395	0	15874.7
3937	1.90396	13.8713	0.0676083	-4.0579e-06	0.000344756	-0.785363	-0.00633391	-0.0269172	0	11839.8
3940	16.1096	4.53787	0.0645726	-2.00111e-05	0.000119698	-0.422295	0.0237162	-0.0206637	0	33258.2
3941	26.6071	2.46417	0.0550538	1.48107e-06	-2.54497e-05	-0.0961492	0.000555528	-0.00235876	0	19304.1
3944	12.7265	4.067	0.0591406	-6.74102e-06	7.57592e-05	0.295009	0.0152797	-0.0274023	0	11539.3
3946	6.92809	6.67556	0.0695431	7.99471e-08	0.00011193	-0.140285	-0.00490591	-0.0620367	0	87173.2
3947	8.25238	10.0124	0.0733352	4.71236e-06	0.000198277	-0.499884	-0.00445805	-0.122208	0	127549
3948	15.6306	8.14333	0.0683211	7.69563e-06	0.00026887	-0.127227	0.045227	-0.0469548	0	55179
3949	17.6652	11.0904	0.0509874	2.40861e-05	0.000224438	0.305462	0.0566067	-0.0299657	0	2377.23
3951	6.27274	6.90799	0.0655391	1.54085e-06	9.54532e-05	-0.293496	-0.00797166	-0.0588316	0	97285.6
3954	14.4874	12.174	0.0623986	1.99679e-05	0.0002689	-0.0795723	0.0586955	-0.0873626	0	39041.4
3955	10.8494	9.30001	0.0671943	-4.65073e-06	0.000146007	0.300647	0.0183915	-0.105861	0	120192
3959	20.8442	2.16894	0.0636947	-2.61784e-05	3.81041e-05	-0.111261	0.00816222	-0.00367196	0	16877.5
3961	10.137	3.78615	0.0601669	-1.60811e-05	3.39874e-05	0.138193	0.00747322	-0.0278525	0	52698
3963	9.39562	9.69443	0.0566479	1.88622e-06	0.000260901	0.885488	0.0058374	-0.117191	0	4440.67
3964	16.4161	4.38535	0.0693892	-2.52269e-05	0.00011114	0.104753	0.0238974	-0.0180285	0	41339.8
3965	24.0229	7.30641	0.0541737	1.05203e-05	2.04219e-05	-0.00686392	0.0167454	-0.00239001	0	18887.7
3968	12.8181	12.9287	0.0678998	-2.01664e-05	0.000253077	4.27641	0.0649448	-0.164955	0	40395.9
3969	21.0149	7.94666	0.0679346	-3.38524e-06	9.77006e-05	-0.23853	0.032857	-0.00885851	0	9937.93
3971	22.9033	5.93946	0.0694973	-1.35763e-05	9.82386e-05	-0.296629	0.0180749	-0.0061831	0	33404.5
3972	15.7362	4.45458	0.0692248	-2.1655e-05	0.000127391	0.0318164	0.0240276	-0.0222626	0	46122.1
3973	9.80075	15.1517	0.0671955	1.75609e-05	7.02513e-05	0.482281	-0.00042557	-0.232993	0	112327
3977	11.7523	12.9206	0.0674645	-1.28839e-05	0.000156219	1.16985	0.0129791	-0.175281	0	188847
3978	26.9375	1.59503	0.0638	-1.25277e-08	-1.95354e-05	-0.0490031	0.000165732	-0.00116435	0	14159.7
3983	17.0081	10.0717	0.0718977	-1.45588e-06	0.000277964	0.0517461	0.054339	-0.0374168	0	12945.7
3985	2.88575	3.4841	0.0501551	5.50665e-06	1.39284e-05	-0.614366	-0.00346854	-0.0185438	0	43058.7
3986	26.149	1.03432	0.0623929	-4.09136e-06	-4.29959e-07	-0.136554	0.000123771	-0.000189987	0	5418.45
3994	18.129	11.9225	0.0575157	4.98998e-05	0.000252515	-0.605285	0.053751	-0.0231782	0	31682.8
3997	23.9513	4.84521	0.0602473	-2.44107e-05	1.38882e-05	0.094633	0.0111545	-0.00430559	0	16587.7
3998	11.2439	8.89619	0.0560994	-1.8374e-05	9.59939e-05	1.01078	0.0183274	-0.096476	0	80342.7
4000	6.57726	13.3337	0.0706538	-2.40204e-05	7.68458e-05	-0.555042	-0.0139255	-0.159118	0	45321.1
4002	24.4462	6.7465	0.0501567	5.19276e-06	-6.4649e-05	0.494675	0.0131627	-0.00246167	0	33838.3
4007	14.3315	1.16307	0.0501607	-1.0573e-05	3.24919e-06	0.285271	0.00059811	-0.00101794	0	57762.7
4011	13.9199	8.72439	0.0742602	-6.16048e-06	0.000188363	-0.348331	0.0424648	-0.0680226	0	66927
4012	14.2052	3.41919	0.0570594	-2.16137e-05	0.000111988	0.0211148	0.015661	-0.0169421	0	59710.9
4015	16.0579	3.66217	0.0715494	-1.69342e-05	7.63907e-05	-0.0399157	0.0212557	-0.0158005	0	61579.7
4016	21.1979	5.98968	0.0701638	-2.18094e-05	0.000101826	-0.0563806	0.0245816	-0.0100865	0	33766.6
4017	25.2764	7.3603	0.0584386	1.34054e-06	-6.83825e-06	0.166599	0.00959453	0.00115076	0	24348.9
4019	3.96698	1.74271	0.0589099	1.21657e-05	1.47814e-05	-0.00209583	-0.00106916	-0.00553541	0	31979.2
4020	1.19974	2.70273	0.0539244	2.62585e-07	6.78334e-07	-0.0698569	-0.000410044	-0.0119091	0	52500.5
4021	3.62967	8.01281	0.0543836	-2.12392e-05	0.000204711	0.225576	-0.00904044	-0.0489684	0	85265.3
4023	14.5575	11.2356	0.0688551	-2.81634e-05	0.000258531	0.799658	0.0552479	-0.0798863	0	26476.8
4025	2.49552	7.57136	0.0724735	1.1261e-05	0.000125299	-0.252609	-0.00582367	-0.0403998	0	38072.8
4026	2.15882	1.24796	0.0542403	5.26407e-06	-2.55612e-06	-0.616697	-0.00123298	-0.00139453	0	6450.18
4028	20.8405	4.09716	0.0584646	-1.80777e-05	5.56525e-05	-0.0330828	0.0174497	-0.00815623	0	5705.12
4035	12.3624	15.7111	0.0515807	0	4.89202e-05	-0.0332385	0	-0.237481	0	78961.6
4038	8.98012	3.28345	0.050107	-2.47936e-05	5.07161e-05	-0.786819	0.00342003	-0.0245773	0	26201.3
4040	14.9772	1.58693	0.0572039	-1.521e-05	1.42244e-05	0.302847	0.00502169	-0.00369846	0	38571.4
4050	8.22154	12.9052	0.0552444	7.75637e-06	9.62929e-05	-1.30674	-0.00801792	-0.178516	0	50463.6
4052	23.1969	9.73933	0.0507918	7.26054e-05	0.000131571	0.0011773	0.0236489	0.00468491	0	21055.5
4053	20.3485	3.80361	0.0629752	9.48056e-07	7.00295e-05	0.0413198	0.0180288	-0.00895859	0	23176.8
4056	12.3261	4.6156	0.0693571	-1.00752e-05	8.826e-05	-0.477356	0.0155539	-0.0341998	0	39002.1
4059	13.425	7.04916	0.0747271	-1.5612e-05	0.000190991	0.679302	0.0320331	-0.0546231	0	65120.5
4060	23.0367	6.88913	0.0500955	-1.21657e-05	6.73132e-05	-0.206111	0.0198646	-0.00573023	0	19001.8
4061	25.4918	6.1649	0.0742269	-1.08848e-06	1.8735e-06	-0.0232981	0.00745428	-0.00209124	0	19682.4
4062	19.4052	3.85365	0.0593086	-1.48451e-05	6.93873e-05	-0.360572	0.019318	-0.0098612	0	26549.7
4064	3.50996	8.12129	0.0720407	-2.26674e-05	0.000227336	-0.0844114	-0.00938957	-0.0485855	0	42832.7
4065	17.3173	14.1731	0.0704772	-7.04077e-06	0.000250801	0.626887	0.0427795	-0.0283977	0	6556.92
4067	22.1537	4.33666	0.0563027	-7.78525e-06	3.50016e-05	-0.111526	0.0156676	-0.00654559	0	34386.9
4070	1.80828	12.7403	0.0533691	-3.97423e-06	0.000244739	-0.496878	-0.0059728	-0.0340645	0	15608.6
4072	12.486	15.6892	0.0741419	0	7.00927e-05	-0.0355832	0	-0.236669	0	62303
4076	15.3229	14.2077	0.0517036	1.34073e-05	8.93137e-05	1.72128	0.047319	-0.072411	0	32422.8
4077	13.2845	12.2159	0.0504497	-2.02811e-05	0.000221717	0.703245	0.0442282	-0.113688	0	62694.4
4078	5.99523	1.31694	0.0506772	-1.57666e-07	1.75257e-05	-0.00193944	-0.000782118	-0.00334406	0	54579.3
4079	16.7664	13.9635	0.0668978	1.68065e-05	0.000171551	0.708325	0.0464333	-0.0385412	0	3188.52
4084	1.62943	6.57853	0.0738072	-1.77779e-06	6.90786e-05	0.104599	-0.00239636	-0.0334727	0	67538
4085	16.1049	11.286	0.0700904	2.83805e-05	0.000183154	0.884974	0.0585467	-0.0516371	0	3206.93
4086	7.37989	12.9203	0.052518	2.18069e-06	0.000109214	-1.03805	-0.00842475	-0.164121	0	101584
4088	26.6779	4.71301	0.0598427	-8.80307e-06	-1.79821e-06	-0.12579	0.00119912	-0.00319759	0	35649.8
4095	6.35432	13.351	0.0570551	-1.83636e-05	8.62246e-05	-0.372332	-0.0146476	-0.155725	0	48843.9
4103	6.44158	2.7648	0.0605254	-8.67856e-06	2.55513e-05	-0.236396	-0.00137281	-0.0161515	0	58567.3
4106	2.87391	10.8153	0.0714545	-2.96538e-06	0.000271072	-0.438914	-0.0131223	-0.049131	0	17060.1
4113	8.33609	7.85139	0.067494	2.83027e-06	0.000176442	0.332301	-0.00117094	-0.0841208	0	69640.5
4116	10.1843	4.05775	0.0693249	-1.22235e-05	3.84789e-05	-0.350854	0.00721804	-0.030717	0	41428
4121	8.20051	3.76733	0.0724925	-1.45654e-05	5.44666e-05	0.263686	0.00157994	-0.0289033	0	64715.6
4124	14.4237	6.98649	0.0731361	-4.86022e-06	0.000195528	0.00387949	0.0357277	-0.0467948	0	25930.5
4127	10.157	7.17882	0.0513406	-1.79718e-06	8.52784e-05	-0.186874	0.0109621	-0.0744088	0	98503.5
4133	16.0435	10.893	0.0560281	2.85781e-05	0.000186385	-0.359879	0.0597174	-0.0516325	0	50824
4135	22.3338	5.4758	0.0521836	-1.01411e-05	5.49909e-05	-0.178436	0.0182621	-0.00726893	0	35336.7
4138	12.6971	14.0286	0.0703192	1.68539e-05	0.000193344	1.24633	0.0182346	-0.196303	0	88461.2
4142	5.24571	7.46444	0.0634133	-9.30117e-06	2.67038e-05	-0.232636	-0.0106781	-0.0587103	0	29529
4144	6.84036	11.0818	0.0500694	-8.85741e-06	9.00197e-05	0.682689	-0.0166188	-0.12019	0	74239.9
4145	18.3885	6.41756	0.0511729	-5.80836e-05	0.000159203	-0.55581	0.0344764	-0.0194784	0	42848.1
4146	10.1527	15.0027	0.0508852	4.60259e-06	6.34222e-05	-0.319029	0.000558083	-0.232969	0	97263.9
4147	5.12426	4.72518	0.0605799	-1.98935e-05	7.59165e-05	-0.326591	-0.00464799	-0.0336481	0	61954.2
4150	4.66222	10.8921	0.053728	-8.79369e-06	0.000239287	-0.400139	-0.0196401	-0.072032	0	101267
4151	12.1389	4.96875	0.0577578	-1.57266e-05	9.53395e-05	-0.042233	0.0189385	-0.0389305	0	37257.5
4152	11.4628	10.5445	0.0630387	3.36041e-06	0.000119364	-0.133303	0.0272209	-0.125887	0	100656
4153	24.4053	6.03112	0.0582068	-3.21637e-06	-4.04072e-05	0.258209	0.0126379	-0.00353433	0	25786.6
4154	1.94839	2.16108	0.0610591	1.59703e-06	1.68951e-06	0.480598	-0.000850436	-0.00818118	0	36855.7
4156	15.0214	2.58833	0.0576053	-2.75657e-05	5.99578e-05	-0.57476	0.0125708	-0.0103049	0	34490
4160	23.2558	3.32374	0.0582288	1.58382e-05	1.20449e-05	-0.0853993	0.0091266	-0.00448439	0	19972.1
4163	21.2293	7.27832	0.0703645	-4.7768e-06	8.86911e-05	0.0298662	0.0280987	-0.00970859	0	21478.2
4164	14.3896	5.10858	0.0646434	-1.44922e-05	0.000196785	-0.256001	0.0256616	-0.0323661	0	45920.8
4167	18.3464	8.82584	0.0696012	-3.07058e-06	0.000186258	0.0940814	0.0477648	-0.023902	0	36211.9
4168	5.22474	8.19105	0.0527649	-3.44721e-07	2.0899e-05	-0.0257601	-0.0130432	-0.0657052	0	32933.8
4171	21.8171	9.25014	0.0710814	3.3394e-05	0.000106216	0.108339	0.03265	-0.00520718	0	40693.1
4172	12.0903	13.8456	0.0648587	1.55979e-05	0.000124924	-0.140069	0.0137078	-0.201618	0	116642
4173	12.3566	5.86485	0.0688274	-9.82134e-06	0.000127212	-0.610059	0.0218242	-0.0510963	0	35999.2
4176	5.18659	15.3581	0.0654906	6.08549e-05	0.000311735	-1.70803	-0.00940582	-0.0686804	0	21911.1
4177	2.39896	6.45109	0.0505321	-1.63467e-05	8.59039e-05	0.355412	-0.0042313	-0.0352552	0	66209
4179	10.0183	14.5447	0.0589128	1.56632e-05	5.92262e-05	-1.31309	0.00338473	-0.217788	0	103672
4184	21.1775	4.54373	0.0635042	-3.67389e-05	5.94194e-05	-0.18601	0.0187115	-0.00858168	0	13698.9
4188	12.4166	6.80871	0.0659968	-1.17156e-06	0.000146573	0.176072	0.0290096	-0.0595827	0	59005.3
4191	19.5207	9.36844	0.0720973	-1.47611e-05	0.000114456	-0.438908	0.0467114	-0.0161658	0	8386.62
4196	9.62652	5.56614	0.0715289	-1.12931e-06	0.000130058	0.16073	0.00774492	-0.0525929	0	50297.2
4200	18.8216	8.8383	0.0572689	-4.40692e-05	0.000109308	-0.387369	0.0451077	-0.020219	0	27506.2
4203	19.2153	1.42183	0.0549855	-1.88941e-05	1.1573e-05	-0.0678843	0.00394306	-0.0015084	0	14764.9
4206	26.0774	1.97424	0.0630495	-3.37682e-06	-1.15471e-05	-0.0514503	0.00107781	-0.00147685	0	14320.7
4210	3.645	13.1619	0.0663178	3.11712e-05	0.000234673	-0.335138	-0.0160368	-0.0498724	0	34861.3
4212	9.46262	15.6867	0.0510185	0	0.0001124	0	0	-0.262239	0	168994
4214	7.99077	11.1361	0.0710004	4.0795e-06	0.000158357	0.389213	-0.00530612	-0.141076	0	46444.7
4216	2.75325	14.299	0.0608545	1.06346e-05	0.000353095	-0.464239	-0.00945249	-0.0309812	0	13581.6
4220	22.7927	3.58259	0.0575848	2.16468e-05	2.5651e-05	-0.0444766	0.0110922	-0.00534138	0	20275.7
4225	8.73147	13.1636	0.0629602	2.64305e-05	8.98281e-05	-0.181547	-0.00367095	-0.186075	0	142717
4226	9.7101	10.2729	0.0675882	3.26353e-06	0.000265461	-0.240183	0.002729	-0.127584	0	78743.8
4233	11.546	13.4471	0.06364	1.77208e-05	0.000152893	1.31245	0.00652211	-0.19496	0	64150.5
4235	1.47686	9.59764	0.0577111	4.52243e-06	0.000261686	-0.17426	-0.00231814	-0.0419108	0	54460.5
4237	15.9019	4.24909	0.0736613	-1.56683e-05	0.000111265	-0.235547	0.0231003	-0.0211568	0	8551.53
4240	26.0782	5.01803	0.059117	-1.00047e-05	2.22562e-07	-0.0254397	0.00382687	-0.00318192	0	24577.3
4241	6.25448	5.46368	0.0618566	4.29735e-06	7.39922e-05	0.076384	-0.00583996	-0.0436541	0	78237.5
4243	19.0417	2.44035	0.0517933	-8.34363e-06	3.36619e-05	-0.233391	0.0101277	-0.00654716	0	17392.4
4246	9.717	10.6258	0.0613645	5.79596e-06	0.000232255	-0.715441	0.00563297	-0.137073	0	100157
4247	24.5822	8.67309	0.0590965	-3.46948e-06	-6.5154e-05	0.349334	0.0145487	0.00293951	0	40970.4
4249	8.73582	8.41748	0.0699526	-1.69388e-06	0.000211896	0.00738708	-0.00220611	-0.0930351	0	48306.1
4251	22.72	1.99007	0.0624149	9.43413e-06	1.24582e-05	-0.0852254	0.005259	-0.00214684	0	25244.2
4252	9.67462	1.31549	0.0661605	-8.98251e-06	6.65143e-06	-0.023941	0.000734917	-0.00299838	0	37260.5
4257	9.02355	4.62277	0.0646737	4.07121e-07	8.65077e-05	-0.358925	0.00351603	-0.0392776	0	92736.2
4258	19.9919	11.0132	0.0694747	-8.58278e-06	5.26042e-05	-0.121985	0.0494981	-0.00802244	0	23094.1
4259	5.24714	14.0296	0.0595105	1.29684e-05	0.00017356	-0.51772	-0.0265055	-0.0777167	0	54524
4260	9.00563	7.92605	0.0715048	-3.53879e-06	0.000190909	0.085924	0.00404855	-0.0864051	0	75908.3
4267	20.4837	9.01121	0.0553694	1.8365e-05	9.99321e-05	-0.133854	0.0393031	-0.00880761	0	9894.19
4269	5.08252	6.30662	0.0733256	-1.05304e-06	7.8608e-05	-0.282178	-0.00950916	-0.0471853	0	87366.3
4270	3.96502	2.51914	0.0517724	6.88552e-06	2.18989e-05	0.221229	-0.00359685	-0.0114087	0	56739.1
4271	20.2424	3.15483	0.0746728	3.0991e-06	5.2919e-05	-0.00100767	0.0142322	-0.00687738	0	30857.9
4272	6.82289	10.8783	0.0578227	1.95967e-06	8.80465e-05	-1.06356	-0.0146936	-0.118134	0	47311
4273	3.74921	12.1283	0.0712447	4.78699e-06	0.000157155	-0.73162	-0.0156929	-0.0554911	0	32711.9
4274	21.6522	2.74541	0.0556981	-3.35279e-06	2.89083e-05	-0.344289	0.00989618	-0.00508273	0	53466.1
4276	19.7945	9.42199	0.0721289	-4.77634e-06	9.46427e-05	-0.00989903	0.0449847	-0.0135857	0	25366.8
4278	15.2392	8.81171	0.0582436	1.88452e-06	0.000273535	-0.605179	0.0484391	-0.055131	0	49050
4280	3.71788	7.18668	0.0592542	-2.2058e-05	0.00015667	-0.169145	-0.00880373	-0.0436568	0	4323.78
4281	8.27946	8.5596	0.0587717	1.71462e-06	0.000212444	-0.251058	-0.00442499	-0.0951512	0	71585.6
4286	8.63638	1.33272	0.0726611	-2.52119e-07	2.61091e-06	0.446519	0.00160051	-0.00296722	0	56190.8
4288	15.6299	3.26951	0.0562143	-2.79981e-05	7.3096e-05	0.155533	0.0180233	-0.0141968	0	44244.5
4290	26.255	9.28391	0.0594695	-7.58969e-08	8.0099e-06	0.334348	0.00424359	0.0104461	0	12047.7
4291	13.5795	14.7497	0.0610514	1.07799e-05	0.000160853	2.54033	0.0397781	-0.134981	0	24738.1
4293	8.69749	10.7147	0.0634549	1.57593e-05	0.000222072	0.162217	-0.00278693	-0.135998	0	108581
4294	21.1044	8.49527	0.0744424	3.57635e-06	8.30293e-05	0.192481	0.034977	-0.00824473	0	6229.59
4298	24.0753	2.58519	0.0728639	6.65526e-06	-3.72014e-07	-0.00702947	0.0054808	-0.00304183	0	17956.9
4299	7.46278	1.33898	0.0711488	-5.0739e-06	9.45421e-06	-0.221406	-0.00082772	-0.00433273	0	81457.6
4301	18.3072	4.22021	0.0530268	-2.0042e-06	8.02714e-05	0.0289398	0.0221603	-0.0134209	0	8158.66
4302	4.42862	12.9343	0.0507384	1.26713e-05	0.000242447	-0.962463	-0.020172	-0.0653157	0	3344.47
4303	19.2104	11.3085	0.0545568	4.66954e-06	0.000153451	-0.109142	0.0523819	-0.0145486	0	28653.9
4309	11.7097	10.9444	0.0621761	1.21145e-05	0.000123263	0.863947	0.0290171	-0.135702	0	117618
4310	10.0572	15.0646	0.0596968	1.12125e-05	6.77051e-05	-0.635664	0.00101237	-0.23319	0	122604
4311	8.79348	6.79409	0.0590064	-3.93416e-07	0.000155474	0.162426	0.00191471	-0.0715013	0	27560.8
4312	5.32084	13.3595	0.0684068	-8.90477e-07	0.000126304	-1.40063	-0.0234085	-0.0847936	0	44748.8
4313	11.8673	7.39131	0.0544584	-5.66665e-06	7.83217e-05	0.604421	0.0231169	-0.0701513	0	54373.6
4314	6.90982	7.28077	0.0562071	-1.63406e-06	0.000123218	0.448825	-0.00621836	-0.0717552	0	43855.2
4315	22.2076	9.35608	0.0516917	4.94415e-05	0.000159376	-0.113428	0.0308038	-0.00301926	0	61069.4
4319	16.4205	1.88049	0.0559102	-9.21064e-06	2.31404e-05	-0.433302	0.00697998	-0.00530678	0	47838
4324	3.70381	10.0113	0.0649097	1.87623e-05	0.000144044	-0.077421	-0.0137904	-0.057046	0	25217.3
4325	19.8742	4.02187	0.0728485	-3.14786e-06	-1.35416e-06	-0.238897	0.0194204	-0.00992971	0	23154
4328	23.4181	3.8942	0.0672421	1.15379e-06	2.13467e-05	-0.147265	0.0104189	-0.00505537	0	41126.3
4331	14.906	11.3659	0.0745706	-1.72182e-05	0.000241645	0.463735	0.057279	-0.0744142	0	35044.3
4333	3.81554	10.9912	0.0512912	-7.30368e-06	0.000136688	-0.763789	-0.0157082	-0.0582882	0	35262.2
4337	21.2623	1.18688	0.0737909	-8.66297e-06	4.59033e-07	-0.26861	0.00141574	-0.000391051	0	24890.7
4339	16.0618	12.6225	0.0536922	6.10337e-05	0.00013277	0.341413	0.0578193	-0.0547322	0	5813.94
4340	13.2143	12.1271	0.0621619	-2.12942e-05	0.000249342	0.875379	0.0441285	-0.113762	0	16200.1
4341	3.90064	12.8848	0.0657493	2.30108e-05	0.000211367	-0.722726	-0.0178706	-0.0559227	0	12918.4
4343	6.66438	13.2263	0.0684204	-2.47721e-05	7.71198e-05	-0.656049	-0.0115439	-0.156463	0	223333
4344	11.7831	10.5398	0.0631256	2.20598e-06	0.000103005	-0.821841	0.0314425	-0.125236	0	124556
4349	17.1347	2.9323	0.062735	-7.80867e-06	5.64843e-05	-0.017053	0.0152766	-0.0107886	0	49851.1
4350	17.3658	1.60054	0.0724718	1.16258e-06	5.83569e-06	-0.679635	0.00550288	-0.00301344	0	48436
4353	10.4781	8.86217	0.0561513	-1.68263e-05	0.000190823	0.35162	0.0139362	-0.101768	0	18483.5
4355	24.4509	3.30115	0.0509401	1.83631e-06	-1.82522e-05	-0.151957	0.00593125	-0.00363776	0	16023.4
4356	17.2486	11.4223	0.0736912	2.75973e-05	0.00019489	0.714225	0.0568741	-0.0348755	3	43762.5
4360	4.80186	13.0949	0.0611385	8.66715e-06	0.000195074	-0.630048	-0.0222974	-0.0743552	0	21794.9
4365	6.08782	1.25805	0.0593025	-7.07477e-07	1.48287e-05	0.135742	-0.000312708	-0.00218203	0	69671.9
4367	5.47839	14.2077	0.0650111	1.52479e-06	0.000174145	-1.42361	-0.0259078	-0.0855319	0	86020.5
4369	11.4331	10.1882	0.0740622	-5.06796e-06	0.000115114	0.0787713	0.0282426	-0.118588	0	121592
4371	11.7713	2.98011	0.0563523	-6.41601e-08	2.70351e-05	0.166891	0.00796602	-0.0177076	0	29107.3
4374	6.25223	13.5325	0.053883	-6.60417e-06	9.56532e-05	-1.45352	-0.0187522	-0.15384	0	71977.3
4382	11.292	10.1406	0.0740401	-1.03319e-05	0.000119177	-0.406697	0.0263336	-0.115599	0	42502.2
4385	24.8388	9.29506	0.0609203	2.47611e-05	-9.00009e-05	-0.134627	0.0129377	0.00601119	0	27834.3
4388	8.20109	10.2715	0.0626391	8.2488e-06	0.00019221	-0.222714	-0.00465322	-0.125381	0	95390.5
4391	10.7997	9.08624	0.054094	-9.83587e-06	0.000144713	-0.106641	0.0162869	-0.100835	0	52686.7
4396	7.21462	3.11535	0.0660756	-3.64562e-06	3.36553e-05	-0.373208	-0.000631413	-0.0207953	0	88497.5
4398	14.4556	15.1027	0.0562779	-3.07838e-07	9.53232e-05	1.80198	0.0330696	-0.0972687	0	58509.7
4402	18.8959	3.00199	0.0715026	-1.92264e-05	2.85299e-05	-0.130853	0.0145374	-0.00809315	0	43021.6
4403	13.7335	4.71248	0.0697905	-1.18308e-05	0.000150836	-0.461734	0.0224814	-0.0298226	0	47878.6
4406	4.46271	5.3305	0.0508136	-1.48928e-05	8.76899e-05	-0.0928173	-0.00751572	-0.0365765	0	48950.1
4410	20.2475	8.28453	0.0634053	-2.07784e-05	0.000126671	-0.215408	0.0384216	-0.0119287	0	31527.2
4412	14.0926	1.1225	0.0585071	-1.2207e-05	4.9588e-06	-0.094277	0.000869952	-0.00161789	0	33556.1
4413	18.5452	5.37139	0.0657757	-4.22822e-05	0.000115087	0.0916343	0.0286296	-0.01562	0	29467
4416	2.62906	7.5503	0.0632761	6.21492e-06	0.000146402	-0.159233	-0.00638672	-0.0412906	0	68923.9
4418	21.0178	3.74445	0.060574	-1.5678e-05	4.71111e-05	-0.101851	0.0154763	-0.00729023	0	39569.7
4423	6.70672	4.97356	0.0606139	2.43674e-06	6.91643e-05	-0.495532	-0.0056608	-0.0409214	0	63458.2
4427	2.01767	8.13336	0.0528163	-3.50088e-06	0.000159438	-0.0766229	-0.00531485	-0.0402001	0	42118.5
4428	7.90959	9.40504	0.0574446	1.20506e-05	0.0001983	-0.276681	-0.00802314	-0.1057	0	68624.2
4430	8.33721	6.1505	0.067764	6.92782e-06	0.000146546	-0.683564	-0.000185571	-0.058715	0	12158.2
4432	15.7949	12.6856	0.0631021	5.28857e-05	0.000136482	1.17527	0.0572746	-0.0629042	0	26305.9
4435	24.6225	7.66031	0.0518293	1.24631e-05	-7.41691e-05	0.235461	0.0148117	-0.000150567	0	8781.83
4436	23.293	9.22404	0.0541707	4.61851e-05	9.89925e-05	-0.138604	0.0232553	0.00109246	0	31764.9
4437	19.9398	2.14579	0.0738374	-1.31346e-05	4.21023e-05	-0.184837	0.00876606	-0.00392552	0	28375.6
4439	25.7233	5.60576	0.0553535	-9.76853e-06	1.21861e-06	0.250846	0.00524443	-0.00264496	0	30417.4
4440	9.75306	5.77916	0.0548685	-1.93649e-06	0.000135493	-0.351524	0.00639704	-0.0527285	0	30681.2
4445	16.9044	14.626	0.0677883	-1.01653e-05	0.000181442	0.921858	0.0367367	-0.0332875	0	2157.71
4446	24.4162	8.9556	0.0747783	4.14034e-06	-7.90801e-05	0.473714	0.01415	0.00446364	0	23942.1
4448	10.5011	12.4704	0.0711586	3.39649e-05	0.000106758	-0.0921123	0.0061028	-0.179804	0	74280.8
4449	9.17638	15.1186	0.0612435	1.86452e-05	0.000104199	-0.315171	-0.000766338	-0.225904	0	199168
4451	23.3333	2.71865	0.0506442	1.51281e-05	5.53713e-06	0.109263	0.00668949	-0.0035194	0	25219.7
4452	18.2763	9.77794	0.0512778	-3.28883e-05	0.000250455	0.88459	0.0528036	-0.024227	0	61972.5
4453	16.4516	4.1293	0.0717411	-1.44402e-05	0.000105408	-0.0473419	0.0237703	-0.0171254	0	19215.9
4454	16.6948	9.96638	0.0725207	-1.7276e-05	0.000276028	0.364895	0.0545508	-0.0415025	0	43050.3
4456	25.1921	9.80844	0.0644321	-3.91905e-06	-8.42731e-05	-0.0472676	0.00909876	0.00977387	0	24149.4
4462	6.08934	10.1475	0.0578395	-1.2406e-05	0.000145006	0.0686504	-0.0168558	-0.0932796	0	28071.1
4464	6.63174	13.5561	0.0673111	-6.66904e-06	8.57813e-05	0.406089	-0.013578	-0.163019	0	124890
4470	5.70458	14.0936	0.0670224	-3.6391e-07	0.000165676	-2.08516	-0.028609	-0.0920137	0	82668.9
4473	22.636	3.97533	0.0502189	5.29871e-06	2.69304e-05	-0.0943978	0.0128845	-0.00581603	0	23701.7
4475	12.2695	2.70803	0.0582695	-3.12147e-06	2.95318e-05	-0.212719	0.00936067	-0.0143718	0	64890.8
4481	7.36038	14.6645	0.0565475	1.02154e-05	9.93612e-05	-1.21801	-0.00315525	-0.197789	0	82951.8
4485	9.44129	3.03183	0.070215	-2.73229e-05	3.41215e-05	-0.484454	0.00474172	-0.0214019	0	112214
4486	21.3191	9.74608	0.0588734	3.77647e-05	6.11966e-05	0.150952	0.0375708	-0.00573206	0	51764.2
4488	18.0669	4.98958	0.0727063	-2.85883e-05	0.000130529	-0.245729	0.026819	-0.016662	0	28706.8
4491	16.4113	5.90362	0.0544378	-5.94302e-05	0.000176377	-0.490273	0.031893	-0.0265127	0	37403.7
4495	9.76381	9.71358	0.053568	5.37119e-06	0.000273084	0.266251	0.00639807	-0.120942	0	111521
4497	8.31206	1.209	0.0675832	-2.48722e-07	3.61176e-06	0.0879006	0.00102643	-0.00278395	0	47551.5
4502	8.21642	15.453	0.0594097	-1.1368e-06	0.000113112	-0.60754	0.00118317	-0.224342	0	127428
4504	10.9345	10.7298	0.0733779	-1.13566e-05	0.000157968	0.288686	0.0184357	-0.13922	0	115622
4506	13.5242	10.0244	0.0539402	3.06201e-06	0.000214717	0.60298	0.0487998	-0.0874664	0	100634
4510	9.33482	1.3467	0.0568605	-1.29349e-05	1.41457e-05	0.310354	0.00135752	-0.00501118	0	55555.2
4511	5.56255	9.44497	0.0575268	-1.12365e-05	0.000129092	-0.393705	-0.0142488	-0.0788238	0	74248.3
4512	18.1369	2.04578	0.067381	2.53904e-07	2.59776e-05	-0.234451	0.00947068	-0.00496404	0	27784.2
4514	1.03959	9.20484	0.072348	3.1025e-06	0.000225314	-0.0171503	-0.000416426	-0.0400132	0	21638.1
4516	21.2125	9.51654	0.0598191	4.0076e-05	6.54537e-05	-0.169945	0.0371346	-0.0060176	0	19248.2
4517	16.9892	11.0003	0.0737693	3.90984e-05	0.000198442	0.392733	0.0602603	-0.0388816	0	29049.7
4521	8.04724	8.00791	0.0567385	9.92465e-07	0.00017102	0.492506	-0.00305529	-0.0841018	0	48226.1
4522	1.06808	7.27962	0.051551	-6.55693e-07	8.23401e-05	0.011602	-0.00044309	-0.0348458	0	33149.3
4524	23.018	4.17671	0.0692819	4.65607e-08	3.48269e-05	-0.245195	0.0122019	-0.0055333	0	23008.9
4525	25.9668	1.16308	0.0659435	-5.1652e-06	-3.18575e-07	-0.0457401	0.000324578	-0.000234496	0	13618.3
4526	8.10661	4.67459	0.0696796	6.5313e-06	9.12041e-05	-0.31585	-0.000231353	-0.0398171	0	61388
4527	19.2324	7.16786	0.0738252	-5.62032e-05	0.000173516	0.148794	0.0369617	-0.0168336	0	30238.3
4528	19.3546	7.21847	0.0585512	-5.22582e-05	0.000166327	0.330239	0.036666	-0.0162944	0	32810.7
4529	1.61097	9.44617	0.0577385	4.57995e-06	0.000258211	-0.310656	-0.00269189	-0.0414601	0	47696.3
4534	2.44041	13.2627	0.0504644	7.12353e-06	0.000245087	-0.151291	-0.0089144	-0.0343047	0	34140.6
4535	2.25925	9.58164	0.0558618	1.47349e-06	0.0002848	-0.288095	-0.00591589	-0.0449352	0	39269.4
4540	24.6783	7.99772	0.0533382	7.74572e-06	-5.69371e-05	-0.075094	0.0141843	0.00161389	0	42596
4542	19.5944	12.1156	0.0579642	6.15375e-05	0.000106942	0.426075	0.0500507	-0.0102835	0	11276.8
4544	3.95184	12.6554	0.0678627	4.62734e-06	0.000194888	-0.104384	-0.0181205	-0.0577371	0	21013.9
4546	24.0514	3.06447	0.0567297	5.30578e-06	-1.80901e-06	0.0334654	0.00664096	-0.00391746	0	41575.2
4550	11.6306	2.74954	0.0701909	3.30441e-09	1.40872e-05	-0.366346	0.00790652	-0.016363	0	16895
4551	3.50383	4.31345	0.0645881	-2.06501e-06	3.46353e-05	-0.115045	-0.0043604	-0.0255388	0	45710.5
4552	5.11216	4.34325	0.070226	-3.02018e-06	7.08908e-05	-0.920896	-0.0049462	-0.0299269	0	108126
4553	3.76625	6.13543	0.0702231	-2.68285e-05	0.000102453	-0.064974	-0.00740712	-0.037935	0	39690.1
4554	9.4373	5.09247	0.0714171	3.31069e-06	0.000102502	0.0445282	0.0049424	-0.0460476	0	29568.9
4556	13.1742	3.7553	0.0549857	-6.36362e-06	8.22478e-05	-0.566702	0.0156008	-0.0218593	0	62787.6
4557	8.34389	11.5318	0.059124	6.5353e-06	0.000165867	0.466161	-0.005403	-0.15047	0	121162
4560	11.704	15.4925	0.0747677	-2.32885e-06	3.30388e-06	-0.070385	0.000300658	-0.246816	0	75868.9
4562	13.325	5.49278	0.0711018	-4.17141e-06	0.000158047	-0.894889	0.0240381	-0.0406052	0	70689
4564	26.8977	2.62009	0.0548887	5.24393e-08	-1.01128e-05	-0.0967289	0.000195078	-0.00233859	0	10871.6
4565	8.48379	3.6615	0.0649183	-1.83524e-05	5.31376e-05	-0.0470457	0.00336477	-0.0286289	0	116532
4566	14.9162	12.8439	0.0613772	8.28343e-05	0.000213172	1.13299	0.055731	-0.0796048	0	72078.7
4568	6.2536	15.4009	0.0739092	2.96628e-05	0.000100076	-2.25946	-0.00789038	-0.207886	0	84930.9
4569	4.75581	10.9523	0.0588369	-6.95434e-06	0.000233104	-0.716468	-0.0199437	-0.0738285	0	75652.1
4572	9.84435	12.0611	0.0723756	1.87338e-05	0.000161903	-0.299248	0.00179878	-0.167675	0	127739
4573	13.7221	2.70089	0.0563393	-1.94187e-05	5.80973e-05	0.5117	0.010975	-0.0122932	0	19310.4
4574	8.07622	6.38512	0.0611989	1.02308e-06	0.00013993	-0.0922161	-0.000997316	-0.0630002	0	93978.2
4579	19.3924	6.16324	0.0592634	-4.27718e-05	0.00013242	0.198181	0.0305432	-0.0148038	0	25981.3
4581	6.92249	4.24042	0.069379	-1.39104e-06	6.0652e-05	0.264263	-0.00260159	-0.0322887	0	46288.1
4589	15.3857	6.28111	0.0699281	-1.98874e-05	0.000206514	-0.228095	0.034611	-0.0346998	0	58415.8
4593	12.8738	12.2582	0.0665716	-1.64074e-05	0.000255549	2.31275	0.0364559	-0.124289	0	54886.3
4595	19.3099	4.56409	0.067949	7.77388e-06	8.68289e-05	-0.0936552	0.0226579	-0.0116019	0	23781.7
4596	4.25399	14.1511	0.0713695	2.36485e-05	0.000310731	-1.35902	-0.0183606	-0.0535022	0	30132.6
4597	14.4274	6.55054	0.0720393	-4.92421e-07	0.000184196	-0.477777	0.0349612	-0.0441568	0	40021.4
4599	25.8376	3.44113	0.0590291	-3.49787e-07	-2.39556e-05	0.11256	0.00282081	-0.00333957	0	25928.5
4600	17.4913	10.2479	0.0626978	-6.10389e-06	0.000301253	0.388374	0.0548443	-0.0327921	0	1705.66
4601	12.9335	8.63278	0.0550122	-2.21721e-06	0.000125759	0.43359	0.0354848	-0.0783207	0	7972.81
4603	23.2509	3.19107	0.074678	1.66767e-05	1.06194e-05	-0.13093	0.00878974	-0.00434562	0	31881.8
4604	14.7644	5.82335	0.0633313	-1.12236e-05	0.000192521	-0.0321644	0.0305005	-0.034606	0	50387.8
4605	7.9853	2.97337	0.0612144	-2.20142e-05	3.23366e-05	-0.122176	0.00082141	-0.0198804	0	97001.5
4607	24.2815	1.91163	0.0651711	-1.7279e-05	3.73811e-08	-0.070334	0.00282197	-0.00167999	0	16640.7
4608	24.5139	4.83081	0.0724422	-4.24645e-05	-3.86248e-05	-0.080165	0.0091519	-0.00430909	0	18251.7
4609	19.7462	3.44559	0.0515852	-6.91314e-05	4.06254e-05	-0.124104	0.0165005	-0.00803368	0	40690.3
4610	18.2873	7.37315	0.0739447	-5.42199e-05	0.000193112	0.297076	0.0393748	-0.0205823	0	32575.1
4613	5.87457	6.46454	0.0518355	-1.99541e-07	8.09961e-05	0.517134	-0.00827485	-0.0541329	0	96265.9
4614	12.8107	8.32835	0.0534248	-1.17589e-06	0.000126649	0.892571	0.0338724	-0.0744812	0	91456.3
4616	21.4376	9.72366	0.0628192	5.11231e-05	6.78127e-05	0.252953	0.0368824	-0.00498083	0	52167.1
4619	5.16486	9.24421	0.0548327	-2.23659e-05	0.000106012	-0.567323	-0.014566	-0.0726853	0	75481.4
4621	4.7293	13.8408	0.0508774	3.00537e-05	0.000237718	-0.943377	-0.0234539	-0.0661871	0	40888.7
4622	20.5479	7.7748	0.0696597	-1.25157e-05	0.000119854	0.00894574	0.0347639	-0.0103316	0	51698.4
4624	4.65051	4.19066	0.067572	-5.38909e-06	5.36742e-05	-0.389437	-0.00450147	-0.0254066	0	79029.6
4625	13.2066	7.06719	0.060168	-1.40236e-05	0.000188005	0.921134	0.0324015	-0.0572577	0	74320.6
4627	25.3443	6.46599	0.0521484	-9.63153e-07	-7.88713e-06	0.310189	0.00829737	-0.00111435	0	15285.7
4628	3.6168	15.4901	0.0602974	3.16491e-05	0.000318561	-0.668299	-0.00266715	-0.0340278	0	4043.16
4629	1.42066	5.98521	0.0698451	7.76928e-07	6.52949e-05	0.0926628	-0.0014685	-0.0305252	0	54624.9
4630	10.3434	4.2051	0.0574941	-1.29184e-05	4.55292e-05	0.501392	0.0102416	-0.0320555	0	70227.6
4632	16.911	10.296	0.0721576	-8.51514e-10	0.000247476	0.494979	0.055681	-0.0385475	0	66689
4633	9.37103	4.50446	0.06079	2.2179e-06	8.06504e-05	1.09766	0.00574221	-0.0386918	0	65159.9
4635	9.25227	6.16036	0.070615	9.13018e-06	0.00017399	0.442471	0.00510813	-0.0602695	0	100998
4637	16.8953	3.3654	0.0682917	5.92543e-06	8.3058e-05	0.275615	0.0175182	-0.0127142	0	53852.1
4638	14.5962	1.01844	0.0645665	-2.87777e-06	4.31813e-06	-0.262061	0.000359244	-0.000319246	0	9330.65
4640	10.9993	4.89301	0.0536289	-2.09338e-05	7.20059e-05	-0.411026	0.0132669	-0.0404726	0	34026.3
4641	9.94411	4.46298	0.0742159	-6.53971e-06	5.49321e-05	0.0291082	0.00995561	-0.0368422	0	40184.5
4642	11.5193	15.7	0.0511037	0	4.31903e-06	-0.00640992	0	-0.248947	0	67156.6
4645	19.7159	4.37284	0.0640842	-3.39963e-05	-3.40342e-06	-0.187907	0.0207124	-0.0102458	0	18552.7
[truncated: 20,695 more rows]
