# Supplementary material for: Study on stability analysis of soil nail reinforced slopes under loading based on the discrete element method
Source: PLoS One. 2026 May 26;21(5):e0350163. doi: 10.1371/journal.pone.0350163 (PMC13210361; doi:10.1371/journal.pone.0350163)
Supplement: S1 File — (ZIP) [file pone.0350163.s001.zip › DATA in PFC/8_14_20000__contacts.txt]

ball1_id	ball2_id	ball1_type	ball2_type	cx	cy	nx	ny	fn	fs	bond_type
21	98	0	0	10.2414	12.1	0.035338	0.999375	3894.94	204.879	0
6	21988	0	0	6.96396	3.79534	0.512506	-0.858684	14023.3	2206.37	0
6	29749	0	0	6.9936	3.87122	0.955203	0.29595	1541.62	2301.53	0
7	28757	0	0	24.6404	3.69944	-0.97582	0.218576	3543.73	432.65	0
12	5819	0	0	3.13829	12.0387	0.965657	-0.259819	-128.463	573.279	0
17	4641	0	0	9.93582	4.53641	0.112246	-0.99368	6796.92	796.369	0
17	7912	0	0	9.90995	4.67971	-0.242331	0.970194	8260.96	860.311	0
25	9688	0	0	14.8155	8.54968	-0.761552	0.648104	7364.44	1239.17	0
36	8603	0	0	24.9321	7.46575	-0.910069	0.414457	2260.06	411.853	0
40	1994	0	0	13.2228	6.01442	0.841378	0.540447	-402.702	32.0173	0
51	1555	0	0	2.65796	4.9172	0.0736987	0.997281	10326.3	38.8007	0
63	3510	0	0	15.6345	8.96807	0.294353	-0.955697	5801.75	1657.45	0
63	7168	0	0	15.6813	9.01215	0.937853	-0.347032	3016.89	49.5925	0
67	4619	0	0	5.19461	9.28948	-0.549085	-0.835766	13926.7	772.438	0
93	3401	0	0	23.1594	9.21824	0.340389	0.940285	-75.1632	236.579	0
151	611	0	0	11.426	4.2888	-0.104794	0.994494	9944.3	750.423	0
174	289	0	0	14.9305	15.2195	-0.579518	-0.814959	649.585	917.287	0
183	327	0	0	3.86823	15.6204	-0.583406	-0.812181	19.664	441.651	0
265	530	0	0	20.8008	6.81958	-0.954962	-0.296728	1703.14	699.669	0
421	992	0	0	24.9074	1.46851	0.351903	-0.936037	3453.47	358.876	0
563	835	0	0	16.1273	7.17771	-0.753776	0.657131	8574.44	1146.18	0
639	940	0	0	18.1608	3.67834	0.159812	-0.987147	10470.4	2035.78	0
782	835	0	0	16.0574	7.25503	0.578196	-0.815898	6373.97	545.146	0
12	29230	0	0	3.09559	12.0012	0.130773	-0.991412	139.743	515.904	0
19	18330	0	0	5.96166	5.16547	-0.874286	-0.485411	5451.39	2010.56	0
19	28347	0	0	6.05784	5.22508	0.823721	0.566996	6756.07	1611.02	0
21	51229	0	0	10.3088	12.0027	0.946595	-0.322425	-260.153	719.041	0
22	20360	0	0	18.9506	5.89452	-0.312916	-0.949781	883	1152.27	0
24	15402	0	0	6.11306	9.68069	0.920062	0.391774	4578.96	2031.97	0
24	42844	0	0	6.10462	9.61042	0.793827	-0.608143	54.2852	1117.9	0
32	15068	0	0	25.8018	7.89411	0.604013	-0.796975	2973.09	1392.5	0
32	23482	0	0	25.7159	7.90414	-0.774179	-0.632967	-288.912	1405.47	0
32	23484	0	0	25.7821	8.00375	0.284517	0.958671	-916.52	70.6511	0
33	24026	0	0	22.8916	1.61744	-0.550274	0.834984	3674.31	250.902	0
38	40341	0	0	1.8369	14.1846	0.984895	0.173153	771.705	390.828	0
43	24224	0	0	12.1026	7.6852	-0.546922	-0.837184	3726.45	2937.9	0
48	15202	0	0	5.18616	13.7071	0.890779	0.454437	18354.3	1246.1	0
48	34325	0	0	5.14025	13.6147	0.160105	-0.9871	2268.98	2781	0
50	30371	0	0	26.6005	1.36051	0.24498	0.969528	2089.19	268.278	0
51	36503	0	0	2.71001	4.86926	0.989129	0.14705	3033.8	447.379	0
54	38186	0	0	15.9318	4.48476	-0.986176	0.165703	1963.51	544.278	0
54	42458	0	0	15.9533	4.42489	-0.654538	-0.756029	2719.54	805.664	0
55	34632	0	0	16.653	6.07763	0.957947	0.286946	-1173.8	640.423	0
56	47461	0	0	12.4499	5.41618	0.374959	-0.927041	4263.96	96.2275	0
57	25720	0	0	16.9116	12.9837	-0.525227	0.850962	9709.45	3651.3	1
57	35305	0	0	16.9691	12.9858	0.461985	0.886888	6.19038	1.76772	0
59	25894	0	0	25.8885	3.19765	-0.572078	0.820199	2568	407.029	0
59	33269	0	0	25.897	3.08529	-0.441911	-0.897059	1682.39	196.123	0
60	50684	0	0	13.7262	9.82394	0.389125	0.921185	6460.59	1774	0
66	34745	0	0	7.95476	1.60726	-0.734194	0.67894	5900.84	1746.04	0
68	44691	0	0	12.191	5.99814	0.842727	-0.538341	4398.22	848.387	0
68	47062	0	0	12.1666	6.07256	0.359654	0.933086	2458.98	432.379	0
69	52350	0	0	10.6819	5.97566	0.668983	0.743278	2715.13	349.264	0
70	16449	0	0	13.5648	3.87309	0.881292	-0.472571	3742.94	1956.16	0
70	28456	0	0	13.4497	3.96465	-0.658641	0.752457	4461.45	1335.13	0
70	46530	0	0	13.4628	3.84312	-0.483739	-0.875212	6323.49	2406.2	0
74	46308	0	0	14.5451	11.9333	-0.999292	0.0376245	1759.81	2214.33	0
76	45241	0	0	11.6299	7.55187	-0.0543206	0.998524	9147.51	1119.17	0
77	17481	0	0	23.5934	2.43288	-0.955473	0.295079	3790.26	657.992	0
77	25772	0	0	23.7138	2.3985	0.96723	-0.253902	3000.37	26.5205	0
84	39294	0	0	6.40299	14.9191	0.820574	0.57154	15595.4	2073.74	0
89	38214	0	0	23.0478	6.9844	-0.996191	0.087199	5923.4	80.6206	0
89	42208	0	0	23.155	7.03539	0.563631	0.826027	47.4242	154.479	0
93	20568	0	0	23.0896	9.15172	-0.956134	-0.292928	5491.46	1533.49	0
93	26651	0	0	23.1463	9.11334	0.0977966	-0.995206	-902.849	867.035	0
97	14939	0	0	5.26993	12.5748	-0.644098	-0.764943	12449.5	2392.42	0
107	4655	0	0	21.1319	3.34755	0.140788	-0.99004	2322.25	584.966	0
110	2442	0	0	8.83133	7.9827	0.854508	0.519438	1685.37	1500.63	0
113	7001	0	0	17.5042	4.53956	-0.996903	-0.0786473	3202.96	779.458	0
116	4553	0	0	3.77795	6.06641	-0.167225	0.985919	4422.71	182.115	0
116	8132	0	0	3.71836	6.00453	-0.991684	0.128696	3101.86	565.458	0
139	5491	0	0	7.17851	1.7123	-0.898986	0.437978	3944.07	1118.44	0
144	9028	0	0	14.5638	2.07935	0.379456	-0.92521	8146.14	334.01	0
147	7975	0	0	8.8748	13.6023	-0.0836109	-0.996498	23175	1058.85	0
148	5013	0	0	17.8175	2.07798	-0.826472	0.562978	6081.51	326.676	0
148	8387	0	0	17.8095	2.01553	-0.936911	-0.349569	308.897	184.447	0
151	4981	0	0	11.3767	4.2531	-0.917321	0.398148	1257.66	464.204	0
166	6468	0	0	23.9573	2.43114	0.590721	0.806876	1008.05	360.45	0
174	3017	0	0	14.9085	15.274	-0.985791	0.167978	211.295	7.07447	0
174	7382	0	0	15.0139	15.2843	0.934187	0.356784	2123.94	578.724	0
176	4767	0	0	8.14823	12.4369	0.997305	-0.0733651	-135.575	1724.32	0
180	2910	0	0	1.91627	1.70749	-0.53043	0.847729	3807.54	613.573	0
180	3028	0	0	1.98789	1.68626	0.906539	0.422123	3875.57	585.354	0
193	3825	0	0	3.14497	15.3564	0.964318	0.264747	1095.3	64.1955	0
198	2215	0	0	14.0244	5.60251	-0.969366	0.24562	3191.96	2220.41	0
198	3589	0	0	14.0453	5.54227	-0.610383	-0.792107	3319.19	1086.16	0
204	1054	0	0	14.6523	7.77029	0.532895	-0.846181	11099.6	1135.68	0
213	7139	0	0	19.099	8.005	0.485931	0.873997	1832.07	926.534	0
214	1408	0	0	26.8469	8.92261	0.488337	-0.872655	14.1555	690.606	0
224	7552	0	0	26.4397	1.7528	0.813437	-0.581654	928.353	52.0461	0
225	8504	0	0	16.6601	11.7404	0.502058	0.864834	1156.4	1745.99	0
225	9770	0	0	16.6732	11.6579	0.751144	-0.660139	9159.45	724.269	0
249	6821	0	0	23.2496	6.20407	-0.440173	0.897913	2336.84	621.686	0
251	5718	0	0	14.2081	14.9708	-0.0725249	-0.997367	1225.72	1680.83	0
254	1981	0	0	9.04076	8.30067	0.891334	0.453346	1437.77	2736.45	0
268	8484	0	0	7.06174	5.30898	0.497144	-0.867668	378.254	703.099	0
270	6026	0	0	17.9916	6.45726	0.304427	-0.952536	7873.98	1601.42	0
273	1287	0	0	22.828	7.97723	-0.257299	-0.966332	-218.257	855.712	0
273	5506	0	0	22.8329	8.10143	-0.181882	0.98332	1152.48	1365.78	0
289	3017	0	0	14.8689	15.2303	-0.256438	0.966561	-505.99	631.196	0
290	2388	0	0	26.7394	4.88632	0.494752	-0.869034	1492.55	397.575	0
290	9384	0	0	26.7723	4.94045	0.999094	-0.0425464	3764.22	292.976	0
301	4888	0	0	17.3008	8.04794	0.845611	-0.533799	1726.12	575.43	0
304	6703	0	0	25.24	4.30363	-0.468877	0.883263	1211.27	433.272	0
306	7009	0	0	22.2312	6.76118	-0.743619	-0.668603	1783.97	738.734	0
328	7438	0	0	18.3282	11.5166	0.559431	-0.828877	2196.92	1089.67	0
332	6358	0	0	1.44848	14.66	-0.606432	-0.795135	1993.03	753.204	0
350	1388	0	0	8.57955	8.15541	-0.2056	-0.978636	17680.9	927.017	0
354	8698	0	0	24.6195	2.55122	0.107653	-0.994189	1293.36	342.359	0
358	7018	0	0	26.5174	9.2106	0.586891	0.809666	1536.59	1542.17	0
362	9949	0	0	5.93226	9.91874	-0.119524	-0.992831	18786	3612.08	0
370	5503	0	0	10.4636	14.6638	-0.473554	0.880765	16832.6	4466.23	0
373	2529	0	0	10.0247	5.30746	-0.418671	-0.908138	6318.31	900.473	0
403	8671	0	0	26.7023	7.21618	-0.531035	0.84735	800.142	907.251	0
406	5153	0	0	3.37269	10.7352	0.711334	-0.702854	1618	1167.52	0
409	8871	0	0	6.4507	8.36347	-1	-6.22714e-05	1826.76	1460.03	0
413	4705	0	0	23.1809	1.87971	-0.794614	-0.607114	400.633	372.755	0
421	5075	0	0	24.84	1.57242	-0.711038	0.703154	2695.49	361.443	0
431	8337	0	0	21.9076	5.84279	0.808271	0.588811	800.626	993.93	0
434	2877	0	0	25.724	5.25205	-0.673675	0.739028	5825.63	579.451	0
440	6242	0	0	16.9882	6.63895	-0.888862	-0.458175	485.85	505.354	0
444	7798	0	0	16.6659	10.502	0.285435	-0.958398	9927.36	4769.37	0
445	8598	0	0	1.94848	15.7534	-0.64154	0.767089	241.029	25.2878	0
449	2819	0	0	22.2458	3.70423	0.998913	-0.0466138	3602.82	653.245	0
457	2431	0	0	19.9197	7.60555	-0.275252	-0.961372	874.715	634.854	0
460	5533	0	0	19.5578	12.0065	0.969752	-0.244091	1668.1	1492.61	1
468	2717	0	0	7.94686	11.5284	0.718491	-0.695536	9845.8	2649.1	0
468	9903	0	0	7.85371	11.5368	-0.8312	-0.555973	9238.16	3415.68	0
486	6544	0	0	8.48762	15.0093	-0.903253	0.429107	5711.64	347.051	0
488	5488	0	0	23.628	5.79667	0.479655	0.877457	-253.295	34.3636	0
489	8141	0	0	16.711	7.86212	-0.654703	-0.755886	403.626	374.593	0
522	9063	0	0	23.5297	1.36098	-0.988089	0.153884	1940	303.226	0
524	6489	0	0	19.1392	3.80159	-0.999839	0.0179395	3138.41	877.706	0
527	4761	0	0	8.51497	4.00012	-0.814085	0.580746	4105.93	2380.55	0
539	4640	0	0	11.0526	4.89313	-0.999997	-0.00227726	3102.24	1030.6	0
544	6177	0	0	3.32751	9.7745	0.502887	-0.864352	632.063	1524.66	0
548	3039	0	0	4.76424	8.8666	-1	-0.000395024	7315.98	1407.08	0
550	8755	0	0	20.5946	6.42854	-0.305623	0.952153	3048.34	120.623	0
560	9834	0	0	15.5729	13.3083	0.57121	0.820804	-184.94	552.768	0
588	1850	0	0	16.4132	12.4047	-0.640991	-0.767548	2739.86	156.085	0
592	7004	0	0	12.6435	11.2354	0.872736	0.488192	-1126.52	164.302	0
607	3277	0	0	25.9277	8.72456	-0.502598	-0.86452	-288.526	278.87	0
610	7925	0	0	6.27214	11.3974	0.264069	0.964504	1209.43	107.26	0
611	4981	0	0	11.368	4.31084	-0.752425	-0.658678	-418.154	426.496	0
611	8232	0	0	11.4113	4.42195	-0.1145	0.993423	11395.7	1216.15	0
613	5677	0	0	8.81398	5.912	-0.377709	0.925924	13707	2190.06	0
625	5498	0	0	4.98644	9.98136	0.41219	-0.911098	1059	2664.15	0
625	7544	0	0	4.93434	10.1103	-0.336002	0.941861	4314.29	1557.26	0
627	6322	0	0	7.12941	1.60506	-0.966293	0.257444	2947.88	1483.58	0
665	9681	0	0	1.28579	4.18776	0.512572	-0.858644	7571.6	1453.1	0
679	6601	0	0	20.3011	8.77991	0.83752	-0.546407	1633.41	194.563	0
683	4642	0	0	11.5681	15.6834	-0.946831	0.321731	-572.378	1964.88	0
690	1385	0	0	16.1793	12.168	0.987846	-0.155434	727.236	845.487	0
697	8103	0	0	9.74352	4.09309	0.704317	0.709886	478.018	251.899	0
702	7878	0	0	4.29987	14.2903	0.818219	-0.574907	404.522	845.588	0
707	9384	0	0	26.862	4.8783	-0.391657	0.920111	692.245	369.136	0
715	3209	0	0	3.82125	5.87484	0.967902	0.25133	4356.08	927.85	0
724	7274	0	0	10.3858	3.29278	-0.806227	-0.591606	1233.5	1096.43	0
731	9241	0	0	22.5258	6.15851	0.997313	0.0732642	4817.95	1310.69	0
733	1123	0	0	2.02243	3.70167	-0.897032	0.441966	1878.02	284.698	0
751	8296	0	0	23.9783	6.03854	0.0279876	-0.999608	134.469	290.027	0
754	1371	0	0	14.4935	14.2301	0.810615	0.585579	-28315	3240.02	1
756	5325	0	0	11.5479	6.42906	0.162049	0.986783	9920.26	2632.62	0
758	9856	0	0	15.5724	2.8226	0.599957	-0.800032	3589.41	162.689	0
767	5985	0	0	15.8302	6.27396	0.808702	-0.588219	9287.73	1570.63	0
778	4382	0	0	11.2944	10.0671	-0.0324807	0.999472	10516.8	1116.27	0
778	8198	0	0	11.347	10.035	0.911575	0.411134	1001.23	461.72	0
784	5410	0	0	9.30112	8.31806	-0.579658	-0.81486	9329.32	4031.7	0
791	1865	0	0	15.9724	14.883	0.615182	-0.788385	2266.02	1048.51	0
807	9274	0	0	2.63164	5.80723	-0.86087	-0.508825	2407.71	408.857	0
816	9512	0	0	13.542	6.16447	-0.00705791	0.999975	6215.65	1397.15	0
821	1060	0	0	20.2981	9.93317	-0.531537	-0.847035	208.544	474.454	0
829	1692	0	0	10.4749	2.13532	-0.695369	0.718653	5577.2	1709.72	0
830	5158	0	0	11.427	9.57934	0.970891	-0.239521	-451.909	1688.3	0
839	3006	0	0	6.25884	4.59293	0.140765	-0.990043	13754.1	1195.9	0
855	1486	0	0	25.9833	2.69439	-0.306375	0.951911	1435.16	421.683	0
863	3946	0	0	6.98193	6.7191	-0.777492	-0.628893	4885.51	998.392	0
865	6533	0	0	1.20331	6.48272	-0.761554	0.648101	2762.63	447.503	0
869	6758	0	0	5.27466	6.46454	-0.429533	0.903051	1720.23	719.706	0
877	1683	0	0	8.7724	12.1097	0.984569	0.174995	8013.77	2551.48	0
877	2406	0	0	8.67344	12.1654	-0.359179	0.933269	10454.8	1529.86	0
884	8370	0	0	26.2164	6.53419	-0.942116	0.335287	2996.45	174.603	0
890	1431	0	0	3.02975	6.36216	-0.0542969	-0.998525	5991.93	974.309	0
890	2227	0	0	3.08439	6.39196	0.8743	-0.485386	385.042	498.248	0
895	6379	0	0	19.5798	10.2029	-0.521369	0.853331	3823.97	3324	1
910	6228	0	0	3.05839	10.7573	-0.955483	-0.295047	5061.96	1320.17	0
910	8636	0	0	3.11939	10.8352	0.0600334	0.998196	1634.1	2069.24	0
915	5700	0	0	12.4396	7.31088	-0.540768	-0.841172	6250.18	2789.02	0
916	4803	0	0	16.7604	10.8325	0.98198	0.188986	1201.6	1399.86	0
917	5518	0	0	8.63358	12.3435	-0.999998	-0.00181276	1091.23	2520.61	0
921	5208	0	0	4.15113	14.102	0.464372	-0.88564	-365.218	707.829	0
922	4311	0	0	8.85257	6.79309	-0.999857	0.0169218	7.27257	703.917	0
936	6354	0	0	8.78638	9.0349	0.308861	-0.951107	11475.2	2792.18	0
944	1775	0	0	2.33019	8.39983	-0.100676	0.994919	2879.43	244.91	0
959	9513	0	0	2.55121	11.5594	-0.133779	0.991011	964.571	10.9144	0
982	7007	0	0	8.95344	5.35479	-0.098255	-0.995161	5221.56	440.475	0
991	2924	0	0	5.65973	3.25557	-0.911866	0.410488	1783.82	866.026	0
106	25320	0	0	2.14972	5.67503	-0.883942	0.467597	3238.66	389.337	0
106	47966	0	0	2.23352	5.69936	0.49337	0.869819	6858.43	488.328	0
107	30020	0	0	21.0753	3.38038	-0.929086	-0.369864	1638.17	437.296	0
109	21833	0	0	5.9312	14.4211	-0.34255	-0.9395	3106.36	1079.8	0
109	46247	0	0	5.89625	14.5166	-0.861313	0.508074	-801.467	961.527	0
110	11861	0	0	8.73454	7.89456	-0.596143	-0.802878	8298.8	4210.4	0
111	17343	0	0	17.8773	10.2296	-0.25505	0.966928	6577.9	1383.51	0
111	48451	0	0	17.83	10.1802	-0.976317	0.216344	7936.56	2336.27	0
112	19678	0	0	18.031	7.77256	-0.662752	-0.748839	540.97	254.44	0
112	44620	0	0	18.1428	7.80311	0.950173	-0.311722	2863.74	918.58	0
113	13332	0	0	17.6148	4.49578	0.673144	-0.739511	3810.04	131.248	0
113	14186	0	0	17.6	4.60406	0.448248	0.893909	2235.77	458.246	0
117	40552	0	0	12.7794	14.297	0.0353232	0.999376	33750	458.173	0
117	50168	0	0	12.7296	14.2683	-0.906048	0.423176	857.961	1887.04	0
123	32028	0	0	3.79456	14.3616	0.998857	0.0478041	3055.48	268.722	0
123	33916	0	0	3.71256	14.2851	-0.122698	-0.992444	96.6866	826.198	0
125	19521	0	0	2.30238	6.9952	0.68963	0.724162	3474.43	209.929	0
125	37745	0	0	2.24798	6.9122	-0.388507	-0.921446	5757.67	675.685	0
125	50605	0	0	2.24862	7.00539	-0.375229	0.926932	4347.81	44.1825	0
126	21177	0	0	4.821	7.57605	-0.911873	0.410472	-1300.33	25.0483	0
126	28446	0	0	4.82636	7.50719	-0.849998	-0.526786	7544.91	1309.76	0
129	19674	0	0	13.551	1.78288	0.0455937	-0.99896	515.588	49.1857	0
130	39047	0	0	5.1937	14.6357	-0.972949	-0.231022	4202.97	1765.03	0
130	43752	0	0	5.29566	14.6003	0.628241	-0.778019	1907.99	1198.15	0
130	49960	0	0	5.2109	14.6969	-0.689677	0.724117	-759.887	55.5523	0
132	29470	0	0	7.38722	3.5119	0.53606	0.84418	4700.84	1330.5	0
135	34696	0	0	7.16054	7.39019	-0.989923	0.141607	2116.39	176.299	0
135	41198	0	0	7.25114	7.31867	0.363957	-0.931416	11769	4288.28	0
138	28676	0	0	25.8315	9.4687	0.611249	-0.791439	2572.11	1456.08	0
140	37645	0	0	3.53607	14.731	0.668318	-0.743876	206.556	75.8072	0
140	39263	0	0	3.46023	14.8089	-0.72558	0.688138	460.746	794.478	0
145	52582	0	0	3.93944	8.47186	1	-1.27086e-05	-83.3143	198.66	0
146	43101	0	0	13.3256	11.9377	0.743921	0.668268	-587.264	176.276	0
146	43116	0	0	13.2011	11.8632	-0.94042	-0.340016	-1658.22	277.631	0
147	13975	0	0	8.93333	13.6834	0.917298	0.398202	13163.2	269.759	0
147	25145	0	0	8.88333	13.718	0.0634928	0.997982	24801.4	2665.63	0
148	16186	0	0	17.9329	2.00543	0.865589	-0.500756	7534.1	1620.77	0
149	21700	0	0	25.6749	9.66445	0.141154	-0.989988	32.5227	492.632	0
149	52219	0	0	25.7168	9.78125	0.738707	0.674027	231.344	727.486	0
151	28831	0	0	11.4026	4.17647	-0.491357	-0.870958	6279.35	2172.31	0
152	16058	0	0	7.80963	3.23341	-0.756059	-0.654504	3676.08	1756.13	0
152	37748	0	0	7.79934	3.31551	-0.894516	0.447035	4411.63	2084.94	0
154	18833	0	0	5.76631	15.2308	-0.361203	-0.932487	32088.6	4842.45	0
156	34543	0	0	16.4532	8.08862	0.443546	0.896252	514.852	2586.09	0
158	11919	0	0	20.4708	5.70103	-0.635891	-0.771779	1421.84	288.573	0
159	10956	0	0	26.4382	8.22573	-0.316839	0.948479	-146.183	548.854	0
159	40282	0	0	26.4481	8.11296	-0.147019	-0.989134	-438.734	103.973	0
164	17602	0	0	19.2872	1.78238	0.777068	-0.629417	4500.55	812.205	0
164	26505	0	0	19.2712	1.87969	0.534966	0.844874	2677.61	278.006	0
165	30530	0	0	8.86252	14.6914	0.200166	-0.979762	15937.1	2060.06	0
165	31502	0	0	8.79145	14.7218	-0.846328	-0.532661	15166.6	1249.53	0
165	42152	0	0	8.91352	14.7352	0.942969	-0.33288	3052.12	659.387	0
166	25772	0	0	23.8603	2.38081	-0.999866	-0.0163964	4237.74	300.296	0
174	30024	0	0	14.9618	15.32	-0.0170729	0.999854	-233.094	861.28	0
176	25833	0	0	8.04733	12.4923	-0.59057	0.806986	5759.89	3185.22	0
176	28268	0	0	8.02114	12.4335	-0.992035	-0.125962	-259.029	122.457	0
176	37679	0	0	8.11596	12.4957	0.502699	0.864462	11917.4	1784.45	0
179	24017	0	0	4.66507	5.55547	-0.891048	-0.453908	2802.44	855.884	0
182	17570	0	0	13.0777	6.13227	-0.0491073	0.998794	4862.09	1833.29	0
182	21445	0	0	13.0209	6.09391	-0.908982	0.416834	4046.54	575.527	0
183	10029	0	0	3.96663	15.6808	0.988362	0.152119	1.48818	95.1749	0
183	26193	0	0	3.9249	15.7305	0.32217	0.946682	83.1067	102.974	0
184	41451	0	0	17.118	12.2763	-0.0531675	0.998586	1709.94	945.338	0
185	36620	0	0	13.8225	8.41528	-0.286418	0.958105	4956.16	644.951	0
185	45036	0	0	13.8882	8.40236	0.632969	0.774177	791.068	602.783	0
189	17773	0	0	23.5221	5.45006	-0.886922	0.461919	2884.31	87.2305	0
193	18006	0	0	3.05939	15.2842	-0.425204	-0.905097	17.6389	259.747	0
193	19032	0	0	3.02456	15.3469	-0.993836	0.110863	1236.37	316.059	0
198	22096	0	0	14.109	5.53783	0.489868	-0.871796	8422.65	1298.46	0
198	29453	0	0	14.1041	5.64113	0.403915	0.914796	7915.4	2707.42	0
204	15894	0	0	14.6051	7.89739	-0.14912	0.988819	8945	1575.07	0
204	21198	0	0	14.5576	7.7893	-0.825189	-0.564857	-81.3629	239.771	0
204	25939	0	0	14.6849	7.83372	0.997566	0.0697316	1305.84	889.504	0
204	32863	0	0	14.5511	7.85546	-0.923978	0.382445	3845.61	507.628	0
207	17625	0	0	10.3212	12.4049	0.91496	0.403546	458.417	1581.96	0
213	33090	0	0	19.0603	7.90459	-0.226852	-0.973929	2306.88	1186.02	0
214	16620	0	0	26.7671	8.94895	-0.911689	-0.410881	1115.15	268.579	0
215	37391	0	0	21.7179	8.52478	-0.82081	-0.571201	1885.97	1333.6	0
224	27982	0	0	26.3518	1.83784	-0.607647	0.794207	2079.2	89.0335	0
224	50945	0	0	26.3289	1.77544	-0.97642	-0.215881	754.627	127.432	0
225	49371	0	0	16.6173	11.6415	-0.286586	-0.958054	1131.78	931.803	0
226	43870	0	0	11.1037	8.97737	0.30236	-0.953194	23852.5	303.443	0
226	46877	0	0	11.1121	9.10033	0.424138	0.905598	6386.28	1470.87	0
226	51602	0	0	11.0463	9.09431	-0.569464	0.822016	18402.4	1948.42	0
231	13417	0	0	16.5175	1.48814	0.395085	-0.918644	10327.6	820.635	0
232	25618	0	0	20.6165	7.92424	-0.912873	-0.408245	241.111	377.192	0
232	48017	0	0	20.6185	7.98768	-0.888623	0.458638	3543.84	155.245	0
237	17124	0	0	20.537	2.26481	0.619575	-0.784937	5664.97	391.551	0
245	24737	0	0	7.50115	3.37981	-0.254644	0.967035	11369.4	870.593	0
245	41631	0	0	7.45114	3.33593	-0.928446	0.371466	2291.41	620.617	0
245	45129	0	0	7.46685	3.25662	-0.71595	-0.698152	3659.48	288.048	0
249	11409	0	0	23.3158	6.11534	0.735186	-0.677865	3265.54	742.43	0
249	27505	0	0	23.2331	6.11514	-0.732937	-0.680297	1102.7	955.667	0
251	18674	0	0	14.2385	15.0996	0.380898	0.924617	-121.371	605.802	0
259	44262	0	0	4.30831	4.88664	0.999353	-0.0359693	8415.55	948.764	0
265	20380	0	0	20.9172	6.90079	0.609269	0.792963	631.981	1000.13	0
268	15542	0	0	6.9789	5.40891	-0.760881	0.648892	4248.41	1965.07	0
268	21131	0	0	7.09352	5.37833	0.982899	0.184144	5726.21	3057.53	0
268	31410	0	0	7.00219	5.30633	-0.407708	-0.913113	8065.63	659.884	0
270	50443	0	0	17.9846	6.59616	0.206285	0.978492	5334.54	245.308	0
271	52249	0	0	7.28977	6.06399	-0.131486	0.991318	6389.21	1323.03	0
273	16943	0	0	22.9042	8.01716	0.939743	-0.341881	2633.31	442.264	0
277	17147	0	0	2.34791	13.255	0.0571002	-0.998368	546.973	106.081	0
280	39494	0	0	13.7676	9.10579	0.520489	0.853868	4416.65	3112.47	0
280	40120	0	0	13.8038	9.04449	0.999862	0.0166055	-1974.18	457.998	0
282	34596	0	0	12.1509	12.2704	0.0340423	-0.99942	14054.2	1517.41	0
284	28978	0	0	12.6493	5.82394	-0.823977	-0.566624	-1300.1	31.02	0
286	11280	0	0	20.0995	3.4446	0.913146	0.407634	1666.24	906.006	0
286	29630	0	0	20.0547	3.35155	0.251413	-0.96788	2371.13	968.179	0
288	12437	0	0	11.7234	7.74652	-0.704027	-0.710174	5721.64	1195.4	0
288	12732	0	0	11.7739	7.83787	0.225343	0.974279	11559.5	3413.22	0
288	51642	0	0	11.7966	7.74372	0.643352	-0.76557	10675.2	2600.25	0
289	15400	0	0	14.8195	15.1854	-0.934232	0.356665	1712.3	564.004	0
289	24636	0	0	14.9379	15.1062	0.685768	-0.72782	2368.6	1856.61	0
290	10646	0	0	26.6438	4.96003	-0.966445	0.256872	4068.24	290.185	0
293	17473	0	0	2.86747	15.1769	0.391598	0.920136	68.2984	852.329	0
295	43789	0	0	3.64861	10.8096	-0.747623	0.664124	802.169	542.705	0
298	46883	0	0	14.7797	14.5566	0.511413	0.859335	-1236.02	1190.98	0
298	51311	0	0	14.7864	14.4374	0.6111	-0.791553	5466.31	1058.02	0
301	13515	0	0	17.1961	8.09084	-0.97709	0.212827	1273.18	1419.97	0
301	20138	0	0	17.2424	8.02211	-0.172011	-0.985095	3106.96	1136.55	0
305	20197	0	0	2.02852	13.7558	0.999106	0.0422816	3860.59	655.048	0
305	25469	0	0	1.93751	13.6948	-0.423895	-0.905711	253.196	513.734	0
306	28965	0	0	22.3102	6.74535	0.430223	-0.902722	1031.2	46.2761	0
306	34072	0	0	22.2998	6.87076	0.276673	0.960964	1397.69	565.714	0
306	43894	0	0	22.348	6.79733	0.991412	-0.130777	1472.1	249.571	0
310	12793	0	0	11.1276	5.79078	0.466382	-0.884583	12351.6	2866.79	0
310	27914	0	0	11.1611	5.86409	0.971	0.239078	-64.2564	153.245	0
310	32468	0	0	11.0391	5.8785	-0.887856	0.460121	3851.09	3610.06	0
312	28376	0	0	19.1304	8.54346	-0.529881	-0.848072	286.266	539.255	0
312	46751	0	0	19.1937	8.62189	0.717833	0.696215	373.075	157.075	0
313	14362	0	0	18.2518	1.98724	0.689478	0.724307	263.442	32.3962	0
315	11736	0	0	6.33892	2.44999	-0.241272	0.970458	9537.19	1249.7	0
319	26680	0	0	4.10759	8.59253	-0.122592	0.992457	5128.25	94.8113	0
319	39905	0	0	4.17424	8.5648	0.787479	0.616342	9313.26	189.956	0
328	12483	0	0	18.3366	11.6252	0.679429	0.733741	387.513	322.723	1
328	13021	0	0	18.222	11.5916	-0.968069	0.250682	1891.75	256.501	0
328	21397	0	0	18.234	11.532	-0.794837	-0.606822	320.516	226.073	0
330	50178	0	0	1.27521	14.8648	0.942524	-0.334137	2435.52	684.604	0
336	33716	0	0	25.4525	8.44833	-0.357729	0.933826	3595.65	1574.53	0
336	49714	0	0	25.5139	8.42629	0.870329	0.49247	3379.24	1314.71	0
338	15248	0	0	26.4348	7.73746	-0.616452	0.787392	3125.65	1205.69	0
338	51992	0	0	26.4328	7.65819	-0.654006	-0.756489	2130.28	933.877	0
339	32629	0	0	23.6458	4.41032	-0.535587	0.84448	2541.99	398.128	0
339	37003	0	0	23.7037	4.278	0.25685	-0.966451	2355.67	848.211	0
341	32093	0	0	26.5428	3.42101	0.992602	0.121413	2206.3	107.861	0
342	28959	0	0	26.3793	5.55233	0.674843	-0.737962	1868.18	852.323	0
348	19425	0	0	5.29734	12.9619	-0.992624	-0.121236	9724.34	3286.91	0
348	27041	0	0	5.4151	12.9298	0.796612	-0.60449	3143.28	189.79	0
350	25826	0	0	8.54158	8.22353	-0.934631	0.355618	-282.443	28.1113	0
354	13595	0	0	24.5654	2.66464	-0.70488	0.709327	1553.25	41.895	0
354	48239	0	0	24.6297	2.68168	0.261623	0.96517	455.661	122.684	0
355	21094	0	0	13.4609	12.3377	0.893957	0.448154	-3003.15	3199.52	0
355	50823	0	0	13.3178	12.3139	-0.990662	0.13634	-1372.73	3327.48	0
358	35925	0	0	26.4167	9.18612	-0.892531	0.450987	3172.79	1266.67	0
358	37160	0	0	26.51	9.09555	0.477632	-0.87856	1160.12	795.116	0
359	25413	0	0	13.8376	4.98241	-0.925142	-0.379622	660.986	159.479	0
359	37927	0	0	13.8797	5.0703	-0.290612	0.956841	9824.1	115.431	0
359	44031	0	0	13.8876	4.94255	-0.169597	-0.985513	5239.09	687.714	0
362	12518	0	0	5.86796	10.0029	-0.987832	0.155528	1190.47	1560.44	0
362	17338	0	0	5.95309	10.0637	0.164893	0.986312	16332.4	457.525	0
362	28515	0	0	6.0002	9.94647	0.796469	-0.604679	359.342	906.57	0
363	13159	0	0	14.7845	13.0609	-0.921474	-0.38844	678.984	2072.6	0
374	16165	0	0	4.58663	1.56761	-0.9671	0.254396	0.473535	192.111	0
374	21737	0	0	4.69753	1.60131	0.660678	0.75067	3282.69	396.336	0
374	24287	0	0	4.7173	1.52956	0.952424	-0.304776	3536.82	1866.46	0
375	15047	0	0	2.84515	3.73173	-0.839029	0.544086	3488.51	338.61	0
375	43957	0	0	2.95215	3.7344	0.810486	0.585758	4256.84	816.292	0
376	17150	0	0	10.8319	2.91656	-0.841197	-0.540729	6130.84	2534.68	0
376	19194	0	0	10.8251	2.98348	-0.932393	0.361445	3495.17	1963.53	0
376	32607	0	0	10.9414	2.89985	0.638533	-0.769595	11931.4	2676.82	0
384	18116	0	0	7.02261	8.95372	-0.995255	-0.0973007	2039.13	421.775	0
384	42476	0	0	7.12981	8.9129	0.67631	-0.736617	9047.58	2699.57	0
388	18883	0	0	21.7073	9.52882	-0.693231	0.720716	4806.17	777.211	0
388	29001	0	0	21.7403	9.41084	-0.218711	-0.97579	1743.31	509.402	0
388	41127	0	0	21.6877	9.46235	-0.971974	-0.235089	761.923	14.4545	0
392	25799	0	0	13.2885	14.389	-0.683574	0.729881	9368.26	1463.52	0
395	15721	0	0	4.9007	9.33482	-0.647079	0.762423	1280.49	1716.48	0
395	41829	0	0	4.88783	9.24839	-0.848921	-0.52852	11472.3	1854.02	0
395	51048	0	0	4.96289	9.34702	0.281693	0.959505	16077.4	1393.44	0
400	16125	0	0	19.3418	9.09914	-0.786303	0.617841	2549.58	78.835	0
403	13784	0	0	26.6758	7.12697	-0.908933	-0.416941	4754.08	1731.89	0
406	29800	0	0	3.26301	10.8049	-0.938272	0.345898	302.547	941.63	0
406	31130	0	0	3.34738	10.8443	0.332381	0.943145	6749.68	2598.29	0
406	39315	0	0	3.26984	10.746	-0.840029	-0.542541	7483.31	423.792	0
408	46789	0	0	3.34063	1.7438	-0.956391	-0.29209	-213.568	607.942	0
408	47519	0	0	3.35775	1.81347	-0.71965	0.694337	5255.07	137.694	0
410	44454	0	0	13.232	8.10156	-0.397543	0.917584	8418.85	878.572	0
413	19246	0	0	23.2794	1.97245	0.654018	0.756479	-10.3548	219.392	0
416	49497	0	0	4.18096	5.96222	-0.983044	-0.183368	6056.75	2199.98	0
423	37881	0	0	12.9256	4.55656	0.645779	0.763524	993.893	2471.34	0
426	33990	0	0	10.3131	7.46939	-0.999887	0.0150415	-1643.15	577.807	0
426	44011	0	0	10.4139	7.44474	0.8934	-0.449262	-579.677	1349.86	0
426	44670	0	0	10.3418	7.42229	-0.470753	-0.882265	2749.33	1456.89	0
428	10957	0	0	8.35783	5.77204	0.554628	0.832099	5112.34	1408.18	0
431	10658	0	0	21.886	5.75545	0.445031	-0.895515	4833.33	1410.72	0
431	21741	0	0	21.8294	5.8583	-0.518528	0.855061	4435.27	1164.01	0
431	45094	0	0	21.811	5.77508	-0.8292	-0.558953	649.228	1455.06	0
436	11887	0	0	18.0425	9.85895	-0.6788	0.734323	6827.14	218.401	1
436	22058	0	0	18.065	9.74736	-0.339571	-0.94058	1045.43	39.9646	0
436	46699	0	0	18.1515	9.82888	0.95935	0.28222	226.998	37.8722	0
437	13241	0	0	14.6331	13.3671	-0.400383	0.916348	6385.75	1737.24	0
443	14627	0	0	5.68873	9.89033	-0.163733	-0.986505	12174.9	2891.93	0
444	29264	0	0	16.5803	10.5956	-0.928685	0.370868	8794.48	1407.7	0
444	37471	0	0	16.5877	10.5282	-0.814732	-0.579838	-321.574	1521.86	0
451	37086	0	0	5.0956	3.45687	-0.993949	0.109841	3445.8	190.041	0
452	26596	0	0	12.9858	5.40189	0.552617	0.833436	3029.56	1421.93	0
452	45323	0	0	12.8797	5.34912	-0.998117	0.0613325	548.311	1520.62	0
453	40501	0	0	15.6938	13.1998	0.137013	-0.990569	4634.07	2935.22	0
454	23665	0	0	12.0097	12.7681	-0.134836	0.990868	18432.3	160.38	0
454	44929	0	0	12.0789	12.6856	0.95008	-0.312005	1729.28	759.649	0
455	12425	0	0	8.17068	12.2689	-0.414823	0.909902	6966.75	2899.72	0
455	24363	0	0	8.13165	12.2169	-0.991569	0.129583	896.114	465.476	0
455	31496	0	0	8.15548	12.1575	-0.645302	-0.763928	12445	2596.12	0
455	34579	0	0	8.26459	12.2156	0.993904	0.110246	7421.58	2258.18	0
457	50187	0	0	19.9587	7.73443	0.302908	0.95302	2458.39	11.2571	0
459	44903	0	0	1.28847	3.54136	0.366723	-0.93033	3111.53	470.295	0
461	13027	0	0	13.6283	15.4165	0.95795	0.286935	6057.26	862.127	0
465	42912	0	0	9.7716	7.32988	0.998161	0.0606155	-919.404	2932.16	0
470	27052	0	0	3.63003	6.21797	-0.994393	-0.105745	4966.45	718.883	0
470	36835	0	0	3.68271	6.27526	0.017949	0.999839	9713.6	1181.31	0
474	25094	0	0	25.8113	1.16963	-0.538642	0.842535	938.783	63.2722	0
483	32952	0	0	23.2096	5.76991	0.551956	-0.833873	2027.75	759.097	0
486	17708	0	0	8.58072	15.0323	0.592935	0.80525	19916.5	2843.78	0
488	24415	0	0	23.5446	5.73414	-0.977404	-0.211379	3749.13	1133.97	0
488	24853	0	0	23.6542	5.72747	0.944282	-0.329137	6230.01	412.182	0
488	44442	0	0	23.5819	5.69188	-0.322461	-0.946583	-169.755	134.356	0
489	23613	0	0	16.7717	7.85302	0.395835	-0.918322	7811.26	1433.64	0
491	40045	0	0	25.3369	5.44444	0.994068	0.108761	4805.81	1043.81	0
499	13325	0	0	18.8392	1.53138	0.90997	-0.414674	6268.69	442.444	0
507	44448	0	0	25.1107	1.82339	0.626256	-0.779618	2406.61	185.145	0
512	45863	0	0	17.9403	14.0047	-0.772798	0.634652	1443.85	117.314	0
522	12218	0	0	23.6178	1.29837	0.46986	-0.882741	2643.44	34.8124	0
522	31661	0	0	23.5547	1.30208	-0.573484	-0.819217	-9.61913	135.546	0
522	50715	0	0	23.6319	1.39461	0.703563	0.710633	1655.3	649.505	0
524	17499	0	0	19.2264	3.85179	0.487156	0.873315	1208.4	630.891	0
524	42589	0	0	19.2286	3.75085	0.527126	-0.849787	5647.71	969.953	0
525	14925	0	0	15.4136	3.19875	0.519967	-0.854186	4975.96	38.4131	0
530	21819	0	0	20.7862	6.74943	0.759038	-0.651046	3117.89	93.0523	0
539	32875	0	0	11.1855	4.93356	0.832127	0.554585	3222.41	917.036	0
539	50244	0	0	11.1207	4.82157	-0.0610337	-0.998136	18456.8	829.496	0
540	44654	0	0	4.6724	14.1899	0.978217	0.207585	11760.5	2906.92	0
540	47374	0	0	4.58964	14.2345	-0.378066	0.925778	-617.757	1464.47	0
540	50774	0	0	4.56627	14.1384	-0.768928	-0.639336	10178	3053.94	0
541	17502	0	0	7.99739	13.6897	0.607193	-0.794554	12331.6	1155.13	0
541	34312	0	0	7.9035	13.7454	-0.9874	0.158246	399.839	572.78	0
544	20929	0	0	3.35547	9.83848	0.978631	0.205624	9789.67	1127	0
544	50060	0	0	3.23807	9.82298	-0.998459	-0.0554967	8435.99	1336.54	0
545	18739	0	0	12.2562	15.1727	0.26248	-0.964937	29717.9	1989.77	0
545	37578	0	0	12.2558	15.3099	0.254967	0.96695	18122.5	1671.6	0
546	21054	0	0	12.0117	11.9574	0.591718	0.806145	3037.28	2260.08	0
546	40035	0	0	11.9207	11.8507	-0.703435	-0.71076	1220.73	2135.71	0
546	52611	0	0	11.983	11.833	0.186597	-0.982437	26861.5	606.724	0
547	50835	0	0	16.0145	7.49732	0.758024	0.652227	756.463	600.18	0
548	20718	0	0	4.86571	8.88621	0.927875	0.372892	11396.6	967.086	0
550	36697	0	0	20.6709	6.40549	0.783283	0.621666	874.452	58.3351	0
557	48234	0	0	20.586	4.79235	0.332286	0.943179	1240.42	264.892	0
560	21176	0	0	15.509	13.3182	-0.280884	0.959742	3953.01	315.861	0
563	30959	0	0	16.2187	7.18861	0.580382	0.814344	3378.89	1313.43	0
563	41006	0	0	16.172	7.06455	-0.101467	-0.994839	5065.26	1251.16	0
565	29903	0	0	11.3141	15.631	0.580561	-0.814217	8325.42	2595.31	0
566	14826	0	0	5.33248	4.12657	-0.290831	-0.956774	12939.1	767.198	0
566	47505	0	0	5.41087	4.19466	0.987114	0.16002	1439.85	309.806	0
567	17860	0	0	7.79038	8.32725	-0.461673	0.88705	11255.3	1360.38	0
567	20902	0	0	7.75749	8.27351	-0.999981	-0.006181	207.339	1425.42	0
574	13605	0	0	15.0408	6.70612	-0.754458	0.656348	4703.48	1082.83	0
582	21471	0	0	20.7562	6.62442	-0.624252	0.781223	5763.83	482.296	0
582	49751	0	0	20.8659	6.53766	0.903987	-0.427559	8365.44	406.04	0
585	17505	0	0	15.663	1.82241	-0.172594	-0.984993	6056.16	182.49	0
585	37532	0	0	15.7208	1.8459	0.811817	-0.583912	4243.63	587.417	0
587	43163	0	0	14.8725	4.51789	-0.289109	0.957296	8916.55	724.858	0
588	21691	0	0	16.4864	12.4004	0.546654	-0.837359	3657.68	389.872	0
588	23590	0	0	16.5139	12.4586	0.994146	0.108041	3240.61	1171.09	0
592	21303	0	0	12.5181	11.2431	-0.799621	0.600506	12720.3	3742.25	0
592	42986	0	0	12.6455	11.1679	0.912185	-0.409778	4905.2	2128.11	0
598	18739	0	0	12.327	15.1452	-0.848153	-0.529752	21016	5746.45	0
598	44205	0	0	12.4361	15.1968	0.947244	0.320512	10474.7	3797.82	0
599	23962	0	0	11.5069	2.83149	-0.759859	-0.650088	406.273	925.829	0
600	17149	0	0	7.6152	10.1029	-0.998374	-0.0569952	618.922	404.96	0
600	37485	0	0	7.6516	10.0577	-0.283684	-0.958918	14212.1	1640.58	0
600	41131	0	0	7.71553	10.1158	0.980098	0.198513	-69.7623	2761.49	0
610	29155	0	0	6.22178	11.2778	-0.506654	-0.862149	17667.2	1810.79	0
610	46830	0	0	6.19359	11.358	-0.930247	0.366934	2626.26	2837.17	0
611	51012	0	0	11.4735	4.39554	0.805824	0.592155	-680.746	1144.42	0
613	19614	0	0	8.89285	5.80768	0.786759	-0.61726	3126.48	667.665	0
613	43002	0	0	8.82738	5.78314	-0.178753	-0.983894	11563.5	2542.35	0
616	43975	0	0	6.46386	6.14546	-0.963344	-0.268267	1945.16	917.476	0
618	24312	0	0	7.26064	1.93029	-0.941646	0.336605	3199.21	1358.24	0
618	41136	0	0	7.35721	1.92153	0.98699	0.160782	53.2832	593.65	0
620	34589	0	0	21.0477	9.70019	0.162949	0.986634	985.353	971.335	0
624	15949	0	0	10.3947	7.69758	-0.502805	0.8644	12726.4	2309.44	0
624	47991	0	0	10.4851	7.63951	0.994773	-0.102112	2515.49	269.952	0
625	32816	0	0	4.88864	10.0385	-0.995597	-0.0937331	5289.72	1451.06	0
627	31117	0	0	7.24029	1.59755	0.992213	0.124552	1519.92	872.22	0
632	31913	0	0	7.0989	15.0716	-0.827716	-0.561147	17351.7	6567.22	0
633	20663	0	0	14.6485	3.2152	-0.507363	-0.861733	3807.89	1621.68	0
633	33370	0	0	14.7267	3.30881	0.756929	0.653497	2155.16	860.555	0
636	44038	0	0	8.28055	9.74141	0.828518	-0.559963	4743.47	3339.11	0
639	18136	0	0	18.0831	3.76738	-0.95626	0.292517	8623.82	1919.32	0
639	39164	0	0	18.2145	3.77343	0.925861	0.377865	3422.8	1372.62	0
639	46051	0	0	18.1554	3.81656	0.081683	0.996658	6225.06	958.301	0
642	33911	0	0	2.79775	8.9485	-0.630942	-0.77583	6507.63	1536.74	0
642	45598	0	0	2.7741	9.01354	-0.981479	0.191568	3838.01	364.384	0
645	21557	0	0	20.9119	6.22284	-0.877402	0.479756	3651.3	361.873	0
645	32884	0	0	21.0206	6.2184	0.913599	0.406615	2851.4	628.34	0
645	48659	0	0	20.9677	6.25451	0.0426122	0.999092	378.484	161.331	0
647	14928	0	0	2.62724	15.1561	-0.399574	-0.916701	18.7588	249.855	0
647	25793	0	0	2.68466	15.1645	0.642765	-0.766063	621.747	367.951	0
648	48849	0	0	20.902	2.57378	0.630208	0.776427	2218.86	92.5517	0
651	47027	0	0	16.2803	9.12269	0.91383	0.406097	579.407	18.793	0
654	13963	0	0	23.1002	5.71657	-0.671126	0.741343	4974.33	1062.92	0
654	32952	0	0	23.1836	5.69465	0.949555	0.3136	2537.54	490.374	0
656	15308	0	0	16.4332	12.069	-0.777173	-0.629287	-179.806	547.574	0
656	25528	0	0	16.4632	12.1835	-0.373558	0.927607	6247.76	1242.35	0
665	22590	0	0	1.21189	4.18791	-0.520965	-0.853578	2424.25	353.288	0
667	39128	0	0	8.75413	3.53508	0.252326	-0.967642	13530.7	363.96	0
668	49029	0	0	2.6322	14.6668	0.686456	-0.727171	76.6938	470.518	0
679	17157	0	0	20.2497	8.75468	-0.0877659	-0.996141	198.152	670.335	0
679	30621	0	0	20.2523	8.86571	-0.0414821	0.999139	900.112	752.65	0
682	26294	0	0	22.099	8.79197	0.834193	-0.551472	2203.01	33.4181	0
683	21604	0	0	11.7092	15.6832	0.947358	0.320176	5834.35	82.6808	0
683	31393	0	0	11.6065	15.5937	-0.44022	-0.89789	23171.1	2049.54	0
685	37023	0	0	18.6157	1.59716	-0.819448	0.573154	9192.43	983.008	0
685	42664	0	0	18.6595	1.51907	0.063763	-0.997965	5145.92	1505.74	0
690	52039	0	0	16.1537	12.2306	0.582594	0.812763	-1318.01	922.819	0
694	16913	0	0	5.67698	7.93204	0.991573	0.129548	3933	2039.77	0
694	37239	0	0	5.59083	7.86746	-0.400172	-0.91644	10175.3	214.713	0
698	41647	0	0	12.8495	4.98903	-0.985843	0.16767	712.022	551.141	0
698	46978	0	0	12.9481	5.03993	0.431822	0.901959	6035.18	1367.32	0
703	11253	0	0	8.25645	2.42963	0.843912	0.536482	3023.8	2103.11	0
703	17317	0	0	8.15899	2.33211	-0.535672	-0.844426	5556.72	1814.75	0
707	37769	0	0	26.8525	4.77265	-0.549114	-0.835747	1028.32	270.257	0
711	46709	0	0	12.5871	7.77022	-0.779364	-0.626571	1681.5	996.827	0
713	48129	0	0	25.2209	1.87948	0.74889	-0.662694	1996.33	12.6695	0
714	27165	0	0	24.2808	8.42337	-0.269975	-0.962867	-151.498	17.0481	0
721	45111	0	0	22.0064	3.00541	0.993676	-0.112282	1146.14	488.311	0
726	27311	0	0	10.9997	7.69341	-0.39324	0.919436	9500.69	300.443	0
728	23479	0	0	22.8458	5.17028	0.980662	-0.195708	6242.02	787.357	0
729	21254	0	0	5.33747	1.42885	-0.993749	0.111636	-52.7934	405.087	0
731	14943	0	0	22.471	6.21266	0.0522254	0.998635	-394.368	259.986	0
732	36841	0	0	4.4938	4.19235	0.743245	0.669019	3763.06	1908.58	0
732	39611	0	0	4.45149	4.08414	0.092518	-0.995711	4609.7	375.917	0
733	12389	0	0	2.14918	3.71091	0.822672	0.568516	4415.21	304.486	0
733	15915	0	0	2.15654	3.64011	0.91995	-0.392035	1596.19	665.245	0
733	32460	0	0	2.02186	3.63774	-0.905336	-0.424695	2383.81	414.755	0
733	43836	0	0	2.07696	3.74169	-0.158433	0.98737	6473.13	707.904	0
743	47050	0	0	16.5042	9.66249	-0.161492	0.986874	8182.67	1989.98	0
745	16062	0	0	5.32847	2.40518	-0.0970422	-0.99528	6858.79	47.4489	0
748	47786	0	0	18.2031	9.09618	-0.911455	0.4114	11529.1	1832.08	0
754	24014	0	0	14.4588	14.1283	0.283766	-0.958894	8490.89	226.46	1
754	48672	0	0	14.4264	14.256	-0.207168	0.978305	8843.63	5722.17	1
758	14827	0	0	15.4617	2.86797	-0.989437	-0.144963	-453.19	110.272	0
758	17359	0	0	15.486	2.93099	-0.646567	0.762858	4803.91	168.963	0
758	23061	0	0	15.501	2.81536	-0.42897	-0.903319	1275.7	702.077	0
759	16036	0	0	5.08384	1.496	0.456692	0.889625	9406.42	389.681	0
759	49537	0	0	5.0045	1.4102	-0.850541	-0.525908	3832.84	1116.96	0
760	30538	0	0	14.3717	11.6742	0.856331	0.516428	-898.165	176.762	0
760	33979	0	0	14.3178	11.7001	-0.098694	0.995118	8087.6	1659.25	0
762	22945	0	0	16.6723	1.30433	-0.680858	0.732415	8951.34	549.01	0
762	24564	0	0	16.7797	1.21211	0.826705	-0.562636	8108.72	341.615	0
763	17449	0	0	6.08469	4.85029	0.932639	0.360811	6508.97	536.639	0
763	35728	0	0	6.03279	4.89155	0.141655	0.989916	8690.93	1645.38	0
763	43206	0	0	5.97288	4.7853	-0.774672	-0.632364	12924.9	2227.09	0
765	19801	0	0	17.3979	2.98135	0.364219	-0.931313	7089.13	1242.85	0
765	34359	0	0	17.4339	3.05304	0.963232	0.26867	2006.46	731.636	0
768	13532	0	0	24.1713	1.55204	-0.993759	0.111544	138.219	111.256	0
768	22606	0	0	24.2096	1.60677	-0.450013	0.893022	2585.03	94.0856	0
768	27136	0	0	24.1935	1.49254	-0.677915	-0.73514	-57.7152	12.7989	0
768	34863	0	0	24.2764	1.60485	0.502733	0.864442	646.579	87.3908	0
770	35323	0	0	8.13003	14.2192	-0.69455	0.719445	13929.3	2902.47	0
776	28973	0	0	7.25636	4.17959	-0.181826	0.983331	6128.74	93.798	0
782	36735	0	0	16.0531	7.35557	0.505257	0.862969	3238.05	2931.08	0
782	42068	0	0	15.967	7.28179	-0.930122	-0.367251	1727.77	2015.75	0
791	43345	0	0	15.9808	14.9684	0.753731	0.657183	614.98	911.711	0
792	17161	0	0	5.89796	3.44176	-0.930821	-0.365475	2302.45	1706.93	0
792	22977	0	0	5.95804	3.54148	-0.114849	0.993383	7392.14	1753.12	0
792	26350	0	0	6.03723	3.44857	0.96203	-0.272944	2055.79	753.611	0
794	28224	0	0	10.1603	13.8908	-0.81404	-0.580809	9307.07	2806.38	0
795	29376	0	0	2.67611	5.4667	-0.986149	0.165861	3416.49	557.585	0
795	44595	0	0	2.73014	5.52146	-0.179898	0.983685	5161.53	137.322	0
797	19223	0	0	26.3714	3.45588	-0.413996	-0.910279	548.313	251.759	0
797	41358	0	0	26.3533	3.5592	-0.699972	0.71417	2423.07	410.391	0
797	45924	0	0	26.335	3.50425	-0.988573	-0.150745	3014.42	204.91	0
802	20157	0	0	26.8317	5.20923	-0.8536	0.520929	1688.2	399.664	0
803	25402	0	0	16.5901	9.52282	-0.736024	-0.676955	521.245	308.304	0
813	33013	0	0	5.5558	2.38053	0.11903	-0.992891	6649.89	880.573	0
813	49347	0	0	5.4881	2.42196	-0.938527	-0.345206	4675.83	406.233	0
815	46528	0	0	4.77971	8.35306	0.274266	0.961654	5971.87	358.657	0
815	47703	0	0	4.79912	8.2487	0.60074	-0.799444	2981.35	1541.55	0
820	41886	0	0	13.7451	15.6209	-0.541577	-0.840651	24480	6602.22	0
820	50754	0	0	13.8277	15.6306	0.733895	-0.679263	5152.85	3412.01	0
821	36787	0	0	20.3029	10.0338	-0.449349	0.893356	2316.03	2082.49	0
821	42232	0	0	20.3862	9.98859	0.993854	0.110702	3259.07	1579.38	0
823	13866	0	0	5.57978	12.6694	0.965195	0.26153	12737	2340.14	0
823	35627	0	0	5.47818	12.6644	-0.986584	0.163255	7407.62	2423.06	0
828	17091	0	0	21.7523	2.60326	0.953126	-0.302574	3360.04	877.716	0
828	41898	0	0	21.7022	2.55636	0.240117	-0.970744	4200.24	169.085	0
830	28142	0	0	11.3306	9.56769	-0.884493	-0.466554	700.128	3528.37	0
832	50001	0	0	22.0095	5.13343	0.717046	0.697026	20.7906	393.248	0
835	18007	0	0	16.1195	7.25455	0.598791	0.800906	645.203	961.112	0
839	39514	0	0	6.31569	4.63587	0.924039	-0.382298	-526.936	923.654	0
839	40630	0	0	6.25328	4.73483	0.0626424	0.998036	11272	769.541	0
844	12215	0	0	7.94136	13.905	-0.316971	-0.948435	20725.9	4063.13	0
844	25315	0	0	7.89048	13.9723	-0.999497	-0.0317139	5508.44	1339.75	0
844	39276	0	0	8.03864	13.973	0.999755	-0.0221186	8031.85	646.805	0
846	52374	0	0	20.9206	8.16666	-0.999997	0.0024912	4858.31	949.996	0
847	37194	0	0	1.13494	12.9294	-0.471537	0.881846	839.98	567.627	0
847	45800	0	0	1.15654	12.8129	-0.123514	-0.992343	1018.85	792.801	0
850	25100	0	0	20.6193	4.24734	-0.717089	-0.696981	1692.61	379.382	0
850	27157	0	0	20.6485	4.34312	-0.206999	0.978341	3278.82	817.099	0
850	45866	0	0	20.6793	4.23312	0.329845	-0.944035	1437.91	273.044	0
853	10941	0	0	4.78175	11.3279	-0.968465	-0.249148	2793.68	1163.18	0
853	46963	0	0	4.82809	11.2824	-0.234494	-0.972117	5136.28	2470.28	0
853	47935	0	0	4.82617	11.4046	-0.264456	0.964398	2335.13	1064.75	0
858	41265	0	0	1.71326	8.0369	-0.808253	-0.588836	9294.22	392.705	0
860	27295	0	0	9.101	8.83232	0.185395	-0.982664	7765.54	1751.58	0
860	37736	0	0	9.1345	8.92971	0.749827	0.661633	5121.3	3684.98	0
861	33305	0	0	17.1353	9.03591	-0.393797	-0.919197	1644.99	1358.54	0
863	42112	0	0	7.06521	6.71325	0.683132	-0.730295	3344.57	859.036	0
867	18214	0	0	15.3706	12.8192	0.811024	0.585013	1559.15	126.501	0
867	40675	0	0	15.2482	12.7933	-0.978664	0.205468	723.606	44.8573	0
877	49531	0	0	8.66186	12.0341	-0.518528	-0.855061	17654.3	3103.14	0
878	23409	0	0	2.30259	4.50844	0.971916	0.23533	4213.57	887.947	0
878	26270	0	0	2.22428	4.42796	-0.206091	-0.978533	9219.93	470.911	0
878	30503	0	0	2.17538	4.46999	-0.939534	-0.342455	3518.99	90.4242	0
878	46687	0	0	2.28396	4.44468	0.691413	-0.72246	3206.76	524.032	0
884	22997	0	0	26.341	6.54474	0.872314	0.488946	2547.63	648.946	0
884	36764	0	0	26.2298	6.46532	-0.745108	-0.666944	1447.75	786.331	0
884	41452	0	0	26.3066	6.44752	0.372781	-0.92792	3334.92	1232.47	0
886	30981	0	0	10.4873	8.51274	0.129921	-0.991524	2507.3	382.58	0
886	35702	0	0	10.4154	8.55288	-0.91321	-0.407489	1011.74	493.57	0
887	18468	0	0	6.59662	4.3571	-0.885464	0.464707	5784.63	1020.76	0
890	28130	0	0	2.97855	6.39851	-0.926848	-0.375437	2560.5	604.869	0
890	31378	0	0	3.03906	6.47859	0.105213	0.99445	7620.53	1254.79	0
894	32109	0	0	26.9355	5.85918	-0.251488	0.96786	-1.40845	276.676	0
896	13137	0	0	6.25954	14.5271	0.984582	-0.174925	-2053.69	1289.96	0
902	13037	0	0	9.41139	13.523	0.00350688	0.999994	34503.5	2372.05	0
902	24511	0	0	9.35444	13.4937	-0.85074	0.525586	-1186.87	2092.44	0
905	48879	0	0	9.55007	13.3657	-0.470928	0.882172	14513	2910.54	0
906	37428	0	0	26.1038	7.77593	0.350137	0.936698	155.637	430.276	0
909	22750	0	0	23.1088	8.30629	0.651059	-0.759028	5479.26	1187.65	0
909	37964	0	0	23.0715	8.39565	-0.0829839	0.996551	1456.28	762.127	0
909	42323	0	0	23.0255	8.35197	-0.990082	0.140494	6801.98	902.204	0
910	29800	0	0	3.17008	10.8008	0.903576	0.428428	3869.99	1338.86	0
911	12196	0	0	3.03975	5.51369	-0.949107	-0.314952	5715.8	141.609	0
911	33905	0	0	3.07297	5.59721	-0.471131	0.882063	2182.66	341.725	0
911	47648	0	0	3.17417	5.54944	0.980168	0.198169	4598.01	567.538	0
911	47902	0	0	3.09068	5.46773	-0.21814	-0.975917	6986.43	374.235	0
915	13240	0	0	12.5464	7.37099	0.999576	0.0291267	987.084	621.417	0
915	19721	0	0	12.4069	7.37159	-0.999299	0.0374386	-1512.42	6.53332	0
916	11491	0	0	16.6207	10.8228	-0.99869	0.0511729	4523.59	2284.75	0
917	38297	0	0	8.66714	12.3901	-0.335447	0.942059	15202	2688.74	0
920	49309	0	0	8.53723	12.1833	0.477474	-0.878646	7100.84	2567.03	0
923	15350	0	0	7.90434	1.07812	0.759685	0.650291	6856.57	1488.69	0
929	10665	0	0	10.5332	10.5301	-0.871487	0.490419	13768.4	4832.42	0
930	40646	0	0	14.4724	15.569	0.452635	-0.891696	-197.461	190.571	0
936	20564	0	0	8.72256	9.05156	-0.732427	-0.680846	13711.4	3758.23	0
937	15603	0	0	25.5769	8.86562	0.753473	0.657479	2358.51	1342.48	0
937	29213	0	0	25.4691	8.78082	-0.816845	-0.576857	1105.09	667.313	0
944	27030	0	0	2.37379	8.31524	0.752447	-0.658653	4237.7	393.347	0
945	32326	0	0	19.8416	1.77881	0.836684	-0.547686	3183.18	770.327	0
952	51531	0	0	2.6382	15.6316	-0.743097	-0.669184	426.166	258.4	0
957	21380	0	0	17.3687	5.19858	0.900761	0.434315	2508.35	409.483	0
957	40715	0	0	17.2615	5.20281	-0.863302	0.504688	4775.68	482.118	0
961	31550	0	0	22.8356	2.80447	0.897912	-0.440175	3384.91	275.249	0
961	44719	0	0	22.8294	2.86958	0.797167	0.603759	2209.2	78.8402	0
962	26978	0	0	25.2772	5.74752	-0.839121	0.543945	3714.42	512.265	0
962	35535	0	0	25.3636	5.64768	0.417902	-0.908492	3067.65	1132.18	0
963	11181	0	0	9.67914	14.5397	0.0970721	-0.995277	5954.53	2653.21	0
963	16846	0	0	9.61409	14.6304	-0.911229	0.411899	2787.69	1730.56	0
966	26437	0	0	16.4166	6.60983	0.829264	0.558857	398.68	1483.08	0
969	17433	0	0	10.2491	1.16273	0.770248	-0.637745	3776.04	852.5	0
969	21247	0	0	10.2155	1.25886	0.206595	0.978427	7946.84	48.3191	0
976	12145	0	0	2.32696	1.31983	0.0260431	0.999661	10294.1	281.223	0
978	11753	0	0	11.881	15.3225	0.473199	0.880956	21245.8	222.144	0
978	36941	0	0	11.8109	15.2587	-0.920867	-0.389877	14961.6	7374.36	0
982	43984	0	0	9.01055	5.43488	0.908351	0.418209	2468.42	1199.87	0
983	20088	0	0	23.9163	6.38003	0.157317	-0.987548	920.665	858.288	0
983	20114	0	0	23.9643	6.49405	0.816006	0.578043	1900.14	829.161	0
983	27217	0	0	23.8992	6.52477	-0.0770722	0.997026	-231.156	8.12733	0
983	30000	0	0	23.8397	6.48446	-0.894839	0.446389	2433.72	273.169	0
985	51413	0	0	24.4364	1.48869	-0.950306	-0.311318	121.877	74.6683	0
986	16359	0	0	14.6443	2.68326	0.454892	-0.890547	11162.2	79.6566	0
991	10045	0	0	5.79366	3.20628	0.960453	-0.278443	4005.89	888.093	0
991	33593	0	0	5.74451	3.15737	0.27233	-0.962204	3683.84	420.245	0
991	34163	0	0	5.71957	3.29706	-0.0769268	0.997037	12273.8	1278.72	0
991	40638	0	0	5.67565	3.17502	-0.694562	-0.719432	11597.4	2755.05	0
992	13566	0	0	24.8745	1.42063	-0.999943	-0.0106861	345.47	21.2472	0
1002	7629	0	0	4.52019	12.28	-0.846959	-0.531659	256.199	8.16255	0
1005	6612	0	0	11.1115	1.23902	0.916714	-0.399545	5535.88	875.949	0
1007	2117	0	0	19.1756	5.45511	-0.625764	-0.780012	2009.53	765.636	0
1010	3759	0	0	8.73489	5.0703	0.751041	0.660255	8163.91	1424.21	0
1013	7575	0	0	2.7643	8.21331	0.141228	0.989977	5167.04	86.4116	0
1016	4733	0	0	2.42362	5.76219	0.717671	0.696382	7693.01	635.306	0
1054	2262	0	0	14.7357	7.67164	0.745533	-0.666469	7045.42	63.8713	0
1060	9234	0	0	20.2382	9.93795	-0.386683	0.922213	2836.8	1414.32	0
1067	7815	0	0	15.8807	1.06843	0.623251	-0.782022	1013.42	143.438	0
1072	3337	0	0	19.1908	10.8628	-0.975768	0.21881	5584.95	793.205	0
1081	3881	0	0	6.68113	11.9502	0.984906	0.173093	1628.02	330.397	0
1086	7584	0	0	19.3875	11.4394	-0.783818	0.62099	5473.45	613.48	0
1095	6332	0	0	12.7335	1.762	-0.995092	-0.0989538	1029.74	457.186	0
1129	8596	0	0	4.98782	15.2378	-0.818911	0.57392	1554.29	1221.84	0
1139	2094	0	0	22.1957	6.33442	-0.33769	0.941257	1618.29	628.758	0
1140	5327	0	0	16.9803	1.59471	-0.137829	-0.990456	2644.78	77.0252	0
1140	6625	0	0	17.0379	1.62258	0.86112	-0.508403	4004.91	162.286	0
1145	4258	0	0	20.0337	11.0687	-0.602343	-0.798237	150.285	254.873	0
1149	3633	0	0	13.4011	13.5411	0.950883	-0.30955	17435.5	2841.59	0
1160	2197	0	0	6.76323	6.98912	-0.868358	-0.495938	10880.6	4402.93	0
1165	1409	0	0	18.6749	11.7511	-0.494021	-0.86945	5408.22	11117.6	1
1182	8611	0	0	1.20225	2.80718	0.996501	-0.0835801	2981.8	382.215	0
1202	6326	0	0	13.823	1.38306	-0.194312	0.98094	9821.9	947.608	0
1205	4052	0	0	23.1653	9.69971	0.623908	0.781498	1587.74	1102.67	0
1205	9116	0	0	23.1694	9.59246	0.682212	-0.731154	1942.03	1736.5	0
1209	2079	0	0	13.7255	5.54599	0.0135032	-0.999909	7901.73	2737.58	0
1209	3884	0	0	13.6836	5.67542	-0.575036	0.818128	11624	1119.78	0
1209	7430	0	0	13.7959	5.61647	0.999939	-0.0110432	4822.85	2434.63	0
1212	1264	0	0	13.2833	8.71284	-0.648574	-0.761152	521.588	636.042	0
1216	5748	0	0	15.3729	9.96575	-0.158992	0.98728	5797.69	1358.18	0
1226	4635	0	0	9.20731	6.10645	0.640447	0.768003	9094.69	2313.15	0
1232	5677	0	0	8.73154	6.02901	0.744321	-0.667822	8003.1	1609.15	0
1239	7789	0	0	13.7262	13.7158	0.131321	0.99134	3691.65	1198.62	0
1240	3372	0	0	22.0848	7.4131	0.696447	0.717608	1054.44	143.481	0
1258	8351	0	0	1.20518	8.75713	0.324271	-0.945964	2252.02	283.849	0
1270	1894	0	0	11.4289	13.807	0.279093	0.960264	14853.4	526.548	0
1270	7362	0	0	11.3674	13.7934	-0.671311	0.741176	1400.26	18.5403	0
1278	4526	0	0	8.13904	4.73558	-0.469384	-0.882994	12602.1	4612.38	0
1289	6360	0	0	2.71295	10.7183	-0.998919	0.0464898	4567.46	662.608	0
1307	4053	0	0	20.4113	3.80853	-0.996935	-0.0782284	565.559	35.4553	0
1310	8356	0	0	5.7669	13.3237	-0.954333	-0.298744	2789.49	17.0048	0
1326	5403	0	0	16.5865	5.34455	-0.158025	-0.987435	773.736	472.915	0
1330	1694	0	0	20.9808	1.59456	-0.710632	0.703564	5342.47	266.601	0
1342	4647	0	0	25.8238	9.94559	0.998592	0.0530528	5044.89	686.846	0
1343	4524	0	0	23.0702	4.22218	-0.754017	-0.656854	456.515	433.177	0
1346	6825	0	0	9.23422	1.92877	0.534591	0.845111	6980.29	765.654	0
1364	7682	0	0	24.5861	3.85796	-0.757904	0.652366	2300.46	402.408	0
1365	9070	0	0	13.8335	6.1748	0.761721	0.647905	-474.969	3150.09	0
1370	7101	0	0	26.5531	2.97524	0.999936	0.0112774	4389.12	385.113	0
1378	6279	0	0	23.8274	8.22823	-0.667532	-0.744581	-2.88796	193.716	0
1390	3318	0	0	24.6991	8.26229	-0.539394	-0.842054	233.785	790.365	0
1413	6794	0	0	21.6009	9.7394	-0.485766	-0.874089	638.675	250.359	0
1444	7762	0	0	4.50163	5.63682	-0.0114789	0.999934	9277.64	1179.58	0
1458	2416	0	0	26.6705	8.24085	-0.4662	0.884679	2475.11	940.601	0
1471	4730	0	0	15.3905	2.07532	0.18929	0.981921	5675.25	1525.57	0
1479	5898	0	0	8.33353	7.21065	-0.976965	-0.213399	-864.68	526.765	0
1495	4088	0	0	26.6201	4.72726	0.970936	-0.239337	5242.83	445.556	0
1503	7043	0	0	19.285	1.65915	0.908921	-0.416968	5740.31	994.905	0
1503	7601	0	0	19.1979	1.62219	-0.333863	-0.942622	2277.1	1037.64	0
1506	6723	0	0	24.9656	2.8507	-0.5738	-0.818995	1871.94	355.941	0
1532	2571	0	0	1.39556	4.04086	0.733875	0.679285	5587.76	802.765	0
1532	6689	0	0	1.29084	3.95962	-0.840316	-0.542097	4350.49	792.257	0
1532	9681	0	0	1.33415	4.06103	-0.18992	0.981799	6064.82	189.345	0
1551	4314	0	0	6.96008	7.30563	-0.896361	-0.443324	2641.47	845.776	0
1562	7458	0	0	10.0308	5.69692	0.243827	0.969819	5891.56	1129.17	0
1588	4552	0	0	5.13873	4.40739	-0.382695	-0.923875	16876.5	1240.69	0
1590	7370	0	0	7.33191	10.5166	-0.51997	0.854185	3465.66	2746.51	0
1590	9505	0	0	7.37482	10.3834	0.0749318	-0.997189	12701.9	2351.65	0
1610	9777	0	0	8.19401	9.37426	-0.897737	0.440532	4906.93	2648.63	0
1616	1887	0	0	20.6624	10.4542	0.00838685	-0.999965	1137.98	3132.08	1
1621	4998	0	0	23.6732	1.79857	-0.485215	0.874395	1812.51	166.776	0
1622	4849	0	0	11.7317	3.84804	0.633318	0.773891	5244.91	1121.8	0
1622	8796	0	0	11.6627	3.74122	-0.444617	-0.895721	7727.61	845.423	0
1624	5564	0	0	2.1155	7.38793	-0.988966	0.148141	2286.49	543.449	0
1624	7468	0	0	2.21533	7.4379	0.473779	0.880644	3315.85	109.305	0
1629	7458	0	0	10.0003	5.82346	0.658259	-0.752791	5604.21	2864.71	0
1635	2395	0	0	6.48239	4.29558	-0.833916	0.551892	1212.93	161.283	0
1638	3195	0	0	1.07286	13.9523	0.205479	-0.978661	-100.28	419.582	0
1658	2079	0	0	13.7976	5.48526	-0.988406	-0.151836	893.576	2446.11	0
1658	3589	0	0	13.9267	5.48983	0.996658	-0.0816918	1621.62	1568.35	0
1658	7430	0	0	13.857	5.55954	-0.0767948	0.997047	9821.88	1039.75	0
1662	3564	0	0	17.9141	7.17007	-0.491253	-0.871017	1534	676	0
1663	5507	0	0	23.6919	9.43981	0.937276	0.348588	3268.82	1283.59	0
1666	7326	0	0	26.3212	8.83027	-0.687246	-0.726425	1213.58	828.783	0
1680	5772	0	0	1.32696	7.23059	-0.431871	-0.901935	7763.86	675.096	0
1687	5705	0	0	25.6878	7.48587	0.862525	-0.506015	2842.41	386.631	0
1689	2402	0	0	21.5489	5.48916	0.988266	0.152746	1499.01	23.4976	0
1690	7552	0	0	26.4929	1.77936	-0.0240111	-0.999712	936.753	181.132	0
1699	9203	0	0	4.1152	11.9559	-0.494213	0.869341	1402.23	708.065	0
1711	9275	0	0	25.4185	3.07714	-0.948759	-0.316	2147.71	316.42	0
1727	3656	0	0	2.7217	2.59801	0.176769	0.984252	7475.79	463.642	0
1733	1888	0	0	7.42994	13.5106	0.956655	-0.291225	-887.814	205.75	0
1733	6516	0	0	7.33199	13.5035	-0.902414	-0.430871	5577.09	2475.24	0
1750	2867	0	0	2.71712	13.4285	-0.985481	0.169783	1428.25	1278.16	0
1755	6921	0	0	6.5095	8.76872	0.599939	0.800045	9113.34	1083.88	0
1778	8918	0	0	16.1791	12.4287	0.545379	0.83819	-1219.2	642.559	0
1780	3051	0	0	7.85203	9.31865	0.817957	-0.57528	599.953	246.892	0
1790	7762	0	0	4.52215	5.76713	-0.318309	-0.947987	10041.2	230.285	0
1805	8121	0	0	18.4137	3.49316	0.624407	0.781099	828.456	131.158	0
1808	4710	0	0	24.0901	3.33684	-0.0846918	0.996407	1636.86	649.19	0
1821	7806	0	0	7.37427	9.66938	0.429998	0.90283	8219.58	110.138	0
1833	5884	0	0	26.4982	4.83421	0.85789	0.513833	4124.89	617.246	0
1833	6832	0	0	26.3972	4.81135	-0.995504	0.0947206	5952.75	451.065	0
1847	4862	0	0	5.53892	13.8344	-0.300763	-0.953699	1843.97	1526.26	0
1849	8714	0	0	14.0517	7.53149	0.991375	-0.131056	4600.69	2537.67	0
1856	5811	0	0	14.7389	11.2398	-0.930347	-0.366681	-325.512	571.997	0
1877	8410	0	0	8.23155	2.7291	-0.928383	-0.371624	2369.45	830.172	0
1881	4191	0	0	19.462	9.32614	0.81145	0.584422	-450.995	87.151	0
1883	4524	0	0	22.9983	4.24288	0.286343	-0.958127	3797.37	1002.71	0
1894	7362	0	0	11.3906	13.8521	-0.995635	-0.0933298	494.644	2660.53	0
1918	6685	0	0	2.05071	1.34711	0.952314	0.305119	2117.8	529.755	0
1932	6446	0	0	15.0178	13.6815	-0.166022	0.986122	3401.35	1246.61	0
1933	6921	0	0	6.50258	8.88102	0.686405	-0.72722	-1418.55	2051.23	0
1954	3918	0	0	12.732	15.4304	0.698794	0.715323	16443.9	4259.25	0
1955	9798	0	0	4.46835	11.2115	-0.75951	0.650495	213.115	776.902	0
1967	8312	0	0	1.57312	4.11575	0.316288	0.948663	4972.41	971.425	0
1986	9878	0	0	10.4397	11.8966	-0.721813	-0.692089	2887.59	269.07	0
1987	9041	0	0	6.97562	2.92261	-0.880093	-0.474802	777.917	406.549	0
2003	8374	0	0	26.8912	2.39678	0.87936	-0.476157	1821.39	77.0476	0
2012	4527	0	0	19.2546	7.23818	-0.301158	-0.953574	753.655	117.947	0
2019	8392	0	0	2.09376	10.8065	0.457045	-0.889443	1551.53	250.726	0
2037	4341	0	0	3.96556	12.8942	-0.989681	-0.143289	3026.53	922.017	0
2043	6257	0	0	12.7886	5.89706	0.368853	-0.929488	2675.34	173.475	0
2050	9274	0	0	2.62275	5.73946	-0.702629	0.711557	4368.32	1125.23	0
2055	3882	0	0	21.2508	2.54801	0.966484	0.256726	1944.12	437.187	0
2056	5154	0	0	24.8226	4.3372	0.717817	0.696232	1173.28	215.674	0
2058	7573	0	0	2.14227	6.22362	-0.905837	-0.423627	5146.72	642.151	0
2058	8575	0	0	2.21014	6.32728	0.0267393	0.999642	3247.14	32.1606	0
2066	6735	0	0	24.2333	9.5986	-0.211175	0.977448	-252.123	201.309	0
2074	2956	0	0	4.12819	2.32131	-0.844116	0.536161	1969.88	66.9243	0
2081	8332	0	0	14.2756	13.5154	-0.672281	0.740296	25986.3	631.337	0
2083	4628	0	0	3.66036	15.5319	-0.722039	-0.691853	487.218	425.88	0
2094	6097	0	0	22.1331	6.35307	-0.797474	-0.603353	1687.74	998.899	0
2107	9165	0	0	24.5605	9.41221	0.454868	-0.890559	299.065	185.601	0
2125	4927	0	0	10.0262	12.9225	-0.720924	0.693014	9799.98	2242.17	0
2133	9545	0	0	19.2666	11.6933	0.815683	0.5785	13.8258	2.94184	0
2142	8446	0	0	3.98989	9.94303	0.447862	-0.894103	348.108	95.7284	0
2143	8932	0	0	6.30283	1.87077	0.526155	0.850388	6335.98	1308.42	0
2161	5401	0	0	20.2332	3.6957	-0.403302	-0.915067	500.047	49.5545	0
2162	2715	0	0	15.2002	12.5089	-0.554759	0.832011	4465.9	85.896	0
2166	8276	0	0	11.2249	3.99687	-0.962538	0.271147	2399.49	510.702	0
2174	3494	0	0	25.9637	5.83393	-0.736949	-0.675948	1662.98	970.152	0
2181	6793	0	0	26.5501	7.56119	0.584573	-0.811341	415.294	166.157	0
2185	8874	0	0	22.6325	3.73677	-0.819341	-0.573306	173.651	226.562	0
2201	9411	0	0	9.94425	6.74671	0.799376	0.600831	818.924	1384.71	0
2231	7375	0	0	8.38599	12.3774	-0.506107	0.862471	597.25	2612.96	0
2234	9587	0	0	14.9662	9.49827	0.497583	0.867417	2224	2019.08	0
2238	6847	0	0	18.0119	4.09716	-0.922515	-0.385961	2137.63	804.047	0
2247	2269	0	0	15.4234	14.2234	0.0788366	0.996888	4517.99	886.478	0
2247	4076	0	0	15.3712	14.1899	-0.938708	0.344712	4778.13	688.233	0
2262	8149	0	0	14.8566	7.65886	0.870743	0.491738	377.409	1193.79	0
2282	7976	0	0	20.129	5.72926	0.645205	0.764009	1526.67	408.882	0
2283	9521	0	0	8.43445	3.56396	-0.862807	0.505534	369.014	375.094	0
2286	6078	0	0	9.81814	1.27305	-0.314591	-0.949227	9723.13	2203.56	0
2287	3272	0	0	25.1042	5.979	0.782229	0.622991	3193.44	779.745	0
2293	7085	0	0	16.6246	14.8806	-0.985643	-0.168843	107.471	12.8776	0
2334	8322	0	0	12.4994	11.8268	-0.978381	0.206813	1632.71	1677.55	0
2335	7407	0	0	18.0394	7.58825	0.95488	-0.296991	4025.96	1159.97	0
2341	4855	0	0	16.0777	5.48177	-0.411136	-0.911574	2037.63	556.618	0
2341	6586	0	0	16.1469	5.50071	0.815565	-0.578665	5644	942.168	0
2358	4856	0	0	14.3551	4.81892	0.27427	-0.961653	9245.01	1477.97	0
2370	7637	0	0	11.5411	11.2286	-0.984019	0.178065	508.644	566.408	0
2408	5650	0	0	1.93285	11.9187	-0.556283	0.830993	1246.84	1286.91	0
2410	2429	0	0	6.97619	8.49144	0.406892	-0.913476	6439.86	2470.82	0
2428	8399	0	0	8.62344	2.49796	-0.999733	-0.0231087	-0.787602	103.683	0
2439	5410	0	0	9.28399	8.18897	-0.348708	0.937231	14866.9	1781.09	0
2440	5718	0	0	14.246	14.8568	-0.659024	0.752122	18959.9	2067.02	0
2442	3551	0	0	8.96731	8.04179	0.962574	0.271021	-940.014	754.808	0
2444	5819	0	0	3.27008	11.9939	-0.92377	0.382949	209.795	694.255	0
2445	5360	0	0	1.3708	8.67778	0.785141	0.619318	1973.99	601.36	0
2445	8351	0	0	1.26128	8.67783	-0.784152	0.620569	3218.23	860.128	0
2453	5258	0	0	9.08919	3.99986	-0.939622	0.342214	1120.8	1091.86	0
2453	5747	0	0	9.14628	3.91099	-0.0824375	-0.996596	8306.59	1322.96	0
2461	7454	0	0	13.3958	1.75522	-0.909114	-0.416548	64.4969	445.81	0
2472	6586	0	0	16.2333	5.49695	-0.865408	-0.501068	-103.13	687.462	0
2482	2875	0	0	20.0895	1.45998	-0.00828218	-0.999966	5188.62	1345.74	0
2495	2927	0	0	8.47876	12.6391	-0.968751	-0.248035	6736.97	4359.67	0
2495	6062	0	0	8.54852	12.727	0.00763674	0.999971	37337.9	2720.61	0
2512	5489	0	0	26.3209	5.91443	0.0768645	0.997042	861.288	361.577	0
2524	5790	0	0	8.55875	14.6365	-0.0342119	-0.999415	14844.4	1711.75	0
2544	7894	0	0	4.49764	8.43403	0.737413	-0.675442	384.29	252.363	0
2546	4396	0	0	7.15015	3.10131	0.977085	0.212852	1788.19	248.226	0
2554	4684	0	0	6.38437	1.05712	-0.974785	-0.223148	3451.3	1609.49	0
2557	9189	0	0	1.98342	6.64033	0.978715	0.205224	6430.58	980.743	0
2560	9941	0	0	19.3379	11.9662	-0.964456	0.264245	4596.05	1337.68	1
2566	3114	0	0	12.836	3.12505	-0.600829	0.799378	8557.4	982.723	0
2613	2902	0	0	5.37417	6.06265	-0.625694	-0.780068	9335.02	1845.97	0
2624	9112	0	0	17.687	3.9714	-0.316469	-0.948603	2086.46	983.644	0
2626	4274	0	0	21.6084	2.7793	0.790547	-0.612401	7185.32	728.561	0
2632	3620	0	0	18.8297	12.6762	-0.958229	0.286001	1066.91	413.652	0
2658	6698	0	0	6.58589	14.2428	0.126991	0.991904	21578.3	327.826	0
2665	8144	0	0	23.4007	7.30259	-0.852906	-0.522064	1060.4	274.292	0
2669	7140	0	0	7.59495	2.49362	0.0333982	-0.999442	7127.13	229.457	0
2695	9050	0	0	20.4011	6.56343	-0.98521	0.171352	5202.44	790.746	0
2722	4353	0	0	10.4275	8.83759	0.899495	0.43693	-186.915	2288.57	0
2732	4743	0	0	9.6372	11.7837	-0.534021	0.845471	15941.3	8494.99	0
2748	4216	0	0	2.79877	14.3392	-0.749288	-0.662244	1731.67	1053.98	0
2750	8226	0	0	9.25617	4.7771	0.938854	0.344317	-89.875	274.518	0
2752	5653	0	0	2.92282	12.3215	0.980828	-0.194875	1556	896.248	0
2756	7579	0	0	16.8569	2.07148	-0.0658055	-0.997832	4670.5	1202.27	0
2806	9107	0	0	4.04873	2.0024	0.421546	-0.906807	2784.72	431.663	0
2812	9140	0	0	1.3136	13.0101	0.436152	0.899873	2845.75	1572.23	0
2819	2973	0	0	22.3491	3.63248	0.393743	-0.919221	1455.59	459.705	0
2819	3850	0	0	22.3612	3.76256	0.555606	0.831446	84.7989	48.8098	0
2823	4062	0	0	19.3933	3.91156	0.201177	-0.979555	4134.95	470.349	0
2824	4937	0	0	19.8781	11.4389	-0.89586	0.444335	3030.81	323.018	0
2825	8239	0	0	16.9318	4.56004	0.426617	0.904432	3386.87	910.103	0
2837	4860	0	0	16.0738	9.05631	0.363592	0.931558	6291.38	2082.62	0
2838	7243	0	0	24.1295	1.34494	0.857952	-0.51373	3705.39	346.427	0
2859	4341	0	0	3.88339	12.8213	0.261854	0.965107	883.094	1381	0
2860	6515	0	0	7.94306	5.15491	-0.990167	0.139891	137.468	269.065	0
2863	8489	0	0	21.5768	10.2788	-0.998844	-0.0480761	497.908	487.434	0
2867	6896	0	0	2.61732	13.5043	-0.432682	0.901547	-800.372	124.039	0
2867	7265	0	0	2.68139	13.502	0.476571	0.879136	2130.01	1067.78	0
2879	5515	0	0	9.25787	5.03637	0.507441	0.861687	9436	1565.1	0
2887	7253	0	0	20.7507	5.03693	-0.903357	-0.428889	973.679	943.251	0
2895	6869	0	0	9.32529	11.9157	-0.96623	-0.257683	1409.28	1159.25	0
2911	7609	0	0	14.2715	2.54103	-0.99149	0.130179	1146.86	384.022	0
2912	3217	0	0	18.7086	6.27758	0.265118	0.964216	1597.88	180.576	0
2923	6084	0	0	13.2371	13.6869	-0.055823	-0.998441	11994.4	2319.13	0
2933	7076	0	0	19.4191	1.77697	-0.194035	0.980995	2240.94	570.205	0
2944	6941	0	0	17.9289	8.69417	-0.453706	0.891151	6300.85	1175.69	0
2951	6666	0	0	8.50777	15.6392	-0.119308	0.992857	10730.3	2194.28	0
2961	7942	0	0	20.9803	1.07843	0.98029	-0.197564	2209.44	469.971	0
2996	7186	0	0	13.1599	3.47202	-0.466002	-0.884783	6034.31	1855.04	0
3001	4260	0	0	9.07175	7.95301	-0.925984	-0.377564	1274.17	1340.68	0
3030	4955	0	0	18.5538	8.09088	0.417046	-0.908885	7058.1	1478.24	0
3030	7525	0	0	18.5401	8.2284	0.226933	0.97391	391.601	583.529	0
3035	7913	0	0	20.8464	7.43092	0.486974	-0.873416	6130.18	1801.05	0
3051	4428	0	0	7.90952	9.34801	0.00114169	0.999999	8195.08	1396.3	0
3057	6546	0	0	12.6576	8.64595	0.424629	0.905367	9019.45	2828.35	0
3070	6553	0	0	1.73022	4.80822	0.641785	-0.766885	1457.16	89.3581	0
3074	4406	0	0	4.51309	5.32427	-0.992453	0.122626	526.994	836.659	0
3117	7992	0	0	25.3693	8.99135	-0.851189	-0.524859	5932.32	1503.88	0
3134	8433	0	0	15.2495	9.52685	0.856037	0.516914	145.89	967.993	0
3142	8613	0	0	12.9315	10.9545	-0.691477	0.722398	9833.82	1989.59	0
3169	3977	0	0	11.7319	12.9841	0.306216	-0.951962	17113	1855.39	0
3170	5111	0	0	23.4631	5.28621	0.965	0.262251	1230.16	338.255	0
3170	5562	0	0	23.3194	5.26115	-0.996816	-0.0797318	1880.92	742.901	0
3176	7219	0	0	1.7377	12.4659	0.841967	0.53953	6719.66	787.243	0
3185	5120	0	0	10.5162	1.73925	0.774595	-0.632458	8917.12	1396.16	0
3191	9220	0	0	3.22281	4.81396	0.406661	-0.913579	1343.39	276.678	0
3195	3827	0	0	1.13562	13.9289	0.786391	0.617729	3424.16	920.778	0
3220	3292	0	0	11.6257	7.26397	0.998293	0.0584107	1295.67	271.6	0
3229	8420	0	0	12.8269	14.9614	0.779886	-0.625921	-89.4012	83.7571	0
3231	3330	0	0	13.9004	14.015	-0.0321943	0.999482	-2134.96	24206	1
3252	6987	0	0	22.4898	5.1973	-0.918331	0.395813	4111.46	452.093	0
3260	4783	0	0	15.7033	10.6259	0.252539	-0.967587	7885.37	1637.61	0
3261	8554	0	0	17.6592	8.42853	0.977467	-0.211087	2877.18	362.447	0
3269	7990	0	0	7.22907	3.73068	0.429255	0.903183	5275.36	305.665	0
3293	8494	0	0	20.2825	7.98991	0.743709	-0.668503	2572.58	560.453	0
3313	9340	0	0	9.39555	7.5288	0.549629	0.835409	-150.658	282.009	0
3328	4871	0	0	4.79792	12.7434	-0.835025	-0.550212	10656.5	197.239	0
3329	4529	0	0	1.60762	9.50355	0.0581789	-0.998306	4139.9	256.328	0
3331	8062	0	0	14.0478	6.46989	0.0852435	-0.99636	12804.1	1814.93	0
3340	6842	0	0	8.02009	8.50841	-0.125631	-0.992077	7086.06	609.967	0
3372	4895	0	0	22.2072	7.45487	0.989544	-0.144234	6852.27	512.494	0
3384	9926	0	0	26.9608	4.20264	0.262636	0.964895	716.601	207.284	0
3392	7539	0	0	16.7472	13.2991	0.487862	-0.872921	4679.93	2161.67	0
3401	4436	0	0	23.2461	9.2506	0.869929	-0.493177	5407.97	1678.04	0
3416	3827	0	0	1.23315	13.96	-0.998867	0.0475871	2807.15	543.847	0
3433	4566	0	0	14.8852	12.8967	0.506729	-0.862105	3214.58	281.355	0
3452	4542	0	0	19.6521	12.111	-0.996865	0.07912	711.43	709.609	1
3473	5905	0	0	19.5562	3.08034	-0.429949	0.902853	4279.25	213.781	0
3486	8146	0	0	9.71001	5.17683	-0.606515	-0.795072	11376.7	4735.93	0
3507	8760	0	0	12.2171	8.02363	0.298769	-0.954326	12640.2	1418.96	0
3509	9241	0	0	22.6572	6.18977	-0.923576	-0.383415	360.186	23.6967	0
3510	7168	0	0	15.6905	8.95082	0.788907	0.614513	1095.1	390.141	0
3522	7836	0	0	26.8434	8.17401	0.84487	0.534971	4718.87	1486.75	0
3523	7121	0	0	12.9049	2.38522	0.297927	-0.954589	7478.5	668.97	0
3523	8076	0	0	12.9275	2.50902	0.615474	0.788158	2202.69	1304.79	0
3545	7991	0	0	16.9295	1.29697	0.993659	-0.112432	3068.63	1012.85	0
3551	4260	0	0	9.01879	7.9957	-0.18566	-0.982614	13790.9	357.827	0
3555	6791	0	0	19.2959	3.58543	0.93257	0.36099	917.797	395.918	0
3558	8122	0	0	10.0036	2.63185	-0.434273	-0.900781	8999.89	2235.35	0
3561	5624	0	0	5.54727	2.75093	-0.826472	0.562978	1964.14	441.535	0
3565	5221	0	0	16.7112	10.2668	0.91079	-0.41287	5208.78	356.519	0
3565	7798	0	0	16.6658	10.3668	0.284507	0.958674	-199.161	1644.9	0
3566	3795	0	0	12.4296	2.48633	-0.93824	0.345984	5402.76	2889.87	0
3571	5861	0	0	15.6134	7.451	-0.919177	-0.393844	526.566	772.522	0
3579	6662	0	0	2.99221	9.11059	-0.884629	0.466295	1250.16	53.4609	0
3594	5085	0	0	4.30211	5.36985	0.939251	0.343232	8053.53	1942.76	0
3602	8522	0	0	9.99042	1.64849	-0.673414	0.739265	10223.8	2138.05	0
3612	8113	0	0	12.2726	10.088	0.272309	-0.96221	17407.1	2064.84	0
3615	8914	0	0	7.16416	2.19382	-0.974541	0.224211	1676.51	184.171	0
3622	7847	0	0	15.8937	13.1875	0.958919	-0.283681	7565.13	1321.53	0
3622	8892	0	0	15.804	13.2808	-0.246402	0.969168	3991.96	3238.46	0
3642	9665	0	0	15.223	11.914	-0.968195	0.250198	-456.721	148.79	0
3671	4701	0	0	2.55246	12.7556	0.350747	-0.93647	326.136	63.6999	0
3697	9931	0	0	15.6091	15.3378	-0.942958	0.332911	734.642	270.47	0
3701	7117	0	0	17.7954	5.71443	-0.862228	0.506521	6723.23	824.699	0
3717	6774	0	0	7.26274	8.61695	-0.9975	-0.0706659	-1008.77	657.151	0
3752	9001	0	0	19.9713	6.93249	0.316603	-0.948558	3893.07	644.04	0
3758	3909	0	0	5.59651	12.3961	0.796222	-0.605004	-2045.25	263.628	0
3759	8438	0	0	8.75963	5.18639	-0.413647	0.910437	2401.69	468.717	0
3765	7619	0	0	2.62145	6.97722	-0.91248	-0.40912	5545.52	348.826	0
3775	9264	0	0	21.2179	4.93631	0.72173	0.692175	748.214	74.8176	0
3786	6608	0	0	13.9739	12.4071	0.003874	0.999992	8039.85	1799.26	0
3797	8045	0	0	6.11445	3.31539	-0.997673	-0.0681871	-386.074	67.8616	0
3814	9316	0	0	16.0831	5.75413	-0.92954	0.368721	2621.08	199.803	0
3823	7799	0	0	18.2011	8.36454	0.445245	0.895409	-514.505	193.419	0
3829	8077	0	0	16.4653	14.9099	-0.281274	-0.959628	257.538	147.789	0
3839	4572	0	0	9.89326	12.1139	-0.679728	-0.733464	8459.99	3744.05	0
3850	8176	0	0	22.4677	3.81224	0.994036	-0.109049	1100.33	618.014	0
3852	5590	0	0	9.38184	6.38625	0.656104	0.754671	1111.15	168.753	0
3852	6461	0	0	9.40008	6.32585	0.960518	-0.278217	87.431	1286.43	0
3853	9303	0	0	9.93455	8.21568	0.983192	-0.182572	3145.47	1344.51	0
3865	7816	0	0	2.64382	6.00518	-0.697156	0.716919	1352.19	146.472	0
3900	4349	0	0	17.0946	2.97995	0.644202	-0.764856	7989.7	55.5498	0
3900	6027	0	0	17.0303	3.08189	-0.413261	0.910613	8133.85	337.954	0
3904	7094	0	0	12.2861	12.706	-0.840335	0.542068	3933.72	19.0893	0
3919	8476	0	0	16.3423	3.59867	0.700277	-0.713872	3979.53	47.9932	0
3941	8036	0	0	26.5594	2.49129	-0.869323	0.494245	2875.39	351.034	0
3947	6778	0	0	8.22447	10.0794	-0.384659	0.923059	16097.2	3689.57	0
3954	9520	0	0	14.4687	12.1147	-0.30059	-0.953753	3536.52	879.818	0
3964	6673	0	0	16.3633	4.42974	-0.765604	0.643312	6190.8	1353.84	0
4000	4343	0	0	6.62152	13.2791	0.629711	-0.776829	6900.33	6407.19	0
4023	5811	0	0	14.6256	11.2262	0.990506	-0.137472	1693.59	2777.97	0
4025	4416	0	0	2.56683	7.56011	0.987782	-0.15584	4740.66	324.992	0
4050	5308	0	0	8.25165	12.951	0.549274	0.835642	9519.12	256.287	0
4059	5372	0	0	13.5	7.04647	0.999357	-0.0358606	-110.035	314.511	0
4059	9900	0	0	13.3566	7.01942	-0.917096	-0.398666	1193.49	214.496	0
4062	8643	0	0	19.3527	3.82613	-0.885585	-0.464478	777.983	799.09	0
4062	8815	0	0	19.4036	3.79453	-0.0269037	-0.999638	3620.48	906.213	0
4065	8080	0	0	17.2708	14.2263	-0.658838	0.752285	899.607	368.294	0
4076	7358	0	0	15.3155	14.2587	-0.142724	0.989762	1929.93	787.581	0
4078	4365	0	0	6.03789	1.28981	0.843783	-0.536684	2583.12	1097.06	0
4084	6241	0	0	1.6691	6.51648	0.538648	-0.842531	3051.39	520.784	0
4103	8660	0	0	6.43707	2.82479	-0.0749567	0.997187	7837.86	1250.38	0
4103	9982	0	0	6.49324	2.79593	0.856516	0.51612	4033.26	143.469	0
4152	7731	0	0	11.4001	10.5387	-0.995761	-0.0919778	1662.9	2409.83	0
4152	7808	0	0	11.501	10.4952	0.612886	-0.790172	15261	6467.07	0
4160	4603	0	0	23.2537	3.26563	-0.0363224	-0.99934	1417.77	217.809	0
4171	8821	0	0	21.8876	9.25353	0.99885	0.0479408	7957.43	1198.09	0
4196	5417	0	0	9.59384	5.62939	-0.458979	0.888447	6896	1872.79	0
4203	6189	0	0	19.2662	1.40162	0.929473	-0.36889	2222.35	56.5242	0
4240	4946	0	0	26.0517	4.965	-0.445751	-0.895157	-256.648	232.922	0
4259	7215	0	0	5.29516	13.9933	0.798073	-0.602561	593.856	816.039	0
4260	8008	0	0	9.00834	7.85536	0.038206	-0.99927	16717.2	1743.02	0
4290	9752	0	0	26.302	9.32019	0.791593	0.611048	1177.62	637.85	0
4298	5749	0	0	24.0333	2.64464	-0.576928	0.816795	1562.6	179.802	0
4360	9832	0	0	4.7601	13.0506	-0.685681	-0.727902	3252.54	1475.05	0
4369	8198	0	0	11.4157	10.1171	-0.236854	-0.971545	16454.8	939.747	0
4437	8397	0	0	19.8697	2.1686	-0.951007	0.30917	901.437	126.667	0
4452	7754	0	0	18.3155	9.81081	0.766277	0.642511	1527.41	743.082	0
4527	4528	0	0	19.3005	7.19609	0.923849	0.382756	779.578	53.0883	0
4527	9230	0	0	19.2408	7.09465	0.114099	-0.993469	2038.03	1062.11	0
4528	4715	0	0	19.3492	7.16029	-0.091918	-0.995767	1769.37	282.248	0
4542	5533	0	0	19.6098	12.0598	0.266181	-0.963923	1148.85	592.977	1
4554	8395	0	0	9.46976	5.02907	0.455639	-0.890164	4405.58	690.379	0
4565	6256	0	0	8.42258	3.68238	-0.946461	0.322819	3711.64	832.734	0
4565	9003	0	0	8.46766	3.72374	-0.250863	0.968023	12559.5	1283.46	0
4565	9521	0	0	8.43132	3.62384	-0.812431	-0.583057	6626.12	1661.17	0
4574	9547	0	0	8.11352	6.43355	0.610211	0.792239	1349.05	110.112	0
4605	8528	0	0	7.99869	3.03229	0.221616	0.975134	15634.9	965.922	0
4628	7462	0	0	3.65601	15.4443	0.649665	-0.76022	221.15	281.95	0
4630	8691	0	0	10.2878	4.18857	-0.958436	-0.285308	-853.244	857.659	0
4635	5768	0	0	9.27135	6.09314	0.273059	-0.961997	13477.7	1028.17	0
4655	7684	0	0	21.1858	3.32884	0.731473	0.681871	-406.237	114.051	0
4668	8745	0	0	2.32301	13.0239	-0.192538	-0.98129	853.008	1392.01	0
4684	6477	0	0	6.31945	1.10856	0.00185144	0.999998	12227.4	1405.74	0
4693	9252	0	0	8.5754	4.88477	0.653261	0.757132	6921.4	419.339	0
4705	6235	0	0	23.0692	1.85569	-0.973668	0.227971	3137.96	595.553	0
4710	8642	0	0	24.1237	3.44204	0.646816	0.762646	1370.94	463.881	0
4712	9529	0	0	14.8589	12.1154	0.87766	0.479285	-956.339	2472.01	0
4727	7755	0	0	24.7382	6.7567	0.982873	0.184282	5162.38	457.459	0
4732	5547	0	0	13.4429	2.83197	-0.983962	0.17838	2339.78	1135.06	0
4739	9726	0	0	8.98308	8.87364	-0.0377581	0.999287	25342	1965.79	0
4747	8082	0	0	1.2078	7.77741	-0.999681	-0.0252636	4988.92	503.938	0
4755	7532	0	0	13.5448	9.82406	-0.946488	-0.322738	918.533	229.931	0
4761	8682	0	0	8.51712	4.06591	0.849581	0.527458	2828.02	2706.8	0
4807	5339	0	0	26.2543	5.32352	0.601621	-0.798781	1186.85	763.56	0
4820	6660	0	0	7.72765	7.52639	-0.569708	0.821847	1471.18	535.992	0
4841	6576	0	0	8.90199	5.99783	0.116838	-0.993151	3376.47	168.369	0
4851	5409	0	0	2.35901	4.30912	-0.944456	-0.328638	6025.05	835.281	0
4861	9443	0	0	18.0849	5.80019	0.854866	-0.518849	7772.48	1662.53	0
4862	6636	0	0	5.45338	13.7469	-0.947921	-0.318507	9424.77	396.089	0
4864	7197	0	0	2.09806	3.28726	-0.886076	0.463539	8279.74	1637.05	0
4888	7309	0	0	17.3549	8.07813	-0.0123313	0.999924	2689.38	270.491	0
4889	8333	0	0	19.514	7.99612	-0.827962	0.560784	7961.28	405.072	0
4895	7161	0	0	22.2746	7.37259	-0.0505012	-0.998724	590.747	496.068	0
4946	9739	0	0	26.012	4.85769	-0.244666	-0.969607	-42.7806	295.072	0
4956	7706	0	0	3.37217	10.2009	-0.298236	-0.954492	4302.29	80.452	0
5043	9443	0	0	18.1448	5.82784	-0.165557	-0.9862	3138.18	1010.7	0
5076	9225	0	0	9.56113	3.97338	-0.881498	0.472187	373.356	401.683	0
5121	8731	0	0	12.4712	3.42229	-0.996565	-0.0828175	216.001	573.314	0
5134	7867	0	0	1.33519	1.29843	0.689713	0.724083	3555.96	533.146	0
5176	7507	0	0	7.68545	1.70092	-0.555465	-0.83154	10338.7	2350.31	0
5213	5505	0	0	17.7951	12.9432	0.419598	-0.90771	1217.13	377.699	0
5219	5909	0	0	18.477	12.4139	0.787203	0.616695	-264.006	592.816	0
5234	5804	0	0	12.3149	4.73267	0.997254	0.0740601	-248.475	922.474	0
5258	7827	0	0	8.98986	4.00272	-0.958508	-0.285064	-524.066	1056.1	0
5301	9447	0	0	18.9229	11.7832	0.571974	0.820272	6935.72	10871	1
5316	6308	0	0	6.02035	14.6021	-0.982959	0.183827	8486.18	299.283	0
5327	6625	0	0	17.0343	1.55448	0.909724	0.415214	2313.25	166.919	0
5341	8337	0	0	21.994	5.93312	-0.553528	-0.83283	122.096	246.348	0
5343	6612	0	0	11.1169	1.17453	0.833361	0.552729	951.797	587.37	0
5357	7458	0	0	10.1217	5.77752	-0.991893	-0.127073	1834.98	588.911	0
5357	9452	0	0	10.2361	5.83027	0.741049	0.67145	1223.42	2361.53	0
5365	8522	0	0	9.8856	1.75005	0.760155	-0.649741	8040.6	1165.35	0
5370	8819	0	0	10.7224	6.47005	-0.352958	-0.935639	13642.3	2470.79	0
5384	6086	0	0	26.7441	7.47324	0.370423	-0.928863	-61.8789	265.025	0
5387	6228	0	0	3.00077	10.7995	0.0110762	-0.999939	3092.54	1239.75	0
5387	8636	0	0	3.06101	10.8816	0.957536	0.288315	5727.24	533.231	0
5399	6414	0	0	20.3549	1.43677	-0.429576	-0.903031	-296.449	502.881	0
5428	5442	0	0	12.1424	3.81381	-0.954433	-0.298424	1768.54	138.051	0
5429	8318	0	0	6.79393	4.46979	0.763436	0.645884	5445.56	1771.11	0
5432	9178	0	0	25.9192	2.34613	-0.354674	-0.93499	879.3	173.388	0
5433	8413	0	0	5.52574	8.95181	0.74168	-0.670754	2680.74	344.754	0
5499	8333	0	0	19.5182	8.06313	-0.887757	-0.460313	2286.93	1798.44	0
5500	7783	0	0	6.57196	6.49836	-0.711306	0.702882	3900.7	1295.62	0
5500	8488	0	0	6.55252	6.43784	-0.98586	-0.167572	-300.812	397.058	0
5506	5932	0	0	22.8705	8.21177	0.743966	0.668217	418.317	354.668	0
5546	7659	0	0	13.8444	10.5081	0.154303	-0.988024	4085.98	594.436	0
5575	6115	0	0	1.32748	9.43037	0.734532	-0.678574	3768.43	301.381	0
5591	9595	0	0	14.3929	1.33592	-0.868499	0.49569	6728.89	2011.33	0
5593	7415	0	0	21.1576	9.80655	-0.412796	0.910824	1876.36	1099.21	0
5609	7410	0	0	2.50705	7.03549	0.779337	0.626605	5832.91	393.789	0
5631	8876	0	0	20.8514	2.70597	-0.623011	-0.782213	38.4753	520.9	0
5649	6904	0	0	11.8526	14.4882	-0.978993	-0.203895	-828.187	270.393	0
5669	6389	0	0	14.7581	11.0047	0.987402	0.158229	-352.906	455.742	0
5673	8713	0	0	21.581	9.27785	-0.617403	-0.786647	1256.78	1249.99	0
5677	6576	0	0	8.85825	5.96071	0.96628	-0.257493	-477.05	1354.09	0
5683	8935	0	0	5.94339	12.3872	0.995529	0.0944589	2492.17	2387.8	0
5691	8854	0	0	13.7016	6.58613	0.107654	-0.994188	8662.12	874.308	0
5700	9133	0	0	12.4276	7.19553	0.360426	-0.932788	18738.8	662.242	0
5724	6600	0	0	5.36563	11.3139	0.93409	-0.357037	2919.86	2745.39	0
5725	8571	0	0	16.7388	3.85842	-0.710837	-0.703357	1408.81	340.92	0
5765	7610	0	0	2.06585	4.61969	-0.88521	0.465192	3842.55	843.74	0
5787	9164	0	0	19.7844	6.77701	0.0304941	0.999535	1352.36	531.043	0
5807	7939	0	0	25.3486	2.26197	-0.146775	-0.98917	1304.06	173.465	0
5822	8041	0	0	9.96014	9.05987	0.912793	0.408423	36.7956	1502.22	0
5823	6153	0	0	7.37775	6.93509	-0.977838	-0.209363	1838.4	2206.33	0
5823	9056	0	0	7.50695	6.96117	0.98246	0.186474	477.653	2450.41	0
5833	8044	0	0	3.44826	9.05483	-0.269604	-0.962971	6223.26	761.827	0
5833	8917	0	0	3.50966	9.07072	0.707017	-0.707197	1983.14	113.068	0
5841	7344	0	0	5.49545	7.60187	-0.99647	-0.0839464	6247.07	463.745	0
5854	6815	0	0	16.1889	9.77025	-0.75957	0.650426	9154.44	475.641	0
5895	9529	0	0	14.9814	12.184	-0.866748	-0.498746	-1392.29	702.453	0
5900	9436	0	0	25.1088	4.66877	-0.864757	-0.502191	2835.66	842.171	0
5904	9696	0	0	24.3488	5.2202	-0.0549023	-0.998492	91.2919	264.427	0
5905	6850	0	0	19.5969	3.13477	0.988083	-0.153924	1572.45	236.588	0
5908	9791	0	0	2.41184	12.2925	0.229761	-0.973247	322.902	338.361	0
5910	6383	0	0	5.6868	6.90291	-0.443502	0.896273	6997.68	1980.77	0
5921	6384	0	0	10.491	4.57203	0.930164	-0.367145	3626.62	3508.52	0
5921	8587	0	0	10.417	4.65103	-0.30321	0.952924	12534.3	2038.71	0
5927	8084	0	0	15.5662	8.37221	-0.916262	-0.400579	1006.02	1437.04	0
5957	8948	0	0	2.16849	7.79673	0.211058	0.977473	5938.06	880.882	0
6015	7414	0	0	6.80184	10.7001	-0.203397	0.979096	6128.61	4097.58	0
6016	6591	0	0	19.6127	3.63133	0.483259	0.875478	-144.632	135.828	0
6020	8360	0	0	15.2367	6.53289	0.873801	-0.486283	5655.31	462.661	0
6036	7609	0	0	14.1274	2.5409	0.991248	0.132015	562.054	227.73	0
6044	8061	0	0	21.9326	2.2388	-0.744081	-0.66809	-82.7669	90.9693	0
6068	9053	0	0	13.6277	3.55772	0.407041	-0.91341	10368.1	339.842	0
6070	7976	0	0	20.1872	5.71905	-0.343766	0.939055	4321.85	754.395	0
6095	7766	0	0	8.21391	7.45934	0.239011	0.971017	14122.4	311.506	0
6103	8752	0	0	7.25889	1.35493	-0.97041	0.241463	1254.54	427.622	0
6119	8755	0	0	20.533	6.44247	0.688338	0.72539	530.798	482.293	0
6149	6721	0	0	7.99462	9.68104	-0.363533	0.931581	12651.6	3926.57	0
6153	7686	0	0	7.28213	6.85023	-0.319324	-0.947645	17375.2	1130	0
6170	8395	0	0	9.45195	4.91294	0.702364	0.711818	5836.54	856.998	0
6174	6490	0	0	6.04161	2.78621	0.395948	-0.918273	7081.55	1148.95	0
6182	6500	0	0	18.2378	6.35607	0.0278746	0.999611	677.951	470.591	0
6190	9662	0	0	10.4453	15.4462	-0.145463	0.989364	16466.4	1251.08	0
6203	6582	0	0	26.6784	8.44129	0.691405	-0.722467	3544.28	1595.1	0
6214	6837	0	0	12.3665	9.85094	0.984591	-0.174872	214.12	2557.28	0
6237	6815	0	0	16.0792	9.85821	0.799616	-0.600512	6443.46	563.014	0
6279	9341	0	0	23.8354	8.12587	0.776921	-0.629598	3115.74	846.984	0
6292	7887	0	0	19.4336	3.04596	-0.467929	0.883766	6616.57	1022.49	0
6302	8598	0	0	1.88817	15.7418	0.308549	0.951209	-30.5034	87.5181	0
6316	6342	0	0	14.6789	4.13113	0.981409	-0.191928	3246.58	1109.94	0
6321	8320	0	0	5.06787	7.85173	0.482716	-0.875777	981.008	81.3084	0
6408	9418	0	0	15.739	14.5074	0.049601	-0.998769	1064.24	1228.26	1
6408	9634	0	0	15.6708	14.554	-0.94792	-0.318508	-5138.63	3240.69	1
6424	8661	0	0	4.65281	5.9	0.998955	0.0457046	4805.04	309.248	0
6431	9437	0	0	21.7123	4.35034	-0.494483	-0.869187	1126.16	33.5758	0
6439	7966	0	0	24.7676	2.84508	0.387161	-0.922012	649.644	374.487	0
6450	8714	0	0	14.1632	7.58384	-0.531888	-0.846815	3829.13	363.209	0
6467	7989	0	0	23.2779	8.65858	-0.916213	-0.400693	1848.77	956.002	0
6476	7728	0	0	7.14681	9.72817	0.263262	0.964724	16058.3	694.457	0
6495	8754	0	0	14.1642	14.2198	0.998864	-0.0476503	674.564	105.869	0
6501	7007	0	0	8.893	5.25918	0.856587	0.516003	3608.98	1068.91	0
6534	8655	0	0	11.7938	6.89139	-0.224445	-0.974487	7649.66	2511.2	0
6626	9548	0	0	1.06039	13.7846	-0.941967	0.335706	4638.17	808.473	0
6651	9937	0	0	14.4125	14.4877	-0.671913	-0.74063	-2069.46	1205.93	0
6694	6746	0	0	15.8892	8.64693	0.50379	0.863826	3507.25	1579.55	0
6745	7167	0	0	15.5279	4.99553	-0.392564	-0.919725	5005.02	643.721	0
6758	8408	0	0	5.20896	6.47136	-0.599017	-0.800736	7990.49	473.831	0
6844	7163	0	0	19.5016	2.36475	0.807984	-0.589205	6982.3	704.073	0
6850	9237	0	0	19.6393	3.18311	-0.286644	0.958037	6582.31	309.738	0
6898	7061	0	0	5.95878	2.55078	-0.703434	0.710761	5409.24	955.042	0
6898	9057	0	0	6.01866	2.43013	0.139011	-0.990291	11839	474.747	0
6936	8842	0	0	3.40706	13.997	-0.972228	0.234035	3720.71	1218.68	0
6947	9296	0	0	9.3489	2.7211	-0.301232	-0.953551	12318.6	2161.2	0
6947	9539	0	0	9.30053	2.7696	-0.958425	-0.285343	148.89	814.457	0
6969	8216	0	0	12.1856	11.5468	-0.636427	-0.771337	-148.779	1337.69	0
6982	8590	0	0	17.1343	4.18947	0.336121	0.941819	2712.75	1401.69	0
7018	9499	0	0	26.494	9.28697	-0.941439	0.337183	4626.18	1463.83	0
7018	9771	0	0	26.5914	9.20777	0.523441	-0.852062	125.883	702.256	0
7068	7727	0	0	10.932	13.927	0.993281	0.11573	3584.18	507.877	0
7134	8429	0	0	3.31822	15.7978	-0.652108	-0.758126	305.501	14.7309	0
7143	7778	0	0	7.10479	13.1615	0.996526	-0.0832838	2139.01	1949.54	0
7145	9189	0	0	2.06401	6.69124	-0.606178	-0.795329	5181.87	352.498	0
7228	9906	0	0	25.9865	1.80077	-0.469073	-0.883159	334.256	98.8287	0
7268	7754	0	0	18.3135	9.89361	0.795857	-0.605484	9519.88	3171.85	1
7284	7375	0	0	8.39133	12.4798	-0.597871	-0.801593	12067.6	215	0
7305	9872	0	0	9.91083	15.6499	0.534269	0.845314	8141.89	285.06	0
7309	8329	0	0	17.3035	8.16953	-0.84836	0.52942	6676.9	1169.75	0
7336	8125	0	0	23.0438	7.861	0.380932	-0.924603	2104.75	726.857	0
7365	8715	0	0	23.383	7.71402	0.884947	-0.465692	2118.77	221.656	0
7365	9656	0	0	23.3833	7.7785	0.885824	0.464022	215.734	151.9	0
7373	9334	0	0	18.9651	6.86847	0.981532	-0.191296	1481.76	464.778	0
7386	9618	0	0	6.59403	2.36775	-0.241721	-0.970346	6003.98	128.543	0
7401	8492	0	0	4.26975	11.6261	-0.353966	0.935258	1325.14	415.42	0
7405	7423	0	0	1.98278	4.31671	0.214898	0.976636	9742.68	618.346	0
7414	7536	0	0	6.84882	10.7793	0.957172	0.28952	7926.19	4697.28	0
7423	9161	0	0	2.04913	4.33754	0.737021	-0.675869	6780.89	1241.87	0
7474	8125	0	0	23.0099	7.79379	0.970035	0.242967	1681.35	1144.33	0
7553	9382	0	0	5.00884	11.4073	0.615647	0.788022	12165.2	1454.16	0
7558	7975	0	0	8.91062	13.5227	-0.796293	0.604911	6723.08	2333.22	0
7668	9714	0	0	2.65119	4.10127	0.996977	-0.0776932	2857.41	926.227	0
7685	7911	0	0	3.17469	13.1041	-0.84132	0.540538	1729.38	1379.82	0
7715	9512	0	0	13.5363	6.28863	0.0856065	-0.996329	9062.51	1433.15	0
7762	9583	0	0	4.44005	5.67493	-0.903703	-0.428159	1601.88	622.028	0
7819	9568	0	0	17.5034	13.0303	0.927657	0.373432	1242.96	1095.5	0
7850	9601	0	0	14.2308	14.629	-0.813168	-0.582028	-2006.86	1185.87	0
7866	8540	0	0	14.2485	5.4512	-0.263745	-0.964592	3641.95	1739.79	0
7902	9889	0	0	16.5741	8.66631	0.713836	-0.700313	7477.97	504.782	0
7922	8838	0	0	15.43	12.1194	-0.622164	-0.782887	-856.838	578.811	0
7923	8558	0	0	12.4169	8.36778	-0.260558	0.965458	5734.68	98.2128	0
8064	8697	0	0	17.8193	4.97423	0.39011	-0.920768	8398.41	1245.61	0
8134	9451	0	0	22.4162	7.24535	-0.907081	-0.420957	3143.93	1162.43	0
8163	8354	0	0	13.6798	2.86408	0.643585	0.765374	2960.28	447.747	0
8195	9080	0	0	3.77479	3.13326	-0.424177	0.905579	2887.1	416.183	0
8197	8838	0	0	15.3761	11.9913	0.123619	0.99233	-156.745	1347.11	0
8212	9992	0	0	2.86759	7.98303	0.58102	-0.813889	1477.56	631.963	0
8240	9431	0	0	2.17135	2.44783	-0.0357674	-0.99936	6529.68	301.227	0
8286	9036	0	0	5.24603	5.68272	0.995184	0.0980235	4597.66	630.552	0
8289	8844	0	0	24.9883	4.2417	-0.27866	0.96039	21.6553	52.328	0
8301	9658	0	0	23.1515	2.42335	0.984441	-0.175716	960.146	134.026	0
8354	8986	0	0	13.6949	2.97474	-0.418083	0.908409	8480.94	518.868	0
8355	9367	0	0	13.0121	8.52942	-0.573579	-0.819151	158.974	224.25	0
8399	9207	0	0	8.48917	2.46927	-0.921636	-0.388055	4158.82	63.0218	0
8426	9671	0	0	16.0781	11.0648	0.441083	0.897466	-6779.84	7864.97	1
8427	8624	0	0	10.9091	9.40639	-0.941131	0.338041	1757.77	2590.35	0
8474	8773	0	0	5.44178	15.1765	-0.979721	-0.200367	15077.8	2048.91	0
8488	9347	0	0	6.45834	6.45804	-0.830626	0.556831	11.7712	18.5107	0
8522	8974	0	0	9.97624	1.76692	0.477738	0.878502	6296.58	2705.69	0
8542	9165	0	0	24.6657	9.35446	-0.995457	-0.0952143	4635.34	340.821	0
8544	8763	0	0	1.62219	11.9684	0.999204	0.0398985	5001.84	972.641	0
8570	9254	0	0	15.5923	1.23139	-0.645423	0.763825	7245.95	534.187	0
8571	9023	0	0	16.7231	3.743	0.501232	-0.865313	9613.88	666.83	0
8573	9819	0	0	7.41187	5.176	0.924955	-0.380076	119.505	864.284	0
8660	9982	0	0	6.49405	2.85851	0.84158	-0.540133	1610.4	77.9651	0
8670	8717	0	0	26.4619	3.12924	0.507215	-0.861819	1376.81	345.288	0
8729	9903	0	0	7.73784	11.5234	0.936259	-0.351311	4242.95	2086.03	0
8730	9572	0	0	11.166	12.5177	0.562005	0.827134	6780.8	2118.83	0
8788	9825	0	0	21.1413	8.14925	0.841437	-0.540355	6218.87	910.011	0
8796	9417	0	0	11.6979	3.69224	0.992008	0.126177	334.598	399.808	0
8841	9213	0	0	5.80412	1.09717	0.190629	0.981662	9977.17	634.149	0
8936	9023	0	0	16.8202	3.68855	-0.999792	-0.0204111	2546.69	332.081	0
9000	9297	0	0	1.75968	9.05234	0.595354	-0.803464	1779.42	145.562	0
9053	9746	0	0	13.6916	3.47546	0.783629	-0.62123	7026.46	1441.22	0
9089	9831	0	0	2.79695	9.57645	0.90577	0.423769	9032.95	1180.77	0
9125	9857	0	0	5.25251	10.8177	0.577741	0.81622	5696.41	669.5	0
9175	9583	0	0	4.38662	5.71484	-0.159682	-0.987169	6733.38	343.592	0
9283	9340	0	0	9.46298	7.52304	-0.38235	0.924018	14699.7	3035.09	0
9296	9539	0	0	9.28241	2.70686	-0.667245	0.744839	9271.48	1329.51	0
9514	9830	0	0	13.0839	6.82521	-0.986827	-0.16178	861.374	1168.11	0
9628	9776	0	0	15.3571	2.29983	0.836601	-0.547812	4903.15	1488.68	0
1000	13486	0	0	1.48266	3.50127	0.997822	0.0659682	4494.16	627.527	0
1000	44903	0	0	1.36488	3.49317	-0.997451	-0.0713481	4258.33	204.26	0
1002	10497	0	0	4.62673	12.3516	0.812023	0.583626	256.154	8.04381	0
1004	51210	0	0	2.91563	2.2489	-0.453668	0.891171	10091.9	1779.89	0
1007	21330	0	0	19.2749	5.55675	0.76493	0.644114	367.19	127.073	0
1007	28217	0	0	19.1581	5.54524	-0.874203	0.48556	5906.08	398.213	0
1007	30757	0	0	19.2894	5.49413	0.972435	-0.233175	6063.78	724.283	0
1012	34103	0	0	7.33488	8.17663	-0.593297	0.804984	7996.94	3506.69	0
1019	18161	0	0	12.4792	6.96313	-0.448118	0.893974	12391	1916.22	0
1020	34199	0	0	2.31401	3.98323	0.995793	-0.0916309	153.393	359.642	0
1020	41916	0	0	2.22381	3.9406	-0.555823	-0.831301	11165.1	1790.66	0
1031	36799	0	0	5.95215	6.81707	-0.281842	0.959461	3481.53	272.403	0
1034	24409	0	0	18.6375	8.47597	0.524221	0.851582	1067.12	190.274	0
1034	30322	0	0	18.6456	8.35759	0.637617	-0.770354	1766.33	602.937	0
1034	31941	0	0	18.5295	8.3923	-0.955946	-0.293543	1909.73	552.412	0
1035	33125	0	0	15.5469	3.98755	0.775207	0.631708	1882.9	452.232	0
1035	43568	0	0	15.4345	3.96105	-0.975641	0.219373	2702.03	1764.1	0
1035	46423	0	0	15.4842	4.00961	-0.202195	0.979345	7104.63	749.438	0
1036	11327	0	0	11.8087	1.15616	0.572055	0.820215	2532.74	61.0178	0
1040	20044	0	0	2.40505	1.70724	0.253321	0.967382	13877	1895.22	0
1040	35245	0	0	2.37534	1.56221	-0.147687	-0.989034	9069.3	146.498	0
1041	46322	0	0	9.01879	6.32443	-0.00354187	0.999994	16528.6	287.294	0
1041	47351	0	0	8.95489	6.28716	-0.874651	0.484752	5755.99	2321.22	0
1045	40967	0	0	10.977	6.91922	0.981946	0.189164	372.566	491.442	0
1047	10193	0	0	4.33547	14.7613	-0.446906	0.894581	-91.5341	257.33	0
1047	28803	0	0	4.40829	14.7282	0.96493	0.262507	4873.06	863.117	0
1049	35723	0	0	25.5362	7.97457	-0.981635	0.190767	3569.68	455.723	0
1049	43772	0	0	25.5582	7.91815	-0.585589	-0.810608	-194.192	307.53	0
1049	46232	0	0	25.5804	8.01937	-0.192657	0.981266	-583.863	151.962	0
1050	10965	0	0	15.9749	8.03554	0.0751794	-0.99717	1882.4	598.634	0
1050	49670	0	0	15.9193	8.11796	-0.896627	0.442787	4145.79	1053.3	0
1052	10941	0	0	4.70594	11.375	0.204883	-0.978786	3094.69	246.731	0
1052	11014	0	0	4.65209	11.4964	-0.58558	0.810615	768.283	127.23	0
1052	12897	0	0	4.63144	11.4128	-0.907252	-0.420588	14653.5	2339.67	0
1052	47935	0	0	4.75892	11.4495	0.991863	0.127313	4951.48	474.288	0
1058	17932	0	0	3.77654	3.89059	0.983831	-0.179099	7740.92	1733.79	0
1058	33805	0	0	3.6745	3.93155	-0.834893	0.550412	4720.93	623.593	0
1058	41988	0	0	3.73309	3.95541	0.208268	0.978072	8785.43	599.151	0
1058	47476	0	0	3.68015	3.8628	-0.737255	-0.675614	9043.7	1822.42	0
1059	21888	0	0	13.5031	7.80069	-0.937954	-0.346761	-213.301	1267.37	0
1059	44486	0	0	13.5586	7.88152	-0.0216096	0.999766	9444.89	2729.19	0
1060	25040	0	0	20.2001	9.86305	-0.973569	-0.228393	3137.53	1256.2	0
1072	32594	0	0	19.2414	10.9173	-0.287291	0.957843	2447.39	1259.98	0
1074	21420	0	0	16.6944	2.14127	0.601083	-0.799186	7250.79	371.992	0
1074	35588	0	0	16.7232	2.21366	0.984982	0.172657	998.714	232.447	0
1074	46480	0	0	16.6222	2.13147	-0.367897	-0.929866	3982.01	1322.25	0
1074	52547	0	0	16.575	2.20151	-0.999951	0.00993971	1398.92	545.13	0
1075	16952	0	0	3.86827	6.34782	0.891927	-0.452179	1485.72	180.823	0
1075	46237	0	0	3.84595	6.4328	0.559933	0.828538	9747.89	1067.94	0
1076	24392	0	0	14.6593	6.50348	-0.508719	-0.860933	2913.82	2693.46	0
1076	28500	0	0	14.6274	6.57938	-0.97253	0.232778	7682.15	3590.49	0
1079	17343	0	0	17.8267	10.3608	0.460238	-0.887796	9955.23	2746.75	0
1079	33792	0	0	17.7443	10.3718	-0.683438	-0.730009	631.315	2045.35	0
1081	16624	0	0	6.55536	11.9665	-0.909118	0.416539	-723.276	1038.03	0
1081	20889	0	0	6.60652	12.0036	-0.14427	0.989538	15528.5	3082.53	0
1086	29347	0	0	19.3788	11.375	-0.918378	-0.395703	959.899	803.326	0
1086	33930	0	0	19.4566	11.3398	0.307743	-0.95147	2127.51	1305.55	0
1086	45696	0	0	19.4989	11.3864	0.976259	-0.216605	4237.41	754.076	0
1088	12048	0	0	19.2562	2.77609	-0.99983	0.0184214	350.451	28.9352	0
1091	20851	0	0	15.3933	4.90406	0.13432	0.990938	5571.73	1855.83	0
1091	26040	0	0	15.3974	4.80236	0.213563	-0.976929	5506.06	634.821	0
1092	13272	0	0	11.0948	14.6401	-0.996539	0.0831301	-1359.91	199.139	0
1092	22346	0	0	11.1333	14.6943	-0.450894	0.892577	30300	6228.45	0
1092	26338	0	0	11.2196	14.5959	0.824207	-0.566288	13598.8	1927.01	0
1094	23251	0	0	15.8402	9.89743	0.824708	0.565559	781.903	279.16	0
1094	23772	0	0	15.8096	9.79161	0.403786	-0.914853	9858.84	288.882	0
1094	26758	0	0	15.7402	9.91525	-0.571504	0.820599	9362.28	423.459	0
1094	26948	0	0	15.7422	9.79616	-0.538232	-0.842796	253.907	836.181	0
1095	15179	0	0	12.8365	1.70743	0.47434	-0.880342	9026.81	712.916	0
1095	27441	0	0	12.77	1.70744	-0.477449	-0.87866	5025.84	848.539	0
1095	31744	0	0	12.8734	1.76518	0.998552	-0.0538043	2832.21	871.28	0
1095	41513	0	0	12.7632	1.82599	-0.576398	0.817169	9891.44	1339.15	0
1095	46981	0	0	12.839	1.82921	0.508986	0.860775	5428.31	2274.48	0
1099	14934	0	0	7.05489	13.7421	-0.922833	-0.385201	4305.42	2648.64	0
1099	18351	0	0	7.06148	13.8068	-0.816569	0.577249	-1195.75	56.6856	0
1099	20589	0	0	7.12181	13.8339	0.0792594	0.996854	11933.6	774.192	0
1104	26060	0	0	15.9554	12.5977	-0.297574	0.954699	11464.1	1732.39	0
1104	48808	0	0	16.0426	12.5249	0.991994	-0.126286	4735.41	2016.48	0
1104	49702	0	0	15.9345	12.4787	-0.598771	-0.80092	-245.416	156.587	0
1108	21212	0	0	16.3899	9.49897	-0.981932	-0.189232	2044.62	1550.16	0
1108	27980	0	0	16.4176	9.55529	-0.455543	0.890214	6848.29	28.0467	0
1110	24126	0	0	1.41417	10.5971	-0.278776	-0.960356	1094.73	229.905	0
1110	34890	0	0	1.46877	10.7239	0.506237	0.862394	1451.91	250.105	0
1110	39721	0	0	1.50288	10.6629	0.999871	-0.0160731	5525.13	869.799	0
1111	46309	0	0	18.3274	11.2327	-0.0288653	-0.999583	2007.84	373.07	0
1111	48639	0	0	18.2864	11.3542	-0.629532	0.776974	6876.74	1110.1	0
1117	25111	0	0	5.04692	5.46683	-0.264535	-0.964376	3570.26	637.215	0
1117	50816	0	0	5.1284	5.54322	0.979248	0.202666	1505.82	170.626	0
1117	52390	0	0	5.06768	5.59524	0.0527071	0.99861	5007.92	382.314	0
1123	32460	0	0	1.97112	3.66928	0.0170847	-0.999854	4916.18	91.5402	0
1129	18321	0	0	5.03296	15.1462	-0.0370844	-0.999312	-218.672	647.186	0
1129	41750	0	0	5.04967	15.2611	0.249606	0.968347	-171.831	450.447	0
1129	48767	0	0	5.09149	15.2171	0.976305	0.216399	2198.27	338.784	0
1130	38367	0	0	1.76967	13.7989	0.773811	-0.633417	9.63347	871.075	0
1136	10635	0	0	15.2727	2.00756	0.067126	-0.997745	5891.52	678.441	0
1137	52730	0	0	25.6403	9.42308	0.32929	0.944229	1117.98	67.4463	0
1138	35236	0	0	17.0616	3.31475	0.381453	-0.924388	4897.85	160.989	0
1139	42769	0	0	22.1644	6.21498	-0.755031	-0.655689	1218.45	1201.22	0
1144	28995	0	0	20.6056	6.86756	0.709985	0.704217	1056.49	974.169	0
1149	26132	0	0	13.3524	13.501	0.110641	-0.99386	10029.2	3992.31	0
1152	34832	0	0	5.5504	15.5894	0.996707	-0.0810863	3872.41	84.1889	0
1152	52211	0	0	5.41122	15.5589	-0.871437	-0.490507	3168.06	1227.65	0
1153	19871	0	0	3.56396	5.84651	-0.794747	-0.606941	9019.03	1241.94	0
1157	12359	0	0	19.5465	7.08899	-0.622453	-0.782657	1111.75	1170.19	0
1157	23162	0	0	19.58	7.18133	0.0224401	0.999748	2471.41	1229.38	0
1159	11757	0	0	24.0183	1.62054	0.526692	0.850056	2868.9	1020.55	0
1159	13532	0	0	24.0479	1.56315	0.997702	-0.0677508	124.384	426.878	0
1159	42405	0	0	23.9347	1.53075	-0.810284	-0.586038	1594.56	304.891	0
1160	15210	0	0	6.77569	7.07743	-0.693902	0.72007	4982.02	3591.82	0
1161	36973	0	0	20.2261	11.5231	0.835382	-0.54967	2448.9	148.584	0
1161	44323	0	0	20.1715	11.4965	-0.0835135	-0.996507	454.688	216.034	0
1163	11113	0	0	24.0755	2.40754	-0.595669	-0.80323	1385.55	584.305	0
1163	39739	0	0	24.1726	2.45147	0.996506	-0.0835264	3177.44	806.827	0
1164	18044	0	0	7.66851	4.04239	-0.682269	-0.731101	6193.73	1807.92	0
1164	52173	0	0	7.77664	4.0768	0.979368	-0.202087	5799.11	3120.48	0
1165	41956	0	0	18.6669	11.868	-0.608835	0.793297	-4591.73	8813.16	1
1165	47010	0	0	18.7407	11.7491	0.440823	-0.897594	4870.53	3244.69	1
1165	51136	0	0	18.7782	11.828	0.97444	0.224647	-8697.26	1631.52	1
1168	22647	0	0	15.8413	2.98449	-0.704958	-0.709249	2852.52	1039.39	0
1168	29943	0	0	15.9163	3.06775	0.632438	0.774611	-562.348	216.133	0
1168	41924	0	0	15.8558	3.0741	-0.445554	0.895255	5192.36	254.123	0
1173	34237	0	0	26.0116	8.40928	0.972774	-0.231755	2553.95	773.553	0
1176	29643	0	0	23.4966	6.98376	0.961309	0.275474	2804.74	290.802	0
1176	36989	0	0	23.4537	7.02105	0.128062	0.991766	-365.618	522.418	0
1179	43103	0	0	20.8568	1.45188	-0.725382	-0.688347	-223.344	446.596	0
1179	45158	0	0	20.9661	1.46288	0.845894	-0.533351	4036.42	881.67	0
1180	11694	0	0	20.6542	9.25616	-0.771231	-0.636555	647.059	1158.12	0
1180	17176	0	0	20.7135	9.37226	0.0651522	0.997875	455.591	928	0
1183	42304	0	0	23.0468	6.49446	0.832967	-0.553322	3554.43	123.561	0
1184	26629	0	0	1.8837	11.4211	-0.801361	-0.598182	6202.69	670.055	0
1184	50053	0	0	2.00473	11.489	0.92822	0.372033	4967.8	129.098	0
1185	33916	0	0	3.75597	14.2483	-0.95484	-0.29712	5244.29	98.206	0
1188	17112	0	0	10.7309	3.80892	-0.0930925	-0.995657	8777.43	1939.16	0
1188	35605	0	0	10.745	3.94048	0.119321	0.992856	4944.88	540.226	0
1188	41501	0	0	10.7961	3.90533	0.887517	0.460776	536.07	70.6644	0
1188	45380	0	0	10.793	3.83891	0.842194	-0.539175	1211.42	96.0238	0
1190	16481	0	0	6.79783	10.9959	-0.965706	0.259639	-572.851	2294.76	0
1193	47307	0	0	2.67319	3.94309	0.469135	-0.883126	2873.64	2.91091	0
1193	48793	0	0	2.61108	3.94573	-0.544485	-0.838771	993.674	455.282	0
1200	15025	0	0	2.77113	10.3973	-0.668036	-0.744129	9145.76	432.222	0
1200	23456	0	0	2.84558	10.3825	0.338095	-0.941112	2076.42	716.289	0
1200	38262	0	0	2.89232	10.4334	0.967143	-0.254234	1736.56	837.111	0
1203	27961	0	0	14.9764	3.15113	0.993588	-0.113057	5525.58	3661.7	0
1203	51836	0	0	14.8764	3.11497	-0.691168	-0.722694	5624.88	3060.43	0
1205	49142	0	0	23.065	9.68774	-0.79028	0.612746	609.032	85.2832	0
1206	16300	0	0	17.4428	2.4425	0.88562	0.46441	372.148	95.8708	0
1206	33137	0	0	17.3203	2.45561	-0.766151	0.642661	4019.19	193.503	0
1206	51532	0	0	17.3155	2.36649	-0.829078	-0.559132	610.952	84.1807	0
1216	45640	0	0	15.324	9.92114	-0.969437	0.245342	1792.15	859.216	0
1222	34652	0	0	20.8268	4.37589	-0.891878	0.452277	3335.04	484.945	0
1223	35755	0	0	2.98266	9.65614	-0.784376	0.620286	1944.14	1412.02	0
1226	24340	0	0	9.08816	6.03326	-0.974062	-0.226283	-157.392	365.099	0
1226	30335	0	0	9.11378	6.1068	-0.63318	0.774004	10154.5	2562.55	0
1226	45744	0	0	9.13711	5.9804	-0.315333	-0.948981	11705.3	2614.2	0
1228	22386	0	0	6.48824	13.6495	-0.808645	0.588297	1684.33	2521.11	0
1228	34633	0	0	6.56988	13.6503	0.789924	0.613205	11369.1	1898.02	0
1230	19493	0	0	12.1388	4.61939	-0.993303	0.115541	4846.82	1793.96	0
1231	24365	0	0	19.7886	7.75925	-0.13991	0.990164	1781.68	1514.24	0
1231	33788	0	0	19.7309	7.71389	-0.927484	0.373863	6287.62	802.416	0
1232	12750	0	0	8.62064	6.04866	-0.929461	-0.368921	2129.69	2436.52	0
1232	44559	0	0	8.74609	6.09088	0.96344	0.267924	5079.47	3141.55	0
1232	47898	0	0	8.70178	6.13642	0.293689	0.955901	5962.87	131.125	0
1238	37562	0	0	1.42688	8.42893	0.864398	0.502808	6116.1	318.889	0
1239	31027	0	0	13.7613	13.6193	0.741572	-0.670873	18318.4	1112.5	0
1239	45898	0	0	13.6735	13.6942	-0.778784	0.627292	15282.2	371.099	0
1240	47751	0	0	21.9736	7.38684	-0.943145	0.332381	4981.21	146.208	0
1246	11223	0	0	2.47616	9.86042	0.904218	-0.427072	1581.9	429.557	0
1246	46782	0	0	2.42571	9.82582	0.0635835	-0.997977	1445.82	123.213	0
1246	50868	0	0	2.36748	9.9114	-0.90646	0.422292	2276.7	263.955	0
1249	19554	0	0	24.2785	6.2846	0.000184619	-1	112.295	297.27	0
1249	38528	0	0	24.3343	6.31782	0.875247	-0.483676	5683.45	501.881	0
1251	26420	0	0	19.0898	8.64688	-0.671891	-0.74065	475.029	346.859	0
1256	16494	0	0	2.91445	6.73305	0.965029	0.262144	537.797	167.723	0
1256	37975	0	0	2.89339	6.67532	0.572673	-0.819784	3523.32	43.743	0
1258	29122	0	0	1.24596	8.80208	0.971894	-0.235417	5046.43	127.446	0
1260	24527	0	0	14.2598	3.32957	-0.872147	-0.489244	1829.32	428.72	0
1260	40438	0	0	14.305	3.43643	-0.260319	0.965523	10296.4	951.914	0
1261	26880	0	0	7.57271	10.9953	-0.772174	0.635412	5103.35	4884.47	0
1264	24022	0	0	13.2284	8.72075	-0.384841	0.922983	13760.4	906.4	0
1269	13251	0	0	22.4742	7.07993	-0.106027	-0.994363	-184.913	10.681	0
1269	25534	0	0	22.4237	7.11601	-0.903042	-0.429552	717.148	153.756	0
1270	10375	0	0	11.4646	13.709	0.828303	-0.560281	2420.74	2595.15	0
1276	11091	0	0	21.7381	2.32177	-0.298739	0.954335	4441.99	677.167	0
1276	23866	0	0	21.6912	2.27203	-0.970444	0.241325	3530.67	649.702	0
1276	39966	0	0	21.8198	2.28954	0.870982	0.491315	958.384	14.213	0
1278	15398	0	0	8.23578	4.78584	0.992689	-0.120701	4758.98	119.331	0
1278	36619	0	0	8.10742	4.81588	-0.943199	0.332229	3361.13	1170.62	0
1280	10796	0	0	14.0494	9.56824	0.252681	-0.96755	8513.73	675.579	0
1280	19765	0	0	14.0471	9.66966	0.208491	0.978024	6506.93	2341.97	0
1287	11258	0	0	22.8632	7.91221	0.952033	-0.305995	5115.03	83.7547	0
1287	23236	0	0	22.8232	7.87745	0.163379	-0.986563	732.714	433.912	0
1287	31585	0	0	22.7708	7.95296	-0.86791	0.496721	6703.58	693.387	0
1288	37926	0	0	20.8921	7.20512	0.443234	0.896406	1584.51	137.872	0
1289	13193	0	0	2.74511	10.7701	-0.470407	0.882449	1033.79	405.735	0
1289	32293	0	0	2.83321	10.6988	0.962433	-0.271521	5084.17	1727.64	0
1293	27505	0	0	23.2266	6.01472	-0.641668	0.766982	5505.43	965.143	0
1293	46664	0	0	23.2879	5.89654	0.257715	-0.966221	2197.18	316.213	0
1294	46365	0	0	24.4967	5.13002	0.434877	-0.90049	1325.91	872.812	0
1303	48085	0	0	2.24171	5.13565	-0.792955	-0.60928	6230.48	974.995	0
1305	31371	0	0	26.3148	2.63723	-0.437354	-0.89929	1209.52	286.184	0
1307	25725	0	0	20.5288	3.81822	0.996294	0.0860177	2506.67	607.633	0
1309	32736	0	0	10.6554	12.082	-0.637192	-0.770705	6997.97	1909.33	0
1309	38409	0	0	10.7395	12.1018	0.915858	-0.401503	2689.36	1751.09	0
1309	40435	0	0	10.7315	12.1584	0.767726	0.640779	2074.15	510.957	0
1311	40961	0	0	24.163	9.03571	0.438259	0.898849	-90.6749	959.772	0
1321	30289	0	0	21.2378	3.82581	0.592359	-0.805674	3303.5	257.317	0
1321	43325	0	0	21.1827	3.93612	-0.288555	0.957463	2035.4	562.17	0
1321	48475	0	0	21.1755	3.8189	-0.403699	-0.914892	816.874	320.463	0
1326	17171	0	0	16.647	5.36798	0.778617	-0.627499	5126.04	728.512	0
1326	23398	0	0	16.5462	5.44865	-0.782728	0.622364	4771.11	753.967	0
1329	16688	0	0	1.95516	7.3394	0.487281	-0.873245	5772.86	1056.73	0
1329	19022	0	0	1.85762	7.38841	-0.991379	-0.131028	6796.87	798.966	0
1329	35871	0	0	1.92603	7.46297	0.045986	0.998942	6423.18	780.861	0
1331	21457	0	0	8.90177	2.39825	-0.178431	-0.983952	13257.4	1286.91	0
1331	21845	0	0	8.96316	2.44614	0.998585	-0.0531725	551.665	569.025	0
1331	44775	0	0	8.87261	2.48388	-0.738938	0.673773	5919.46	1417.98	0
1332	17666	0	0	24.445	6.1904	-0.860145	-0.51005	646.293	199.042	0
1333	10569	0	0	13.5755	9.11947	-0.699938	0.714203	9915.65	2310.87	0
1333	14660	0	0	13.6434	9.12319	0.622976	0.782241	2710.92	2970.19	0
1333	22396	0	0	13.6053	9.032	-0.117593	-0.993062	7868.29	1965.55	0
1335	50823	0	0	13.2856	12.375	-0.475307	-0.87982	6770.98	5232.26	0
1339	51295	0	0	12.3735	7.55509	-0.566489	0.824069	12310.2	1770.46	0
1339	52126	0	0	12.3411	7.49792	-0.999533	0.030564	-1004.75	430.378	0
1341	51574	0	0	13.823	14.7947	0.0660374	0.997817	16128.3	3382.21	0
1343	12834	0	0	23.1543	4.28257	0.863275	0.504733	15.8326	28.6477	0
1343	38665	0	0	23.1507	4.22471	0.794058	-0.607842	1463.46	138.839	0
1345	12567	0	0	20.9124	10.5806	0.947005	0.32122	368.142	262.106	1
1346	25933	0	0	9.21425	1.7973	0.260661	-0.96543	10359.8	1417.76	0
1346	27358	0	0	9.12438	1.88242	-0.978106	0.208107	7847.82	1642.2	0
1347	23633	0	0	12.3995	13.9453	0.908905	0.417004	1263.77	2327.42	0
1349	11802	0	0	5.91384	9.36619	0.575128	-0.818064	468.592	274.804	0
1349	23843	0	0	5.93889	9.42512	0.990636	0.136528	5725.41	2585.11	0
1349	24444	0	0	5.85279	9.36146	-0.418619	-0.908162	11627	642.036	0
1349	30420	0	0	5.84077	9.46501	-0.613886	0.789394	7025.06	3526.32	0
1355	19397	0	0	10.4813	3.95031	0.865883	-0.500246	1280.6	669.929	0
1355	39931	0	0	10.3535	3.97783	-0.995164	-0.0982284	-464.73	1103.13	0
1355	46878	0	0	10.4839	4.01414	0.902497	0.430696	-352.785	130.497	0
1357	25807	0	0	19.2413	12.1164	-0.391023	-0.920381	-306.032	405.765	0
1357	41471	0	0	19.3226	12.1851	0.973344	0.22935	693.204	358.793	0
1358	32268	0	0	22.1922	2.97857	0.0186883	0.999825	1459.65	522.041	0
1359	16205	0	0	15.6655	15.6584	-0.844925	0.534884	-262.385	81.876	0
1359	44008	0	0	15.664	15.5962	-0.869476	-0.493976	287.727	164.564	0
1360	18050	0	0	16.1097	6.05327	-0.772455	-0.63507	-791.727	158.069	0
1361	14826	0	0	5.26569	4.05467	0.93162	0.363435	5774.48	817.809	0
1364	28757	0	0	24.6081	3.76267	-0.393878	-0.919163	934.727	355.847	0
1371	18655	0	0	14.5988	14.3252	0.664826	0.746999	-16535.6	12690.4	1
1371	34820	0	0	14.5609	14.2013	0.133644	-0.991029	7237.95	3307.15	1
1373	11850	0	0	11.0332	15.6876	0.999731	-0.0231916	-1.46258	1440.53	0
1373	12523	0	0	10.9961	15.6309	0.446984	-0.894542	21525	2703.25	0
1373	36725	0	0	10.9014	15.681	-0.992437	-0.122753	2069.09	727.939	0
1375	33575	0	0	10.6646	1.51232	-0.707304	-0.70691	1621.83	40.0418	0
1375	37077	0	0	10.6945	1.61068	-0.196493	0.980505	8572.96	1219.18	0
1375	39563	0	0	10.762	1.53783	0.962472	-0.271382	5005.73	533.74	0
1377	12511	0	0	1.66666	8.72098	0.224478	-0.974479	1879.86	176.676	0
1377	45169	0	0	1.71118	8.76685	0.980265	-0.197687	3879.34	574.674	0
1379	15728	0	0	14.957	4.62408	0.42077	-0.907168	7000.07	569.852	0
1379	33877	0	0	14.9962	4.6936	0.992525	0.122044	64.414	967.243	0
1379	43163	0	0	14.8902	4.62938	-0.566915	-0.823776	422.733	70.3136	0
1379	52623	0	0	14.8999	4.74645	-0.42548	0.904968	4785.92	452.497	0
1380	11600	0	0	11.1923	6.52945	0.94619	-0.323611	3577.85	2587.46	0
1380	13225	0	0	11.1085	6.49697	-0.477902	-0.878413	8510.15	4467.78	0
1383	33092	0	0	20.6169	3.24275	-0.288471	-0.957489	2632.26	1577.11	0
1383	50232	0	0	20.6837	3.36594	0.64526	0.763963	1199.62	131.396	0
1385	11777	0	0	16.2684	12.2067	0.569152	0.822232	-1437.7	958.259	0
1385	31163	0	0	16.2922	12.1529	0.993836	-0.11086	775.659	1450	0
1386	48680	0	0	19.239	4.33216	0.898567	-0.438835	6259.73	825.538	0
1388	23587	0	0	8.59203	8.01926	0.379014	-0.925391	13587.6	2522.14	0
1388	48265	0	0	8.63724	8.07425	0.988007	-0.154411	-2515	653.044	0
1390	18439	0	0	24.7031	8.38223	-0.482199	0.876062	1649.15	1387.8	0
1390	19275	0	0	24.6674	8.32663	-0.996857	0.0792176	6714.53	266.768	0
1390	21488	0	0	24.8062	8.32039	0.999945	-0.0104598	8504.06	584.039	0
1390	36659	0	0	24.7761	8.26345	0.56342	-0.826171	1069.11	505.259	0
1395	31723	0	0	24.2736	7.51057	0.777083	0.629398	2048.76	1364.61	0
1395	37080	0	0	24.2444	7.39799	0.374722	-0.927137	2848.87	853.398	0
1400	19935	0	0	18.3189	1.64101	0.126765	-0.991933	4545.97	798.479	0
1402	29680	0	0	11.1664	3.5202	-0.296453	-0.955048	6052.74	1969.03	0
1403	14703	0	0	4.85845	15.8239	-0.695342	-0.718679	224.948	24.078	0
1407	22942	0	0	18.7425	12.39	0.353543	0.935418	-612.835	123.927	0
1409	19904	0	0	18.6099	11.7478	-0.580561	0.814217	7905.46	9489.68	1
1409	20906	0	0	18.5857	11.6868	-0.981307	-0.192451	342.356	40.0444	0
1410	32148	0	0	6.6697	12.364	0.394259	0.918999	15868.5	3180.39	0
1410	45298	0	0	6.65009	12.2564	0.0451604	-0.99898	17983.9	2747.55	0
1410	52612	0	0	6.70009	12.2888	0.912595	-0.408865	-286.345	158.602	0
1412	26067	0	0	2.17985	15.1673	0.937276	-0.348588	852.996	463.995	0
1413	37013	0	0	21.5716	9.81302	-0.956662	0.291202	12165.2	729.238	0
1413	45504	0	0	21.6944	9.79248	0.999351	-0.0360269	12232.3	1327.58	0
1417	49296	0	0	2.27031	10.2404	0.746907	-0.664929	2286.47	524.106	0
1418	11542	0	0	11.0922	3.07229	-0.904686	0.42608	3803.04	1623.37	0
1418	28246	0	0	11.1472	3.10419	0.0698145	0.99756	11081.6	1845.08	0
1418	31155	0	0	11.1636	2.99616	0.362768	-0.931879	14472.4	682.982	0
1418	34527	0	0	11.1001	3.01169	-0.763018	-0.646377	956.652	105.05	0
1422	28822	0	0	4.57078	10.4105	-0.529178	-0.848511	14336.1	831.167	0
1422	34468	0	0	4.675	10.4412	0.909404	-0.415913	395.83	448.733	0
1422	36264	0	0	4.655	10.5266	0.64249	0.766294	11744.5	3.39528	0
1422	42069	0	0	4.57038	10.5326	-0.53144	0.847096	3980.35	1510.97	0
1424	41016	0	0	1.90953	2.32536	0.285705	0.958318	8834.83	1043.18	0
1429	38503	0	0	19.5607	6.61329	0.176264	-0.984343	2952.32	315.997	0
1429	46736	0	0	19.6033	6.71625	0.819184	0.573531	377.657	161.537	0
1431	16817	0	0	3.00349	6.2174	-0.299702	-0.954033	6087.61	1109.83	0
1431	18667	0	0	2.95363	6.27122	-0.973495	-0.228707	6455.51	102.915	0
1431	40897	0	0	3.07463	6.23241	0.659478	-0.751724	4917.23	1053.09	0
1434	33003	0	0	14.5894	15.1247	-0.243452	-0.969913	-278.633	428.325	0
1434	35049	0	0	14.6165	15.2317	0.247959	0.96877	688.238	66.58	0
1440	35941	0	0	19.8507	2.526	0.422131	0.906535	637.523	503.257	0
1440	39329	0	0	19.8107	2.40664	-0.20825	-0.978076	2105.57	1123.16	0
1441	13468	0	0	6.76849	14.7052	0.705732	0.708479	14912	3669.21	0
1442	33575	0	0	10.6488	1.41011	-0.466749	0.88439	12753.3	819.763	0
1443	14259	0	0	3.6411	2.8754	-0.796414	-0.604752	1663.47	201.046	0
1443	45318	0	0	3.70265	2.84635	0.0373248	-0.999303	3325.33	454.738	0
1444	24017	0	0	4.56794	5.54755	0.952927	-0.303199	2179.44	177.192	0
1446	25436	0	0	14.1342	9.10969	-0.624793	-0.780791	1420.16	934.483	0
1446	31238	0	0	14.1976	9.09835	0.310584	-0.950546	6920.83	872.401	0
1446	52706	0	0	14.1669	9.22951	-0.143894	0.989593	10012.2	1067.3	0
1447	29133	0	0	14.4769	15.3847	-0.517443	0.855718	607.955	745.981	0
1447	29530	0	0	14.4539	15.3113	-0.910644	-0.413191	1308.5	468.067	0
1447	35049	0	0	14.5628	15.3217	0.971694	-0.236244	1436.82	108.596	0
1450	12500	0	0	10.281	1.60357	0.319538	0.947573	11227.6	1729.01	0
1450	51412	0	0	10.2248	1.58668	-0.795469	0.605994	2533.32	594.873	0
1452	33942	0	0	2.62889	11.3554	0.372863	0.927886	2097.09	132.141	0
1454	23545	0	0	20.8997	6.05272	-0.258855	0.965916	3264.33	1181.01	0
1458	20341	0	0	26.7342	8.22999	0.733133	0.680085	1961.3	1476.01	0
1458	48834	0	0	26.6428	8.18866	-0.995127	-0.098601	7527.92	748.61	0
1461	28038	0	0	3.87877	4.73556	-0.596135	0.802884	3703.99	252.242	0
1461	41361	0	0	3.92674	4.62992	0.212104	-0.977247	4046.15	336.078	0
1462	36350	0	0	6.6241	5.34519	0.950389	-0.311065	2674.3	253.492	0
1464	16801	0	0	1.85197	12.3926	-0.856293	-0.516491	4321.04	1607.84	0
1469	12268	0	0	4.38155	2.4714	-0.754846	0.655902	4577.48	913.86	0
1470	11864	0	0	7.7015	3.9154	-0.723822	-0.689987	1403.96	1261.36	0
1470	18044	0	0	7.68653	3.97721	-0.959595	0.281383	922.502	1898.68	0
1470	34921	0	0	7.80955	3.94521	0.975104	-0.221748	528.88	84.6989	0
1471	10635	0	0	15.3245	1.98083	-0.855522	-0.517767	794.723	161.025	0
1473	17339	0	0	11.1896	12.8452	0.649086	-0.760715	16566.9	3428.09	0
1473	31459	0	0	11.0964	12.868	-0.931106	-0.364748	3104.86	1559.01	0
1474	13721	0	0	10.6047	3.0063	-0.670638	0.741785	9384.52	1484.71	0
1474	34483	0	0	10.5804	2.94651	-0.997326	-0.0730838	164.004	145.071	0
1475	32163	0	0	10.4927	9.57288	-0.584884	0.811117	10038.7	2986.78	0
1479	29458	0	0	8.44468	7.17633	0.682601	-0.730792	3687.06	498.89	0
1479	33309	0	0	8.37626	7.16292	-0.346832	-0.937927	13084	521.519	0
1479	42198	0	0	8.46347	7.24296	0.963075	0.269234	344.003	77.1771	0
1480	35434	0	0	2.19513	6.06869	0.562609	-0.826723	2367.06	644.152	0
1481	23538	0	0	8.91378	12.6375	0.637806	-0.770197	14273.6	2787.37	0
1486	29090	0	0	25.916	2.70537	-0.594826	-0.803855	301.747	32.2154	0
1486	32412	0	0	25.8859	2.76676	-0.999826	0.018635	1733.81	319.512	0
1486	33739	0	0	26.0014	2.82763	0.549954	0.835195	1529.98	237.808	0
1488	21019	0	0	9.49864	13.7473	-0.458693	-0.888595	24773.5	3045.02	0
1488	48354	0	0	9.46674	13.795	-0.998961	-0.045568	3183.86	1943.23	0
1489	37624	0	0	6.3166	8.18185	0.363412	0.931629	12163.4	2011.81	0
1491	32737	0	0	7.7725	7.70734	0.922689	0.385544	956.221	1870.06	0
1492	19008	0	0	13.4086	5.59816	-0.928046	0.372465	3170.9	2569.49	0
1492	44018	0	0	13.4645	5.49822	-0.169687	-0.985498	5294.32	2863.32	0
1492	47502	0	0	13.5012	5.64024	0.329761	0.944064	3937.7	2252.47	0
1495	28400	0	0	26.5759	4.67953	0.307794	-0.951453	961.714	376.6	0
1497	24334	0	0	9.56751	9.66192	-0.748143	0.663538	3557.26	1100.55	0
1497	34759	0	0	9.56032	9.60562	-0.889136	-0.457643	12.1387	1044.74	0
1498	52358	0	0	7.12373	8.11538	-0.933262	-0.359197	3379.05	383.238	0
1500	16440	0	0	26.7052	5.93387	-0.226551	0.973999	873.122	438.773	0
1500	29125	0	0	26.7701	5.8592	0.933272	-0.35917	2162.33	413.695	0
1501	50849	0	0	3.28783	4.53779	-0.990398	0.138242	939.385	63.4243	0
1501	52673	0	0	3.33781	4.59336	-0.246105	0.969243	4637.85	306.219	0
1503	11075	0	0	19.1667	1.73221	-0.779606	0.62627	6081.99	17.3039	0
1504	12254	0	0	5.38712	2.14729	-0.65284	0.757495	8011.16	2333.59	0
1504	40474	0	0	5.36486	2.08604	-0.983406	-0.181421	-785.478	422.931	0
1506	46092	0	0	24.9513	2.94746	-0.786765	0.617253	3629.89	181.642	0
1509	41824	0	0	10.354	15.5497	0.640842	0.767673	32640.5	228.972	0
1513	18955	0	0	4.70382	8.76003	-0.998472	0.0552556	3943.13	892.886	0
1521	17262	0	0	20.7343	4.59935	0.776191	-0.630498	9347.55	453.332	0
1523	22480	0	0	7.19341	15.3996	0.983078	-0.183187	4662.69	1946.26	0
1523	38126	0	0	7.10203	15.3616	-0.556019	-0.83117	21661.3	503.758	0
1523	52281	0	0	7.17689	15.4521	0.712323	0.701852	15138.9	2494.6	0
1524	22634	0	0	10.862	1.92986	0.963131	0.269034	566.051	985.53	0
1527	22024	0	0	16.0921	13.6031	-0.442668	-0.896686	6.14742	773.141	0
1527	25995	0	0	16.0917	13.7316	-0.451899	0.892069	3660.77	2108.02	0
1527	36571	0	0	16.1598	13.6055	0.498066	-0.867139	891.3	46.5386	0
1528	20270	0	0	3.74353	6.87832	0.805916	-0.59203	1903.43	158.488	0
1528	34977	0	0	3.62641	6.90042	-0.965965	-0.258672	4065.16	935.346	0
1530	11077	0	0	23.7392	6.34429	-0.798019	-0.602632	529.521	285.61	0
1537	51680	0	0	10.2097	12.9206	-0.206202	-0.97851	28715.5	45.0036	0
1538	25567	0	0	26.8319	8.58493	0.400914	0.916116	-275.364	986.493	0
1542	28257	0	0	21.4017	5.78521	-0.975293	-0.220917	3240.34	1005.21	0
1542	33206	0	0	21.4585	5.73992	0.00388358	-0.999992	1967.27	1169.3	0
1551	27507	0	0	6.96543	7.36696	-0.807709	0.589581	3022.29	1079.59	0
1551	34696	0	0	7.06133	7.36621	0.814015	0.580843	11537.9	2084	0
1551	50589	0	0	7.00906	7.27329	-0.0730008	-0.997332	13770.2	2377.66	0
1552	17232	0	0	5.8877	8.35611	0.0467496	0.998907	8688.21	497.571	0
1555	24445	0	0	2.61629	5.03371	-0.687642	0.72605	2909.58	713.252	0
1555	25899	0	0	2.72961	4.99609	0.985131	0.171802	5188.97	447.636	0
1556	35493	0	0	3.29031	6.1958	-0.915203	-0.402994	7910.85	1250.5	0
1556	48537	0	0	3.35481	6.28608	0.0823076	0.996607	13380.8	820.565	0
1563	21816	0	0	11.2617	2.07098	0.562895	0.826528	4360.83	457.406	0
1565	12528	0	0	9.97272	14.3423	0.977179	-0.212419	10431	14.8664	0
1568	31418	0	0	5.6982	11.9065	0.644468	0.764632	14282.4	281.957	0
1568	50043	0	0	5.70847	11.8119	0.784574	-0.620036	206.935	481.856	0
1568	51623	0	0	5.60218	11.8115	-0.771544	-0.636176	16645.2	1198.08	0
1572	24179	0	0	9.90471	1.15217	0.421304	0.906919	5893.61	356.766	0
1580	14190	0	0	15.842	15.4922	0.946433	-0.322901	51.5149	79.4943	0
1580	44390	0	0	15.718	15.4829	-0.888074	-0.4597	-285.742	295.45	0
1581	16220	0	0	9.68827	15.2208	0.375077	0.926994	20783.1	2669.88	0
1583	21674	0	0	2.34609	10.0622	0.766954	-0.641702	519.933	283.44	0
1583	43449	0	0	2.25879	10.128	-0.828209	0.56042	916.417	103.62	0
1583	49296	0	0	2.30702	10.1521	0.0542622	0.998527	1516.46	181.469	0
1584	17964	0	0	1.5676	14.8563	-0.0508617	-0.998706	-120.095	78.6045	0
1585	17942	0	0	6.84436	2.0588	0.796352	0.604834	1502.78	1741.48	0
1587	37948	0	0	16.1805	3.31661	0.986599	0.163165	-10.6437	121.433	0
1587	45337	0	0	16.0755	3.26672	-0.749643	-0.661842	-433.224	366.742	0
1588	23161	0	0	5.095	4.46285	-0.989967	-0.1413	3466.26	1362.56	0
1588	26399	0	0	5.2374	4.47435	0.999811	0.0194166	4254.48	463.088	0
1588	32164	0	0	5.20896	4.41572	0.601222	-0.799082	2540.72	560.131	0
1590	25536	0	0	7.43998	10.4372	0.969691	-0.244334	-1023.55	1293.48	0
1590	47693	0	0	7.31291	10.41	-0.782219	-0.623003	1825.44	572.533	0
1591	16495	0	0	7.42561	4.11432	-0.73518	-0.677872	2882.95	1989.66	0
1591	27106	0	0	7.48008	4.10074	0.322422	-0.946596	8928.44	355.232	0
1591	27383	0	0	7.51526	4.14781	0.999588	-0.028695	465.144	175.905	0
1598	14028	0	0	6.64618	10.3378	-0.317352	0.948308	3173.53	1834.03	0
1598	17893	0	0	6.60239	10.254	-0.959892	-0.28037	4545.45	4081.1	0
1598	34966	0	0	6.71072	10.3256	0.632619	0.774463	13158	3072.6	0
1598	42837	0	0	6.67521	10.2056	0.108581	-0.994088	10096.9	4580.86	0
1613	15544	0	0	5.81672	8.11147	-0.514415	-0.857541	9835.46	91.5134	0
1615	12948	0	0	5.63282	9.56551	0.967565	0.252623	5496.75	3672.26	0
1615	24945	0	0	5.53721	9.57894	-0.861075	0.508479	2590.12	2617.12	0
1618	15281	0	0	18.8076	8.44373	-0.9655	-0.260405	2150.55	1473.15	0
1618	29976	0	0	18.8296	8.50184	-0.554819	0.831971	6512.36	652.981	0
1619	42460	0	0	8.90698	7.64924	-0.220738	0.975333	6626.38	2129.33	0
1621	10162	0	0	23.7523	1.76491	0.966765	0.255668	436.557	25.7381	0
1621	18297	0	0	23.681	1.69974	-0.342341	-0.939576	-14.2826	270.595	0
1622	41395	0	0	11.6688	3.85842	-0.349326	0.937001	7184.04	864.366	0
1624	11908	0	0	2.14471	7.3214	-0.561611	-0.827401	4858.33	567.333	0
1644	50177	0	0	4.95641	13.2763	-0.693845	0.720125	552.98	597.157	0
1644	52097	0	0	5.01247	13.1885	0.3615	-0.932372	1417.14	374.283	0
1654	15607	0	0	7.18388	6.31899	0.545697	-0.837983	5456.9	2639.81	0
1654	16104	0	0	7.18359	6.41492	0.541006	0.841019	6711.89	1714.2	0
1654	45011	0	0	7.09678	6.3544	-0.975983	-0.217848	2948.1	1530.29	0
1654	45556	0	0	7.11897	6.4133	-0.587749	0.809043	1517.5	594.098	0
1657	17526	0	0	14.1839	3.61443	-0.840876	0.541227	8312.38	1802.12	0
1662	10729	0	0	17.8816	7.26178	-0.931304	0.364243	5751.15	229.779	0
1662	17066	0	0	17.9999	7.2908	0.660323	0.750982	1292.44	129.752	0
1663	45378	0	0	23.6619	9.36278	0.452598	-0.891715	777.26	1199.91	0
1666	24275	0	0	26.4027	8.92821	0.590116	0.807318	218.494	744.138	0
1667	19604	0	0	24.6029	1.29164	-0.251967	0.967736	2662.4	397.322	0
1667	23724	0	0	24.689	1.1866	0.899184	-0.437571	1554.16	262.537	0
1667	25085	0	0	24.611	1.1453	-0.143459	-0.989656	1630.37	111.938	0
1667	51423	0	0	24.5571	1.18154	-0.863476	-0.50439	54.8663	112.36	0
1673	19944	0	0	9.37305	15.1416	0.516418	0.856336	18101.1	3203.3	0
1675	27914	0	0	11.252	5.81	-0.24872	0.968576	7814.23	1221.53	0
1678	16092	0	0	3.10321	2.78021	0.154275	-0.988028	4246.29	76.1889	0
1680	12804	0	0	1.41705	7.28951	0.999416	0.0341779	5344.11	535.176	0
1680	25080	0	0	1.38595	7.23264	0.502584	-0.864528	992.198	114.384	0
1680	29851	0	0	1.38558	7.34191	0.499391	0.866377	7058.52	1284.11	0
1683	10531	0	0	8.88675	12.0652	0.605633	-0.795744	11783.4	2352.52	0
1683	13685	0	0	8.81596	12.1886	-0.381018	0.924568	14369.4	3469.18	0
1690	15133	0	0	26.5407	1.80933	0.910151	-0.414276	1484.45	149.428	0
1692	15587	0	0	10.3937	2.22161	-0.675293	0.737549	5166.38	1977.71	0
1692	29578	0	0	10.4124	2.12277	-0.361368	-0.932423	8179.09	1537.37	0
1692	41207	0	0	10.4553	2.23295	0.364879	0.931055	7994.59	2163.34	0
1695	26039	0	0	15.5073	9.40214	-0.963834	-0.266504	2848.42	2442.89	0
1695	47433	0	0	15.5647	9.49408	-0.184755	0.982785	5155.1	1789.55	0
1695	50446	0	0	15.6505	9.40778	0.981769	-0.190076	4485.87	733.048	0
1698	47420	0	0	3.41223	12.2982	0.547695	-0.836678	-421.083	543.932	0
1700	12745	0	0	25.4172	4.86723	-0.993861	-0.110632	4553.97	461.581	0
1700	51034	0	0	25.5142	4.82757	0.632714	-0.774385	2971.7	413.231	0
1703	21228	0	0	6.7888	2.57344	-0.619438	0.785045	5390.99	71.505	0
1703	23394	0	0	6.771	2.52071	-0.966635	-0.256159	54.4333	439.25	0
1703	27816	0	0	6.87025	2.52635	0.989343	-0.145602	3589.65	336.731	0
1707	49891	0	0	3.49422	12.6907	0.48482	0.874614	2688.03	2201.07	0
1708	33255	0	0	11.4886	2.38318	0.617091	0.786892	3751.72	961.865	0
1708	36447	0	0	11.424	2.39427	-0.308434	0.951246	13108.7	1556.22	0
1710	13097	0	0	8.45861	5.39881	-0.724941	0.688811	3928.2	2801.52	0
1710	36895	0	0	8.5583	5.39643	0.756739	0.653717	3173.66	2672.01	0
1710	46485	0	0	8.4551	5.31018	-0.777666	-0.628678	4025.33	2335.11	0
1716	11769	0	0	26.0327	3.08965	0.424248	0.905546	1361.48	88.8256	0
1716	33739	0	0	26.021	2.95163	0.266179	-0.963924	1605.2	316.039	0
1719	25881	0	0	12.6061	12.9577	0.999907	0.0136411	8717.13	797.88	0
1719	42676	0	0	12.5101	12.9383	-0.927508	-0.373802	2835.5	300.725	0
1725	33093	0	0	17.5851	12.2798	0.217229	-0.976121	930.485	1706.02	0
1725	41012	0	0	17.5845	12.3843	0.205555	0.978646	290.001	1088.4	0
1725	46808	0	0	17.6267	12.3326	0.999909	0.0134738	2301.34	1139.28	0
1727	17691	0	0	2.67545	2.50919	-0.70467	-0.709535	6292.76	1569.86	0
1727	32860	0	0	2.76355	2.55908	0.970648	0.240505	2362.49	126.893	0
1731	38521	0	0	1.84148	14.6842	0.128668	0.991688	-76.0507	51.5719	0
1731	38713	0	0	1.77415	14.6237	-0.999887	-0.0150658	3577.53	15.4291	0
1733	41009	0	0	7.34063	13.5616	-0.734738	0.678351	2166.46	2713.65	0
1736	32517	0	0	24.8459	4.9363	-0.245312	-0.969444	424.66	420.078	0
1737	39694	0	0	26.3839	4.69562	-0.999865	0.0164081	3812.5	506.942	0
1738	44041	0	0	20.6379	9.80675	-0.960625	0.277849	6120.3	484.825	0
1741	17076	0	0	26.0964	2.1083	0.993702	0.112051	1597.08	83.0984	0
1742	46992	0	0	13.457	9.04552	-0.995852	-0.0909877	801.46	1660.43	0
1748	36150	0	0	18.6687	1.77581	-0.992392	-0.123117	2793.01	1168.45	0
1748	40288	0	0	18.7424	1.83186	0.383721	0.923449	2613.16	1321.78	0
1748	49096	0	0	18.7602	1.74519	0.718075	-0.695966	4850.18	502.007	0
1750	12401	0	0	2.82965	13.4144	0.996981	-0.0776521	978.044	706.027	0
1751	24884	0	0	14.1376	11.2929	-0.348675	0.937244	5100.74	405.485	0
1751	28957	0	0	14.1748	11.1786	0.270461	-0.962731	5547.19	472.092	0
1755	11896	0	0	6.42785	8.68586	-0.791305	-0.611421	10860.3	2569.87	0
1761	37196	0	0	21.8225	4.10784	0.864023	0.503453	3125.31	1775.73	0
1761	47227	0	0	21.7282	4.13545	-0.457675	0.88912	2619.51	557.427	0
1764	18310	0	0	12.2181	13.1446	0.846967	-0.531646	8099.27	276.641	0
1764	36060	0	0	12.1383	13.1297	-0.595887	-0.803068	9580.67	1533.92	0
1772	18633	0	0	15.2043	9.31187	-0.426767	0.904362	11500.9	1135.6	0
1773	12872	0	0	11.1091	6.69517	-0.812686	0.582701	475.225	1992.66	0
1773	52213	0	0	11.1918	6.70517	0.64707	0.76243	5368.67	2824.42	0
1775	34241	0	0	2.38356	8.43299	0.847912	-0.530136	2387.36	175.003	0
1775	48902	0	0	2.27209	8.42096	-0.714273	-0.699867	4417.34	399.361	0
1776	12660	0	0	26.6508	2.012	0.812875	-0.582439	1217.8	139.862	0
1776	27956	0	0	26.5947	1.99163	-0.250653	-0.968077	498.693	10.4473	0
1776	50011	0	0	26.6253	2.09242	0.328795	0.944401	1163.78	14.438	0
1779	10991	0	0	15.1085	1.53011	0.473171	-0.880971	6024.58	423.635	0
1779	22079	0	0	15.0771	1.62499	-0.14745	0.989069	5649.38	1794.91	0
1779	42289	0	0	15.0559	1.53264	-0.561535	-0.827453	1271.1	360.63	0
1780	33569	0	0	7.81132	9.41611	0.174616	0.984637	17726.3	760.072	0
1784	35597	0	0	18.4822	7.60477	-0.998628	-0.0523642	4428.56	906.453	0
1784	42170	0	0	18.5527	7.66691	0.177601	0.984103	4344.1	1101.81	0
1790	20835	0	0	4.49737	5.84384	-0.811029	0.585006	5079.58	559.17	0
1790	44299	0	0	4.58646	5.80078	0.962134	-0.272576	1925.17	876.231	0
1792	15570	0	0	8.67932	11.3499	0.802695	-0.59639	14002.9	4112.7	0
1793	31961	0	0	21.8439	1.44066	0.0324188	0.999474	876.458	178.024	0
1793	38670	0	0	21.8943	1.41068	0.86337	0.504572	250.657	31.2998	0
1799	20457	0	0	13.2757	11.1633	-0.641275	-0.767311	4568.5	3804.02	0
1799	33714	0	0	13.3496	11.2891	0.357688	0.933841	2628.63	3387.62	0
1800	22161	0	0	8.10397	11.082	0.381392	0.924413	20890.2	234.735	0
1800	38507	0	0	8.02884	10.9746	-0.737514	-0.675332	18251	6007.43	0
1805	12913	0	0	18.3025	3.46241	-0.936329	0.351124	4942.87	1318.65	0
1805	21495	0	0	18.3098	3.39731	-0.828595	-0.559848	176.58	259.242	0
1805	44294	0	0	18.4407	3.43675	0.999956	-0.00937421	180.792	234.679	0
1810	18460	0	0	4.41038	12.1181	-0.448882	0.893591	1987.61	1049.35	0
1814	10278	0	0	6.66651	12.6796	-0.767251	-0.641347	9081.39	3971.87	0
1814	12938	0	0	6.70144	12.7915	-0.273997	0.961731	27356.1	5791.8	0
1814	43304	0	0	6.79066	12.7206	0.9983	-0.0582794	8649.75	2232.99	0
1816	18646	0	0	6.97995	2.13088	0.369913	-0.929066	6122.87	334.738	0
1816	44327	0	0	6.92308	2.23966	-0.551838	0.833952	6487.64	1188.12	0
1817	39469	0	0	2.08447	12.6252	0.869135	-0.494575	1890.53	854.523	0
1821	20500	0	0	7.31643	9.55306	-0.460372	-0.887726	4724.27	1694.9	0
1821	30319	0	0	7.29735	9.65432	-0.747268	0.664523	-125.27	526.232	0
1821	43903	0	0	7.41264	9.60922	0.999733	-0.0230947	-2461.32	2074.79	0
1822	17527	0	0	16.8975	8.69172	0.635376	-0.772203	7528.52	301.601	0
1822	51058	0	0	16.8199	8.76641	-0.795868	0.605471	9519.23	1541.15	0
1824	11559	0	0	11.3136	12.6235	0.0980995	-0.995177	20250.6	568.288	0
1824	19255	0	0	11.3753	12.7152	0.955729	0.294248	1654.18	2251.87	0
1824	49125	0	0	11.3304	12.7618	0.331116	0.94359	978.231	68.8376	0
1834	37745	0	0	2.1712	6.89914	0.672716	-0.739901	3438.12	276.912	0
1834	41596	0	0	2.12124	7.01258	-0.0917655	0.995781	3791.19	38.359	0
1834	45505	0	0	2.07152	6.9131	-0.850977	-0.525203	2027.14	475.712	0
1835	19841	0	0	3.61535	13.8335	0.376749	0.926315	1146.43	673.332	0
1841	12274	0	0	18.9991	9.41439	-0.874097	0.485752	4533.23	259.559	0
1844	30996	0	0	4.11651	5.36459	-0.282588	-0.959241	5556.27	390.33	0
1844	39926	0	0	4.07752	5.40789	-0.983695	-0.179846	4231.74	272.632	0
1847	20643	0	0	5.56328	13.9493	0.113805	0.993503	-1062.46	2212.43	0
1848	12025	0	0	15.0464	8.51825	0.867283	-0.497816	3173.55	1527.57	0
1849	19323	0	0	13.9579	7.61181	-0.280111	0.959968	10565	1001.51	0
1849	38605	0	0	14.0255	7.59887	0.631483	0.77539	-318.022	535.373	0
1850	11079	0	0	16.3203	12.3662	-0.995916	0.0902801	6093.3	1648.48	0
1856	37207	0	0	14.7847	11.3305	-0.272229	0.962232	11819.5	1628.96	0
1859	52091	0	0	7.1956	11.5022	0.248813	0.968551	7419.32	940.911	0
1861	30311	0	0	24.3318	9.1441	0.710335	-0.703864	896.071	106.351	0
1861	40961	0	0	24.2333	9.14094	-0.66342	-0.748247	252.25	687.731	0
1864	10926	0	0	12.0567	11.3354	0.164326	-0.986406	23333.9	179.487	0
1864	38856	0	0	12.1055	11.3809	0.976556	-0.215265	5999.47	913.953	0
1865	10663	0	0	16.0355	14.7605	0.285414	-0.958404	458.265	126.62	0
1865	45742	0	0	15.9709	14.7733	-0.632599	-0.774479	854.117	476.607	0
1870	45117	0	0	4.76834	14.8092	0.932022	0.362403	5986.35	179.204	0
1872	46445	0	0	17.5729	3.78376	-0.224511	0.974471	7735.7	849.697	0
1873	13214	0	0	9.43211	4.08125	0.887734	0.460357	1775.37	955.77	0
1874	21000	0	0	20.4916	1.23335	-0.930537	0.366197	1369.92	276.038	0
1874	25138	0	0	20.5433	1.27188	-0.0875626	0.996159	3078.25	686.596	0
1880	32786	0	0	3.5351	15.4245	0.596658	-0.802496	142.117	34.8748	0
1881	29562	0	0	19.4656	9.26544	0.88137	-0.472426	3945.11	401.322	0
1882	40244	0	0	19.9009	2.9848	-0.850339	0.526236	1097.9	509.274	0
1883	33335	0	0	22.9095	4.3256	-0.976105	0.217297	4455.87	637.125	0
1883	46257	0	0	22.977	4.38087	-0.0151828	0.999885	753.166	901.446	0
1885	17367	0	0	12.2791	5.59581	-0.99997	-0.00775504	4126.29	1734.35	0
1885	23909	0	0	12.3107	5.5356	-0.569072	-0.822288	1862	194.167	0
1887	51451	0	0	20.717	10.3524	0.82933	-0.55876	2722.7	374.71	0
1888	29818	0	0	7.44427	13.451	-0.732335	-0.680944	3003.53	1160.3	0
1899	30430	0	0	17.8266	9.99908	0.320643	-0.9472	3334.12	411.463	0
1899	47165	0	0	17.7591	10.0121	-0.656894	-0.753983	945.475	142.501	0
1900	17945	0	0	12.5547	12.4478	-0.706636	0.707578	13972.1	3061.83	0
1900	38586	0	0	12.6035	12.3532	0.163967	-0.986466	24060.6	2275.6	0
1900	48776	0	0	12.5408	12.3893	-0.943731	-0.330713	2516.6	1026.43	0
1903	20530	0	0	7.9568	10.756	-0.694039	0.719937	4696.96	285.177	0
1903	51281	0	0	8.04488	10.7162	0.998747	-0.05004	-599.761	524.4	0
1904	36603	0	0	2.8242	5.29549	0.636816	-0.771016	6137.38	1244.98	0
1907	28829	0	0	6.83964	12.3209	-0.577535	0.816366	8823.3	1350.64	0
1907	52612	0	0	6.80866	12.2638	-0.999552	0.0299446	2794.29	314.513	0
1909	21045	0	0	12.6192	10.999	-0.614749	-0.788723	2660.31	442.657	0
1915	11181	0	0	9.63288	14.5032	0.951829	-0.30663	-95.4946	727.515	0
1918	33513	0	0	1.9119	1.33105	-0.99681	0.0798159	3711.41	181.231	0
1920	23502	0	0	13.535	7.67317	0.935647	0.352938	110.819	1031.27	0
1920	34137	0	0	13.4071	7.67316	-0.935293	0.353875	1090.31	934.95	0
1926	13353	0	0	8.41162	13.4535	-0.810412	0.58586	1791.64	862.086	0
1926	46508	0	0	8.48865	13.4746	0.382001	0.924162	20278.1	1684.82	0
1926	48610	0	0	8.51855	13.3802	0.838594	-0.544757	3085.53	245.142	0
1928	18511	0	0	26.4556	2.38051	-0.866981	-0.49834	1250.04	211.724	0
1929	19459	0	0	9.25868	9.43492	0.988453	0.151528	7847.09	258.058	0
1929	23792	0	0	9.23212	9.36721	0.620539	-0.784175	7581.41	4451.61	0
1929	44204	0	0	9.14857	9.48484	-0.53589	0.844288	13249.8	2141.72	0
1932	14381	0	0	15.0508	13.5569	0.343946	-0.938989	3675.84	496.731	0
1932	19823	0	0	15.0928	13.6118	0.995907	-0.0903839	6866.38	578.666	0
1932	41184	0	0	14.9871	13.5678	-0.638803	-0.769371	1647.97	406.269	0
1933	12817	0	0	6.43072	8.86416	-0.275865	-0.961197	5675.76	561.252	0
1933	50873	0	0	6.38619	8.97242	-0.869305	0.494275	-908.16	1682.5	0
1937	17570	0	0	13.1397	6.17418	-0.909054	0.416678	2774.29	1724.88	0
1938	21336	0	0	14.3784	10.6911	-0.505574	-0.862783	3071.79	4471.13	0
1938	40009	0	0	14.4742	10.7793	0.89982	0.436262	-964.572	2879.35	0
1942	16966	0	0	2.67524	14.9203	-0.743967	0.668216	782.951	297.292	0
1944	16795	0	0	2.88533	7.28345	0.494385	0.869243	7024.78	46.5449	0
1944	25300	0	0	2.92223	7.22321	0.999154	0.0411149	3913.35	245.365	0
1944	48157	0	0	2.79421	7.17299	-0.75962	-0.650367	9820.23	195.518	0
1948	32605	0	0	25.3976	9.15321	-0.937693	0.347465	4530.77	883.499	0
1951	43209	0	0	15.8452	11.6435	0.316675	0.948534	2728.56	2033.66	0
1951	52553	0	0	15.8799	11.5277	0.788369	-0.615202	11233.9	1532.2	0
1954	11664	0	0	12.6229	15.3313	-0.77882	-0.627248	9890.47	1702.75	0
1954	39609	0	0	12.714	15.312	0.453735	-0.891137	15450.1	3811.84	0
1957	37163	0	0	3.91232	11.9636	-0.583338	-0.812229	2510.62	33.3348	0
1957	41449	0	0	3.97465	11.9586	0.471764	-0.881725	-1317.68	1203.21	0
1957	42447	0	0	3.92204	12.0652	-0.412774	0.910833	-170.371	1078.28	0
1960	35559	0	0	14.1149	2.39453	0.280261	0.959924	1593.38	922.913	0
1964	21362	0	0	8.83787	14.0027	0.981103	-0.193485	6098.34	4435.76	0
1964	47890	0	0	8.75359	14.0493	-0.688746	0.725003	343.411	719.852	0
1967	15848	0	0	1.57478	3.99919	0.343911	-0.939002	7329.09	180.024	0
1967	37846	0	0	1.51191	4.01129	-0.672702	-0.739913	2482.91	735.729	0
1969	12548	0	0	8.00848	3.6135	0.595504	-0.803353	10395.3	1798.05	0
1969	47019	0	0	7.94434	3.60604	-0.400304	-0.916382	6303.11	1680.58	0
1981	10639	0	0	9.14697	8.34996	0.921559	0.388237	-627.465	1086.43	0
1981	50490	0	0	9.11675	8.27478	0.415997	-0.909366	18597	4823.49	0
1986	35927	0	0	10.4987	11.8856	0.408344	-0.912828	18767.6	2030.53	0
1987	33545	0	0	7.03072	2.88653	-0.0999502	-0.994992	13178.9	471.341	0
1987	52095	0	0	6.99118	3.00878	-0.662002	0.749502	5725.72	1091.44	0
1989	41284	0	0	11.9668	6.84641	0.761191	-0.648528	6268.25	2705.8	0
1989	42127	0	0	11.9352	6.94548	0.246855	0.969053	7950.22	2168.9	0
1989	42133	0	0	11.9042	6.827	-0.259434	-0.965761	6789.23	2678.16	0
1992	16267	0	0	16.9942	8.30339	-0.95194	-0.306284	1924.32	236.701	0
1992	16901	0	0	17.0636	8.38133	0.195672	0.980669	897.46	1688.78	0
1992	35342	0	0	17.1119	8.31996	0.999469	-0.0325807	7457.35	2997.05	0
1993	15422	0	0	18.0631	8.89763	-0.596217	0.802823	6261.34	407.191	0
1997	22666	0	0	8.2044	13.0809	-0.733158	-0.680058	20079.4	2266.29	0
1997	36246	0	0	8.22295	13.1748	-0.410937	0.911664	4224.74	1005.96	0
1999	21859	0	0	7.71574	13.6258	0.669134	0.743142	17238.8	314.38	0
2003	30676	0	0	26.8829	2.46831	0.744904	0.667171	1466.13	76.5426	0
2005	27501	0	0	26.4701	4.00652	0.889223	0.457474	364.556	29.4125	0
2008	27511	0	0	7.05904	12.6448	-0.999973	0.00735331	3713.94	260.526	0
2008	51246	0	0	7.15974	12.6638	0.927115	0.374777	18510.2	6008.37	0
2013	23701	0	0	6.52043	13.8483	-0.0932025	-0.995647	8431.04	1257.86	0
2013	27376	0	0	6.58392	13.9388	0.904194	0.427123	5090.25	2668.34	0
2013	49880	0	0	6.47637	13.9512	-0.783525	0.62136	2916.66	2896.32	0
2017	27533	0	0	10.9469	4.44971	-0.85872	0.512445	6519.46	2411.35	0
2017	37211	0	0	10.949	4.37943	-0.821658	-0.569981	2351.18	721.785	0
2018	21555	0	0	12.82	6.23978	0.163095	-0.98661	12533.8	667.06	0
2018	41534	0	0	12.8735	6.28446	0.944492	-0.328536	5563.23	1656.81	0
2022	27738	0	0	3.70552	4.48681	-0.976737	0.21444	1707.08	783.654	0
2023	15019	0	0	16.625	6.26451	-0.692086	0.721815	10361.3	714.628	0
2025	25735	0	0	12.2131	14.1764	0.999349	-0.0360827	4696.68	456.39	0
2031	15102	0	0	1.29768	12.6662	-0.707137	0.707077	1880.77	976.337	0
2035	27322	0	0	11.2767	5.54435	0.870862	0.491527	-314.412	1009.5	0
2037	24134	0	0	3.99063	12.9462	-0.488741	0.872429	395.136	297.531	0
2037	37179	0	0	4.04779	12.9405	0.636047	0.771651	4614.24	675.588	0
2038	48680	0	0	19.3583	4.3338	-0.886717	-0.462314	2034.24	35.5024	0
2040	26658	0	0	4.51578	15.6349	0.999525	-0.0308115	1794.65	49.2698	0
2040	40296	0	0	4.4802	15.5774	0.469177	-0.883104	-7.03807	232.189	0
2042	21363	0	0	23.3746	3.78063	0.994172	-0.107803	2977.42	155.281	0
2042	43200	0	0	23.3015	3.84208	-0.27851	0.960433	1037.59	535.097	0
2043	19562	0	0	12.6995	5.98186	-0.946647	0.322271	3045.69	319.621	0
2044	13241	0	0	14.5302	13.4396	0.997806	-0.0662079	9392.78	1819.08	0
2044	31969	0	0	14.422	13.3887	-0.589127	-0.80804	901.214	751.502	0
2046	14295	0	0	13.5815	3.22194	0.807537	0.589817	2207.56	49.5631	0
2046	51581	0	0	13.5917	3.15851	0.950705	-0.310096	1265.6	310.799	0
2049	14366	0	0	3.49092	6.72611	-0.93094	-0.365173	6822.41	1155.67	0
2049	34977	0	0	3.56249	6.82324	0.0745036	0.997221	3183.44	749.533	0
2049	51840	0	0	3.62519	6.77278	0.956782	0.290805	8288.48	908.996	0
2053	16941	0	0	26.1132	4.00248	-0.995268	-0.0971681	3085.4	212.693	0
2053	23663	0	0	26.1402	4.06694	-0.626917	0.779086	837.323	138.317	0
2053	43575	0	0	26.21	4.07925	0.321705	0.94684	1202.13	256.365	0
2054	24000	0	0	20.8629	1.19676	-0.591385	-0.806389	137.223	684.047	0
2055	13182	0	0	21.2147	2.46669	0.459932	-0.887954	2187.96	152.116	0
2055	31278	0	0	21.1321	2.5802	-0.70377	0.710428	3457.15	60.4206	0
2056	24860	0	0	24.7071	4.27687	-0.981595	-0.190974	2397.04	801.335	0
2056	25279	0	0	24.7662	4.22231	-0.111861	-0.993724	1404.58	25.2795	0
2056	49769	0	0	24.7451	4.35131	-0.422936	0.90616	3929.33	1033.79	0
2056	50651	0	0	24.8285	4.24978	0.806715	-0.590941	5028.46	317.342	0
2057	19575	0	0	22.8922	3.36768	0.858429	0.512933	1669.47	455.82	0
2057	26646	0	0	22.7946	3.33142	-0.985081	-0.17209	1873.25	192.304	0
2057	39059	0	0	22.8252	3.38863	-0.409791	0.912179	4625.7	444.325	0
2059	14054	0	0	4.82791	1.33416	0.353176	-0.935557	4895.63	433.668	0
2059	17677	0	0	4.76048	1.34903	-0.712131	-0.702047	6225.68	115.733	0
2063	30634	0	0	12.4114	1.11129	0.0830916	0.996542	4414.41	545.042	0
2066	16139	0	0	24.2936	9.58138	0.690808	0.723038	976.793	149.078	0
2066	45963	0	0	24.2467	9.46536	-0.0101215	-0.999949	-1688.46	116.621	0
2067	24132	0	0	1.87964	13.4583	-0.561562	0.827435	1011.51	1401.29	0
2067	42367	0	0	1.84709	13.4001	-0.998607	0.0527645	1997.36	276.002	0
2070	45380	0	0	10.86	3.7346	-0.136585	0.990628	11740	1177.93	0
2075	25744	0	0	1.09203	5.7216	0.962192	-0.272373	2910.33	752.106	0
2079	33227	0	0	13.6554	5.48772	-0.982722	0.185085	24.8934	876.063	0
2079	37015	0	0	13.7289	5.40262	0.0343061	-0.999411	6201.23	591.773	0
2080	15029	0	0	16.8035	9.74635	0.961288	-0.275544	5833.3	2291.5	0
2080	20091	0	0	16.7755	9.81746	0.511074	0.859537	1160.12	797.278	0
2080	28422	0	0	16.7409	9.70101	-0.0392855	-0.999228	2995.84	2368.02	0
2080	49457	0	0	16.6918	9.79847	-0.828357	0.560201	8984.94	553.983	0
2081	29997	0	0	14.2726	13.4104	-0.698979	-0.715142	66.5224	2805.5	0
2081	31969	0	0	14.3511	13.3963	0.383393	-0.923585	16674.8	290.768	0
2082	17547	0	0	15.0618	12.6353	-0.378622	-0.925551	6453.39	4439.78	1
2082	20047	0	0	15.1551	12.6872	0.98603	-0.166569	812.395	2597.38	1
2082	49787	0	0	15.0667	12.7633	-0.308952	0.951078	5868.37	1142.56	0
2084	25789	0	0	11.248	2.39149	0.907044	-0.421035	4130.25	2285.81	0
2085	10508	0	0	16.2513	4.60748	-0.310869	-0.950453	1348.43	1942.09	0
2085	33487	0	0	16.3158	4.62112	0.660193	-0.751096	9143.88	718.171	0
2088	44557	0	0	2.69698	9.35866	0.961216	0.275797	5583.42	219.239	0
2088	45456	0	0	2.58443	9.36003	-0.95424	0.299043	4346.6	814.482	0
2090	17064	0	0	8.56584	6.22996	0.307834	-0.95144	12856.9	1919.33	0
2090	19828	0	0	8.50293	6.35615	-0.573522	0.81919	1047.73	2.32995	0
2090	23591	0	0	8.57512	6.36133	0.43845	0.898756	12623.5	3562.08	0
2094	47569	0	0	22.2318	6.39234	0.994007	0.10932	1281.57	54.8563	0
2097	13926	0	0	16.9487	7.7157	-0.980178	-0.19812	1595.21	1494.31	0
2097	23728	0	0	17.0946	7.74339	0.984624	0.174689	3597.97	475.427	0
2097	52191	0	0	16.9643	7.77731	-0.773696	0.633557	7836.14	394.355	0
2097	52670	0	0	17.0378	7.65816	0.219678	-0.975572	7307.26	2502.55	0
2099	15691	0	0	16.5976	9.30773	-0.342881	0.939379	9344.47	662.019	0
2100	28063	0	0	20.8872	7.64896	-0.852713	-0.522379	825.944	160.92	0
2100	29739	0	0	20.9672	7.75282	0.287278	0.957847	753.417	465.791	0
2101	10733	0	0	17.7922	2.4537	0.455267	-0.890355	10055.9	35.3419	0
2101	48993	0	0	17.7148	2.50537	-0.99652	0.0833597	1588.13	1172.55	0
2103	39891	0	0	8.16768	1.74546	-0.517478	0.855696	1937.02	1142.52	0
2103	44119	0	0	8.24004	1.74356	0.56051	0.828148	3423.32	1980.07	0
2107	32529	0	0	24.6004	9.46924	0.992464	-0.12254	3320.74	520.322	0
2108	34252	0	0	11.7993	6.21821	0.621666	-0.783282	9628.61	1559.14	0
2108	49154	0	0	11.7777	6.33354	0.295187	0.95544	4252.55	741.516	0
2112	16145	0	0	26.8167	5.39425	-0.767919	-0.640547	701.643	227.873	0
2112	28762	0	0	26.8736	5.37489	0.218351	-0.97587	28.5025	348.715	0
2112	39173	0	0	26.8125	5.46237	-0.840964	0.541091	44.397	4.23311	0
2119	14082	0	0	9.80872	11.089	-0.725677	0.688035	15132.6	6445.85	0
2119	32156	0	0	9.82697	10.9805	-0.45687	-0.889534	7489.18	2069.73	0
2124	24392	0	0	14.5937	6.41818	0.700928	0.713232	-1206.41	529.727	0
2124	36020	0	0	14.5031	6.39109	-0.976052	0.21754	611.722	958.034	0
2125	21328	0	0	10.0901	12.8205	0.307523	-0.951541	14667.8	2541.1	0
2127	20756	0	0	16.5258	7.55121	-0.904883	-0.425661	2992.17	1341.12	0
2133	13778	0	0	19.2742	11.6316	0.936159	-0.351576	4438.68	991.232	0
2133	17330	0	0	19.1584	11.693	-0.816764	0.576972	3785.11	322.957	0
2133	33226	0	0	19.2129	11.7212	0.00787669	0.999969	1322.42	521.663	0
2133	43540	0	0	19.1984	11.5896	-0.209537	-0.977801	1082.19	486.23	0
2142	10786	0	0	3.88643	9.99904	-0.993027	-0.117891	4087.02	1635.69	0
2142	16374	0	0	3.98492	10.0734	0.382659	0.92389	9910.67	1570.16	0
2142	30065	0	0	4.02734	9.99105	0.97333	-0.229409	3841.39	779.768	0
2142	46815	0	0	3.92359	10.0711	-0.471259	0.881995	1102.34	85.1921	0
2143	37350	0	0	6.25354	1.75178	-0.228761	-0.973483	10496.8	1506.76	0
2147	19728	0	0	14.9912	12.3658	-0.839463	0.543417	16125.8	2049.63	0
2147	45693	0	0	15.0951	12.2827	0.713865	-0.700284	17291.9	481.994	0
2149	10754	0	0	16.9414	9.40405	-0.230874	0.972984	5198.29	2005.16	0
2149	18217	0	0	16.998	9.33119	0.8851	-0.465402	5987.68	771.82	0
[truncated: 45,708 more rows]
