# Supplementary material for: Study on stability analysis of soil nail reinforced slopes under loading based on the discrete element method
Source: PLoS One. 2026 May 26;21(5):e0350163. doi: 10.1371/journal.pone.0350163 (PMC13210361; doi:10.1371/journal.pone.0350163)
Supplement: S1 File — (ZIP) [file pone.0350163.s001.zip › DATA in PFC/8_14_20000__measure.txt]

id	cx	cy	mradius	sxx	syy	sxy	s1	s3	angle_deg	porosity	strain_x	strain_y
1	15.7	15.35	0.63	-6856.74	-107.063	895.242	9.6592	-6973.46	82.5717	0.197119	-0.000111911	-1.07468e-05
2	14.44	15.098	0.63	-41663.8	-27449.5	12252.8	-20391.9	-48721.5	60.0577	0.15989	3.18058e-06	-3.88876e-05
3	13.18	14.846	0.63	-59933.5	-137472	12159.6	-58071.3	-139334	8.7068	0.16649	-1.13508e-05	-1.62552e-05
4	17	14	0.63	-11957.6	-2472.09	2902.09	-1654.64	-12775	74.2687	0.197636	-2.89263e-05	-5.31238e-06
5	15.74	13.748	0.63	-36789.1	-23160.8	10893.1	-17126.1	-42823.8	61.0139	0.157779	6.6308e-06	-3.16862e-05
6	14.48	13.496	0.63	-48023	-62821.5	20214.1	-33896.5	-76948	34.9475	0.175056	6.65494e-05	-6.16474e-05
7	18.4	12.6	0.63	-15749.6	-6665.41	4273.45	-4971.08	-17443.9	68.3728	0.174509	8.74634e-06	0.00010979
8	17.14	12.348	0.63	-26796.9	-16665.4	8852.16	-11532	-31930.3	59.8904	0.189679	3.52755e-05	2.20969e-05
9	15.88	12.096	0.63	-36162.2	-39405.3	15433.7	-22265.1	-53302.4	42.0011	0.172224	1.70241e-05	-2.17565e-05
10	19.8	11.2	0.63	-15183.1	-9438.97	5431.4	-6167.03	-18455	58.9347	0.17012	-1.73559e-05	-2.14592e-05
11	18.54	10.948	0.63	-23142.1	-16103.9	7180.55	-11626.5	-27619.5	58.0544	0.167151	-7.38397e-06	-3.1955e-06
12	17.28	10.696	0.63	-37498.5	-29792.6	14055.6	-19071.4	-48219.7	52.6647	0.170241	-9.29482e-06	-7.73028e-05
13	21	9.75	0.63	-37796.7	-11230.1	6817.94	-9582.59	-39444.3	76.4149	0.188314	2.5378e-05	-4.52867e-06
14	19.74	9.498	0.63	-30227.4	-13398.1	7623.1	-10458.6	-33166.9	68.9127	0.16625	3.98608e-05	5.27589e-06
15	18.48	9.246	0.63	-30724.1	-24885.9	10481.1	-16925	-38685	52.7816	0.16749	-1.17535e-05	4.96917e-05
16	22.5	9.3	0.63	-40708.2	-7210.66	5322.39	-6385.33	-41533.6	81.1855	0.183508	7.29024e-06	2.54806e-05
