# Supplementary material for: Study on stability analysis of soil nail reinforced slopes under loading based on the discrete element method
Source: PLoS One. 2026 May 26;21(5):e0350163. doi: 10.1371/journal.pone.0350163 (PMC13210361; doi:10.1371/journal.pone.0350163)
Supplement: S1 File — (ZIP) [file pone.0350163.s001.zip › DATA in PFC/8_14_20000__pbond.txt]

ball1_id	ball2_id	cx	cy	pb_fn	pb_fs	pb_state	bond_type
21	98	10.2414	12.1	0	0	0	0
6	21988	6.96396	3.79534	1641.57	-804.154	3	0
6	29749	6.9936	3.87122	170.934	2410.79	3	0
7	28757	24.6404	3.69944	355.291	-67.8634	3	0
12	5819	3.13829	12.0387	-427.75	591.29	3	0
17	4641	9.93582	4.53641	868.778	192.161	3	0
17	7912	9.90995	4.67971	1050.28	-111.692	3	0
25	9688	14.8155	8.54968	813.684	-963.726	3	0
36	8603	24.9321	7.46575	230.633	280.054	3	0
40	1994	13.2228	6.01442	-568.636	53.0285	3	0
51	1555	2.65796	4.9172	1056.48	4.18902	3	0
63	3510	15.6345	8.96807	543.19	970.791	3	0
63	7168	15.6813	9.01215	0	0	0	0
67	4619	5.19461	9.28948	1376.34	97.1673	3	0
93	3401	23.1594	9.21824	-229.184	222.258	3	0
151	611	11.426	4.2888	1075.06	81.0009	3	0
174	289	14.9305	15.2195	-1471.16	-722.616	3	0
183	327	3.86823	15.6204	-159.123	-429.168	3	0
265	530	20.8008	6.81958	219.837	-700.956	3	0
421	992	24.9074	1.46851	318.545	33.1056	3	0
563	835	16.1273	7.17771	819.619	-622.113	3	0
639	940	18.1608	3.67834	1247.99	704.592	3	0
782	835	16.0574	7.25503	609.283	-132.419	3	0
12	29230	3.09559	12.0012	-527.561	-534.914	3	0
19	18330	5.96166	5.16547	557.349	1506.16	3	0
19	28347	6.05784	5.22508	690.831	717.34	3	0
21	51229	10.3088	12.0027	-1175.03	624.082	3	0
22	20360	18.9506	5.89452	94.9734	1236.21	3	0
24	15402	6.11306	9.68069	563.771	1548.34	3	0
24	42844	6.10462	9.61042	-634.92	-1188.53	3	0
32	15068	25.8018	7.89411	329.545	1010.72	3	0
32	23482	25.7159	7.90414	-372.083	-1403.16	3	0
32	23484	25.7821	8.00375	-992.846	79.5484	3	0
33	24026	22.8916	1.61744	400.465	27.5163	3	0
38	40341	1.8369	14.1846	83.6218	-388.87	3	0
43	24224	12.1026	7.6852	421.257	2836.15	3	0
48	15202	5.18616	13.7071	2082.64	179.423	3	0
48	34325	5.14025	13.6147	-1339	-2512.75	3	0
50	30371	26.6005	1.36051	193.827	-24.9303	3	0
51	36503	2.71001	4.86926	310.387	523.861	3	0
54	38186	15.9318	4.48476	226.21	-450.985	3	0
54	42458	15.9533	4.42489	285.934	780.134	3	0
55	34632	16.653	6.07763	-1390.1	-658.828	3	0
56	47461	12.4499	5.41618	482.435	-10.967	3	0
57	25720	16.9116	12.9837	1013.01	475.976	3	1
57	35305	16.9691	12.9858	-4.94105	2.34733	3	0
59	25894	25.8885	3.19765	256.059	41.6081	3	0
59	33269	25.897	3.08529	168.788	124.226	3	0
60	50684	13.7262	9.82394	755.234	1142.03	3	0
66	34745	7.95476	1.60726	607.634	-1079.89	3	0
68	44691	12.191	5.99814	393.552	-460.411	3	0
68	47062	12.1666	6.07256	226.605	63.4426	3	0
69	52350	10.6819	5.97566	310.268	-40.0043	3	0
70	16449	13.5648	3.87309	358.828	-1862.09	3	0
70	28456	13.4497	3.96465	561.724	-963.459	3	0
70	46530	13.4628	3.84312	765.671	1881.33	3	0
74	46308	14.5451	11.9333	172.745	-2059.59	3	0
76	45241	11.6299	7.55187	891.615	108.979	3	0
77	17481	23.5934	2.43288	423.379	-391.921	3	0
77	25772	23.7138	2.3985	335.119	-2.95445	3	0
84	39294	6.40299	14.9191	1306.06	343.579	3	0
89	38214	23.0478	6.9844	669.324	9.05548	3	0
89	42208	23.155	7.03539	-133.679	-143.467	3	0
93	20568	23.0896	9.15172	535.114	-735.396	3	0
93	26651	23.1463	9.11334	-941.234	864.063	3	0
97	14939	5.26993	12.5748	1279.65	-489.177	3	0
107	4655	21.1319	3.34755	222.666	445.249	3	0
110	2442	8.83133	7.9827	176.965	1680.55	3	0
113	7001	17.5042	4.53956	375.735	-518.656	3	0
116	4553	3.77795	6.06641	544.647	-246.613	3	0
116	8132	3.71836	6.00453	358.792	799.692	3	0
139	5491	7.17851	1.7123	363.866	-830.908	3	0
144	9028	14.5638	2.07935	985.355	40.3624	3	0
147	7975	8.8748	13.6023	2127.23	-97.1481	3	0
148	5013	17.8175	2.07798	677.108	186.708	3	0
148	8387	17.8095	2.01553	-426.439	286.85	3	0
151	4981	11.3767	4.2531	122.975	-597.408	3	0
166	6468	23.9573	2.43114	108.451	489.419	3	0
174	3017	14.9085	15.274	0	0	0	0
174	7382	15.0139	15.2843	210.169	-886.356	3	0
176	4767	8.14823	12.4369	-1974.34	-1986.48	3	0
180	2910	1.91627	1.70749	346.454	-189.08	3	0
180	3028	1.98789	1.68626	352.651	106.343	3	0
193	3825	3.14497	15.3564	0	0	0	0
198	2215	14.0244	5.60251	332.974	-2356.93	3	0
198	3589	14.0453	5.54227	346.283	691.962	3	0
204	1054	14.6523	7.77029	1288.68	-323.736	3	0
213	7139	19.099	8.005	179.649	1003.98	3	0
214	1408	26.8469	8.92261	-38.8658	692.969	3	0
224	7552	26.4397	1.7528	102.279	5.41218	3	0
225	8504	16.6601	11.7404	-256.874	1695.2	3	0
225	9770	16.6732	11.6579	896.246	-73.243	3	0
249	6821	23.2496	6.20407	237.076	319.143	3	0
251	5718	14.2081	14.9708	142.067	1838.52	3	0
254	1981	9.04076	8.30067	150.6	2793.15	3	0
268	8484	7.06174	5.30898	-9.69083	-718.425	3	0
270	6026	17.9916	6.45726	942.366	1077.22	3	0
273	1287	22.828	7.97723	-320.541	-865.971	3	0
273	5506	22.8329	8.10143	130.048	1302.73	3	0
289	3017	14.8689	15.2303	-563.711	624.269	3	0
290	2388	26.7394	4.88632	155.728	190.043	3	0
290	9384	26.7723	4.94045	430.755	-35.1984	3	0
301	4888	17.3008	8.04794	178.164	-805.64	3	0
304	6703	25.24	4.30363	147.867	301.365	3	0
306	7009	22.2312	6.76118	205.087	-704.859	3	0
328	7438	18.3282	11.5166	267.386	942.113	3	0
332	6358	1.44848	14.66	202.308	-641.068	3	0
350	1388	8.57955	8.15541	1656.3	-87.2297	3	0
354	8698	24.6195	2.55122	129.2	209.619	3	0
358	7018	26.5174	9.2106	180.85	-1530.62	3	0
362	9949	5.93226	9.91874	2311.1	-1448.54	3	0
370	5503	10.4636	14.6638	1537.73	-2144.42	3	0
373	2529	10.0247	5.30746	641.371	91.6921	3	0
403	8671	26.7023	7.21618	98.9378	1002.32	3	0
406	5153	3.37269	10.7352	-85.7336	1372.66	3	0
409	8871	6.4507	8.36347	235.019	1699.1	3	0
413	4705	23.1809	1.87971	44.996	-428.474	3	0
421	5075	24.84	1.57242	257.746	-68.3829	3	0
431	8337	21.9076	5.84279	84.4789	-1021.11	3	0
434	2877	25.724	5.25205	543.254	54.0054	3	0
440	6242	16.9882	6.63895	21.7986	-537.602	3	0
444	7798	16.6659	10.502	1229.22	3386.73	3	0
445	8598	1.94848	15.7534	-274.824	64.2087	3	0
449	2819	22.2458	3.70423	400.783	-388.118	3	0
457	2431	19.9197	7.60555	-299.962	730.154	3	0
460	5533	19.5578	12.0065	-955.657	-1384.15	3	1
468	2717	7.94686	11.5284	1063.37	-1213.23	3	0
468	9903	7.85371	11.5368	997.728	2812.84	3	0
486	6544	8.48762	15.0093	637.099	-970.614	3	0
488	5488	23.628	5.79667	-377.894	-30.695	3	0
489	8141	16.711	7.86212	-108.718	438.45	3	0
522	9063	23.5297	1.36098	209.533	-170.804	3	0
524	6489	19.1392	3.80159	313.783	-448.376	3	0
527	4761	8.51497	4.00012	415.324	-2218.53	3	0
539	4640	11.0526	4.89313	300.507	-687.677	3	0
544	6177	3.32751	9.7745	-166.299	-1533.75	3	0
548	3039	4.76424	8.8666	702.927	1327.41	3	0
550	8755	20.5946	6.42854	336.012	13.1028	3	0
560	9834	15.5729	13.3083	-761.145	-537.186	3	0
588	1850	16.4132	12.4047	280.027	195.685	3	0
592	7004	12.6435	11.2354	-2318.54	127.081	3	0
607	3277	25.9277	8.72456	-396.062	-272.873	3	0
610	7925	6.27214	11.3974	0	0	0	0
611	4981	11.368	4.31084	-604.36	438.232	3	0
611	8232	11.4113	4.42195	1337.98	347.106	3	0
613	5677	8.81398	5.912	1641.78	-690.715	3	0
625	5498	4.98644	9.98136	-930.988	-2633.46	3	0
625	7544	4.93434	10.1103	424.813	-1603.1	3	0
627	6322	7.12941	1.60506	300.113	-1274.58	3	0
665	9681	1.28579	4.18776	920.243	-459.824	3	0
679	6601	20.3011	8.77991	159.756	119.597	3	0
683	4642	11.5681	15.6834	-785.48	1980.75	3	0
690	1385	16.1793	12.168	72.4339	-837.024	3	0
697	8103	9.74352	4.09309	58.4627	305.268	3	0
702	7878	4.29987	14.2903	-392.859	797.478	3	0
707	9384	26.862	4.8783	74.3068	359.336	3	0
715	3209	3.82125	5.87484	452.916	451.869	3	0
724	7274	10.3858	3.29278	125.301	1203.69	3	0
731	9241	22.5258	6.15851	503.001	-627.093	3	0
733	1123	2.02243	3.70167	180.986	-160.573	3	0
751	8296	23.9783	6.03854	-81.8932	-293.427	3	0
754	1371	14.4935	14.2301	-37265.7	6002.65	3	1
756	5325	11.5479	6.42906	1032.06	1195.02	3	0
758	9856	15.5724	2.8226	377.062	-242.03	3	0
767	5985	15.8302	6.27396	944.978	-678.813	3	0
778	4382	11.2944	10.0671	1051.4	-198.787	3	0
778	8198	11.347	10.035	-423.912	491.496	3	0
784	5410	9.30112	8.31806	854.759	2648.53	3	0
791	1865	15.9724	14.883	234.922	1211.35	3	0
807	9274	2.63164	5.80723	229.382	355.295	3	0
816	9512	13.542	6.16447	691.742	739.613	3	0
821	1060	20.2981	9.93317	-128.327	-444.324	3	0
829	1692	10.4749	2.13532	593.228	-1128.88	3	0
830	5158	11.427	9.57934	-762.538	-1691.13	3	0
839	3006	6.25884	4.59293	1703.9	-147.765	3	0
855	1486	25.9833	2.69439	179.224	287.976	3	0
863	3946	6.98193	6.7191	502.16	722.738	3	0
865	6533	1.20331	6.48272	295.366	263.408	3	0
869	6758	5.27466	6.46454	51.1921	436.467	3	0
877	1683	8.7724	12.1097	1009.35	2030.19	3	0
877	2406	8.67344	12.1654	0	0	0	0
884	8370	26.2164	6.53419	362.501	-21.0959	3	0
890	1431	3.02975	6.36216	630.238	200.591	3	0
890	2227	3.08439	6.39196	-254.714	-541.673	3	0
895	6379	19.5798	10.2029	471.149	2428.37	3	1
910	6228	3.05839	10.7573	541.457	869.547	3	0
910	8636	3.11939	10.8352	124.698	-2085.23	3	0
915	5700	12.4396	7.31088	725.165	2378.39	3	0
916	4803	16.7604	10.8325	120.332	-1382.49	3	0
917	5518	8.63358	12.3435	-164.178	2465.39	3	0
921	5208	4.15113	14.102	-1315.98	767.893	3	0
922	4311	8.85257	6.79309	-258.833	-682.923	3	0
936	6354	8.78638	9.0349	1264.53	-1323.09	3	0
944	1775	2.33019	8.39983	268.115	48.3758	3	0
959	9513	2.55121	11.5594	-1436.79	103.686	3	0
982	7007	8.95344	5.35479	533.206	44.9872	3	0
991	2924	5.65973	3.25557	172.697	-1089.75	3	0
106	25320	2.14972	5.67503	352.502	-217.006	3	0
106	47966	2.23352	5.69936	746.518	53.0852	3	0
107	30020	21.0753	3.38038	157.046	-383.098	3	0
109	21833	5.9312	14.4211	326.542	-1318.7	3	0
109	46247	5.89625	14.5166	-2637.01	943.651	3	0
110	11861	8.73454	7.89456	859.977	3258	3	0
111	17343	17.8773	10.2296	767.187	886.733	3	0
111	48451	17.83	10.1802	925.428	-1325.27	3	0
112	19678	18.031	7.77256	-649.902	-179.558	3	0
112	44620	18.1428	7.80311	348.394	-1165.33	3	0
113	13332	17.6148	4.49578	446.946	-91.0391	3	0
113	14186	17.6	4.60406	247.047	698.597	3	0
117	40552	12.7794	14.297	3224.38	-43.7428	3	0
117	50168	12.7296	14.2683	-586.599	-1659.58	3	0
123	32028	3.79456	14.3616	313.337	340.403	3	0
123	33916	3.71256	14.2851	-650.94	-767.381	3	0
125	19521	2.30238	6.9952	319.791	-70.1055	3	0
125	37745	2.24798	6.9122	529.961	-469.942	3	0
125	50605	2.24862	7.00539	400.188	82.6058	3	0
126	21177	4.821	7.57605	-1461.67	-34.4061	3	0
126	28446	4.82636	7.50719	930.152	626.521	3	0
129	19674	13.551	1.78288	0	0	0	0
130	39047	5.1937	14.6357	473.873	1230.17	3	0
130	43752	5.29566	14.6003	-1935.62	-647.51	3	0
130	49960	5.2109	14.6969	-2255.74	-195.73	3	0
132	29470	7.38722	3.5119	513.054	887.927	3	0
135	34696	7.16054	7.39019	210.866	7.78736	3	0
135	41198	7.25114	7.31867	1080.79	-2735.52	3	0
138	28676	25.8315	9.4687	265.933	1148.4	3	0
140	37645	3.53607	14.731	-645.77	-46.6118	3	0
140	39263	3.46023	14.8089	-299.855	814.07	3	0
145	52582	3.93944	8.47186	-170.711	203.213	3	0
146	43101	13.3256	11.9377	-2037.25	-209.757	3	0
146	43116	13.2011	11.8632	-2762.14	195.488	3	0
147	13975	8.93333	13.6834	1256.08	434.069	3	0
147	25145	8.88333	13.718	2624.67	-349.977	3	0
148	16186	17.9329	2.00543	764.711	-614.09	3	0
149	21700	25.6749	9.66445	-52.8502	486.341	3	0
149	52219	25.7168	9.78125	22.401	-712.598	3	0
151	28831	11.4026	4.17647	678.976	1368.62	3	0
152	16058	7.80963	3.23341	404.622	1432.88	3	0
152	37748	7.79934	3.31551	514.027	-1801.34	3	0
154	18833	5.76631	15.2308	0	0	1	0
156	34543	16.4532	8.08862	-99.8567	2646.87	3	0
158	11919	20.4708	5.70103	144.672	-127.478	3	0
159	10956	26.4382	8.22573	-340.873	540.85	3	0
159	40282	26.4481	8.11296	-522.492	98.1455	3	0
164	17602	19.2872	1.78238	422.814	-357.384	3	0
164	26505	19.2712	1.87969	267.02	140.704	3	0
165	30530	8.86252	14.6914	1779.32	-522.738	3	0
165	31502	8.79145	14.7218	1573.12	133.553	3	0
165	42152	8.91352	14.7352	368.547	-953.992	3	0
166	25772	23.8603	2.38081	462.166	-32.761	3	0
174	30024	14.9618	15.32	-665.006	913.37	3	0
176	25833	8.04733	12.4923	646.044	-2808	3	0
176	28268	8.02114	12.4335	-1703.68	-338.52	3	0
176	37679	8.11596	12.4957	1336.71	694.3	3	0
179	24017	4.66507	5.55547	254.982	579.312	3	0
182	17570	13.0777	6.13227	568.118	1288.62	3	0
182	21445	13.0209	6.09391	472.816	-430.327	3	0
183	10029	3.96663	15.6808	-186.624	98.8677	3	0
183	26193	3.9249	15.7305	-224.972	103.463	3	0
184	41451	17.118	12.2763	119.149	775.539	3	0
185	36620	13.8225	8.41528	494.495	196.868	3	0
185	45036	13.8882	8.40236	-79.2364	703.077	3	0
189	17773	23.5221	5.45006	266.905	-7.45557	3	0
193	18006	3.05939	15.2842	-637.778	-215.053	3	0
193	19032	3.02456	15.3469	135.5	160.495	3	0
198	22096	14.109	5.53783	878.677	-335.964	3	0
198	29453	14.1041	5.64113	825.786	1884.9	3	0
204	15894	14.6051	7.89739	992.276	566.598	3	0
204	21198	14.5576	7.7893	-675.547	-187.42	3	0
204	25939	14.6849	7.83372	141.046	-715.484	3	0
204	32863	14.5511	7.85546	470.819	-395.543	3	0
207	17625	10.3212	12.4049	-567.65	1531.29	3	0
213	33090	19.0603	7.90459	226.468	1206.98	3	0
214	16620	26.7671	8.94895	112.969	-159.362	3	0
215	37391	21.7179	8.52478	219.914	-1152.77	3	0
224	27982	26.3518	1.83784	229.182	-9.81999	3	0
224	50945	26.3289	1.77544	83.105	-34.7438	3	0
225	49371	16.6173	11.6415	-2.41958	807.088	3	0
226	43870	11.1037	8.97737	2790.78	35.5098	3	0
226	46877	11.1121	9.10033	752.647	653.665	3	0
226	51602	11.0463	9.09431	1953.16	-206.742	3	0
231	13417	16.5175	1.48814	1092.34	86.7756	3	0
232	25618	20.6165	7.92424	-135.754	-375.933	3	0
232	48017	20.6185	7.98768	350.72	8.28129	3	0
237	17124	20.537	2.26481	578.659	-40.0083	3	0
245	24737	7.50115	3.37981	1366.87	105.439	3	0
245	41631	7.45114	3.33593	223.394	-421.401	3	0
245	45129	7.46685	3.25662	0	0	0	0
249	11409	23.3158	6.11534	331.28	425.009	3	0
249	27505	23.2331	6.11514	111.816	-876.172	3	0
251	18674	14.2385	15.0996	-147.496	609.895	3	0
259	44262	4.30831	4.88664	790.708	290.517	3	0
265	20380	20.9172	6.90079	-414.889	-1055.94	3	0
268	15542	6.9789	5.40891	401.391	-1706.48	3	0
268	21131	7.09352	5.37833	667.578	2803.01	3	0
268	31410	7.00219	5.30633	824.881	112.114	3	0
270	50443	17.9846	6.59616	486.507	-97.323	3	0
271	52249	7.28977	6.06399	684.156	-1060.78	3	0
273	16943	22.9042	8.01716	263.039	-318.841	3	0
277	17147	2.34791	13.255	-886.62	-100.585	3	0
280	39494	13.7676	9.10579	522.825	3096.9	3	0
280	40120	13.8038	9.04449	-2551.29	539.214	3	0
282	34596	12.1509	12.2704	1325.44	-91.9562	3	0
284	28978	12.6493	5.82394	-1504.73	22.3397	3	0
286	11280	20.0995	3.4446	162.041	-763.225	3	0
286	29630	20.0547	3.35155	236.455	778.193	3	0
288	12437	11.7234	7.74652	564.318	719.751	3	0
288	12732	11.7739	7.83787	1140.08	1890.47	3	0
288	51642	11.7966	7.74372	1052.9	-1568.05	3	0
289	15400	14.8195	15.1854	205.394	358.695	3	0
289	24636	14.9379	15.1062	301.508	2045.55	3	0
290	10646	26.6438	4.96003	471.65	-42.9003	3	0
293	17473	2.86747	15.1769	-314.685	-842.757	3	0
295	43789	3.64861	10.8096	-772.043	541.791	3	0
298	46883	14.7797	14.5566	-1461.28	1208.29	3	0
298	51311	14.7864	14.4374	515.563	445.449	3	0
301	13515	17.1961	8.09084	131.019	-1566.88	3	0
301	20138	17.2424	8.02211	320.715	1338.94	3	0
305	20197	2.02852	13.7558	366.509	560.311	3	0
305	25469	1.93751	13.6948	-685.848	-430.562	3	0
306	28965	22.3102	6.74535	101.269	109.695	3	0
306	34072	22.2998	6.87076	165.913	521.776	3	0
306	43894	22.348	6.79733	174.639	119.506	3	0
310	12793	11.1276	5.79078	1246.44	-1550.55	3	0
310	27914	11.1611	5.86409	-202.57	166.327	3	0
310	32468	11.0391	5.8785	441.656	-3548.48	3	0
312	28376	19.1304	8.54346	-301.324	-502.097	3	0
312	46751	19.1937	8.62189	30.6112	-124.144	3	0
313	14362	18.2518	1.98724	-195.014	28.8594	3	0
315	11736	6.33892	2.44999	997.879	-428.063	3	0
319	26680	4.10759	8.59253	618.001	364.593	3	0
319	39905	4.17424	8.5648	1195.82	24.3618	3	0
328	12483	18.3366	11.6252	-65.8962	503.237	3	1
328	13021	18.222	11.5916	186.922	-40.9097	3	0
328	21397	18.234	11.532	-7.13721	-205.52	3	0
330	50178	1.27521	14.8648	263.105	671.29	3	0
336	33716	25.4525	8.44833	328.178	1245.69	3	0
336	49714	25.5139	8.42629	308.417	-833.357	3	0
338	15248	26.4348	7.73746	291.866	917.094	3	0
338	51992	26.4328	7.65819	198.893	-734.418	3	0
339	32629	23.6458	4.41032	284.877	44.645	3	0
339	37003	23.7037	4.278	242.502	571.9	3	0
341	32093	26.5428	3.42101	246.96	58.8516	3	0
342	28959	26.3793	5.55233	191.691	851.035	3	0
348	19425	5.29734	12.9619	1133.7	2430.97	3	0
348	27041	5.4151	12.9298	-638.607	402.167	3	0
350	25826	8.54158	8.22353	-322.696	28.0472	3	0
354	13595	24.5654	2.66464	154.915	-61.7416	3	0
354	48239	24.6297	2.68168	53.4526	-70.827	3	0
355	21094	13.4609	12.3377	-3175.05	3177.91	3	0
355	50823	13.3178	12.3139	-2087.15	-3378.38	3	0
358	35925	26.4167	9.18612	364.945	1030.39	3	0
358	37160	26.51	9.09555	133.438	725.194	3	0
359	25413	13.8376	4.98241	74.311	-68.6849	3	0
359	37927	13.8797	5.0703	1004.28	11.6908	3	0
359	44031	13.8876	4.94255	572.516	292.413	3	0
362	12518	5.86796	10.0029	134.981	1613.39	3	0
362	17338	5.95309	10.0637	1932.24	-54.0769	3	0
362	28515	6.0002	9.94647	-746.248	-814.191	3	0
363	13159	14.7845	13.0609	-629.053	-2102.16	3	0
374	16165	4.58663	1.56761	-231.315	163.442	3	0
374	21737	4.69753	1.60131	0	0	0	0
374	24287	4.7173	1.52956	374.425	-1596.01	3	0
375	15047	2.84515	3.73173	401.608	79.8587	3	0
375	43957	2.95215	3.7344	387.955	348.39	3	0
376	17150	10.8319	2.91656	729.422	2338.32	3	0
376	19194	10.8251	2.98348	353.573	-1910.94	3	0
376	32607	10.9414	2.89985	1453.42	-1249.78	3	0
384	18116	7.02261	8.95372	232.367	-134.871	3	0
384	42476	7.12981	8.9129	1032.32	-1425.74	3	0
388	18883	21.7073	9.52882	553.313	227.634	3	0
388	29001	21.7403	9.41084	196.355	382.86	3	0
388	41127	21.6877	9.46235	0	0	0	0
392	25799	13.2885	14.389	0	0	0	0
395	15721	4.9007	9.33482	-832.319	-1996.05	3	0
395	41829	4.88783	9.24839	1269.24	316.502	3	0
395	51048	4.96289	9.34702	1545.35	-133.923	3	0
400	16125	19.3418	9.09914	233.579	-8.40591	3	0
403	13784	26.6758	7.12697	459.197	-1238.23	3	0
406	29800	3.26301	10.8049	18.5489	954.82	3	0
406	31130	3.34738	10.8443	792.599	-2936.26	3	0
406	39315	3.26984	10.746	749.821	43.67	3	0
408	46789	3.34063	1.7438	-415.949	-605.505	3	0
408	47519	3.35775	1.81347	651.841	-16.903	3	0
410	44454	13.232	8.10156	789.185	-82.3966	3	0
413	19246	23.2794	1.97245	-40.641	216.088	3	0
416	49497	4.18096	5.96222	696.081	1647.16	3	0
423	37881	12.9256	4.55656	96.5413	2572.71	3	0
426	33990	10.3131	7.46939	-1717.39	-576.107	3	0
426	44011	10.4139	7.44474	-961.503	-1377.57	3	0
426	44670	10.3418	7.42229	261.717	1105.95	3	0
428	10957	8.35783	5.77204	480.018	759.715	3	0
431	10658	21.886	5.75545	510.401	804.97	3	0
431	21741	21.8294	5.8583	468.365	625.243	3	0
431	45094	21.811	5.77508	68.5055	-1416.13	3	0
436	11887	18.0425	9.85895	801.64	-27.5571	3	1
436	22058	18.065	9.74736	-412.265	-37.2657	3	0
436	46699	18.1515	9.82888	-31.5032	19.7165	3	0
437	13241	14.6331	13.3671	705.638	954.593	3	0
443	14627	5.68873	9.89033	1318.9	-1825.85	3	0
444	29264	16.5803	10.5956	929.763	-320.443	3	0
444	37471	16.5877	10.5282	-871.706	-1467.17	3	0
451	37086	5.0956	3.45687	336.952	558.856	3	0
452	26596	12.9858	5.40189	365.094	1279.01	3	0
452	45323	12.8797	5.34912	66.0396	-1563.37	3	0
453	40501	15.6938	13.1998	534.68	2592.24	3	0
454	23665	12.0097	12.7681	2091.18	-18.0363	3	0
454	44929	12.0789	12.6856	174.063	-597.595	3	0
455	12425	8.17068	12.2689	754.685	-2724.96	3	0
455	24363	8.13165	12.2169	-673.75	-672.393	3	0
455	31496	8.15548	12.1575	1311.55	1054.4	3	0
455	34579	8.26459	12.2156	865.565	2566.33	3	0
457	50187	19.9587	7.73443	292.032	19.7243	3	0
459	44903	1.28847	3.54136	314.648	-169.237	3	0
461	13027	13.6283	15.4165	98.7696	-163.428	3	0
465	42912	9.7716	7.32988	-1251.29	-2914.43	3	0
470	27052	3.63003	6.21797	470.496	344.852	3	0
470	36835	3.68271	6.27526	920.24	-798.075	3	0
474	25094	25.8113	1.16963	106.636	-7.2132	3	0
483	32952	23.2096	5.76991	235.421	474.669	3	0
486	17708	8.58072	15.0323	2132.83	1824.47	3	0
488	24415	23.5446	5.73414	385.675	-578.092	3	0
488	24853	23.6542	5.72747	640.847	42.3082	3	0
488	44442	23.5819	5.69188	-207.275	-138.302	3	0
489	23613	16.7717	7.85302	810.584	281.708	3	0
491	40045	25.3369	5.44444	563.214	-464.219	3	0
499	13325	18.8392	1.53138	735.817	-611.269	3	0
507	44448	25.1107	1.82339	229.457	-50.8133	3	0
512	45863	17.9403	14.0047	55.5873	-64.6806	3	0
522	12218	23.6178	1.29837	285.501	3.71692	3	0
522	31661	23.5547	1.30208	-27.4572	-132.928	3	0
522	50715	23.6319	1.39461	178.785	700.173	3	0
524	17499	19.2264	3.85179	127.155	775.062	3	0
524	42589	19.2286	3.75085	594.412	126.798	3	0
525	14925	15.4136	3.19875	550.893	-4.19859	3	0
530	21819	20.7862	6.74943	355.749	10.7604	3	0
539	32875	11.1855	4.93356	346.72	904.932	3	0
539	50244	11.1207	4.82157	2119.18	-94.9164	3	0
540	44654	4.6724	14.1899	1268.78	1507.95	3	0
540	47374	4.58964	14.2345	-1280.19	1473.78	3	0
540	50774	4.56627	14.1384	1111.66	-1940.09	3	0
541	17502	7.99739	13.6897	1300.75	191.95	3	0
541	34312	7.9035	13.7454	-915.288	-605.874	3	0
544	20929	3.35547	9.83848	1046.32	204.816	3	0
544	50060	3.23807	9.82298	901.634	533.145	3	0
545	18739	12.2562	15.1727	3412.65	-385.565	3	0
545	37578	12.2558	15.3099	2051.91	292.227	3	0
546	21054	12.0117	11.9574	-454.61	1776.5	3	0
546	40035	11.9207	11.8507	-332.508	1977.14	3	0
546	52611	11.983	11.833	2662.85	60.1172	3	0
547	50835	16.0145	7.49732	-522.639	800.788	3	0
548	20718	4.86571	8.88621	1094.98	271.681	3	0
550	36697	20.6709	6.40549	0	0	0	0
557	48234	20.586	4.79235	133.03	392.782	3	0
560	21176	15.509	13.3182	434.368	43.5449	3	0
563	30959	16.2187	7.18861	409.056	1381.28	3	0
563	41006	16.172	7.06455	519.758	1083.2	3	0
565	29903	11.3141	15.631	992.867	1349.8	3	0
566	14826	5.33248	4.12657	1282.66	75.0395	3	0
566	47505	5.41087	4.19466	157.697	476.808	3	0
567	17860	7.79038	8.32725	1217.79	-386.332	3	0
567	20902	7.75749	8.27351	10.7742	1425.1	3	0
574	13605	15.0408	6.70612	431.671	-493.895	3	0
582	21471	20.7562	6.62442	580.901	48.5637	3	0
582	49751	20.8659	6.53766	863.467	-42.0851	3	0
585	17505	15.663	1.82241	638.837	19.2545	3	0
585	37532	15.7208	1.8459	447.646	-92.3382	3	0
587	43163	14.8725	4.51789	846.039	68.8142	3	0
588	21691	16.4864	12.4004	388.97	478.925	3	0
588	23590	16.5139	12.4586	356.168	-869.318	3	0
592	21303	12.5181	11.2431	1366.84	-2175.4	3	0
592	42986	12.6455	11.1679	515.944	-1663.46	3	0
598	18739	12.327	15.1452	2302.43	2465.8	3	0
598	44205	12.4361	15.1968	1144.01	2173.27	3	0
599	23962	11.5069	2.83149	41.9537	951.521	3	0
600	17149	7.6152	10.1029	57.0839	375.644	3	0
600	37485	7.6516	10.0577	1310.76	151.331	3	0
600	41131	7.71553	10.1158	-77.2578	2761.09	3	0
610	29155	6.22178	11.2778	2057.52	-415.01	3	0
610	46830	6.19359	11.358	290.182	-2782.31	3	0
611	51012	11.4735	4.39554	-729.642	-1146.07	3	0
613	19614	8.89285	5.80768	316.789	-336.562	3	0
613	43002	8.82738	5.78314	1327.54	899.344	3	0
616	43975	6.46386	6.14546	210.34	925.878	3	0
618	24312	7.26064	1.93029	292.057	-984.049	3	0
618	41136	7.35721	1.92153	-53.4302	582.281	3	0
620	34589	21.0477	9.70019	93.1728	914.389	3	0
624	15949	10.3947	7.69758	1377.8	-1015.36	3	0
624	47991	10.4851	7.63951	272.337	228.422	3	0
625	32816	4.88864	10.0385	532.588	818.934	3	0
627	31117	7.24029	1.59755	154.983	1009.59	3	0
632	31913	7.0989	15.0716	1843.11	4375.32	3	0
633	20663	14.6485	3.2152	419.882	1527.3	3	0
633	33370	14.7267	3.30881	234.726	864.997	3	0
636	44038	8.28055	9.74141	537.031	-2984.22	3	0
639	18136	18.0831	3.76738	950.65	-1345.79	3	0
639	39164	18.2145	3.77343	421.12	-971.272	3	0
639	46051	18.1554	3.81656	730.373	205.94	3	0
642	33911	2.79775	8.9485	774.422	-1408.72	3	0
642	45598	2.7741	9.01354	447.379	542.908	3	0
645	21557	20.9119	6.22284	395.878	39.3843	3	0
645	32884	21.0206	6.2184	309.38	-333.655	3	0
645	48659	20.9677	6.25451	-70.347	-138.614	3	0
647	14928	2.62724	15.1561	-344.783	-257.883	3	0
647	25793	2.68466	15.1645	-171.196	361.25	3	0
648	48849	20.902	2.57378	253.725	231.094	3	0
651	47027	16.2803	9.12269	-747.268	226.803	3	0
654	13963	23.1002	5.71657	466.299	350.566	3	0
654	32952	23.1836	5.69465	237.898	-179.237	3	0
656	15308	16.4332	12.069	-353.366	-542.089	3	0
656	25528	16.4632	12.1835	775.142	1480.57	3	0
665	22590	1.21189	4.18791	261.264	223.415	3	0
667	39128	8.75413	3.53508	1263.2	-34.4252	3	0
668	49029	2.6322	14.6668	-678.13	516.335	3	0
679	17157	20.2497	8.75468	-502.064	-576.239	3	0
679	30621	20.2523	8.86571	-71.4096	645.393	3	0
682	26294	22.099	8.79197	0	0	0	0
683	21604	11.7092	15.6832	-386.099	-954.802	3	0
683	31393	11.6065	15.5937	2401.68	388.439	3	0
685	37023	18.6157	1.59716	837.232	-234.059	3	0
685	42664	18.6595	1.51907	468.679	1189.06	3	0
690	52039	16.1537	12.2306	-1602.82	943.054	3	0
694	16913	5.67698	7.93204	375.404	1911.04	3	0
694	37239	5.59083	7.86746	1125.44	24.4304	3	0
698	41647	12.8495	4.98903	71.9774	-537.022	3	0
698	46978	12.9481	5.03993	574.295	697.483	3	0
703	11253	8.25645	2.42963	375.109	2172.96	3	0
703	17317	8.15899	2.33211	530.618	1275.05	3	0
707	37769	26.8525	4.77265	110.523	-258.778	3	0
711	46709	12.5871	7.77022	163.172	1233	3	0
713	48129	25.2209	1.87948	213.953	-1.35757	3	0
714	27165	24.2808	8.42337	-196.491	-15.6983	3	0
721	45111	22.0064	3.00541	134.661	-613.461	3	0
726	27311	10.9997	7.69341	1018.66	-32.1945	3	0
728	23479	22.8458	5.17028	717.778	-344.262	3	0
729	21254	5.33747	1.42885	-444.51	458.252	3	0
731	14943	22.471	6.21266	-447.233	263.731	3	0
732	36841	4.4938	4.19235	372.533	1753.67	3	0
732	39611	4.45149	4.08414	531.712	-577.228	3	0
733	12389	2.14918	3.71091	504.652	127.873	3	0
733	15915	2.15654	3.64011	127.09	-573.236	3	0
733	32460	2.02186	3.63774	236.772	247.52	3	0
733	43836	2.07696	3.74169	773.127	-219.04	3	0
743	47050	16.5042	9.66249	860.037	1193.44	3	0
745	16062	5.32847	2.40518	687.521	-4.89161	3	0
748	47786	18.2031	9.09618	1197.12	-761.005	3	0
754	24014	14.4588	14.1283	837.265	-22.4114	3	1
754	48672	14.4264	14.256	630.018	2378.15	3	1
758	14827	15.4617	2.86797	-792.202	90.388	3	0
758	17359	15.486	2.93099	570.791	-20.0948	3	0
758	23061	15.501	2.81536	138.86	743.4	3	0
759	16036	5.08384	1.496	934.915	38.7132	3	0
759	49537	5.0045	1.4102	416.686	1138.14	3	0
760	30538	14.3717	11.6742	-1643.71	249.464	3	0
760	33979	14.3178	11.7001	811.946	938.961	3	0
762	22945	16.6723	1.30433	1010.82	61.9928	3	0
762	24564	16.7797	1.21211	810.513	35.5497	3	0
763	17449	6.08469	4.85029	758.791	-62.6982	3	0
763	35728	6.03279	4.89155	935.187	-488.993	3	0
763	43206	5.97288	4.7853	1506.95	324.347	3	0
765	19801	17.3979	2.98135	760.625	203.554	3	0
765	34359	17.4339	3.05304	215.28	-577.372	3	0
768	13532	24.1713	1.55204	-149.986	-144.74	3	0
768	22606	24.2096	1.60677	300.508	10.9082	3	0
768	27136	24.1935	1.49254	-78.6477	9.2351	3	0
768	34863	24.2764	1.60485	71.3555	-8.72912	3	0
770	35323	8.13003	14.2192	1365.73	-1617.35	3	0
776	28973	7.25636	4.17959	0	0	0	0
782	36735	16.0531	7.35557	347.527	2859.2	3	0
782	42068	15.967	7.28179	170.913	-1959.79	3	0
791	43345	15.9808	14.9684	-566.914	-848.458	3	0
792	17161	5.89796	3.44176	250.355	1753.53	3	0
792	22977	5.95804	3.54148	673.224	-929.424	3	0
792	26350	6.03723	3.44857	244.363	912.961	3	0
794	28224	10.1603	13.8908	978.264	2017.22	3	0
795	29376	2.67611	5.4667	404.931	-340.785	3	0
795	44595	2.73014	5.52146	542.234	-102.343	3	0
797	19223	26.3714	3.45588	58.7366	-187.63	3	0
797	41358	26.3533	3.5592	225.778	74.4672	3	0
797	45924	26.335	3.50425	298.163	-20.343	3	0
802	20157	26.8317	5.20923	177.618	180.037	3	0
803	25402	16.5901	9.52282	-672.384	-108.506	3	0
813	33013	5.5558	2.38053	0	0	0	0
813	49347	5.4881	2.42196	496.225	513.975	3	0
815	46528	4.77971	8.35306	634.82	-672.325	3	0
815	47703	4.79912	8.2487	316.906	-1382.69	3	0
820	41886	13.7451	15.6209	2788.16	3020.09	3	0
820	50754	13.8277	15.6306	482.612	-2611.63	3	0
821	36787	20.3029	10.0338	240.01	1769.86	3	0
821	42232	20.3862	9.98859	323.148	-1138.31	3	0
823	13866	5.57978	12.6694	1213.08	1292.87	3	0
823	35627	5.47818	12.6644	705.442	1904.59	3	0
828	17091	21.7523	2.60326	390.667	-570.017	3	0
828	41898	21.7022	2.55636	502.207	-20.242	3	0
830	28142	11.3306	9.56769	65.7499	3576.99	3	0
832	50001	22.0095	5.13343	-301.755	389.967	3	0
835	18007	16.1195	7.25455	-212.794	1101.09	3	0
839	39514	6.31569	4.63587	-1224.68	1007.8	3	0
839	40630	6.25328	4.73483	1191.09	-187.631	3	0
844	12215	7.94136	13.905	2265.76	1219.39	3	0
844	25315	7.89048	13.9723	522.963	1797.05	3	0
844	39276	8.03864	13.973	873.801	-799.308	3	0
846	52374	20.9206	8.16666	523.89	-505.145	3	0
847	37194	1.13494	12.9294	-370.937	516.147	3	0
847	45800	1.15654	12.8129	-687.032	-809.532	3	0
850	25100	20.6193	4.24734	174.221	-184.519	3	0
850	27157	20.6485	4.34312	300.271	428.888	3	0
850	45866	20.6793	4.23312	147.935	-67.8212	3	0
853	10941	4.78175	11.3279	313.751	973.849	3	0
853	46963	4.82809	11.2824	521.039	-2578.62	3	0
853	47935	4.82617	11.4046	226.68	-1055.45	3	0
858	41265	1.71326	8.0369	945.279	80.2836	3	0
860	27295	9.101	8.83232	826.019	-839.563	3	0
860	37736	9.1345	8.92971	544.516	3113.24	3	0
861	33305	17.1353	9.03591	191.963	1570.74	3	0
863	42112	7.06521	6.71325	331.379	-515.605	3	0
867	18214	15.3706	12.8192	157.051	331.962	3	0
867	40675	15.2482	12.7933	86.1441	-7.71984	3	0
877	49531	8.66186	12.0341	2277.47	799.64	3	0
878	23409	2.30259	4.50844	496.242	519.812	3	0
878	26270	2.22428	4.42796	1005.22	-51.3404	3	0
878	30503	2.17538	4.46999	400.367	12.1369	3	0
878	46687	2.28396	4.44468	316.921	-299.74	3	0
884	22997	26.341	6.54474	290.096	-374.948	3	0
884	36764	26.2298	6.46532	175.151	-650.55	3	0
884	41452	26.3066	6.44752	310.225	848.579	3	0
886	30981	10.4873	8.51274	278.05	95.9389	3	0
886	35702	10.4154	8.55288	108.777	623.609	3	0
887	18468	6.59662	4.3571	617.591	-322.932	3	0
890	28130	2.97855	6.39851	269.252	573.242	3	0
890	31378	3.03906	6.47859	801.529	-492.854	3	0
894	32109	26.9355	5.85918	-21.1591	276.827	3	0
896	13137	6.25954	14.5271	-2639.25	1303.12	3	0
902	13037	9.41139	13.523	4025.48	-276.792	3	0
902	24511	9.35444	13.4937	-1410.06	-2066.79	3	0
905	48879	9.55007	13.3657	1453.14	-1062.16	3	0
906	37428	26.1038	7.77593	15.5158	-420.543	3	0
909	22750	23.1088	8.30629	507.735	336.442	3	0
909	37964	23.0715	8.39565	134.922	650.173	3	0
909	42323	23.0255	8.35197	630.243	-242.631	3	0
910	29800	3.17008	10.8008	355.606	911.163	3	0
911	12196	3.03975	5.51369	701.289	17.6608	3	0
911	33905	3.07297	5.59721	187.807	-198.779	3	0
911	47648	3.17417	5.54944	460.494	147.145	3	0
911	47902	3.09068	5.46773	773.056	-304.797	3	0
915	13240	12.5464	7.37099	-438.528	-470.029	3	0
915	19721	12.4069	7.37159	-2086.46	-22.5443	3	0
916	11491	16.6207	10.8228	480.357	-2108.05	3	0
917	38297	8.66714	12.3901	1385.39	-1114.83	3	0
920	49309	8.53723	12.1833	679.518	-1864.42	3	0
923	15350	7.90434	1.07812	830.312	611.759	3	0
929	10665	10.5332	10.5301	1495.34	-2724.84	3	0
930	40646	14.4724	15.569	-726.634	216.527	3	0
936	20564	8.72256	9.05156	1510.95	1869.62	3	0
937	15603	25.5769	8.86562	246.053	-1054.64	3	0
937	29213	25.4691	8.78082	113.902	-509.782	3	0
944	27030	2.37379	8.31524	394.594	-109.102	3	0
945	32326	19.8416	1.77881	330.707	-563.442	3	0
952	51531	2.6382	15.6316	-170.025	-278.766	3	0
957	21380	17.3687	5.19858	272.721	-225.978	3	0
957	40715	17.2615	5.20281	519.212	-429.095	3	0
961	31550	22.8356	2.80447	368.03	-53.967	3	0
961	44719	22.8294	2.86958	236.101	112.651	3	0
962	26978	25.2772	5.74752	339.976	137.895	3	0
962	35535	25.3636	5.64768	359.019	927.038	3	0
963	11181	9.67914	14.5397	576.474	-1767.33	3	0
963	16846	9.61409	14.6304	316.735	-1969.96	3	0
966	26437	16.4166	6.60983	-190.807	1538.45	3	0
969	17433	10.2491	1.16273	361.426	-419.711	3	0
969	21247	10.2155	1.25886	848.907	5.55077	3	0
976	12145	2.32696	1.31983	1020.24	-27.8854	3	0
978	11753	11.881	15.3225	1969.41	174.164	3	0
978	36941	11.8109	15.2587	1386.88	5009.56	3	0
982	43984	9.01055	5.43488	237.226	1244.49	3	0
983	20088	23.9163	6.38003	116.415	830.215	3	0
983	20114	23.9643	6.49405	241.919	-681.359	3	0
983	27217	23.8992	6.52477	-290.791	-12.5709	3	0
983	30000	23.8397	6.48446	309.865	134.883	3	0
985	51413	24.4364	1.48869	-77.5591	-107.719	3	0
986	16359	14.6443	2.68326	1305.5	-7.26706	3	0
991	10045	5.79366	3.20628	455.538	-393.727	3	0
991	33593	5.74451	3.15737	0	0	0	0
991	34163	5.71957	3.29706	1539.03	-160.541	3	0
991	40638	5.67565	3.17502	1418.79	1110.61	3	0
992	13566	24.8745	1.42063	27.3787	22.8005	3	0
1002	7629	4.52019	12.28	0	0	0	0
1005	6612	11.1115	1.23902	534.32	-796.097	3	0
1007	2117	19.1756	5.45511	245.206	1022.16	3	0
1010	3759	8.73489	5.0703	919.229	617.819	3	0
1013	7575	2.7643	8.21331	540.308	-464.572	3	0
1016	4733	2.42362	5.76219	798.777	65.9706	3	0
1054	2262	14.7357	7.67164	817.954	34.8026	3	0
1060	9234	20.2382	9.93795	272.122	982.978	3	0
1067	7815	15.8807	1.06843	0	0	0	0
1072	3337	19.1908	10.8628	637.771	-88.2152	3	0
1081	3881	6.68113	11.9502	163.411	-264.507	3	0
1086	7584	19.3875	11.4394	616.769	144.343	3	0
1095	6332	12.7335	1.762	116.879	594.787	3	0
1129	8596	4.98782	15.2378	129.135	1287.6	3	0
1139	2094	22.1957	6.33442	160.554	506.694	3	0
1140	5327	16.9803	1.59471	274.379	7.98591	3	0
1140	6625	17.0379	1.62258	415.481	-16.8392	3	0
1145	4258	20.0337	11.0687	-101.966	250.965	3	0
1149	3633	13.4011	13.5411	1836.07	-1081.38	3	0
1160	2197	6.76323	6.98912	1365.23	3222.04	3	0
1165	1409	18.6749	11.7511	581.078	-9123.97	3	1
1182	8611	1.20225	2.80718	345.07	160.375	3	0
1202	6326	13.823	1.38306	1118.69	107.868	3	0
1205	4052	23.1653	9.69971	146.374	-918.651	3	0
1205	9116	23.1694	9.59246	177.444	1483.7	3	0
1209	2079	13.7255	5.54599	990.602	1586.68	3	0
1209	3884	13.6836	5.67542	1360.75	-147.48	3	0
1209	7430	13.7959	5.61647	493.684	-1791.58	3	0
1212	1264	13.2833	8.71284	-262.32	-576.492	3	0
1216	5748	15.3729	9.96575	625.309	691.779	3	0
1226	4635	9.20731	6.10645	1125.49	1257.18	3	0
1232	5677	8.73154	6.02901	939.221	-782.253	3	0
1239	7789	13.7262	13.7158	386.933	860.842	3	0
1240	3372	22.0848	7.4131	125.907	-188.294	3	0
1258	8351	1.20518	8.75713	207.165	5.64706	3	0
1270	1894	11.4289	13.807	1417.95	50.3904	3	0
1270	7362	11.3674	13.7934	0	0	0	0
1278	4526	8.13904	4.73558	1480.62	3003.94	3	0
1289	6360	2.71295	10.7183	500.941	105.426	3	0
1307	4053	20.4113	3.80853	0	0	0	0
1310	8356	5.7669	13.3237	0	0	0	0
1326	5403	16.5865	5.34455	59.3438	515.062	3	0
1330	1694	20.9808	1.59456	539.418	-27.0529	3	0
1342	4647	25.8238	9.94559	575.463	78.4257	3	0
1343	4524	23.0702	4.22218	22.5217	-488.91	3	0
1346	6825	9.23422	1.92877	871.639	95.5849	3	0
1364	7682	24.5861	3.85796	249.23	100.996	3	0
1365	9070	13.8335	6.1748	-512.72	3149.14	3	0
1370	7101	26.5531	2.97524	481.281	-75.2707	3	0
1378	6279	23.8274	8.22823	-198.922	-186.696	3	0
1390	3318	24.6991	8.26229	24.4707	-786.805	3	0
1413	6794	21.6009	9.7394	60.9876	-262.661	3	0
1444	7762	4.50163	5.63682	1101.95	-559.202	3	0
1458	2416	26.6705	8.24085	237.91	737.56	3	0
1471	4730	15.3905	2.07532	631.47	938.417	3	0
1479	5898	8.33353	7.21065	-1085.3	-540.157	3	0
1495	4088	26.6201	4.72726	560.256	47.6593	3	0
1503	7043	19.285	1.65915	707.893	-548.321	3	0
1503	7601	19.1979	1.62219	280.763	1152.28	3	0
1506	6723	24.9656	2.8507	206.673	-85.984	3	0
1532	2571	1.39556	4.04086	572.849	207.617	3	0
1532	6689	1.29084	3.95962	512.843	-219.795	3	0
1532	9681	1.33415	4.06103	714.935	-61.1756	3	0
1551	4314	6.96008	7.30563	266.883	-430.882	3	0
1562	7458	10.0308	5.69692	724.289	270.802	3	0
1588	4552	5.13873	4.40739	2078.17	-152.82	3	0
1590	7370	7.33191	10.5166	335.823	-2327.11	3	0
1590	9505	7.37482	10.3834	1586.46	-858.409	3	0
1610	9777	8.19401	9.37426	454.767	-2324.64	3	0
1616	1887	20.6624	10.4542	128.427	3067.16	3	1
1621	4998	23.6732	1.79857	178.117	16.4226	3	0
1622	4849	11.7317	3.84804	568.1	445.016	3	0
1622	8796	11.6627	3.74122	877.898	95.4018	3	0
1624	5564	2.1155	7.38793	238.328	-701.02	3	0
1624	7468	2.21533	7.4379	382.748	66.6197	3	0
1629	7458	10.0003	5.82346	549.689	-2831.63	3	0
1635	2395	6.48239	4.29558	-159.872	107.897	3	0
1638	3195	1.07286	13.9523	-1135.82	334.685	3	0
1658	2079	13.7976	5.48526	-61.2596	-2348.06	3	0
1658	3589	13.9267	5.48983	186.86	-1487.9	3	0
1658	7430	13.857	5.55954	1005.42	254.441	3	0
1662	3564	17.9141	7.17007	110.727	866.675	3	0
1663	5507	23.6919	9.43981	361.439	-817.23	3	0
1666	7326	26.3212	8.83027	137.528	-726.145	3	0
1680	5772	1.32696	7.23059	804.592	69.9732	3	0
1687	5705	25.6878	7.48587	282.452	170.309	3	0
1689	2402	21.5489	5.48916	78.5369	-4.06942	3	0
1690	7552	26.4929	1.77936	87.0083	-65.0039	3	0
1699	9203	4.1152	11.9559	-64.4489	-671.352	3	0
1711	9275	25.4185	3.07714	236.205	-48.0342	3	0
1727	3656	2.7217	2.59801	713.848	-44.3059	3	0
1733	1888	7.42994	13.5106	-1107.11	185.527	3	0
1733	6516	7.33199	13.5035	530.506	2000.57	3	0
1750	2867	2.71712	13.4285	145.774	1152.45	3	0
1755	6921	6.5095	8.76872	964.502	444.75	3	0
1778	8918	16.1791	12.4287	-1440.44	649.557	3	0
1780	3051	7.85203	9.31865	-213.999	302.384	3	0
1790	7762	4.52215	5.76713	921.047	21.1729	3	0
1805	8121	18.4137	3.49316	82.1136	240.191	3	0
1808	4710	24.0901	3.33684	158.494	565.024	3	0
1821	7806	7.37427	9.66938	616.741	-41.0993	3	0
1833	5884	26.4982	4.83421	380.897	-127.594	3	0
1833	6832	26.3972	4.81135	588.061	-65.1176	3	0
1847	4862	5.53892	13.8344	47.0746	-1275.47	3	0
1849	8714	14.0517	7.53149	588.745	-2340.39	3	0
1856	5811	14.7389	11.2398	-1508.68	-529.852	3	0
1877	8410	8.23155	2.7291	268.861	1147.85	3	0
1881	4191	19.462	9.32614	-702.335	-78.804	3	0
1883	4524	22.9983	4.24288	462.09	584.731	3	0
1894	7362	11.3906	13.8521	-700.934	-2652.62	3	0
1918	6685	2.05071	1.34711	264.572	659.308	3	0
1932	6446	15.0178	13.6815	390.67	1390.15	3	0
1933	6921	6.50258	8.88102	-1515.23	-2049.73	3	0
1954	3918	12.732	15.4304	1856.57	2796.37	3	0
1955	9798	4.46835	11.2115	-637.766	711.03	3	0
1967	8312	1.57312	4.11575	484.312	284.128	3	0
1986	9878	10.4397	11.8966	274.962	-298.019	3	0
1987	9041	6.97562	2.92261	89.8904	433.951	3	0
2003	8374	26.8912	2.39678	202.834	9.05565	3	0
2012	4527	19.2546	7.23818	69.0301	-8.4659	3	0
2019	8392	2.09376	10.8065	-105.906	-99.3123	3	0
2037	4341	3.96556	12.8942	279.042	691.592	3	0
2043	6257	12.7886	5.89706	0	0	0	0
2050	9274	2.62275	5.73946	438.058	-932.379	3	0
2055	3882	21.2508	2.54801	241.114	-310.609	3	0
2056	5154	24.8226	4.3372	121.46	-47.2369	3	0
2058	7573	2.14227	6.22362	594.963	289.545	3	0
2058	8575	2.21014	6.32728	346.163	-306.652	3	0
2066	6735	24.2333	9.5986	-381.584	205.267	3	0
2074	2956	4.12819	2.32131	202.451	169.68	3	0
2081	8332	14.2756	13.5154	3224.66	-79.9065	3	0
2083	4628	3.66036	15.5319	-219.084	-385.059	3	0
2094	6097	22.1331	6.35307	167.821	-863.608	3	0
2107	9165	24.5605	9.41221	37.9935	176.081	3	0
2125	4927	10.0262	12.9225	986.362	-2332	3	0
2133	9545	19.2666	11.6933	-297.023	31.2309	3	0
2142	8446	3.98989	9.94303	-444.073	-126.987	3	0
2143	8932	6.30283	1.87077	621.43	456.548	3	0
2161	5401	20.2332	3.6957	45.5959	-114.123	3	0
2162	2715	15.2002	12.5089	480.437	9.20668	3	0
2166	8276	11.2249	3.99687	220.983	-130.174	3	0
2174	3494	25.9637	5.83393	155.056	-970.999	3	0
2181	6793	26.5501	7.56119	-32.2478	-171.59	3	0
2185	8874	22.6325	3.73677	-94.2908	-268.974	3	0
2201	9411	9.94425	6.74671	95.7917	1450.53	3	0
2231	7375	8.38599	12.3774	65.7423	-2580.66	3	0
2234	9587	14.9662	9.49827	227.117	2213.1	3	0
2238	6847	18.0119	4.09716	203.333	-639.472	3	0
2247	2269	15.4234	14.2234	421.61	1252.49	3	0
2247	4076	15.3712	14.1899	446.39	-406.792	3	0
2262	8149	14.8566	7.65886	-443.174	-1185.98	3	0
2282	7976	20.129	5.72926	161.008	-397.884	3	0
2283	9521	8.43445	3.56396	-281.72	-356.267	3	0
2286	6078	9.81814	1.27305	1015.41	842.156	3	0
2287	3272	25.1042	5.979	375.709	-394.964	3	0
2293	7085	16.6246	14.8806	-19.5696	2.97101	3	0
2334	8322	12.4994	11.8268	161.227	-1592.2	3	0
2335	7407	18.0394	7.58825	488.149	-1125.58	3	0
2341	4855	16.0777	5.48177	204.827	439.85	3	0
2341	6586	16.1469	5.50071	526.352	-267.446	3	0
2358	4856	14.3551	4.81892	1099.43	-293.083	3	0
2370	7637	11.5411	11.2286	-727.844	556.47	3	0
2408	5650	1.93285	11.9187	124.53	1421.27	3	0
2410	2429	6.97619	8.49144	810.141	-1814.66	3	0
2428	8399	8.62344	2.49796	-106.023	90.4455	3	0
2439	5410	9.28399	8.18897	1912.79	-229.143	3	0
2440	5718	14.246	14.8568	1933.44	210.877	3	0
2442	3551	8.96731	8.04179	-1004.22	756.625	3	0
2444	5819	3.27008	11.9939	-456.669	764.56	3	0
2445	5360	1.3708	8.67778	209.154	-593.395	3	0
2445	8351	1.26128	8.67783	296.54	1182.15	3	0
2453	5258	9.08919	3.99986	106.052	-1047.94	3	0
2453	5747	9.14628	3.91099	978.07	155.484	3	0
2461	7454	13.3958	1.75522	-219.718	-485.463	3	0
2472	6586	16.2333	5.49695	-313.582	693.951	3	0
2482	2875	20.0895	1.45998	519.897	933.27	3	0
2495	2927	8.47876	12.6391	661.556	3902.26	3	0
2495	6062	8.54852	12.727	4689.1	-341.033	3	0
2512	5489	26.3209	5.91443	103.739	-420.141	3	0
2524	5790	8.55875	14.6365	1387.83	136.707	3	0
2544	7894	4.49764	8.43403	-1172.48	-110.187	3	0
2546	4396	7.15015	3.10131	208.619	152.187	3	0
2554	4684	6.38437	1.05712	407.568	1631.08	3	0
2557	9189	1.98342	6.64033	596.849	323.722	3	0
2560	9941	19.3379	11.9662	102.421	-2407.57	3	1
2566	3114	12.836	3.12505	997.734	-114.511	3	0
2613	2902	5.37417	6.06265	1045.49	568.842	3	0
2624	9112	17.687	3.9714	217.446	1001.52	3	0
2626	4274	21.6084	2.7793	720.139	-72.9878	3	0
2632	3620	18.8297	12.6762	120.067	-559.061	3	0
2658	6698	6.58589	14.2428	2273.24	34.5133	3	0
2665	8144	23.4007	7.30259	108.532	-174.457	3	0
2669	7140	7.59495	2.49362	799.114	25.9267	3	0
2695	9050	20.4011	6.56343	590.555	-200.397	3	0
2722	4353	10.4275	8.83759	-267.022	2285.9	3	0
2732	4743	9.6372	11.7837	1853.2	-6215.07	3	0
2748	4216	2.79877	14.3392	187.882	-937.378	3	0
2750	8226	9.25617	4.7771	-133.849	275.027	3	0
2752	5653	2.92282	12.3215	181.274	724.725	3	0
2756	7579	16.8569	2.07148	453.547	809.876	3	0
2806	9107	4.04873	2.0024	347.339	245.506	3	0
2812	9140	1.3136	13.0101	272.527	-1345.04	3	0
2819	2973	22.3491	3.63248	148.683	319.868	3	0
2819	3850	22.3612	3.76256	9.65206	37.2733	3	0
2823	4062	19.3933	3.91156	438.466	49.8661	3	0
2824	4937	19.8781	11.4389	368.298	-93.2711	3	0
2825	8239	16.9318	4.56004	356.094	528.481	3	0
2837	4860	16.0738	9.05631	582.32	1756.65	3	0
2838	7243	24.1295	1.34494	358.782	-48.9982	3	0
2859	4341	3.88339	12.8213	-347.699	-1276.57	3	0
2860	6515	7.94306	5.15491	-350.766	311.811	3	0
2863	8489	21.5768	10.2788	52.3408	-432.241	3	0
2867	6896	2.61732	13.5043	-1660.59	-33.9609	3	0
2867	7265	2.68139	13.502	211.779	-1008.72	3	0
2879	5515	9.25787	5.03637	997.415	408.89	3	0
2887	7253	20.7507	5.03693	98.4477	-890.035	3	0
2895	6869	9.32529	11.9157	30.4497	1304.95	3	0
2911	7609	14.2715	2.54103	106.12	-291.016	3	0
2912	3217	18.7086	6.27758	149.432	189.833	3	0
2923	6084	13.2371	13.6869	1329.1	1574.33	3	0
2933	7076	19.4191	1.77697	217.781	557.022	3	0
2944	6941	17.9289	8.69417	609.884	474.726	3	0
2951	6666	8.50777	15.6392	1002.7	-982.323	3	0
2961	7942	20.9803	1.07843	203.384	-166.915	3	0
2996	7186	13.1599	3.47202	552.525	1051.56	3	0
3001	4260	9.07175	7.95301	142.821	1503.34	3	0
3030	4955	18.5538	8.09088	880.61	667.15	3	0
3030	7525	18.5401	8.2284	-332.481	-480.171	3	0
3035	7913	20.8464	7.43092	738.2	1224.76	3	0
3051	4428	7.90952	9.34801	844.335	-599.518	3	0
3057	6546	12.6576	8.64595	989.435	1594.83	3	0
3070	6553	1.73022	4.80822	136.276	96.2285	3	0
3074	4406	4.51309	5.32427	32.9237	860.994	3	0
3117	7992	25.3693	8.99135	658.809	-646.262	3	0
3134	8433	15.2495	9.52685	-598.529	1062.61	3	0
3142	8613	12.9315	10.9545	1169.48	-1164.99	3	0
3169	3977	11.7319	12.9841	1746.6	-418.793	3	0
3170	5111	23.4631	5.28621	75.2916	-359.332	3	0
3170	5562	23.3194	5.26115	232.14	-620.014	3	0
3176	7219	1.7377	12.4659	862.91	-635.012	3	0
3185	5120	10.5162	1.73925	955.941	-483.523	3	0
3191	9220	3.22281	4.81396	48.6575	-193.889	3	0
3195	3827	1.13562	13.9289	338.191	-643.536	3	0
3220	3292	11.6257	7.26397	126.686	-102.027	3	0
3229	8420	12.8269	14.9614	-128.885	86.1386	3	0
3231	3330	13.9004	14.015	-9425.06	20929	3	1
3252	6987	22.4898	5.1973	389.958	42.86	3	0
3260	4783	15.7033	10.6259	778.915	499.994	3	0
3261	8554	17.6592	8.42853	272.681	-280.364	3	0
3269	7990	7.22907	3.73068	557.461	32.2329	3	0
3293	8494	20.2825	7.98991	247.657	405.888	3	0
3313	9340	9.39555	7.5288	-232.441	269.801	3	0
3328	4871	4.79792	12.7434	1350.15	80.7917	3	0
3329	4529	1.60762	9.50355	428.566	-177.224	3	0
3331	8062	14.0478	6.46989	1409.68	309.92	3	0
3340	6842	8.02009	8.50841	790.277	69.1094	3	0
3372	4895	22.2072	7.45487	863.07	-112.239	3	0
3384	9926	26.9608	4.20264	77.2728	-108.445	3	0
3392	7539	16.7472	13.2991	436.149	1850.92	3	0
3401	4436	23.2461	9.2506	528.55	887.322	3	0
3416	3827	1.23315	13.96	275.469	485.774	3	0
3433	4566	14.8852	12.8967	0	0	0	0
3452	4542	19.6521	12.111	-1450.6	-1028.8	3	1
3473	5905	19.5562	3.08034	507.439	23.3036	3	0
3486	8146	9.71001	5.17683	1282.31	3280.09	3	0
3507	8760	12.2171	8.02363	1377	-154.604	3	0
3509	9241	22.6572	6.18977	0	0	0	0
3510	7168	15.6905	8.95082	-481.574	-176.17	3	0
3522	7836	26.8434	8.17401	495.953	-933.586	3	0
3523	7121	12.9049	2.38522	701.601	-62.7623	3	0
3523	8076	12.9275	2.50902	255.027	1313.24	3	0
3545	7991	16.9295	1.29697	279.569	-1053.52	3	0
3551	4260	9.01879	7.9957	1602.69	41.5446	3	0
3555	6791	19.2959	3.58543	91.2061	-498.4	3	0
3558	8122	10.0036	2.63185	832.551	1053.86	3	0
3561	5624	5.54727	2.75093	212.581	446.387	3	0
3565	5221	16.7112	10.2668	662.364	-571.231	3	0
3565	7798	16.6658	10.3668	-452.605	1618.67	3	0
3566	3795	12.4296	2.48633	541.813	-2606.93	3	0
3571	5861	15.6134	7.451	-149.607	871.655	3	0
3579	6662	2.99221	9.11059	-152.111	271.854	3	0
3594	5085	4.30211	5.36985	940.86	911.389	3	0
3602	8522	9.99042	1.64849	1221.81	-896.913	3	0
3612	8113	12.2726	10.088	1749.19	207.592	3	0
3615	8914	7.16416	2.19382	155.503	414.544	3	0
3622	7847	15.8937	13.1875	911.709	-490.16	3	0
3622	8892	15.804	13.2808	441.854	3119.77	3	0
3642	9665	15.223	11.914	-929.397	-125.68	3	0
3671	4701	2.55246	12.7556	-1187.79	-110.533	3	0
3697	9931	15.6091	15.3378	84.0062	-266.316	3	0
3701	7117	17.7954	5.71443	712.466	-239.417	3	0
3717	6774	7.26274	8.61695	-1194.49	-658.828	3	0
3752	9001	19.9713	6.93249	405.295	235.378	3	0
3758	3909	5.59651	12.3961	-2783.75	-195.942	3	0
3759	8438	8.75963	5.18639	201.028	-489.234	3	0
3765	7619	2.62145	6.97722	540.487	194.01	3	0
3775	9264	21.2179	4.93631	83.9449	-69.4914	3	0
3786	6608	13.9739	12.4071	786.555	1490.65	3	0
3797	8045	6.11445	3.31539	-401.833	66.2683	3	0
3814	9316	16.0831	5.75413	238.756	-65.5626	3	0
3823	7799	18.2011	8.36454	-992.112	-125.975	3	0
3829	8077	16.4653	14.9099	-297.888	-91.6721	3	0
3839	4572	9.89326	12.1139	1069.67	2506.29	3	0
3850	8176	22.4677	3.81224	106.932	-620.021	3	0
3852	5590	9.38184	6.38625	0	0	0	0
3852	6461	9.40008	6.32585	-1103.47	-1273.56	3	0
3853	9303	9.93455	8.21568	345.622	-961.181	3	0
3865	7816	2.64382	6.00518	9.44019	346.424	3	0
3900	4349	17.0946	2.97995	871.859	-9.48107	3	0
3900	6027	17.0303	3.08189	887.596	34.252	3	0
3904	7094	12.2861	12.706	0	0	0	0
3919	8476	16.3423	3.59867	363.323	-4.36856	3	0
3941	8036	26.5594	2.49129	285.2	34.919	3	0
3947	6778	8.22447	10.0794	1941.93	-1357.44	3	0
3954	9520	14.4687	12.1147	392.277	621.735	3	0
3964	6673	16.3633	4.42974	661.365	-847.822	3	0
4000	4343	6.62152	13.2791	830.576	-5672.89	3	0
4023	5811	14.6256	11.2262	177.977	-2730.59	3	0
4025	4416	2.56683	7.56011	532.546	497.897	3	0
4050	5308	8.25165	12.951	947.076	25.4713	3	0
4059	5372	13.5	7.04647	-753.265	412.18	3	0
4059	9900	13.3566	7.01942	127.623	-57.2982	3	0
4062	8643	19.3527	3.82613	71.2067	-906.855	3	0
4062	8815	19.4036	3.79453	383.873	633.826	3	0
4065	8080	17.2708	14.2263	-391.929	329.854	3	0
4076	7358	15.3155	14.2587	180.866	1070.97	3	0
4078	4365	6.03789	1.28981	237.702	-922.961	3	0
4084	6241	1.6691	6.51648	325.127	-402.402	3	0
4103	8660	6.43707	2.82479	846.124	135.256	3	0
4103	9982	6.49324	2.79593	427.922	15.7095	3	0
4152	7731	11.4001	10.5387	169.871	2642.36	3	0
4152	7808	11.501	10.4952	1708.6	-4813.93	3	0
4160	4603	23.2537	3.26563	147.781	81.8912	3	0
4171	8821	21.8876	9.25353	990.28	-435.253	3	0
4196	5417	9.59384	5.62939	829.107	-1254.49	3	0
4203	6189	19.2662	1.40162	220.16	-50.5384	3	0
4240	4946	26.0517	4.965	-302.195	-236.128	3	0
4259	7215	5.29516	13.9933	-1473.5	1096.74	3	0
4260	8008	9.00834	7.85536	2059.04	-217.466	3	0
4290	9752	26.302	9.32019	108.865	-522.172	3	0
4298	5749	24.0333	2.64464	0	0	0	0
4360	9832	4.7601	13.0506	297.234	-1637.77	3	0
4369	8198	11.4157	10.1171	1759.25	100.352	3	0
4437	8397	19.8697	2.1686	84.5718	-251.977	3	0
4452	7754	18.3155	9.81081	141.924	933.672	3	0
4527	4528	19.3005	7.19609	79.8819	-75.6473	3	0
4527	9230	19.2408	7.09465	247.032	1154.03	3	0
4528	4715	19.3492	7.16029	172.325	124.81	3	0
4542	5533	19.6098	12.0598	-1.95034	-946.943	3	1
4554	8395	9.46976	5.02907	550.488	-757.87	3	0
4565	6256	8.42258	3.68238	345.282	-452.142	3	0
4565	9003	8.46766	3.72374	1315.63	-134.552	3	0
4565	9521	8.43132	3.62384	657.712	865.63	3	0
4574	9547	8.11352	6.43355	0	0	0	0
4605	8528	7.99869	3.03229	1705.37	105.224	3	0
4628	7462	3.65601	15.4443	-280.952	250.884	3	0
4630	8691	10.2878	4.18857	-1030.93	-875.786	3	0
4635	5768	9.27135	6.09314	1243.02	94.9146	3	0
4655	7684	21.1858	3.32884	-621.215	99.8679	3	0
4668	8745	2.32301	13.0239	-272.194	-1422.71	3	0
4684	6477	6.31945	1.10856	1236.22	-145.45	3	0
4693	9252	8.5754	4.88477	744.886	45.2278	3	0
4705	6235	23.0692	1.85569	352.793	-440.624	3	0
4710	8642	24.1237	3.44204	146.657	-271.555	3	0
4712	9529	14.8589	12.1154	-1693.86	-2554.94	3	0
4727	7755	24.7382	6.7567	596.351	-55.3425	3	0
4732	5547	13.4429	2.83197	273.359	-1223.76	3	0
4739	9726	8.98308	8.87364	2556.29	-198.439	3	0
4747	8082	1.2078	7.77741	566.892	-15.8177	3	0
4755	7532	13.5448	9.82406	95.1696	343.798	3	0
4761	8682	8.51712	4.06591	300.761	2800.29	3	0
4807	5339	26.2543	5.32352	111.371	826.421	3	0
4820	6660	7.72765	7.52639	-145.934	447.372	3	0
4841	6576	8.90199	5.99783	311.775	-15.5434	3	0
4851	5409	2.35901	4.30912	645.917	89.5627	3	0
4861	9443	18.0849	5.80019	821.048	-915.484	3	0
4862	6636	5.45338	13.7469	1141.17	263.062	3	0
4864	7197	2.09806	3.28726	973.317	-576.451	3	0
4888	7309	17.3549	8.07813	287.981	90.0165	3	0
4889	8333	19.514	7.99612	859.999	43.3637	3	0
4895	7161	22.2746	7.37259	12.4832	-454.364	3	0
4946	9739	26.012	4.85769	-80.0605	-297.941	3	0
4956	7706	3.37217	10.2009	0	0	0	0
5043	9443	18.1448	5.82784	331.518	801.792	3	0
5076	9225	9.56113	3.97338	-152.961	-466.644	3	0
5121	8731	12.4712	3.42229	-2.75772	597.835	3	0
5134	7867	1.33519	1.29843	402.192	84.0902	3	0
5176	7507	7.68545	1.70092	1061.71	1004.53	3	0
5213	5505	17.7951	12.9432	128.486	356.546	3	0
5219	5909	18.477	12.4139	-622.625	-597.377	3	0
5234	5804	12.3149	4.73267	-1023.23	-1035.63	3	0
5258	7827	8.98986	4.00272	-698.359	1049.91	3	0
5301	9447	18.9229	11.7832	694.179	-8014.47	3	1
5316	6308	6.02035	14.6021	0	0	2	0
5327	6625	17.0343	1.55448	284.376	-75.1485	3	0
5341	8337	21.994	5.93312	-231.484	266.484	3	0
5343	6612	11.1169	1.17453	113.649	-457.692	3	0
5357	7458	10.1217	5.77752	214.539	866.123	3	0
5357	9452	10.2361	5.83027	143.038	2496.35	3	0
5365	8522	9.8856	1.75005	1030.96	-329.905	3	0
5370	8819	10.7224	6.47005	1424.82	343.903	3	0
5384	6086	26.7441	7.47324	-268.321	-261.932	3	0
5387	6228	3.00077	10.7995	279.913	-1477.12	3	0
5387	8636	3.06101	10.8816	649.526	64.7966	3	0
5399	6414	20.3549	1.43677	-523.034	-536.719	3	0
5428	5442	12.1424	3.81381	184.034	398.489	3	0
5429	8318	6.79393	4.46979	609.426	1114.41	3	0
5432	9178	25.9192	2.34613	98.739	185.059	3	0
5433	8413	5.52574	8.95181	283.661	-28.6392	3	0
5499	8333	19.5182	8.06313	261.483	-1522.86	3	0
5500	7783	6.57196	6.49836	465.605	-812.797	3	0
5500	8488	6.55252	6.43784	-336.399	393.987	3	0
5506	5932	22.8705	8.21177	29.7735	-326.765	3	0
5546	7659	13.8444	10.5081	0	0	0	0
5575	6115	1.32748	9.43037	408.34	581.732	3	0
5591	9595	14.3929	1.33592	719.875	-1517.87	3	0
5593	7415	21.1576	9.80655	173.965	822.188	3	0
5609	7410	2.50705	7.03549	725.988	48.9853	3	0
5631	8876	20.8514	2.70597	-197.091	-554.414	3	0
5649	6904	11.8526	14.4882	-866.36	265.173	3	0
5669	6389	14.7581	11.0047	-1128.68	545.711	3	0
5673	8713	21.581	9.27785	120.858	-1121.38	3	0
5677	6576	8.85825	5.96071	-1172.78	1462.33	3	0
5683	8935	5.94339	12.3872	304.539	2740.56	3	0
5691	8854	13.7016	6.58613	907.182	91.5796	3	0
5700	9133	12.4276	7.19553	1820.66	-23.193	3	0
5724	6600	5.36563	11.3139	317.864	3104.5	3	0
5725	8571	16.7388	3.85842	180.354	-163.765	3	0
5765	7610	2.06585	4.61969	486.106	791.149	3	0
5787	9164	19.7844	6.77701	152.925	523.874	3	0
5807	7939	25.3486	2.26197	134.132	75.174	3	0
5822	8041	9.96014	9.05987	3.38809	1498.01	3	0
5823	6153	7.37775	6.93509	214.621	2417.95	3	0
5823	9056	7.50695	6.96117	37.587	-2463.55	3	0
5833	8044	3.44826	9.05483	661.459	-566.589	3	0
5833	8917	3.50966	9.07072	218.161	167.538	3	0
5841	7344	5.49545	7.60187	571.03	-94.0808	3	0
5854	6815	16.1889	9.77025	1016.24	-52.7247	3	0
5895	9529	14.9814	12.184	-1606.71	-693.351	3	0
5900	9436	25.1088	4.66877	299.067	-469.897	3	0
5904	9696	24.3488	5.2202	8.42259	259.265	3	0
5905	6850	19.5969	3.13477	158.107	-201.549	3	0
5908	9791	2.41184	12.2925	-1195.65	-333.715	3	0
5910	6383	5.6868	6.90291	814.799	-1374.16	3	0
5921	6384	10.491	4.57203	390.533	-3266.05	3	0
5921	8587	10.417	4.65103	1349.76	-450.85	3	0
5927	8084	15.5662	8.37221	-1360.73	-1261.57	3	0
5957	8948	2.16849	7.79673	596.023	-1102.26	3	0
6015	7414	6.80184	10.7001	660.078	-3600.07	3	0
6016	6591	19.6127	3.63133	-340.226	-114.212	3	0
6020	8360	15.2367	6.53289	538.108	-167.12	3	0
6036	7609	14.1274	2.5409	53.8189	-166.752	3	0
6044	8061	21.9326	2.2388	-102.276	88.1955	3	0
6068	9053	13.6277	3.55772	1011.59	33.1241	3	0
6070	7976	20.1872	5.71905	448.888	306.676	3	0
6095	7766	8.21391	7.45934	1394.18	-30.817	3	0
6103	8752	7.25889	1.35493	110.776	-468.332	3	0
6119	8755	20.533	6.44247	-177.23	569.72	3	0
6149	6721	7.99462	9.68104	1366.4	-2441.52	3	0
6153	7686	7.28213	6.85023	2048.9	133.795	3	0
6170	8395	9.45195	4.91294	688.602	441.014	3	0
6174	6490	6.04161	2.78621	650.586	-194.45	3	0
6182	6500	18.2378	6.35607	-304.201	506.475	3	0
6190	9662	10.4453	15.4462	1545.47	-32.3307	3	0
6203	6582	26.6784	8.44129	379.63	1213.66	3	0
6214	6837	12.3665	9.85094	-417.708	-2597.51	3	0
6237	6815	16.0792	9.85821	787.103	-386.511	3	0
6279	9341	23.8354	8.12587	318.856	901.124	3	0
6292	7887	19.4336	3.04596	657.004	101.405	3	0
6302	8598	1.88817	15.7418	-98.3895	-81.2716	3	0
6316	6342	14.6789	4.13113	341.234	-785.733	3	0
6321	8320	5.06787	7.85173	-433.908	59.5267	3	0
6408	9418	15.739	14.5074	31.9818	1379.1	3	1
6408	9634	15.6708	14.554	-13113.3	-4621.81	3	1
6424	8661	4.65281	5.9	465.064	851.314	3	0
6431	9437	21.7123	4.35034	110.344	26.6679	3	0
6439	7966	24.7676	2.84508	76.4329	346.982	3	0
6450	8714	14.1632	7.58384	381.144	80.1601	3	0
6467	7989	23.2779	8.65858	174.052	-733.391	3	0
6476	7728	7.14681	9.72817	1809.6	-75.5839	3	0
6495	8754	14.1642	14.2198	52.4493	30.6087	3	0
6501	7007	8.893	5.25918	349.235	980.762	3	0
6534	8655	11.7938	6.89139	841.249	1319.21	3	0
6626	9548	1.06039	13.7846	435.794	314.173	3	0
6651	9937	14.4125	14.4877	-2907.64	-1246.06	3	0
6694	6746	15.8892	8.64693	339.778	1538.11	3	0
6745	7167	15.5279	4.99553	494.167	178.815	3	0
6758	8408	5.20896	6.47136	908.292	102.772	3	0
6844	7163	19.5016	2.36475	754.903	-76.0693	3	0
6850	9237	19.6393	3.18311	710.539	33.1914	3	0
6898	7061	5.95878	2.55078	570.666	-344.304	3	0
6898	9057	6.01866	2.43013	1091.86	-43.6737	3	0
6936	8842	3.40706	13.997	383.404	1077.57	3	0
6947	9296	9.3489	2.7211	1496.86	466.468	3	0
6947	9539	9.30053	2.7696	-19.7349	-813.485	3	0
6969	8216	12.1856	11.5468	-935.146	1325.78	3	0
6982	8590	17.1343	4.18947	346.647	1318.02	3	0
7018	9499	26.494	9.28697	475.945	916.797	3	0
7018	9771	26.5914	9.20777	11.3656	698.505	3	0
7068	7727	10.932	13.927	392.435	-860.477	3	0
7134	8429	3.31822	15.7978	-170.584	33.5	3	0
7143	7778	7.10479	13.1615	69.0324	-1863.11	3	0
7145	9189	2.06401	6.69124	480.956	-171.015	3	0
7228	9906	25.9865	1.80077	3.42356	-75.7146	3	0
7268	7754	18.3135	9.89361	1005.01	-813.357	3	1
7284	7375	8.39133	12.4798	1133.28	208.669	3	0
7305	9872	9.91083	15.6499	494.859	-336.9	3	0
7309	8329	17.3035	8.16953	715.113	-329.937	3	0
7336	8125	23.0438	7.861	206.927	465.003	3	0
7365	8715	23.383	7.71402	238.238	80.5493	3	0
7365	9656	23.3833	7.7785	-310.642	110.642	3	0
7373	9334	18.9651	6.86847	135.412	-441.069	3	0
7386	9618	6.59403	2.36775	582.171	-12.1933	3	0
7401	8492	4.26975	11.6261	-111.215	-367.099	3	0
7405	7423	1.98278	4.31671	1112.48	70.6251	3	0
7414	7536	6.84882	10.7793	825.262	3722.12	3	0
7423	9161	2.04913	4.33754	833.685	-566.642	3	0
7474	8125	23.0099	7.79379	173.905	-971.344	3	0
7553	9382	5.00884	11.4073	1143.91	-136.712	3	0
7558	7975	8.91062	13.5227	617.034	-1716.74	3	0
7668	9714	2.65119	4.10127	286.468	693.109	3	0
7685	7911	3.17469	13.1041	192.603	1310.75	3	0
7715	9512	13.5363	6.28863	1008.6	563.711	3	0
7762	9583	4.44005	5.67493	190.172	766.328	3	0
7819	9568	17.5034	13.0303	150.882	-1250.25	3	0
7850	9601	14.2308	14.629	-2861.8	-1246.64	3	0
7866	8540	14.2485	5.4512	371.965	1390.18	3	0
7902	9889	16.5741	8.66631	909.267	57.4607	3	0
7922	8838	15.43	12.1194	-1184.98	611.569	3	0
7923	8558	12.4169	8.36778	572.847	-49.2165	3	0
8064	8697	17.8193	4.97423	797.841	548.219	3	0
8134	9451	22.4162	7.24535	347.024	-868.917	3	0
8163	8354	13.6798	2.86408	298.406	395.554	3	0
8195	9080	3.77479	3.13326	328.136	-343.022	3	0
8197	8838	15.3761	11.9913	-258.654	1345.88	3	0
8212	9992	2.86759	7.98303	-118.189	-733.042	3	0
8240	9431	2.17135	2.44783	621.112	28.6395	3	0
8286	9036	5.24603	5.68272	421.239	-130.097	3	0
8289	8844	24.9883	4.2417	-7.11711	55.1516	3	0
8301	9658	23.1515	2.42335	91.8606	-140.091	3	0
8354	8986	13.6949	2.97474	854.224	52.2859	3	0
8355	9367	13.0121	8.52942	-530.151	322.585	3	0
8399	9207	8.48917	2.46927	394.498	47.5742	3	0
8426	9671	16.0781	11.0648	-9758.21	9252.6	3	1
8427	8624	10.9091	9.40639	192.582	-2512.52	3	0
8474	8773	5.44178	15.1765	1762.67	361.425	3	0
8488	9347	6.45834	6.45804	-454.468	-39.802	3	0
8522	8974	9.97624	1.76692	633.78	1991.33	3	0
8542	9165	24.6657	9.35446	539.117	-39.5929	3	0
8544	8763	1.62219	11.9684	514.551	607.843	3	0
8570	9254	15.5923	1.23139	733.253	-54.1793	3	0
8571	9023	16.7231	3.743	1105.19	76.6923	3	0
8573	9819	7.41187	5.176	-319.149	-880.112	3	0
8660	9982	6.49405	2.85851	170.999	72.0391	3	0
8670	8717	26.4619	3.12924	125.509	223.464	3	0
8729	9903	7.73784	11.5234	404.968	1753.71	3	0
8730	9572	11.166	12.5177	681.256	1519.77	3	0
8788	9825	21.1413	8.14925	618.164	131.499	3	0
8796	9417	11.6979	3.69224	11.6438	440.22	3	0
8841	9213	5.80412	1.09717	1225.16	-77.7256	3	0
8936	9023	16.8202	3.68855	274.319	-147.961	3	0
9000	9297	1.75968	9.05234	214.352	-133.501	3	0
9053	9746	13.6916	3.47546	685.565	-821.857	3	0
9089	9831	2.79695	9.57645	964.056	223.964	3	0
9125	9857	5.25251	10.8177	526.826	-1038.59	3	0
9175	9583	4.38662	5.71484	698.727	35.6213	3	0
9283	9340	9.46298	7.52304	1834.94	-1096	3	0
9296	9539	9.28241	2.70686	1011.95	-177.333	3	0
9514	9830	13.0839	6.82521	111.845	-1154.11	3	0
9628	9776	15.3571	2.29983	567.963	-1430.46	3	0
1000	13486	1.48266	3.50127	476.493	-153.345	3	0
1000	44903	1.36488	3.49317	430.624	20.7806	3	0
1002	10497	4.62673	12.3516	0	0	0	0
1004	51210	2.91563	2.2489	1030.16	-641.662	3	0
1007	21330	19.2749	5.55675	-176.186	-101.146	3	0
1007	28217	19.1581	5.54524	728.533	-226.626	3	0
1007	30757	19.2894	5.49413	702.632	-181.765	3	0
1012	34103	7.33488	8.17663	856.763	-2596.48	3	0
1019	18161	12.4792	6.96313	1462	-888.683	3	0
1020	34199	2.31401	3.98323	-131.18	375.697	3	0
1020	41916	2.22381	3.9406	1166.14	216.892	3	0
1031	36799	5.95215	6.81707	0	0	0	0
1034	24409	18.6375	8.47597	-620.869	466.073	3	0
1034	30322	18.6456	8.35759	192.588	368.608	3	0
1034	31941	18.5295	8.3923	50.8515	-297.249	3	0
1035	33125	15.5469	3.98755	214.678	649.965	3	0
1035	43568	15.4345	3.96105	299.276	-1810.77	3	0
1035	46423	15.4842	4.00961	810.03	74.7146	3	0
1036	11327	11.8087	1.15616	314.868	7.74987	3	0
1040	20044	2.40505	1.70724	1351.88	184.551	3	0
1040	35245	2.37534	1.56221	1077.95	-17.4997	3	0
1041	46322	9.01879	6.32443	1827.91	-31.7722	3	0
1041	47351	8.95489	6.28716	616.473	-1490.97	3	0
1045	40967	10.977	6.91922	-336.662	585.483	3	0
1047	10193	4.33547	14.7613	-1040.86	327.688	3	0
1047	28803	4.40829	14.7282	455.891	555.736	3	0
1049	35723	25.5362	7.97457	361.309	78.6888	3	0
1049	43772	25.5582	7.91815	-294.374	-307.321	3	0
1049	46232	25.5804	8.01937	-745.454	-148.583	3	0
1050	10965	15.9749	8.03554	193.722	735.229	3	0
1050	49670	15.9193	8.11796	380.817	-835.549	3	0
1052	10941	4.70594	11.375	354.94	199.296	3	0
1052	11014	4.65209	11.4964	-2159.11	274.54	3	0
1052	12897	4.63144	11.4128	1626.95	710.164	3	0
1052	47935	4.75892	11.4495	480.578	159.649	3	0
1058	17932	3.77654	3.89059	785.26	-828.872	3	0
1058	33805	3.6745	3.93155	478.921	554.074	3	0
1058	41988	3.73309	3.95541	891.289	-404.052	3	0
1058	47476	3.68015	3.8628	917.452	694.01	3	0
1059	21888	13.5031	7.80069	-887.67	-1238.21	3	0
1059	44486	13.5586	7.88152	971.986	1356.31	3	0
1060	25040	20.2001	9.86305	295.195	-810.638	3	0
1072	32594	19.2414	10.9173	304.283	1035.33	3	0
1074	21420	16.6944	2.14127	943.256	-76.1611	3	0
1074	35588	16.7232	2.21366	121.626	-234.781	3	0
1074	46480	16.6222	2.13147	469.493	1118.41	3	0
1074	52547	16.575	2.20151	150.178	-671.29	3	0
1075	16952	3.86827	6.34782	169.865	161.113	3	0
1075	46237	3.84595	6.4328	1125.34	170.365	3	0
1076	24392	14.6593	6.50348	283.981	2764.39	3	0
1076	28500	14.6274	6.57938	928.63	-2858.83	3	0
1079	17343	17.8267	10.3608	1240.62	1801.92	3	0
1079	33792	17.7443	10.3718	-281.335	-1920.89	3	0
1081	16624	6.55536	11.9665	-1044.77	-1040.56	3	0
1081	20889	6.60652	12.0036	1677.6	-1222.68	3	0
1086	29347	19.3788	11.375	107.978	-711.659	3	0
1086	33930	19.4566	11.3398	239.362	1096.85	3	0
1086	45696	19.4989	11.3864	413.994	-170.44	3	0
1088	12048	19.2562	2.77609	-138.401	5.53626	3	0
1091	20851	15.3933	4.90406	524.47	1127.63	3	0
1091	26040	15.3974	4.80236	518.256	-136.222	3	0
1092	13272	11.0948	14.6401	-1378.02	196.355	3	0
1092	22346	11.1333	14.6943	3423	-1547.34	3	0
1092	26338	11.2196	14.5959	1639.69	-894.145	3	0
1094	23251	15.8402	9.89743	-367.203	458.498	3	0
1094	23772	15.8096	9.79161	1154.82	33.8229	3	0
1094	26758	15.7402	9.91525	963.479	-44.8934	3	0
1094	26948	15.7422	9.79616	-418.116	859.772	3	0
1095	15179	12.8365	1.70743	1062.16	-180.99	3	0
1095	27441	12.77	1.70744	539.077	119.852	3	0
1095	31744	12.8734	1.76518	337.314	-649.316	3	0
1095	41513	12.7632	1.82599	1071.65	-861.161	3	0
1095	46981	12.839	1.82921	619.929	1879.54	3	0
1099	14934	7.05489	13.7421	45.2479	2275.49	3	0
1099	18351	7.06148	13.8068	-1605.61	-101.009	3	0
1099	20589	7.12181	13.8339	0	0	0	0
1104	26060	15.9554	12.5977	1370.59	2132.42	3	0
1104	48808	16.0426	12.5249	493.848	-1344.71	3	0
1104	49702	15.9345	12.4787	-1019.28	242.695	3	0
1108	21212	16.3899	9.49897	194.188	-1252.73	3	0
1108	27980	16.4176	9.55529	650.447	-8.45988	3	0
1110	24126	1.41417	10.5971	-125.917	-353.944	3	0
1110	34890	1.46877	10.7239	160.566	293.015	3	0
1110	39721	1.50288	10.6629	669.156	202.937	3	0
1111	46309	18.3274	11.2327	242.441	419.239	3	0
1111	48639	18.2864	11.3542	744.381	578.788	3	0
1117	25111	5.04692	5.46683	400.701	-492.058	3	0
1117	50816	5.1284	5.54322	162.856	334.696	3	0
1117	52390	5.06768	5.59524	502.062	-100.825	3	0
1123	32460	1.97112	3.66928	488.314	-11.7569	3	0
1129	18321	5.03296	15.1462	-1479.56	-563.398	3	0
1129	41750	5.04967	15.2611	-994.428	-481.946	3	0
1129	48767	5.09149	15.2171	227.942	-433.446	3	0
1130	38367	1.76967	13.7989	-501.046	879.905	3	0
1136	10635	15.2727	2.00756	595.933	-68.6447	3	0
1137	52730	25.6403	9.42308	103.123	5.90919	3	0
1138	35236	17.0616	3.31475	609.347	-29.5218	3	0
1139	42769	22.1644	6.21498	154.054	-1116.01	3	0
1144	28995	20.6056	6.86756	123.879	-888.351	3	0
1149	26132	13.3524	13.501	1056.1	3663.81	3	0
1152	34832	5.5504	15.5894	389.32	75.4667	3	0
1152	52211	5.41122	15.5589	375.822	-1299.27	3	0
1153	19871	3.56396	5.84651	896.92	123.997	3	0
1157	12359	19.5465	7.08899	-105.284	-1044.03	3	0
1157	23162	19.58	7.18133	232.355	1320.16	3	0
1159	11757	24.0183	1.62054	319.736	827.222	3	0
1159	13532	24.0479	1.56315	-68.8307	-443.191	3	0
1159	42405	23.9347	1.53075	177.706	-93.0415	3	0
1160	15210	6.77569	7.07743	592.552	-3370.61	3	0
1161	36973	20.2261	11.5231	260.266	-12.5798	3	0
1161	44323	20.1715	11.4965	-69.9326	200.701	3	0
1163	11113	24.0755	2.40754	148.521	710.491	3	0
1163	39739	24.1726	2.45147	324.201	-499.46	3	0
1164	18044	7.66851	4.04239	708.915	1035.1	3	0
1164	52173	7.77664	4.0768	670.32	-2492.09	3	0
1165	41956	18.6669	11.868	-6005.97	-8934.48	3	1
1165	47010	18.7407	11.7491	546.605	2963.58	3	1
1165	51136	18.7782	11.828	-12945.1	-1054.51	3	1
1168	22647	15.8413	2.98449	287.553	1019.35	3	0
1168	29943	15.9163	3.06775	-582.214	-214.13	3	0
1168	41924	15.8558	3.0741	523.39	-25.5754	3	0
1173	34237	26.0116	8.40928	232.9	527.685	3	0
1176	29643	23.4966	6.98376	262.753	-30.0774	3	0
1176	36989	23.4537	7.02105	-440.339	518.723	3	0
1179	43103	20.8568	1.45188	-361.88	436.951	3	0
1179	45158	20.9661	1.46288	393.396	-424.182	3	0
1180	11694	20.6542	9.25616	29.6169	-1090.27	3	0
1180	17176	20.7135	9.37226	-284.2	874.219	3	0
1183	42304	23.0468	6.49446	361.788	49.6991	3	0
1184	26629	1.8837	11.4211	713.374	-353.959	3	0
1184	50053	2.00473	11.489	539.619	14.0184	3	0
1185	33916	3.75597	14.2483	498.298	9.32844	3	0
1188	17112	10.7309	3.80892	1029.69	637.328	3	0
1188	35605	10.745	3.94048	464.47	53.5469	3	0
1188	41501	10.7961	3.90533	0	0	0	0
1188	45380	10.793	3.83891	0	0	0	0
1190	16481	6.79783	10.9959	-730.701	2303.91	3	0
1193	47307	2.67319	3.94309	314.075	165.457	3	0
1193	48793	2.61108	3.94573	102.165	459.741	3	0
1200	15025	2.77113	10.3973	998.648	-47.1943	3	0
1200	23456	2.84558	10.3825	231.321	-706.584	3	0
1200	38262	2.89232	10.4334	195.983	743.772	3	0
1203	27961	14.9764	3.15113	589.162	-3324.71	3	0
1203	51836	14.8764	3.11497	599.756	2733.79	3	0
1205	49142	23.065	9.68774	70.7951	77.5461	3	0
1206	16300	17.4428	2.4425	-142.083	172.447	3	0
1206	33137	17.3203	2.45561	469.126	-164.709	3	0
1206	51532	17.3155	2.36649	-122.167	179.143	3	0
1216	45640	15.324	9.92114	193.147	-614.143	3	0
1222	34652	20.8268	4.37589	396.153	-262.731	3	0
1223	35755	2.98266	9.65614	188.783	1579.06	3	0
1226	24340	9.08816	6.03326	-394.671	385.781	3	0
1226	30335	9.11378	6.1068	933.546	-1403.65	3	0
1226	45744	9.13711	5.9804	1122.95	800.506	3	0
1228	22386	6.48824	13.6495	-403.175	-2691.68	3	0
1228	34633	6.56988	13.6503	1057.77	292.345	3	0
1230	19493	12.1388	4.61939	514.535	-1177.87	3	0
1231	24365	19.7886	7.75925	193.883	1598.5	3	0
1231	33788	19.7309	7.71389	768.448	-245.68	3	0
1232	12750	8.62064	6.04866	249.93	2331.09	3	0
1232	44559	8.74609	6.09088	471.591	2624.48	3	0
1232	47898	8.70178	6.13642	0	0	0	0
1238	37562	1.42688	8.42893	714.631	37.2422	3	0
1239	31027	13.7613	13.6193	1920.2	-874.746	3	0
1239	45898	13.6735	13.6942	1429.18	237.105	3	0
1240	47751	21.9736	7.38684	596.456	-55.7958	3	0
1246	11223	2.47616	9.86042	169.845	391.353	3	0
1246	46782	2.42571	9.82582	-519.69	134.813	3	0
1246	50868	2.36748	9.9114	238.62	418.907	3	0
1249	19554	24.2785	6.2846	12.0206	289.118	3	0
1249	38528	24.3343	6.31782	642.217	-56.6805	3	0
1251	26420	19.0898	8.64688	-43.3962	408.272	3	0
1256	16494	2.91445	6.73305	51.9749	214.152	3	0
1256	37975	2.89339	6.67532	340.517	-42.6802	3	0
1258	29122	1.24596	8.80208	567.3	29.3595	3	0
1260	24527	14.2598	3.32957	210.99	-174.327	3	0
1260	40438	14.305	3.43643	978.567	90.4447	3	0
1261	26880	7.57271	10.9953	561.07	-4202.73	3	0
1264	24022	13.2284	8.72075	1312.48	86.6269	3	0
1269	13251	22.4742	7.07993	-520.241	26.3266	3	0
1269	25534	22.4237	7.11601	45.371	-139.396	3	0
1270	10375	11.4646	13.709	265.945	-2851.02	3	0
1276	11091	21.7381	2.32177	417.456	76.855	3	0
1276	23866	21.6912	2.27203	433.681	-497.103	3	0
1276	39966	21.8198	2.28954	98.0852	57.2545	3	0
1278	15398	8.23578	4.78584	501.632	-13.0199	3	0
1278	36619	8.10742	4.81588	382.101	-1155.64	3	0
1280	10796	14.0494	9.56824	809.291	62.9385	3	0
1280	19765	14.0471	9.66966	618.734	1406.4	3	0
1287	11258	22.8632	7.91221	474.075	-8.32366	3	0
1287	23236	22.8232	7.87745	67.8471	442.726	3	0
1287	31585	22.7708	7.95296	621.118	64.4591	3	0
1288	37926	20.8921	7.20512	156.556	153.241	3	0
1289	13193	2.74511	10.7701	-699.366	-346.45	3	0
1289	32293	2.83321	10.6988	557.637	1185.85	3	0
1293	27505	23.2266	6.01472	662.199	199.84	3	0
1293	46664	23.2879	5.89654	255.961	193.736	3	0
1294	46365	24.4967	5.13002	159.729	824.731	3	0
1303	48085	2.24171	5.13565	632.115	263.298	3	0
1305	31371	26.3148	2.63723	121.506	-162.871	3	0
1307	25725	20.5288	3.81822	264.842	-476.594	3	0
1309	32736	10.6554	12.082	686.653	1131.17	3	0
1309	38409	10.7395	12.1018	260.961	-1484.05	3	0
1309	40435	10.7315	12.1584	33.7183	348.337	3	0
1311	40961	24.163	9.03571	-172.729	-967.097	3	0
1321	30289	21.2378	3.82581	338.193	26.3474	3	0
1321	43325	21.1827	3.93612	197.023	345.924	3	0
1321	48475	21.1755	3.8189	90.981	391.819	3	0
1326	17171	16.647	5.36798	587.942	-141.082	3	0
1326	23398	16.5462	5.44865	535.682	-512.233	3	0
1329	16688	1.95516	7.3394	642.843	-451.331	3	0
1329	19022	1.85762	7.38841	719.11	439.82	3	0
1329	35871	1.92603	7.46297	752.725	-381.419	3	0
1331	21457	8.90177	2.39825	1252.63	121.338	3	0
1331	21845	8.96316	2.44614	-197.677	684.603	3	0
1331	44775	8.87261	2.48388	559.451	-627.448	3	0
1332	17666	24.445	6.1904	51.5521	-167.686	3	0
1333	10569	13.5755	9.11947	929.054	-1674.27	3	0
1333	14660	13.6434	9.12319	253.871	3065.76	3	0
1333	22396	13.6053	9.032	737.189	1408.63	3	0
1335	50823	13.2856	12.375	683.564	4505.33	3	0
1339	51295	12.3735	7.55509	1283.57	-191.101	3	0
1339	52126	12.3411	7.49792	-1711.51	338.243	3	0
1341	51574	13.823	14.7947	1762.55	987.132	3	0
1343	12834	23.1543	4.28257	-221.428	53.8282	3	0
1343	38665	23.1507	4.22471	137.728	-163.195	3	0
1345	12567	20.9124	10.5806	-2283.04	499.905	3	1
1346	25933	9.21425	1.7973	1100.99	-861.612	3	0
1346	27358	9.12438	1.88242	979.5	-687.271	3	0
1347	23633	12.3995	13.9453	115.931	2249.33	3	0
1349	11802	5.91384	9.36619	-805.026	488.248	3	0
1349	23843	5.93889	9.42512	627.164	2076.67	3	0
1349	24444	5.85279	9.36146	1090.31	114.637	3	0
1349	30420	5.84077	9.46501	763.28	-2798.88	3	0
1355	19397	10.4813	3.95031	-26.2662	-835.697	3	0
1355	39931	10.3535	3.97783	-936.18	-1154.96	3	0
1355	46878	10.4839	4.01414	-362.849	129.384	3	0
1357	25807	19.2413	12.1164	-401.99	403.163	3	0
1357	41471	19.3226	12.1851	-26.4914	-332.107	3	0
1358	32268	22.1922	2.97857	134.038	610.428	3	0
1359	16205	15.6655	15.6584	-333.175	84.1961	3	0
1359	44008	15.664	15.5962	-454.241	-209.667	3	0
1360	18050	16.1097	6.05327	-1099.96	196.43	3	0
1361	14826	5.26569	4.05467	569.295	1035.28	3	0
1364	28757	24.6081	3.76267	93.7212	384.192	3	0
1371	18655	14.5988	14.3252	-26735.6	-11621.9	3	1
1371	34820	14.5609	14.2013	778.692	889.722	3	1
1373	11850	11.0332	15.6876	-31.7922	1437.02	3	0
1373	12523	10.9961	15.6309	2517.64	-787.408	3	0
1373	36725	10.9014	15.681	73.5853	511.448	3	0
1375	33575	10.6646	1.51232	169.528	183.401	3	0
1375	37077	10.6945	1.61068	898.597	128.059	3	0
1375	39563	10.762	1.53783	470.059	-50.8657	3	0
1377	12511	1.66666	8.72098	198.79	-124.605	3	0
1377	45169	1.71118	8.76685	410.254	-81.9138	3	0
1379	15728	14.957	4.62408	835.943	68.0632	3	0
1379	33877	14.9962	4.6936	-572.125	1063.97	3	0
1379	43163	14.8902	4.62938	-185.53	139.03	3	0
1379	52623	14.8999	4.74645	538.795	-256.985	3	0
1380	11600	11.1923	6.52945	353.51	-2275.76	3	0
1380	13225	11.1085	6.49697	899.349	3456.58	3	0
1383	33092	20.6169	3.24275	329.43	1653.16	3	0
1383	50232	20.6837	3.36594	127.27	164.61	3	0
1385	11777	16.2684	12.2067	-1663.13	944.334	3	0
1385	31163	16.2922	12.1529	46.7261	-1455.92	3	0
1386	48680	19.239	4.33216	740.329	-312.852	3	0
1388	23587	8.59203	8.01926	1716.08	-852.992	3	0
1388	48265	8.63724	8.07425	-2719.37	639.343	3	0
1390	18439	24.7031	8.38223	187.662	1162.07	3	0
1390	19275	24.6674	8.32663	715.432	28.3434	3	0
1390	21488	24.8062	8.32039	865.686	-59.5923	3	0
1390	36659	24.7761	8.26345	119.375	390.912	3	0
1395	31723	24.2736	7.51057	244.687	-1289.74	3	0
1395	37080	24.2444	7.39799	264.002	543.44	3	0
1400	19935	18.3189	1.64101	458.487	223.013	3	0
1402	29680	11.1664	3.5202	582.117	1037.11	3	0
1403	14703	4.85845	15.8239	-350.908	53.5886	3	0
1407	22942	18.7425	12.39	-701.026	129.654	3	0
1409	19904	18.6099	11.7478	852.581	7435.48	3	1
1409	20906	18.5857	11.6868	36.8457	4.77293	3	0
1410	32148	6.6697	12.364	1578.88	801.188	3	0
1410	45298	6.65009	12.2564	1837.07	-754.038	3	0
1410	52612	6.70009	12.2888	-1540.5	-134.563	3	0
1412	26067	2.17985	15.1673	81.2512	497.833	3	0
1413	37013	21.5716	9.81302	1367.72	82.2317	3	0
1413	45504	21.6944	9.79248	1375.84	-149.42	3	0
1417	49296	2.27031	10.2404	219.746	550.345	3	0
1418	11542	11.0922	3.07229	386.833	-1030.46	3	0
1418	28246	11.1472	3.10419	1126.79	187.765	3	0
1418	31155	11.1636	2.99616	1472.05	-69.115	3	0
1418	34527	11.1001	3.01169	0	0	0	0
1422	28822	4.57078	10.4105	1815.82	105.633	3	0
1422	34468	4.675	10.4412	-1030.88	-495.055	3	0
1422	36264	4.655	10.5266	1391.01	0.417862	3	0
1422	42069	4.57038	10.5326	373.766	-1127.95	3	0
1424	41016	1.90953	2.32536	951.959	112.393	3	0
1429	38503	19.5607	6.61329	288.486	30.8948	3	0
1429	46736	19.6033	6.71625	42.1856	-167.71	3	0
1431	16817	3.00349	6.2174	776.342	-304.05	3	0
1431	18667	2.95363	6.27122	726.026	23.3216	3	0
1431	40897	3.07463	6.23241	599.474	-428.783	3	0
1434	33003	14.5894	15.1247	-1025.73	-352.498	3	0
1434	35049	14.6165	15.2317	-939.119	-44.9642	3	0
1440	35941	19.8507	2.526	71.7574	-500.732	3	0
1440	39329	19.8107	2.40664	237.019	1181.16	3	0
1441	13468	6.76849	14.7052	1482.13	2266.05	3	0
1442	33575	10.6488	1.41011	1288.05	-82.6194	3	0
1443	14259	3.6411	2.8754	206.492	76.8554	3	0
1443	45318	3.70265	2.84635	335.902	-376.928	3	0
1444	24017	4.56794	5.54755	208.139	409.68	3	0
1446	25436	14.1342	9.10969	143.555	1135.21	3	0
1446	31238	14.1976	9.09835	780.532	278.367	3	0
1446	52706	14.1669	9.22951	1172.47	124.947	3	0
1447	29133	14.4769	15.3847	49.3273	801.368	3	0
1447	29530	14.4539	15.3113	-631.065	-785.028	3	0
1447	35049	14.5628	15.3217	0	0	0	0
1450	12500	10.281	1.60357	1033.32	170.44	3	0
1450	51412	10.2248	1.58668	233.194	-527.997	3	0
1452	33942	2.62889	11.3554	242.474	52.6548	3	0
1454	23545	20.8997	6.05272	333.944	797.035	3	0
1458	20341	26.7342	8.22999	188.566	-1374.47	3	0
1458	48834	26.6428	8.18866	724.394	-71.9263	3	0
1461	28038	3.87877	4.73556	394.156	115.019	3	0
1461	41361	3.92674	4.62992	380.293	-257.17	3	0
1462	36350	6.6241	5.34519	260.954	102.091	3	0
1464	16801	1.85197	12.3926	449.12	-1095.68	3	0
1469	12268	4.38155	2.4714	451.959	-482.531	3	0
1470	11864	7.7015	3.9154	155.344	1127.51	3	0
1470	18044	7.68653	3.97721	2.37283	-1998.26	3	0
1470	34921	7.80955	3.94521	59.2028	-31.8527	3	0
1471	10635	15.3245	1.98083	80.3935	-65.797	3	0
1473	17339	11.1896	12.8452	1754.62	-1001.81	3	0
1473	31459	11.0964	12.868	-427.976	1129.99	3	0
1474	13721	10.6047	3.0063	1015.35	-333.246	3	0
1474	34483	10.5804	2.94651	10.4622	162.288	3	0
1475	32163	10.4927	9.57288	1044.59	-2058.43	3	0
1479	29458	8.44468	7.17633	434.057	-180.671	3	0
1479	33309	8.37626	7.16292	1541.26	-61.4185	3	0
1479	42198	8.46347	7.24296	40.3594	108.09	3	0
1480	35434	2.19513	6.06869	216.414	-341.266	3	0
1481	23538	8.91378	12.6375	1693.31	-804.842	3	0
1486	29090	25.916	2.70537	-2.54079	9.9831	3	0
1486	32412	25.8859	2.76676	218.518	-163.594	3	0
1486	33739	26.0014	2.82763	185.543	-34.0586	3	0
1488	21019	9.49864	13.7473	2482.55	773.55	3	0
1488	48354	9.46674	13.795	-270.787	1510.8	3	0
1489	37624	6.3166	8.18185	1117.93	209.246	3	0
1491	32737	7.7725	7.70734	48.8673	1979.41	3	0
1492	19008	13.4086	5.59816	343.896	-2682.86	3	0
1492	44018	13.4645	5.49822	668.939	2324.85	3	0
1492	47502	13.5012	5.64024	432.085	1878.26	3	0
1495	28400	26.5759	4.67953	113.609	339.564	3	0
1497	24334	9.56751	9.66192	325.107	-649.424	3	0
1497	34759	9.56032	9.60562	-22.4936	1041.02	3	0
1498	52358	7.12373	8.11538	0	0	0	0
1500	16440	26.7052	5.93387	88.052	339.151	3	0
1500	29125	26.7701	5.8592	218.057	260.352	3	0
1501	50849	3.28783	4.53779	85.7504	122.42	3	0
1501	52673	3.33781	4.59336	548.905	-127.345	3	0
1503	11075	19.1667	1.73221	683.804	1.95833	3	0
1504	12254	5.38712	2.14729	928.21	-2001.53	3	0
1504	40474	5.36486	2.08604	-801.056	422.339	3	0
1506	46092	24.9513	2.94746	376.974	18.8554	3	0
1509	41824	10.354	15.5497	3231.53	633.282	3	0
1513	18955	4.70382	8.76003	468.706	1303.55	3	0
1521	17262	20.7343	4.59935	1144.23	-55.4604	3	0
1523	22480	7.19341	15.3996	340.047	-1476.98	3	0
1523	38126	7.10203	15.3616	2124.85	765.868	3	0
1523	52281	7.17689	15.4521	1472.34	1542.67	3	0
1524	22634	10.862	1.92986	52.9393	-1025.33	3	0
1527	22024	16.0921	13.6031	-934.872	-792.335	3	0
1527	25995	16.0917	13.7316	450.998	2085.95	3	0
1527	36571	16.1598	13.6055	-1.84096	10.772	3	0
1528	20270	3.74353	6.87832	92.0266	209.883	3	0
1528	34977	3.62641	6.90042	446.013	682.856	3	0
1530	11077	23.7392	6.34429	-64.3135	-291.722	3	0
1537	51680	10.2097	12.9206	3056.89	-4.63138	3	0
1538	25567	26.8319	8.58493	-398.629	-982.175	3	0
1542	28257	21.4017	5.78521	335.543	-703.751	3	0
1542	33206	21.4585	5.73992	205.259	973.507	3	0
1551	27507	6.96543	7.36696	321.644	-759.57	3	0
1551	34696	7.06133	7.36621	1150.01	505.878	3	0
1551	50589	7.00906	7.27329	1456.39	-887.598	3	0
1552	17232	5.8877	8.35611	946.099	-761.086	3	0
1555	24445	2.61629	5.03371	288.881	-511.062	3	0
1555	25899	2.72961	4.99609	621.128	295.014	3	0
1556	35493	3.29031	6.1958	760.466	263.895	3	0
1556	48537	3.35481	6.28608	1542.17	-99.5415	3	0
1563	21816	11.2617	2.07098	404.016	79.3457	3	0
1565	12528	9.97272	14.3423	1064.75	-203.603	3	0
1568	31418	5.6982	11.9065	1348.62	44.7955	3	0
1568	50043	5.70847	11.8119	-956.763	573.192	3	0
1568	51623	5.60218	11.8115	2007.42	844.861	3	0
1572	24179	9.90471	1.15217	640.192	38.3838	3	0
1580	14190	15.842	15.4922	-35.4167	89.8226	3	0
1580	44390	15.718	15.4829	-710.563	-359.028	3	0
1581	16220	9.68827	15.2208	2302.86	1629.34	3	0
1583	21674	2.34609	10.0622	-320.023	-317.866	3	0
1583	43449	2.25879	10.128	46.3859	0.813169	3	0
1583	49296	2.30702	10.1521	-111.901	71.8451	3	0
1584	17964	1.5676	14.8563	-701.027	-69.1038	3	0
1585	17942	6.84436	2.0588	150.5	1914.8	3	0
1587	37948	16.1805	3.31661	-620.589	-212.488	3	0
1587	45337	16.0755	3.26672	-731.425	-348.046	3	0
1588	23161	5.095	4.46285	418.001	1294.93	3	0
1588	26399	5.2374	4.47435	400.987	366.375	3	0
1588	32164	5.20896	4.41572	301.333	199.869	3	0
1590	25536	7.43998	10.4372	-1102.96	1298.2	3	0
1590	47693	7.31291	10.41	179.971	322.106	3	0
1591	16495	7.42561	4.11432	270.194	1967.26	3	0
1591	27106	7.48008	4.10074	837.156	33.1817	3	0
1591	27383	7.51526	4.14781	-15.8192	155.523	3	0
1598	14028	6.64618	10.3378	300.341	-1443.99	3	0
1598	17893	6.60239	10.254	499.585	3595.84	3	0
1598	34966	6.71072	10.3256	1583.04	1103.08	3	0
1598	42837	6.67521	10.2056	941.185	-3360.86	3	0
1613	15544	5.81672	8.11147	1174.86	-10.8507	3	0
1615	12948	5.63282	9.56551	522.786	3296.85	3	0
1615	24945	5.53721	9.57894	246.323	-2579.83	3	0
1618	15281	18.8076	8.44373	207.822	-1220.18	3	0
1618	29976	18.8296	8.50184	629.401	469.748	3	0
1619	42460	8.90698	7.64924	751.665	-1560.9	3	0
1621	10162	23.7523	1.76491	-110.495	50.6195	3	0
1621	18297	23.681	1.69974	-33.0074	269.866	3	0
1622	41395	11.6688	3.85842	818.555	-134.371	3	0
1624	11908	2.14471	7.3214	543.549	70.1913	3	0
1644	50177	4.95641	13.2763	-1059.35	456.913	3	0
1644	52097	5.01247	13.1885	-1522.98	838.329	3	0
1654	15607	7.18388	6.31899	562.421	-2268.04	3	0
1654	16104	7.18359	6.41492	691.705	719.294	3	0
1654	45011	7.09678	6.3544	303.773	1556.62	3	0
1654	45556	7.11897	6.4133	122.732	-610.996	3	0
1657	17526	14.1839	3.61443	890.841	-893.632	3	0
1662	10729	17.8816	7.26178	583.583	-24.8625	3	0
1662	17066	17.9999	7.2908	-665.237	75.2466	3	0
1663	45378	23.6619	9.36278	71.2672	1148	3	0
1666	24275	26.4027	8.92821	22.5351	-729.027	3	0
1667	19604	24.6029	1.29164	276.146	83.3449	3	0
1667	23724	24.689	1.1866	197.9	-244.339	3	0
1667	25085	24.611	1.1453	148.858	10.2149	3	0
1667	51423	24.5571	1.18154	-88.3924	-99.9992	3	0
1673	19944	9.37305	15.1416	1958.72	1387.07	3	0
1675	27914	11.252	5.81	751.993	168.592	3	0
1678	16092	3.10321	2.78021	456.225	-62.4923	3	0
1680	12804	1.41705	7.28951	503.278	87.0712	3	0
1680	25080	1.38595	7.23264	95.6348	-218.477	3	0
1680	29851	1.38558	7.34191	793.643	-462.597	3	0
1683	10531	8.88675	12.0652	1108.3	-723.125	3	0
1683	13685	8.81596	12.1886	1816.5	-1705.46	3	0
1690	15133	26.5407	1.80933	138.005	13.7136	3	0
1692	15587	10.3937	2.22161	549.456	-1601.93	3	0
1692	29578	10.4124	2.12277	844.082	479.696	3	0
1692	41207	10.4553	2.23295	835.788	1242.96	3	0
1695	26039	15.5073	9.40214	318.645	-2052.89	3	0
1695	47433	15.5647	9.49408	663.01	1122.04	3	0
1695	50446	15.6505	9.40778	533.847	-324.469	3	0
1698	47420	3.41223	12.2982	-1222.98	-584.753	3	0
1700	12745	25.4172	4.86723	487.36	-86.5886	3	0
1700	51034	25.5142	4.82757	318.047	44.2476	3	0
1703	21228	6.7888	2.57344	497.567	6.5189	3	0
1703	23394	6.771	2.52071	-12.4377	-434.162	3	0
1703	27816	6.87025	2.52635	331.354	716.528	3	0
1707	49891	3.49422	12.6907	269.55	-2115.29	3	0
1708	33255	11.4886	2.38318	415.515	600.531	3	0
1708	36447	11.424	2.39427	1449.28	172.118	3	0
1710	13097	8.45861	5.39881	425.494	-2816.94	3	0
1710	36895	8.5583	5.39643	365.65	2616.98	3	0
1710	46485	8.4551	5.31018	450.244	2147.53	3	0
1716	11769	26.0327	3.08965	172.732	57.8836	3	0
1716	33739	26.021	2.95163	194.539	143.31	3	0
1719	25881	12.6061	12.9577	0	0	2	0
1719	42676	12.5101	12.9383	0	0	1	0
1725	33093	17.5851	12.2798	-67.4996	1659.33	3	0
1725	41012	17.5845	12.3843	-385.036	1073.08	3	0
1725	46808	17.6267	12.3326	221.064	-979.615	3	0
1727	17691	2.67545	2.50919	600.896	872.39	3	0
1727	32860	2.76355	2.55908	225.421	16.8136	3	0
1731	38521	1.84148	14.6842	-782.307	-39.0778	3	0
1731	38713	1.77415	14.6237	361.818	89.0141	3	0
1733	41009	7.34063	13.5616	206.082	-2906.55	3	0
1736	32517	24.8459	4.9363	44.2243	-370.804	3	0
1737	39694	26.3839	4.69562	392.838	36.4552	3	0
1738	44041	20.6379	9.80675	664.957	-58.3394	3	0
1741	17076	26.0964	2.1083	162.758	75.1381	3	0
1742	46992	13.457	9.04552	76.6256	-1639.44	3	0
1748	36150	18.6687	1.77581	270.865	-1220.69	3	0
1748	40288	18.7424	1.83186	253.414	1568.94	3	0
1748	49096	18.7602	1.74519	470.369	-108.582	3	0
1750	12401	2.82965	13.4144	97.8104	657.578	3	0
1751	24884	14.1376	11.2929	479.152	38.4402	3	0
1751	28957	14.1748	11.1786	597.329	-117.082	3	0
1755	11896	6.42785	8.68586	1149.45	943.431	3	0
1761	37196	21.8225	4.10784	391.27	-1636.76	3	0
1761	47227	21.7282	4.13545	258.255	186.235	3	0
1764	18310	12.2181	13.1446	0	0	1	0
1764	36060	12.1383	13.1297	0	0	2	0
1772	18633	15.2043	9.31187	1339.18	132.198	3	0
1773	12872	11.1091	6.69517	47.1839	-2009.87	3	0
1773	52213	11.1918	6.70517	547.424	2072.64	3	0
1775	34241	2.38356	8.43299	244.05	380.234	3	0
1775	48902	2.27209	8.42096	464.345	41.9686	3	0
1776	12660	26.6508	2.012	116.13	53.1591	3	0
1776	27956	26.5947	1.99163	47.5112	1.25763	3	0
1776	50011	26.6253	2.09242	110.923	11.2988	3	0
1779	10991	15.1085	1.53011	558.27	-404.226	3	0
1779	22079	15.0771	1.62499	523.508	1101.06	3	0
1779	42289	15.0559	1.53264	117.779	-215.066	3	0
1780	33569	7.81132	9.41611	1634.68	96.5801	3	0
1784	35597	18.4822	7.60477	476.085	-496.159	3	0
1784	42170	18.5527	7.66691	466.95	649.888	3	0
1790	20835	4.49737	5.84384	465.917	-132.964	3	0
1790	44299	4.58646	5.80078	176.579	1141.09	3	0
1792	15570	8.67932	11.3499	1549.16	-2221.19	3	0
1793	31961	21.8439	1.44066	94.8123	-47.4884	3	0
1793	38670	21.8943	1.41068	23.7569	-7.3991	3	0
1799	20457	13.2757	11.1633	507.548	3451.94	3	0
1799	33714	13.3496	11.2891	325.52	3415.28	3	0
1800	22161	8.10397	11.082	2497.44	-27.8243	3	0
1800	38507	8.02884	10.9746	2187.09	3403.62	3	0
1805	12913	18.3025	3.46241	618.016	-982.782	3	0
1805	21495	18.3098	3.39731	-497.222	-154.59	3	0
1805	44294	18.4407	3.43675	-382.018	324.049	3	0
1810	18460	4.41038	12.1181	113.171	1334.49	3	0
1814	10278	6.66651	12.6796	865.462	2860.84	3	0
1814	12938	6.70144	12.7915	3391.2	-2182.24	3	0
1814	43304	6.79066	12.7206	1072.28	1925.45	3	0
1816	18646	6.97995	2.13088	616.304	-229.535	3	0
1816	44327	6.92308	2.23966	636.772	-689.505	3	0
1817	39469	2.08447	12.6252	201.386	713.556	3	0
1821	20500	7.31643	9.55306	480.289	1139.71	3	0
1821	30319	7.29735	9.65432	-905.699	548.862	3	0
1821	43903	7.41264	9.60922	-2923.16	-2110	3	0
1822	17527	16.8975	8.69172	741.832	29.7258	3	0
1822	51058	16.8199	8.76641	937.991	-952.153	3	0
1824	11559	11.3136	12.6235	2153.66	101.262	3	0
1824	19255	11.3753	12.7152	72.4937	2111.09	3	0
1824	49125	11.3304	12.7618	0	0	0	0
1834	37745	2.1712	6.89914	398.613	77.204	3	0
1834	41596	2.12124	7.01258	371.864	-334.726	3	0
1834	45505	2.07152	6.9131	235.021	469.245	3	0
1835	19841	3.61535	13.8335	115.731	-732.719	3	0
1841	12274	18.9991	9.41439	0	0	0	0
1844	30996	4.11651	5.36459	558.246	39.2366	3	0
1844	39926	4.07752	5.40789	408.64	251.253	3	0
1847	20643	5.56328	13.9493	-2607.85	-2351.95	3	0
1848	12025	15.0464	8.51825	337.91	-1647.53	3	0
1849	19323	13.9579	7.61181	1133.83	347.361	3	0
1849	38605	14.0255	7.59887	-953.92	-491.621	3	0
1850	11079	16.3203	12.3662	623.802	-926.648	3	0
1856	37207	14.7847	11.3305	1423.53	204.679	3	0
1859	52091	7.1956	11.5022	0	0	0	0
1861	30311	24.3318	9.1441	0	0	0	0
1861	40961	24.2333	9.14094	28.5297	-662.481	3	0
1864	10926	12.0567	11.3354	2512.17	-19.4327	3	0
1864	38856	12.1055	11.3809	645.951	-839.714	3	0
1865	10663	16.0355	14.7605	-260.78	16.9635	3	0
1865	45742	15.9709	14.7733	-766.543	-346.608	3	0
1870	45117	4.76834	14.8092	571.603	-54.2945	3	0
1872	46445	17.5729	3.78376	904.555	99.2474	3	0
1873	13214	9.43211	4.08125	162.016	1198.99	3	0
1874	21000	20.4916	1.23335	149.714	-193.52	3	0
1874	25138	20.5433	1.27188	336.429	222.327	3	0
1880	32786	3.5351	15.4245	-335.378	71.5205	3	0
1881	29562	19.4656	9.26544	405.983	-89.4176	3	0
1882	40244	19.9009	2.9848	120.389	-643.998	3	0
1883	33335	22.9095	4.3256	451.988	-356.477	3	0
1883	46257	22.977	4.38087	83.4134	976.312	3	0
1885	17367	12.2791	5.59581	420.123	-1559.09	3	0
1885	23909	12.3107	5.5356	238.242	258.665	3	0
1887	51451	20.717	10.3524	271.529	166.906	3	0
1888	29818	7.44427	13.451	327.579	1364.55	3	0
1899	30430	17.8266	9.99908	404.229	55.7664	3	0
1899	47165	17.7591	10.0121	-402.258	57.8283	3	0
1900	17945	12.5547	12.4478	1424.15	-1400.1	3	0
1900	38586	12.6035	12.3532	2452.44	1351.64	3	0
1900	48776	12.5408	12.3893	-248.97	-1322.6	3	0
1903	20530	7.9568	10.756	442.057	478.085	3	0
1903	51281	8.04488	10.7162	-706.648	-521.147	3	0
1904	36603	2.8242	5.29549	636.551	-608.965	3	0
1907	28829	6.83964	12.3209	1002.09	421.23	3	0
1907	52612	6.80866	12.2638	89.5077	-111.433	3	0
1909	21045	12.6192	10.999	249.301	600.327	3	0
1915	11181	9.63288	14.5032	-966.998	-828.223	3	0
1918	33513	1.9119	1.33105	390.362	-18.2379	3	0
1920	23502	13.535	7.67317	-422.284	-1036.45	3	0
1920	34137	13.4071	7.67316	109.727	-999.564	3	0
1926	13353	8.41162	13.4535	176.88	-1061.02	3	0
1926	46508	8.48865	13.4746	1869.81	294.851	3	0
1926	48610	8.51855	13.3802	354.852	-285.735	3	0
1928	18511	26.4556	2.38051	124.925	-85.1086	3	0
1929	19459	9.25868	9.43492	948.271	-0.5358	3	0
1929	23792	9.23212	9.36721	830.499	-3827.22	3	0
1929	44204	9.14857	9.48484	1596.05	-522.975	3	0
1932	14381	15.0508	13.5569	0	0	0	0
1932	19823	15.0928	13.6118	788.271	-216.645	3	0
1932	41184	14.9871	13.5678	169.065	614.718	3	0
1933	12817	6.43072	8.86416	524.456	-371.689	3	0
1933	50873	6.38619	8.97242	-1211.88	-1661.97	3	0
1937	17570	13.1397	6.17418	339.381	-1843.12	3	0
1938	21336	14.3784	10.6911	366.628	4374.85	3	0
1938	40009	14.4742	10.7793	-1759.75	-2921.18	3	0
1942	16966	2.67524	14.9203	-70.9495	225.887	3	0
1944	16795	2.88533	7.28345	814.585	5.45457	3	0
1944	25300	2.92223	7.22321	471.375	464.763	3	0
1944	48157	2.79421	7.17299	1112.54	22.0945	3	0
1948	32605	25.3976	9.15321	420.72	343.658	3	0
1951	43209	15.8452	11.6435	344.645	1789.23	3	0
1951	52553	15.8799	11.5277	1436.53	-699.506	3	0
1954	11664	12.6229	15.3313	998.606	2751.06	3	0
1954	39609	12.714	15.312	1540.74	-2125.4	3	0
1957	37163	3.91232	11.9636	263.85	-24.5885	3	0
1957	41449	3.97465	11.9586	-2167.95	1209.35	3	0
1957	42447	3.92204	12.0652	-1346.41	-965.604	3	0
1960	35559	14.1149	2.39453	150.213	856.434	3	0
1964	21362	8.83787	14.0027	559.796	-4263.95	3	0
1964	47890	8.75359	14.0493	-682.943	709.44	3	0
1967	15848	1.57478	3.99919	809.073	14.0668	3	0
1967	37846	1.51191	4.01129	270.185	-379.719	3	0
1969	12548	8.00848	3.6135	1128.25	-343.522	3	0
1969	47019	7.94434	3.60604	723.337	805.449	3	0
1981	10639	9.14697	8.34996	-683.576	1078.2	3	0
1981	50490	9.11675	8.27478	1706.48	-2263.37	3	0
1986	35927	10.4987	11.8856	1787.15	-193.358	3	0
1987	33545	7.03072	2.88653	1381.25	49.6639	3	0
1987	52095	6.99118	3.00878	708.25	-912.617	3	0
1989	41284	11.9668	6.84641	687.68	-2492.48	3	0
1989	42127	11.9352	6.94548	872.341	1067.34	3	0
1989	42133	11.9042	6.827	744.901	2026.05	3	0
1992	16267	16.9942	8.30339	203.851	494.925	3	0
1992	16901	17.0636	8.38133	97.0646	1776.09	3	0
1992	35342	17.1119	8.31996	803.128	-2465.37	3	0
1993	15422	18.0631	8.89763	581.138	31.6125	3	0
1997	22666	8.2044	13.0809	2135.62	243.761	3	0
1997	36246	8.22295	13.1748	449.293	-925.989	3	0
1999	21859	7.71574	13.6258	1580.02	-23.8104	3	0
2003	30676	26.8829	2.46831	158.452	77.7076	3	0
2005	27501	26.4701	4.00652	37.5786	4.81014	3	0
2008	27511	7.05904	12.6448	122.992	140.085	3	0
2008	51246	7.15974	12.6638	1768.33	4119.74	3	0
2013	23701	6.52043	13.8483	955.705	-2084.34	3	0
2013	27376	6.58392	13.9388	577.014	3174.26	3	0
2013	49880	6.47637	13.9512	330.613	-3088.55	3	0
2017	27533	10.9469	4.44971	627.687	-1779.1	3	0
2017	37211	10.949	4.37943	270.259	1042.67	3	0
2018	21555	12.82	6.23978	1513.53	80.5561	3	0
2018	41534	12.8735	6.28446	671.797	-997.983	3	0
2022	27738	3.70552	4.48681	180.38	-564.637	3	0
2023	15019	16.625	6.26451	1207.38	-83.7703	3	0
2025	25735	12.2131	14.1764	533.12	-1139.44	3	0
2031	15102	1.29768	12.6662	176.291	981.421	3	0
2035	27322	11.2767	5.54435	-419.995	994.939	3	0
2037	24134	3.99063	12.9462	-994.892	-157.975	3	0
2037	37179	4.04779	12.9405	425.424	-297.184	3	0
2038	48680	19.3583	4.3338	240.551	16.5104	3	0
2040	26658	4.51578	15.6349	-125.026	96.8399	3	0
2040	40296	4.4802	15.5774	-869.122	259.049	3	0
2042	21363	23.3746	3.78063	282.887	-189.92	3	0
2042	43200	23.3015	3.84208	107.112	496.478	3	0
2043	19562	12.6995	5.98186	0	0	0	0
2044	13241	14.5302	13.4396	1129.76	-1034.97	3	0
2044	31969	14.422	13.3887	-620.708	962.464	3	0
2046	14295	13.5815	3.22194	229.418	207.741	3	0
2046	51581	13.5917	3.15851	137.975	-223.126	3	0
2049	14366	3.49092	6.72611	819.977	212.696	3	0
2049	34977	3.56249	6.82324	349.272	-363.795	3	0
2049	51840	3.62519	6.77278	904.542	250.794	3	0
2053	16941	26.1132	4.00248	373.686	-50.9666	3	0
2053	23663	26.1402	4.06694	95.494	69.9377	3	0
2053	43575	26.21	4.07925	153.195	-152.945	3	0
2054	24000	20.8629	1.19676	-278.016	720.947	3	0
2055	13182	21.2147	2.46669	256.538	17.7735	3	0
2055	31278	21.1321	2.5802	413.811	5.63109	3	0
2056	24860	24.7071	4.27687	237.996	-610.849	3	0
2056	25279	24.7662	4.22231	168.365	21.1948	3	0
2056	49769	24.7451	4.35131	470.961	511.116	3	0
2056	50651	24.8285	4.24978	572.508	36.1123	3	0
2057	19575	22.8922	3.36768	156.751	-248.748	3	0
2057	26646	22.7946	3.33142	178.634	-109.044	3	0
2057	39059	22.8252	3.38863	443.499	42.6342	3	0
2059	14054	4.82791	1.33416	552.266	-109.473	3	0
2059	17677	4.76048	1.34903	702.495	12.9151	3	0
2063	30634	12.4114	1.11129	415.69	51.3496	3	0
2066	16139	24.2936	9.58138	104.113	-72.5018	3	0
2066	45963	24.2467	9.46536	-1718.48	116.07	3	0
2067	24132	1.87964	13.4583	-574.229	1628.12	3	0
2067	42367	1.84709	13.4001	187.926	-149.692	3	0
2070	45380	10.86	3.7346	1321.41	-270.289	3	0
2075	25744	1.09203	5.7216	337.124	546.61	3	0
2079	33227	13.6554	5.48772	-776.926	-886.87	3	0
2079	37015	13.7289	5.40262	0	0	0	0
2080	15029	16.8035	9.74635	650.705	-1434.63	3	0
2080	20091	16.7755	9.81746	129.348	953.464	3	0
2080	28422	16.7409	9.70101	325.354	2349.12	3	0
2080	49457	16.6918	9.79847	1002.3	-206.9	3	0
2081	29997	14.2726	13.4104	-1067.78	2950.06	3	0
2081	31969	14.3511	13.3963	2112.87	46.2651	3	0
2082	17547	15.0618	12.6353	-317.675	5970.93	3	1
2082	20047	15.1551	12.6872	-3521.84	3730.7	3	1
2082	49787	15.0667	12.7633	705.747	547.416	3	0
2084	25789	11.248	2.39149	384.742	-2421.36	3	0
2085	10508	16.2513	4.60748	143.265	2103.41	3	0
2085	33487	16.3158	4.62112	934.145	-73.2101	3	0
2088	44557	2.69698	9.35866	589.408	65.3497	3	0
2088	45456	2.58443	9.36003	458.838	160.078	3	0
2090	17064	8.56584	6.22996	1541.76	-637.906	3	0
2090	19828	8.50293	6.35615	0	0	0	0
2090	23591	8.57512	6.36133	1570.05	1746.67	3	0
2094	47569	22.2318	6.39234	118.055	-92.4058	3	0
2097	13926	16.9487	7.7157	159.014	-1301.52	3	0
2097	23728	17.0946	7.74339	421.945	55.3611	3	0
2097	52191	16.9643	7.77731	765.624	-451.187	3	0
2097	52670	17.0378	7.65816	899.593	1654.95	3	0
2099	15691	16.5976	9.30773	1057.33	74.8675	3	0
2100	28063	20.8872	7.64896	78.5638	-84.0928	3	0
2100	29739	20.9672	7.75282	2.38508	435.114	3	0
2101	10733	17.7922	2.4537	972.808	3.44649	3	0
2101	48993	17.7148	2.50537	153.637	-1405.48	3	0
2103	39891	8.16768	1.74546	229.58	-999.613	3	0
2103	44119	8.24004	1.74356	383.593	1629.02	3	0
2107	32529	24.6004	9.46924	349.929	-81.311	3	0
2108	34252	11.7993	6.21821	1051.93	-983.464	3	0
2108	49154	11.7777	6.33354	500.142	178.604	3	0
2112	16145	26.8167	5.39425	72.5372	-190.729	3	0
2112	28762	26.8736	5.37489	-8.26156	350.04	3	0
2112	39173	26.8125	5.46237	0	0	0	0
2119	14082	9.80872	11.089	1768.65	-4240.36	3	0
2119	32156	9.82697	10.9805	766.938	928.057	3	0
2124	24392	14.5937	6.41818	-1290.99	530.721	3	0
2124	36020	14.5031	6.39109	7.38427	-897.128	3	0
2125	21328	10.0901	12.8205	0	0	0	0
2127	20756	16.5258	7.55121	353.315	-943.625	3	0
2133	13778	19.2742	11.6316	479.773	-583.887	3	0
2133	17330	19.1584	11.693	360.637	237.707	3	0
2133	33226	19.2129	11.7212	-229.748	386.489	3	0
2133	43540	19.1984	11.5896	-905.466	309.122	3	0
2142	10786	3.88643	9.99904	394.119	1176.63	3	0
2142	16374	3.98492	10.0734	963.1	-415.221	3	0
2142	30065	4.02734	9.99105	375.591	1140.36	3	0
2142	46815	3.92359	10.0711	-701.672	-347.023	3	0
2143	37350	6.25354	1.75178	1104.55	158.203	3	0
2147	19728	14.9912	12.3658	1787.73	-753.077	3	0
2147	45693	15.0951	12.2827	1863.02	51.8226	3	0
2149	10754	16.9414	9.40405	480.799	1566.51	3	0
2149	18217	16.998	9.33119	553.832	-303.454	3	0
[truncated: 45,691 more rows]
