# Supplementary material for: Study on stability analysis of soil nail reinforced slopes under loading based on the discrete element method
Source: PLoS One. 2026 May 26;21(5):e0350163. doi: 10.1371/journal.pone.0350163 (PMC13210361; doi:10.1371/journal.pone.0350163)
Supplement: S1 File — (ZIP) [file pone.0350163.s001.zip › DATA in PFC/8_14_5000__balls.txt]

id	x	y	radius	vel_x	vel_y	rotation	disp_x	disp_y	ball_type	ball_stress
6	6.93212	3.87308	0.0663017	-8.1326e-07	3.03029e-05	-0.00299002	-3.87874e-05	-0.00744262	0	25166.6
7	24.7004	3.68806	0.0661725	-3.96841e-07	2.43229e-06	-0.0122037	0.00160588	-0.000859714	0	6065.89
12	3.09865	12.0846	0.0509531	1.60708e-06	3.80844e-06	-0.0249485	-0.00379676	-0.0164787	0	675.269
13	25.4119	9.36184	0.0532987	-8.18839e-07	5.00186e-06	0.00117085	0.00230575	0.00261068	0	1782.55
17	9.91987	4.63699	0.0733272	-1.2137e-06	7.38407e-06	0.0388725	0.00230485	-0.00939709	0	9608.09
19	6.01675	5.22219	0.05695	1.4906e-06	9.23345e-06	-0.172925	-0.00107568	-0.010206	0	14755.2
21	10.2334	12.1551	0.0736155	5.52081e-06	4.71558e-05	0.350093	0.00333584	-0.0396746	0	12904
22	18.9503	5.97387	0.0711969	-1.53747e-06	1.64885e-05	-0.0167873	0.00841734	-0.00441226	0	1063.85
23	24.364	1.33176	0.0743081	-6.29626e-07	-3.36497e-07	-0.0259008	0.000249685	-0.000199862	0	4180.55
24	6.06142	9.71876	0.0702117	2.41305e-06	1.54875e-05	0.164284	-0.00305619	-0.0230414	0	20411
25	14.8316	8.54815	0.0650594	1.19238e-05	2.48348e-05	0.0383538	0.0107378	-0.01601	0	11759.1
32	25.7585	7.94157	0.0623302	3.33999e-07	3.94774e-06	-0.0610466	0.00214037	0.00131621	0	2766.14
33	22.9231	1.56774	0.0611813	-8.32106e-07	1.59244e-06	-0.0672127	0.000736915	-0.000379827	0	5018.75
35	10.6253	10.8371	0.063695	1.19494e-05	5.29328e-05	0.0984429	0.00413782	-0.0333687	0	17051.1
36	24.987	7.43672	0.0704374	1.6326e-06	4.13812e-06	0.0745471	0.00322609	0.000615889	0	4671.54
38	1.7723	14.1875	0.0689745	9.6155e-07	4.42418e-06	-0.0710709	-0.00118318	-0.00808606	0	2733.31
40	13.1502	6.01625	0.059253	1.53956e-06	6.37657e-06	0.0778998	0.00703103	-0.0122831	0	9309.41
43	12.1157	7.79291	0.0637265	3.55729e-07	1.12284e-05	-0.184937	0.00652982	-0.0194908	0	7153.24
48	5.15034	13.7266	0.0639966	5.88186e-06	1.31888e-05	-0.176642	-0.00596772	-0.0276469	0	45866.1
50	26.5878	1.31092	0.0517331	-9.72472e-08	9.42857e-08	0.00579376	2.78737e-05	-0.000130654	0	4710.02
51	2.65683	4.88047	0.0569854	-4.7336e-07	9.49309e-06	0.00742046	-0.000696947	-0.00772091	0	19061.5
54	15.9784	4.4899	0.0651129	-1.29866e-06	3.38086e-06	-0.0264982	0.00603949	-0.00603479	0	14467.6
55	16.5772	6.08177	0.0526254	-3.13753e-07	1.03859e-05	-0.0323236	0.00886473	-0.00747751	0	632.691
56	12.4101	5.50958	0.0661494	-3.40883e-07	6.88782e-06	0.139704	0.00460966	-0.011329	0	11910.4
57	16.8988	12.961	0.0582426	8.43543e-06	5.31998e-05	0.313925	0.0125062	-0.0115056	0	15921.3
59	25.9241	3.14641	0.0655528	-4.80363e-07	3.09589e-08	-0.0203488	0.000679857	-0.000709439	0	4108.18
60	13.6618	9.81444	0.0743989	4.21099e-06	5.81564e-06	0.249341	0.0104973	-0.0227454	0	22358.4
63	15.5765	9.07389	0.0727707	1.03529e-05	3.10202e-05	0.00939228	0.0125066	-0.0148591	0	8376.32
66	8.00161	1.56821	0.0646488	-6.49805e-07	3.81476e-06	0.0159461	0.000193618	-0.00162998	0	15886.8
67	5.24541	9.40272	0.0715959	3.45973e-06	1.47485e-05	-0.0213029	-0.00296874	-0.0200638	0	25415.4
68	12.1303	6.06242	0.0507543	4.03157e-06	2.05263e-06	-0.0897171	0.00545476	-0.0131095	0	12701.3
69	10.6246	5.96341	0.0718533	2.36048e-06	9.214e-06	-0.0186134	0.00290337	-0.0140525	0	13821
70	13.4859	3.92547	0.0749461	-1.55745e-06	1.59134e-05	-0.0598089	0.00409748	-0.00598079	0	10836.5
73	15.8676	5.43972	0.064192	-1.51302e-08	8.12376e-06	-0.0811344	0.00726801	-0.00739071	0	3097.8
74	14.563	11.9895	0.061199	9.62629e-06	2.36243e-06	0.101674	0.0134691	-0.0247402	0	4120.06
76	11.6158	7.55325	0.0540018	-2.78516e-06	1.12822e-05	0.0522805	0.00502237	-0.0191741	0	17298.9
77	23.6492	2.4164	0.0628765	-1.80088e-09	1.5875e-06	0.0313236	0.0014817	-0.000618638	0	5454.28
84	6.35541	15.0163	0.0626555	3.27838e-06	4.80476e-05	-0.24134	-0.00258176	-0.0419817	0	45268.9
89	23.1013	6.98284	0.0689511	-3.3168e-07	8.79191e-06	0.0333757	0.00538327	-0.000942401	0	6466.1
93	23.1233	9.16707	0.0539827	3.60261e-06	1.10757e-05	-0.0669622	0.00625454	0.000913514	0	8040.42
94	21.0526	2.22383	0.0603816	7.69762e-08	4.10488e-06	-0.019192	0.00219392	-0.0010875	0	3790.95
97	5.32407	12.6773	0.0572822	7.53299e-06	1.80764e-05	-0.287901	-0.00527278	-0.0271951	0	25048.6
106	2.20663	5.66803	0.0610708	-3.9962e-06	9.88952e-06	-0.0494517	-0.000714374	-0.0088173	0	13276.5
107	21.1143	3.40492	0.0530311	-5.24641e-07	8.53665e-06	-0.0697182	0.00376942	-0.00173818	0	9254.2
109	5.96938	14.5471	0.0657444	9.2494e-06	3.89685e-05	0.00159934	-0.00392791	-0.0362387	0	9780.34
110	8.77195	8.01337	0.0669978	6.49398e-06	2.33668e-05	0.0790829	0.00105262	-0.0215984	0	12442.3
111	17.8561	10.1869	0.0660148	2.80407e-06	4.7877e-05	0.0989421	0.0131513	-0.00807319	0	19660.8
112	18.0457	7.84238	0.0692958	-2.92009e-06	3.51665e-05	-0.00934113	0.0111558	-0.00678051	0	6533.49
113	17.5532	4.55712	0.0664494	-5.06661e-08	1.74487e-05	-0.0148939	0.00623068	-0.00463295	0	6021.55
116	3.79625	6.0224	0.0724108	-2.61515e-06	3.77707e-06	-0.0416868	-0.00133981	-0.0103959	0	14451.4
117	12.766	14.4021	0.0528143	4.09793e-06	3.75587e-05	0.163899	0.00691548	-0.0452942	0	57328.9
123	3.73198	14.3834	0.0732345	3.03416e-07	1.07993e-05	-0.378597	-0.00301617	-0.0165182	0	2956.49
124	11.2139	10.6129	0.0520857	2.31481e-06	5.40321e-05	0.173044	0.0056923	-0.0312367	0	8383.01
125	2.27145	6.98467	0.0506884	-3.11548e-06	1.48161e-05	-0.00481818	-0.00104283	-0.0110485	0	12355.5
126	4.89676	7.58689	0.073449	2.93061e-06	1.47007e-05	-0.0758919	-0.00192009	-0.0148767	0	6448.38
129	13.544	1.84308	0.0556184	-3.08799e-06	1.21927e-05	0.133186	0.0013853	-0.00153166	0	7349.77
130	5.27129	14.6965	0.0635387	1.12019e-05	1.88906e-05	-0.223453	-0.00427767	-0.0298295	0	5533.41
132	7.35535	3.48027	0.0612998	-3.70056e-06	2.13675e-05	0.0837463	0.000208346	-0.00686248	0	10780.5
135	7.23269	7.43568	0.0671837	5.6171e-07	3.47631e-05	0.182761	-0.00126903	-0.0182274	0	15259.1
138	25.7815	9.5199	0.0738569	2.56037e-07	7.23499e-06	0.106366	0.00180082	0.00317498	0	8986.54
139	7.22389	1.69525	0.0508491	-8.65764e-07	2.52133e-06	0.0789318	7.80159e-05	-0.00194474	0	6377.19
140	3.50722	14.7934	0.0542148	1.93879e-07	1.42292e-05	-0.414852	-0.0016728	-0.0147731	0	6223.52
144	14.5305	2.15076	0.0719444	-1.79041e-06	1.25612e-05	-0.0327025	0.00201351	-0.00180692	0	8954
146	13.236	11.9682	0.0729542	3.35383e-06	6.28945e-05	0.240654	0.0112958	-0.0329643	0	1835.44
147	8.88327	13.8076	0.0591766	5.80118e-06	3.55529e-05	-0.138592	-0.001303	-0.048179	0	43190.4
148	17.8664	2.04407	0.0685789	-3.16031e-06	4.93561e-06	0.0227012	0.00262686	-0.00164011	0	9531.92
149	25.6599	9.72666	0.0702225	7.17076e-07	6.65295e-06	0.127086	0.0020115	0.00323029	0	1248.1
151	11.4234	4.25281	0.0606199	6.5308e-06	1.23205e-05	-0.096267	0.00275534	-0.00790766	0	13517.1
152	7.86535	3.29907	0.0747382	-4.28425e-06	1.55037e-05	-0.000610148	0.000597062	-0.00574763	0	7558.6
154	5.81937	15.3362	0.0540798	1.59235e-05	2.32576e-05	-0.350275	-0.00246818	-0.0369011	0	37642
156	16.3939	8.06205	0.0594527	1.92708e-06	2.52702e-05	0.135536	0.0114662	-0.0105205	0	5602.49
158	20.4888	5.75283	0.056673	1.97979e-07	5.10276e-06	-0.0227148	0.00667258	-0.00273824	0	8003.44
159	26.454	8.16785	0.0580336	-4.58289e-07	4.59014e-06	0.109555	0.000987184	0.00161996	0	8173.15
164	19.2305	1.82633	0.0662468	-2.18233e-07	1.64796e-06	-0.0662662	0.00198072	-0.000871775	0	10137.6
165	8.84832	14.9212	0.0686752	2.17012e-06	3.18583e-05	-0.181756	-0.000321416	-0.053415	0	36272.5
166	23.9177	2.38391	0.0612084	1.65388e-07	1.02607e-06	0.0532534	0.0012961	-0.000665406	0	6537.64
168	25.6821	4.35818	0.0728704	-8.64802e-07	1.17572e-06	0.0143078	0.00112268	-0.000817949	0	2691.26
169	1.19874	11.8502	0.0650754	3.27649e-06	3.85793e-06	0.0123999	-0.000508125	-0.012066	0	2696.03
174	14.939	15.3173	0.0549835	-5.97241e-07	3.62161e-05	0.535735	0.00242506	-0.0245158	0	2430.56
176	8.08954	12.567	0.0631689	5.14864e-06	5.71663e-05	-0.0212506	-0.00233552	-0.0400372	0	17422.2
179	4.71537	5.60733	0.0500627	-3.17521e-06	-9.81212e-07	-0.00668174	-0.00115945	-0.0107109	0	4084.5
180	1.94291	1.66892	0.050051	1.31658e-06	-3.85997e-07	-0.0526876	1.29852e-05	-0.00135371	0	11850.8
182	13.0587	6.10164	0.0661618	-2.00752e-06	8.65327e-06	0.100496	0.00692359	-0.012647	0	9413.65
183	3.90751	15.6925	0.0625571	-1.31851e-07	9.1846e-06	-0.37583	0.00209785	-0.015798	0	1522.16
184	17.0784	12.2365	0.0654121	9.61657e-06	5.26786e-05	0.0659317	0.0132062	-0.0106496	0	2335.05
185	13.8127	8.39364	0.0716066	2.09792e-06	9.49292e-06	0.0871934	0.0094062	-0.0183533	0	9380.42
189	23.5566	5.43067	0.0509866	-3.66048e-06	4.12357e-06	-0.0189404	0.00390175	-0.000996557	0	4266.08
192	3.97042	10.6727	0.0714068	1.14233e-07	4.89649e-06	-0.0663331	-0.00354222	-0.018345	0	6412.36
193	3.08962	15.3569	0.0615546	-6.18032e-08	2.3102e-05	-0.252659	0.000560238	-0.0115944	0	820.808
194	14.6721	14.055	0.055082	9.51284e-06	5.74536e-06	0.363346	0.00989474	-0.0280076	0	8147.86
198	14.0597	5.61548	0.0582414	3.65759e-06	-6.80348e-07	-0.0799791	0.00677172	-0.0100623	0	16255.1
201	12.1294	5.33429	0.0569031	-1.85678e-07	7.71687e-06	0.07975	0.00393536	-0.011071	0	23256.5
204	14.5852	7.86666	0.0697578	2.99028e-06	2.05898e-05	0.275411	0.0100508	-0.0146378	0	18463
207	10.2639	12.5179	0.0595275	6.00458e-06	5.21067e-05	-0.736401	0.00229323	-0.0424744	0	6866.59
211	20.4814	3.32171	0.0738337	5.64204e-08	6.66591e-06	0.00590956	0.00403761	-0.00214892	0	2728.31
213	19.0423	7.96973	0.0544855	2.24931e-06	2.50386e-05	0.14042	0.0109009	-0.00444542	0	13963.9
214	26.8177	8.96608	0.0569992	2.21202e-08	7.02572e-06	0.0371958	0.000449034	0.00295058	0	1251.95
215	21.7493	8.56775	0.0660345	5.65892e-07	1.03134e-05	0.067609	0.0080949	-0.00122492	0	6098.94
221	21.8945	1.94542	0.0539172	-6.90888e-07	5.06383e-06	-0.0272491	0.00150664	-0.000748499	0	12617.5
222	13.6972	11.886	0.0686692	-5.12553e-06	4.15705e-05	0.3323	0.0124404	-0.0294217	0	11253.7
224	26.3889	1.78989	0.0619406	-4.49915e-07	1.08665e-07	-0.0120659	0.000164145	-0.000332383	0	4921.79
225	16.5898	11.7241	0.0542313	1.05026e-05	4.43207e-05	0.175109	0.0137753	-0.0127443	0	16168.5
226	11.0704	9.11487	0.0668501	4.19774e-07	3.82902e-05	0.062589	0.00460902	-0.0254077	0	31150
230	3.47216	1.07323	0.0538894	6.58318e-07	-2.20517e-07	0.00596892	-6.7067e-05	-0.00015664	0	6980.38
231	16.4857	1.55585	0.0716493	6.73214e-07	6.3269e-06	-0.0871031	0.0012245	-0.000894412	0	12491.1
232	20.6578	7.96153	0.0732421	-8.46353e-07	1.89924e-05	0.00479264	0.00947617	-0.00254682	0	1175.97
233	18.1667	13.1375	0.0515218	-7.08748e-07	7.24145e-05	0.227533	0.0112327	-0.00551625	0	2227.95
237	20.4955	2.31177	0.0568839	-1.24436e-07	4.36862e-06	-0.122322	0.00234878	-0.000863919	0	9496.31
238	12.4641	10.1166	0.0522518	4.42819e-06	4.08056e-05	0.452534	0.00807742	-0.0268671	0	4596.34
245	7.51954	3.32643	0.0743509	-3.81215e-06	1.78369e-05	0.152539	0.00050611	-0.00630576	0	16283.3
246	12.5795	4.875	0.0579262	-1.06968e-06	6.18802e-06	0.0150614	0.00464841	-0.00977295	0	3545.47
247	14.406	7.68665	0.0744534	2.0441e-06	1.09094e-05	-0.071997	0.00966753	-0.0146074	0	17799
249	23.2618	6.158	0.056453	-3.20636e-06	6.90653e-06	-0.0365229	0.00458651	-0.00110725	0	4369.4
251	14.1817	15.113	0.0670332	6.68189e-06	2.35771e-05	0.459116	0.00501425	-0.0333219	0	9408.47
254	8.98049	8.3398	0.0676596	6.74385e-06	1.96144e-05	-0.15222	0.000409625	-0.0222692	0	3143.03
259	4.26152	4.91063	0.0518508	-5.08492e-06	-4.27277e-06	-0.0151866	-0.000935611	-0.00834595	0	24202.9
265	20.8508	6.85043	0.0744524	-4.75647e-08	1.20401e-05	-0.0171928	0.00768376	-0.00287429	0	6471.24
268	7.03335	5.40077	0.0659841	4.43766e-06	2.76236e-05	-0.0309599	-0.000649853	-0.0116315	0	9726.1
270	17.9438	6.54196	0.0722776	-2.21349e-06	1.94863e-05	-0.110028	0.00947833	-0.00614734	0	11800.1
271	7.29961	6.04789	0.0599637	2.67147e-06	3.1046e-05	-0.0730295	-0.00019374	-0.0144351	0	10231.6
273	22.8275	8.04227	0.063691	2.95334e-06	1.19744e-05	-0.0461628	0.00619905	-0.000539828	0	1800.3
277	2.35068	13.3347	0.0580283	1.15832e-06	7.09905e-06	-0.022013	-0.00233971	-0.0121162	0	3518.56
280	13.696	9.09439	0.0734476	7.65657e-06	2.4454e-05	0.0950086	0.0102201	-0.0200132	0	9430.6
282	12.134	12.4385	0.054446	1.00157e-05	5.78873e-05	0.128849	0.00786885	-0.0381885	0	18790.7
284	12.6786	5.88922	0.0564164	1.11393e-06	1.05307e-05	-0.227925	0.00506596	-0.0117298	0	11043.6
286	20.0262	3.42279	0.0677922	-5.90307e-07	6.40478e-06	-0.0341134	0.00440961	-0.00214712	0	4726.9
288	11.7437	7.84235	0.0547113	-1.69853e-06	1.0925e-05	0.0181155	0.00538077	-0.0200383	0	22562
289	14.8619	15.2147	0.0731574	9.61986e-07	2.9384e-05	0.42445	0.00316793	-0.0256232	0	6739.69
290	26.7062	4.94591	0.0655788	-3.42323e-08	1.09947e-06	-0.001252	0.000271025	-0.000663726	0	6555.12
293	2.84544	15.1306	0.0677	-2.12215e-07	1.81586e-05	-0.236442	-0.000243358	-0.0107666	0	2847.44
295	3.71245	10.804	0.0683585	6.6283e-07	5.26028e-06	-0.079623	-0.00412812	-0.0180339	0	4940.24
298	14.7083	14.5566	0.0720911	1.04747e-05	4.18617e-06	0.387657	0.00622405	-0.027725	0	9965.6
300	5.89258	5.56098	0.0512414	1.33412e-06	8.93759e-06	0.0848639	-0.000809159	-0.0109706	0	18091.7
301	17.2192	8.09998	0.0575657	-1.94047e-06	2.53171e-05	0.0320887	0.0116211	-0.00835297	0	7295.29
304	25.2709	4.24142	0.0742154	-1.09843e-06	1.72366e-06	-0.00226711	0.00136515	-0.0009056	0	1435.69
305	1.96881	13.7712	0.0640556	1.28827e-06	6.84674e-06	-0.111245	-0.0018035	-0.0101132	0	4164.05
306	22.2646	6.81151	0.0674183	5.43421e-07	1.69577e-05	-0.00997958	0.00607005	-0.00138934	0	3194.27
310	11.0847	5.88667	0.0656974	1.2442e-07	1.0243e-05	-0.0607494	0.00376866	-0.0132583	0	24044.3
312	19.1251	8.5999	0.0507272	1.20263e-06	2.85103e-05	-0.0902	0.0115279	-0.00486286	0	17074.1
313	18.2047	1.94822	0.0586009	-3.06317e-06	3.88216e-06	0.0415693	0.0023845	-0.00121319	0	11843.2
315	6.35557	2.39481	0.0668322	-1.78579e-06	1.48486e-05	0.0775602	1.27275e-05	-0.00331148	0	12450.7
319	4.12618	8.55853	0.0736573	2.20701e-06	1.19547e-05	0.0482191	-0.00239776	-0.015628	0	16509.3
327	3.83476	15.5899	0.0632286	-2.94976e-06	1.17211e-05	-0.332607	0.00153563	-0.0154415	0	1384.24
328	18.2478	11.59	0.0696034	8.85988e-06	6.14003e-05	0.198113	0.0133682	-0.00616591	0	2837.58
330	1.21958	14.8959	0.0605822	4.10318e-07	4.99179e-06	-0.0508766	-0.000214847	-0.00549535	0	1461.76
332	1.48487	14.7169	0.0564883	-1.01679e-06	1.51578e-06	-0.0105346	-0.000510261	-0.00635371	0	2186.17
336	25.4639	8.3989	0.0502189	-9.98669e-07	5.10961e-06	0.0273288	0.00235241	0.00162817	0	11762.3
338	26.4646	7.69562	0.0515005	-4.02237e-07	3.92842e-06	-0.00660289	0.000739533	0.00113486	0	8462.15
339	23.6769	4.35246	0.0732215	-2.47127e-06	3.74844e-06	-0.0160104	0.00303139	-0.00110278	0	5188.23
341	26.4772	3.41532	0.0654933	-5.403e-07	-3.34922e-08	-0.0025102	0.000292685	-0.000658257	0	4515.86
342	26.3384	5.59665	0.0571704	2.14505e-08	1.13384e-06	0.00577412	0.000848834	-0.000429231	0	6245.45
348	5.38143	13.0287	0.0659875	8.90906e-06	2.02263e-05	-0.132554	-0.00544498	-0.0291532	0	16771.4
350	8.59149	8.27359	0.0516838	7.33486e-06	2.31642e-05	-0.242116	-6.38535e-05	-0.0225623	0	27418.7
354	24.609	2.61995	0.0666467	1.19233e-07	7.16842e-07	-0.0356343	0.00123526	-0.000796596	0	2055.81
355	13.357	12.3818	0.0748768	2.62868e-07	6.46838e-05	0.252291	0.0110906	-0.0325562	0	5546.64
358	26.4751	9.14922	0.0682527	1.43359e-07	7.22674e-06	-0.047368	0.00086994	0.00292634	0	3337.04
359	13.8813	5.03215	0.0661344	9.51723e-07	4.11432e-06	0.120532	0.00549971	-0.00904298	0	13676.1
362	5.95482	10.058	0.0740584	4.23826e-06	1.5063e-05	0.0772079	-0.00357383	-0.0237551	0	22846.5
363	14.7902	13.1395	0.0548778	8.74483e-06	-3.46121e-05	-0.0256061	0.0122558	-0.0249878	0	12474.3
366	26.6782	5.17897	0.0620491	9.14053e-08	1.46343e-06	0.00694555	0.00031491	-0.000673498	0	6543.4
368	5.36653	7.75426	0.0683189	1.42446e-06	2.42671e-05	0.163131	-0.00210356	-0.0169219	0	12302.1
370	10.4849	14.7869	0.0502697	9.89861e-06	5.8697e-05	0.0736134	0.00182428	-0.0545424	0	34383.9
373	10.0494	5.41028	0.0746167	2.82328e-06	9.9092e-06	0.268573	0.00189393	-0.0121001	0	21655.5
374	4.65366	1.5543	0.0681705	9.41151e-07	5.92232e-06	0.0778717	-0.00017395	-0.00136296	0	9054.09
375	2.90212	3.71098	0.0650516	-8.44863e-07	1.47156e-05	0.0514352	-0.000509522	-0.00569158	0	13698
376	10.8889	2.97195	0.0744426	1.44518e-06	4.38535e-06	0.0898092	0.00183429	-0.00515082	0	20700
383	7.88936	8.24396	0.0566434	4.40783e-06	3.76001e-05	0.00677487	-0.000675939	-0.0216764	0	15526.8
384	7.09412	9.03125	0.064401	1.80912e-06	2.2128e-05	0.105458	-0.00174155	-0.0235224	0	31230.1
388	21.73	9.48316	0.0697648	1.23274e-06	1.30051e-05	-0.00588511	0.00885074	-0.000775367	0	6520.9
395	4.95533	9.3328	0.067038	1.67551e-06	1.51922e-05	0.120187	-0.00299979	-0.0188016	0	25914.6
400	19.3523	9.07679	0.0552619	1.53831e-07	3.20057e-05	0.092576	0.0116973	-0.00407169	0	4159.11
403	26.7391	7.1554	0.0706882	2.45576e-08	3.74361e-06	0.028083	0.000259994	0.000829383	0	6687.43
406	3.33468	10.8188	0.0665292	-9.09087e-08	3.98199e-06	-0.0293365	-0.00301174	-0.0170828	0	12526
407	5.07904	7.31229	0.0659139	3.00417e-06	1.53363e-05	-0.0622656	-0.00167703	-0.0148996	0	22059.8
408	3.40894	1.76852	0.0708068	1.00285e-06	-9.53623e-07	0.075717	1.46988e-05	-0.00147454	0	8808.97
409	6.53371	8.42269	0.0738786	1.01694e-06	2.71763e-05	-0.0665708	-0.00199625	-0.020128	0	11610.8
410	13.2258	8.10212	0.0540482	4.79983e-06	9.23043e-06	-0.121332	0.00832434	-0.0182749	0	15353
413	23.2322	1.92205	0.0680833	-8.10205e-07	1.97e-06	-0.0169626	0.00104524	-0.000301175	0	688.163
416	4.25102	6.00294	0.0649273	-2.37185e-06	3.42207e-06	0.0941133	-0.00139641	-0.0108708	0	15283.4
421	24.8841	1.52874	0.0636026	-6.3801e-07	-1.05207e-06	-0.0422268	0.000371802	-0.000292715	0	4354.83
423	12.8769	4.5392	0.0538369	-1.39157e-06	8.85031e-06	0.0732841	0.00419424	-0.00833057	0	14453.1
425	17.7261	7.70595	0.0635653	-1.56813e-06	2.9371e-05	0.0801622	0.0110552	-0.0073311	0	15210.9
426	10.3545	7.52746	0.052616	1.24544e-06	1.86322e-05	-0.219189	0.00360826	-0.0195085	0	4192.37
428	8.32918	5.771	0.0518119	-1.99777e-06	3.02795e-05	-0.00904673	0.000485155	-0.0137195	0	18612
431	21.8443	5.81395	0.0590341	-4.85564e-07	9.59891e-06	-0.0345476	0.00583602	-0.0017673	0	6667.62
434	25.7586	5.21261	0.0574064	-6.34637e-07	1.40415e-06	-0.0787879	0.00136851	-0.000632542	0	7883.21
436	18.0486	9.8295	0.0665746	9.41945e-07	4.57777e-05	0.163709	0.0137303	-0.00745159	0	8838.29
437	14.6108	13.3749	0.0621401	2.08015e-05	3.27178e-05	0.354573	0.0126054	-0.0277724	0	8659.93
440	17.0262	6.69279	0.073674	2.80816e-07	1.43043e-05	-0.0103224	0.00989233	-0.00778674	0	7895.54
442	8.30158	11.5219	0.073583	6.69023e-06	4.77015e-05	-0.159796	-0.00122136	-0.0361167	0	13861.6
443	5.71277	10.0125	0.0607451	1.62037e-06	1.39384e-05	-0.128186	-0.00355626	-0.0229614	0	19062.2
444	16.6017	10.5989	0.0708922	5.89484e-06	4.25678e-05	0.0696985	0.0150327	-0.012191	0	13195.6
445	1.98958	15.7161	0.0627039	-5.96962e-06	3.30073e-07	-0.184344	0.00140709	-0.00635324	0	776.697
449	22.1743	3.71174	0.0625854	-6.07896e-07	8.13454e-06	0.0120252	0.00337799	-0.00141032	0	5025.96
451	5.15278	3.46597	0.0541923	1.8371e-06	1.55664e-05	0.0265668	-0.000662866	-0.00518959	0	8265.35
452	12.9318	5.37336	0.0685271	-2.67713e-08	1.59431e-06	-0.0600452	0.00477901	-0.010074	0	13643.6
453	15.6389	13.3106	0.0664688	5.67735e-06	2.99849e-06	0.169568	0.0124167	-0.0196051	0	9375.34
454	12.0079	12.8309	0.064013	1.3366e-05	5.72426e-05	0.211365	0.00811252	-0.04104	0	17544.8
455	8.20256	12.3297	0.0670414	4.59709e-06	4.98767e-05	-0.155029	-0.00164184	-0.038818	0	12344
457	19.9111	7.68016	0.0674014	1.82304e-07	2.25223e-05	0.0162173	0.00984125	-0.00333521	0	9233.56
459	1.26292	3.62044	0.0720698	7.96782e-07	3.22053e-06	0.0626024	-0.000298537	-0.00499508	0	6443.73
460	19.4542	12.0313	0.066915	9.4292e-06	5.74617e-05	0.142757	0.0120202	-0.00257116	3	4466.35
461	13.5534	15.5068	0.0554754	1.34599e-06	3.31911e-05	0.455951	0.00285821	-0.042678	0	35616
465	9.69045	7.38457	0.0749948	1.11773e-06	1.49832e-05	-0.203727	0.00194208	-0.0194603	0	3049.57
468	7.9096	11.6825	0.0605431	6.57934e-06	5.13423e-05	0.0739484	-0.00217452	-0.0360771	0	18805.8
470	3.68781	6.25119	0.0523271	-5.89174e-07	4.87024e-06	0.0342688	-0.00140276	-0.0107426	0	28685.7
472	2.23189	1.46414	0.071164	1.34454e-06	7.23442e-08	0.0609166	-0.000169332	-0.00106816	0	9307.47
473	4.93189	5.38625	0.0526372	5.93718e-07	-3.48662e-06	-0.0748812	-0.00145761	-0.0101857	0	12460.9
474	25.8455	1.11576	0.0640883	-2.03321e-07	-7.32962e-08	-0.0228411	7.40895e-05	-2.4143e-05	0	740.694
480	8.84099	4.11193	0.0694584	-6.63156e-06	1.32125e-05	-0.0102371	0.00105336	-0.00847627	0	13095
483	23.1608	5.8299	0.0664931	-3.76495e-06	7.18964e-06	-0.0195276	0.00449596	-0.0011381	0	7212.33
486	8.54364	15.148	0.0627767	-1.07305e-06	3.02077e-05	-0.0946515	-0.00056	-0.0539648	0	29751.2
488	23.5895	5.75025	0.0573331	-3.97046e-06	5.12943e-06	-0.0233111	0.00403401	-0.000952066	0	8271.89
489	16.7165	7.93141	0.0578933	-4.24415e-07	2.48982e-05	0.0884663	0.0113475	-0.00999953	0	20052.7
491	25.2656	5.44038	0.0663825	-5.91716e-07	2.43942e-06	-0.00587069	0.0020044	-0.00070837	0	8584.46
496	14.3802	12.4507	0.0533871	6.95036e-06	3.35967e-05	0.295694	0.0142533	-0.0264262	0	12363
499	18.7718	1.56204	0.0702159	-4.76448e-07	1.5442e-06	-0.00218138	0.00132724	-0.000658799	0	7912.99
507	25.0765	1.86575	0.052702	-9.0449e-07	-7.90747e-07	-0.0262583	0.000448568	-0.000436971	0	6294.83
512	17.9435	13.9873	0.0508849	3.63481e-05	9.41431e-05	0.205305	0.00874936	-0.005958	0	1665.76
517	25.5097	7.50496	0.0578825	9.78708e-07	3.161e-06	0.0302965	0.00253553	0.000817073	0	1553.8
522	23.5885	1.35222	0.0605552	-6.06227e-07	1.10621e-07	-0.0404893	0.000323381	-0.00015935	0	3819.06
523	8.83826	1.08442	0.0585388	1.29682e-06	3.55481e-06	-0.0422733	0.000258539	-0.000527091	0	1577.58
524	19.184	3.80762	0.0588156	-1.82276e-06	9.19073e-06	-0.0292768	0.00525689	-0.00271458	0	9078.31
525	15.3664	3.2659	0.0660034	-5.65835e-06	1.71558e-06	0.0533521	0.00431825	-0.0039932	0	15571.5
527	8.55932	3.99088	0.0564019	-5.22281e-06	1.85775e-05	-0.075074	0.000887653	-0.0080383	0	8821.12
530	20.709	6.80657	0.0741585	-6.50597e-07	1.20887e-05	-0.0246455	0.00775525	-0.0029545	0	7319.4
532	10.0028	9.91835	0.0624988	5.12526e-06	3.79836e-05	0.0359261	0.00236878	-0.0300224	0	25580.3
539	11.1151	4.92309	0.0728112	3.64369e-06	8.78662e-06	-0.0876976	0.00300755	-0.0104389	0	30480.1
540	4.6294	14.2147	0.061307	5.79228e-08	4.01912e-06	-0.493806	-0.00495005	-0.0230934	0	18520.9
541	7.96353	13.8786	0.0589606	-3.87188e-06	4.30522e-05	0.0551484	-0.00165525	-0.0453682	0	22092.6
544	3.30657	9.86319	0.0598369	1.88845e-07	5.68964e-06	-0.278294	-0.00266622	-0.0162179	0	14103.7
545	12.235	15.4186	0.0720506	-2.41515e-06	2.93834e-05	0.307468	0.00163931	-0.0543784	0	28658.1
546	11.9519	12.0134	0.0701651	1.0596e-05	5.71929e-05	0.188345	0.00739492	-0.0372032	0	21655.7
547	15.9387	7.48777	0.0581319	2.4009e-06	1.06619e-05	0.025509	0.0109796	-0.0111772	0	5898.96
548	4.82734	8.91314	0.0531474	3.76149e-06	1.42588e-05	-0.110792	-0.00258384	-0.0176111	0	23824.2
550	20.5952	6.37063	0.0700979	-3.24001e-06	8.44866e-06	-0.110778	0.00776425	-0.00286571	0	6649.21
552	2.53948	14.2776	0.0543431	4.67913e-07	7.32792e-06	-0.273628	-0.00239341	-0.0108845	0	5575.67
557	20.5459	4.72933	0.0743363	-1.75795e-07	5.23084e-06	0.0184661	0.0058509	-0.00235828	0	8864.67
559	6.96421	6.02705	0.050317	1.93556e-07	2.7062e-05	0.147972	-0.000475041	-0.0139172	0	29146.9
560	15.4836	13.2941	0.0748306	1.11517e-05	5.39565e-07	0.0846915	0.0124968	-0.0205302	0	8900.45
563	16.1491	7.15753	0.0688686	3.93829e-06	9.99369e-06	0.0708816	0.0104881	-0.00968545	0	17941.9
565	11.275	15.8722	0.0677077	0	4.36528e-05	0.0174835	0	-0.0601642	0	15312.6
566	5.35349	4.2059	0.0615532	6.9964e-06	1.8065e-06	0.0617496	-0.000372447	-0.00767823	0	14529.3
567	7.82289	8.34034	0.0606749	3.62661e-06	3.67081e-05	0.150303	-0.000758129	-0.0219787	0	12960.5
570	23.801	2.76093	0.0505607	-1.68313e-07	1.38659e-06	-0.0347206	0.00167521	-0.000843817	0	6273.26
574	15.051	6.70096	0.0505279	-1.13364e-06	1.8218e-05	0.135043	0.00926424	-0.0105602	0	10953.5
577	24.4867	1.67659	0.0527173	-9.36613e-07	-4.10678e-07	-0.0180412	0.000629938	-0.000395001	0	1108.9
582	20.7805	6.57691	0.0721215	-1.60376e-06	1.07925e-05	-0.0246245	0.00760828	-0.00281609	0	10617.4
585	15.6683	1.88441	0.0589638	2.71383e-07	4.4465e-06	-0.0449388	0.00158183	-0.00151668	0	13921.7
587	14.8692	4.48674	0.0524154	-3.17702e-06	1.28861e-05	0.0186938	0.00622099	-0.00676084	0	17419.2
588	16.4078	12.4848	0.0617713	1.28451e-05	3.69327e-05	0.17104	0.0134747	-0.0139965	0	12981.6
592	12.548	11.2868	0.0748549	6.0126e-06	5.06124e-05	0.133598	0.00897169	-0.0320139	0	8436.22
598	12.3746	15.3527	0.0615193	-9.41062e-07	2.76635e-05	0.397965	0.00213761	-0.0531499	0	39356
599	11.5524	2.8898	0.0683366	4.10373e-06	9.21953e-06	0.0286027	0.0021469	-0.0047675	0	1736.43
600	7.67395	10.1939	0.050801	8.94505e-06	2.40465e-05	-0.332699	-0.00175471	-0.0287673	0	24732
607	25.9601	8.78327	0.0736031	-4.43317e-07	6.66464e-06	0.109067	0.00177557	0.00240863	0	3854.08
610	6.2684	11.4148	0.0659058	5.90702e-06	2.36861e-05	-0.195858	-0.00393135	-0.0279261	0	18222.6
611	11.4091	4.37986	0.0674922	5.89187e-06	1.25052e-05	-0.14167	0.00305684	-0.00805353	0	10081.2
613	8.83695	5.89192	0.0680411	-3.50057e-06	1.9192e-05	0.0877506	0.00111861	-0.0138376	0	14603.6
616	6.52698	6.2018	0.0606374	2.786e-07	2.11605e-05	-0.0660076	-0.000854602	-0.0138212	0	4191.65
618	7.30738	1.92	0.0502334	-1.86813e-06	3.00763e-06	0.0184656	0.000248409	-0.00220773	0	6390.22
620	21.0108	9.65355	0.0522163	-5.70888e-07	2.12152e-05	0.100949	0.00997013	-0.00094662	0	4001.45
624	10.4124	7.707	0.0607039	1.03313e-06	1.992e-05	0.144467	0.00372143	-0.020343	0	25019.2
625	4.9699	10.0955	0.0695933	2.37113e-06	1.44746e-05	-0.308747	-0.00332439	-0.0200788	0	19566.2
626	12.5769	3.56194	0.0634161	3.32707e-06	2.11482e-05	0.0697981	0.00314679	-0.00594486	0	6073.76
627	7.18409	1.59492	0.0567775	-7.81647e-07	7.59931e-07	0.00340494	0.000122999	-0.00133747	0	7021.5
632	7.14429	15.2633	0.0594225	-2.11285e-06	3.34402e-05	-0.294433	-0.00030862	-0.0486624	0	23635.9
633	14.6685	3.28046	0.061966	-3.84738e-06	1.17547e-05	-0.0365523	0.00373996	-0.00425909	0	9385.97
636	8.2324	9.86502	0.0639263	1.20245e-05	2.36311e-05	-0.0632572	-0.000537358	-0.0284855	0	28187.7
639	18.1347	3.75562	0.0701593	-2.09268e-06	1.65102e-05	-0.151154	0.00560538	-0.00311354	0	17677.3
642	2.84656	9.03334	0.0675386	5.56222e-07	1.17916e-05	-0.211606	-0.00171332	-0.0142354	0	12980.7
645	20.9462	6.20187	0.0608616	-3.57077e-07	7.51875e-06	0.0154209	0.00704975	-0.0026327	0	6842.98
647	2.65299	15.2215	0.055016	2.46381e-07	1.93487e-05	-0.210444	0.000162995	-0.00970775	0	1060.45
648	20.8544	2.52682	0.0645715	1.46085e-07	4.95431e-06	-0.0367705	0.00260151	-0.00107209	0	5784.33
651	16.1817	9.12684	0.0662388	4.12958e-06	3.21623e-05	0.14126	0.013104	-0.0123799	0	8730.01
652	11.881	6.10695	0.0591497	2.70913e-06	4.35472e-06	-0.113672	0.00507536	-0.0138934	0	14591.8
654	23.1227	5.68315	0.051725	-3.54668e-06	6.51935e-06	-0.0617772	0.00441089	-0.00118861	0	12473
655	15.2076	3.28585	0.0570951	-3.88732e-06	2.76737e-06	-0.00584166	0.00400198	-0.00381421	0	11799.6
656	16.446	12.1482	0.073641	1.8513e-05	3.84515e-05	0.0887825	0.0136483	-0.0137947	0	8291.62
665	1.25029	4.26424	0.07174	-8.45015e-07	1.09241e-05	0.0233315	-0.000310682	-0.00636103	0	12154.4
667	8.73955	3.60538	0.0514877	-5.22327e-06	1.44392e-05	0.105684	0.000945647	-0.00734873	0	20694.5
668	2.59525	14.728	0.0613802	5.82213e-07	1.10141e-05	-0.170198	-0.00128637	-0.0102494	0	1866.76
671	12.0064	6.32381	0.0556775	1.74795e-06	3.68233e-06	-0.338597	0.00528622	-0.014327	0	8305.18
678	14.0451	13.6873	0.0744261	-2.70113e-06	1.48222e-05	0.615392	0.0113363	-0.0329778	0	13210.7
679	20.2255	8.81881	0.0555366	-1.46345e-06	2.71613e-05	-0.0349693	0.0104693	-0.00272857	0	1436.14
680	12.8355	13.7592	0.0599959	2.04287e-06	4.29155e-05	-0.0322937	0.010579	-0.0413498	0	10884.9
683	11.6387	15.8505	0.0742025	0	3.69159e-05	-0.000933742	0	-0.0603439	0	13065.8
685	18.6522	1.5707	0.0501048	-7.9392e-07	1.68418e-06	0.0375457	0.00144943	-0.00070182	0	16215.2
690	16.0712	12.2155	0.0640833	2.21726e-05	1.61635e-05	0.298359	0.0135005	-0.0159791	0	2064.75
692	4.39237	5.54166	0.0590312	-3.7502e-06	-2.59581e-06	0.00376109	-0.00122247	-0.0100514	0	16138.2
694	5.62561	7.97274	0.0621857	2.60238e-06	2.5999e-05	0.0120948	-0.00247549	-0.0174189	0	14139.1
697	9.68689	4.06531	0.0734195	-1.38869e-06	7.91134e-06	-0.0501576	0.00156531	-0.00828259	0	14658.3
698	12.9027	5.00375	0.0696895	-1.69548e-07	2.69451e-06	-0.0284465	0.00456401	-0.00936334	0	8499.9
702	4.27014	14.3526	0.0521242	-1.86356e-06	6.65157e-06	-0.326785	-0.00382105	-0.0204272	0	18170.5
703	8.19602	2.40211	0.070854	2.14873e-06	1.13328e-05	-0.0423575	0.000358202	-0.00365342	0	19395.7
707	26.8852	4.82551	0.0602173	1.06332e-08	1.115e-06	-0.00091493	0.000117131	-0.000640253	0	4117.66
711	12.6038	7.85678	0.053742	2.96174e-06	1.71866e-05	-0.0584902	0.00735894	-0.0189387	0	17450.2
713	25.1749	1.92062	0.060026	-7.56146e-07	-5.72801e-07	-0.0199716	0.000413479	-0.000431146	0	3628.92
714	24.283	8.47255	0.0520093	6.3956e-06	-1.31193e-06	-0.0944964	0.00425489	0.00108259	0	11367.5
715	3.75781	5.88336	0.0721444	-3.00536e-06	3.54262e-06	-0.0140318	-0.00136565	-0.010166	0	18610.2
721	21.9324	3.01721	0.0665844	-8.5161e-07	8.278e-06	0.00599616	0.00294278	-0.00144578	0	1343.5
724	10.426	3.34511	0.0566134	4.64182e-08	6.80982e-06	0.00370195	0.00175422	-0.00634267	0	2900.91
726	11.0113	7.68951	0.0678767	-1.8371e-07	1.4459e-05	-0.0621023	0.00452757	-0.0198482	0	13931.8
728	22.769	5.1882	0.0665394	-3.05904e-06	7.40404e-06	0.0128162	0.00438834	-0.00141033	0	10402.9
729	5.41111	1.42306	0.0740347	-3.5534e-07	5.985e-06	0.0136592	9.88306e-05	-0.000838876	0	8347.41
731	22.453	6.15978	0.0582903	-5.10627e-08	1.21664e-05	0.0730922	0.00553873	-0.00151908	0	6996.78
732	4.44984	4.16594	0.0652063	-2.72467e-06	-1.06538e-06	-0.0486953	-0.000833342	-0.00616835	0	6720.5
733	2.09074	3.68229	0.073878	2.93709e-09	1.22591e-05	-0.0137138	-0.000464213	-0.00533371	0	13396.9
743	16.4755	9.63022	0.0640414	4.45257e-07	3.54094e-05	0.147964	0.013492	-0.0122955	0	16714.6
745	5.33567	2.46974	0.0557049	6.743e-07	1.27464e-05	-0.00439339	-0.000394617	-0.00336465	0	11564.7
748	18.219	9.09016	0.0579331	1.21901e-06	4.28444e-05	0.314115	0.0129418	-0.00671683	0	16625.1
751	23.9665	6.0954	0.053261	-1.98221e-06	5.81137e-06	-0.0829249	0.00377169	-0.000835268	0	4170.15
754	14.3999	14.261	0.0659321	1.13856e-05	5.42002e-06	0.478516	0.00846184	-0.0304579	1	56191.7
756	11.5222	6.41544	0.0580577	-4.41622e-07	-8.13369e-07	-0.147925	0.00489838	-0.0147998	0	21600
758	15.5198	2.88705	0.069552	-5.72878e-06	4.33567e-07	-0.0778839	0.00369773	-0.00324138	0	6538.81
759	5.05681	1.44459	0.0610039	-4.43056e-07	4.80425e-06	0.0319831	-0.000107704	-0.000870399	0	20826.7
760	14.2821	11.7055	0.0557999	-2.39792e-06	7.95439e-06	0.0526333	0.0130671	-0.0254237	0	20305.4
762	16.7188	1.25348	0.0716476	-1.1108e-06	2.67712e-06	-0.017246	0.000671511	-0.000453632	0	10554.7
763	6.02824	4.85429	0.0659921	1.72218e-06	9.48176e-06	-0.0787923	-0.000717127	-0.00970258	0	17293
765	17.3646	3.04479	0.0600962	1.62761e-06	9.23679e-06	0.0244291	0.00395896	-0.00288338	0	12733.8
767	15.756	6.33196	0.0593063	9.35051e-07	8.05698e-06	-0.00676923	0.00921689	-0.00900451	0	21630.2
768	24.2399	1.54503	0.070205	-9.06578e-07	-1.90341e-08	-0.0707571	0.000461152	-0.000247106	0	3368.14
770	8.17181	14.328	0.0596184	3.49203e-08	2.82283e-05	0.324268	-0.00123192	-0.0485843	0	33602
776	7.27071	4.13745	0.0669048	-2.91095e-06	2.60415e-05	0.0612448	-0.000231944	-0.00789752	0	10787.5
778	11.2763	10.0971	0.0555536	-5.36196e-07	5.03061e-05	0.0145827	0.00578436	-0.0296591	0	14461.9
782	15.9937	7.33067	0.0601232	2.96028e-06	8.49986e-06	-0.0107753	0.0100997	-0.0105496	0	8070.42
784	9.32516	8.43051	0.0504376	6.20319e-06	1.95612e-05	0.10844	0.00170226	-0.0232702	0	18133.3
791	15.9088	14.9656	0.0590755	-2.78316e-06	4.06036e-05	0.267001	0.00354628	-0.0169295	0	7080.89
792	5.96918	3.48572	0.0737045	7.15973e-07	2.17265e-05	-0.0253298	-0.000294979	-0.00592196	0	12004.7
794	10.2068	14.0812	0.0588257	1.35886e-05	5.92256e-05	-0.105861	0.00218126	-0.0514853	0	7677.1
795	2.74561	5.47791	0.067232	-5.68266e-06	6.29274e-06	-0.0241913	-0.00073749	-0.00885814	0	21002.8
797	26.3968	3.51615	0.0636889	-4.54131e-07	1.10399e-08	-0.00948486	0.000385057	-0.000658347	0	7707.76
802	26.8864	5.17815	0.0645945	7.71641e-08	1.57404e-06	0.0240248	0.000146293	-0.00056411	0	4682.99
803	16.5983	9.5953	0.0638442	-7.25406e-07	3.8024e-05	0.241245	0.0135712	-0.0116198	0	7880.71
804	24.928	7.99777	0.0679596	4.45371e-07	6.32675e-07	0.0629036	0.00352843	0.00107826	0	3429.03
807	2.68034	5.85788	0.0526539	-4.5086e-06	3.94182e-06	0.0127519	-0.000794984	-0.00963006	0	5522.12
811	5.15183	13.8558	0.0656718	5.96207e-06	1.15313e-05	-0.182049	-0.00618943	-0.0279254	0	16301.1
813	5.55034	2.45369	0.0643101	2.86156e-07	1.37294e-05	0.017656	-0.000444018	-0.00373376	0	10430.9
815	4.77313	8.3413	0.0594729	3.0574e-06	1.49937e-05	-0.0656189	-0.00249982	-0.016928	0	8513.15
816	13.5192	6.13158	0.0673582	1.96399e-06	6.57584e-06	-0.0273437	0.0075609	-0.012544	0	9083.6
820	13.7736	15.7744	0.0654669	-1.41613e-05	2.84167e-05	0.652496	0.000637076	-0.0401585	0	20936.1
821	20.2954	9.98938	0.0578805	-1.62358e-07	2.93265e-05	-0.0374795	0.0115631	-0.00191478	0	4414.66
823	5.54819	12.7204	0.0526342	7.54224e-06	2.10617e-05	-0.182167	-0.00525626	-0.0293504	0	33400.1
828	21.6788	2.62799	0.0704305	-5.06236e-07	6.43891e-06	-0.0865977	0.00241674	-0.00124092	0	8965.5
829	10.513	2.10085	0.0598005	-1.00152e-06	8.72309e-06	-0.115571	0.00126332	-0.0028412	0	20524.8
830	11.3588	9.67224	0.0518253	-2.43559e-08	4.72075e-05	0.118884	0.00573562	-0.0274365	0	6353.5
832	21.9573	5.1016	0.0545061	-6.7726e-07	1.18518e-05	-0.0395945	0.00487884	-0.00194776	0	5851.43
833	2.71726	12.0618	0.0688549	1.40203e-06	4.48015e-06	-0.141079	-0.00318107	-0.0151166	0	16876.3
835	16.0584	7.23829	0.0528461	4.05163e-06	1.01562e-05	0.252761	0.0102535	-0.0102567	0	14300.3
838	13.0513	5.96345	0.0529311	2.9101e-06	3.46036e-06	0.314812	0.00688872	-0.0119803	0	15740.2
839	6.25344	4.69072	0.0719646	9.0619e-07	1.42304e-05	0.127307	-0.000739008	-0.00948116	0	15439
844	7.9647	14.1201	0.0744422	-2.58392e-06	4.09785e-05	0.0501452	-0.001057	-0.046248	0	26134
846	20.9558	8.17337	0.0604337	-1.54174e-06	1.22104e-05	-0.0179841	0.00899652	-0.00202782	0	11670.6
847	1.16505	12.8938	0.0619518	-2.40367e-07	4.02589e-06	-0.0851728	-0.000375312	-0.0101284	0	13226.5
850	20.647	4.29383	0.0573745	-1.6855e-07	5.1543e-06	0.00998192	0.00504177	-0.0022376	0	7346.64
851	10.4303	7.25504	0.0509779	2.90657e-06	1.76319e-05	0.210621	0.00323603	-0.0189312	0	19900.7
853	4.85822	11.3964	0.0632651	4.50959e-07	7.30183e-06	-0.107195	-0.0047349	-0.0225183	0	12944.6
855	26.0037	2.62845	0.0714329	-5.38769e-07	-4.30102e-08	-0.00142436	0.000504565	-0.000608751	0	6012.53
858	1.76156	8.09745	0.056868	2.4621e-07	2.2339e-05	-0.0990175	-0.000824817	-0.0119626	0	21938.2
860	9.08958	8.96749	0.0595568	6.20142e-06	2.43208e-05	0.0409954	0.000440079	-0.0248533	0	8432.93
861	17.1232	9.12176	0.0661227	-2.21093e-06	3.41468e-05	0.0326024	0.013494	-0.00996711	0	3637.93
863	7.02992	6.80235	0.0572811	2.45641e-06	3.18998e-05	-0.0854269	-0.000712958	-0.015921	0	11602.5
865	1.25502	6.46228	0.0667671	-1.39365e-08	2.48081e-05	0.0593059	-0.000206698	-0.00955235	0	3338.51
867	15.2721	12.8298	0.0685131	9.75451e-06	2.82507e-05	0.317142	0.0122315	-0.021605	0	17503.3
869	5.3125	6.43851	0.0691575	2.40558e-06	8.57364e-06	-0.0285457	-0.00182744	-0.0132414	0	10156.9
877	8.70159	12.219	0.0740592	9.52508e-06	5.21337e-05	-0.411713	-0.000334198	-0.0389548	0	11670.1
878	2.24003	4.50997	0.0667472	-1.61853e-06	1.34823e-05	-0.00832348	-0.000452738	-0.00690829	0	19985.2
884	26.278	6.5125	0.0688161	2.69513e-07	1.87219e-06	0.0150756	0.0010483	1.50449e-05	0	6646.77
886	10.4673	8.65304	0.068922	-3.66961e-06	2.4143e-05	0.0119627	0.00353284	-0.0237492	0	4436.24
887	6.66107	4.35038	0.0691138	8.01187e-07	2.59212e-05	-0.00872132	-0.000562633	-0.00872305	0	20969.3
890	3.03832	6.44662	0.0587731	-2.20961e-08	5.97943e-06	0.0523414	-0.00130051	-0.0105016	0	13663.2
894	26.9497	5.80632	0.056733	-1.18667e-09	2.56804e-06	-0.0357476	3.9259e-05	-0.000298596	0	395.438
895	19.5817	10.1487	0.0739153	1.90269e-06	4.226e-05	0.156578	0.0127257	-0.00278636	0	4594.52
896	6.19861	14.666	0.0692891	5.32847e-06	3.68068e-05	0.0729823	-0.00378683	-0.0395032	0	9017.87
902	9.41057	13.606	0.0660392	9.63544e-06	4.27318e-05	-0.0724098	0.000625048	-0.0482126	0	41252.8
905	9.57688	13.4606	0.0587747	1.12952e-05	4.73188e-05	-0.0862158	0.0009871	-0.0475768	0	28625.1
906	26.0797	7.7216	0.0558017	3.51597e-07	3.49371e-06	0.0366093	0.00168094	0.0013732	0	969.594
909	23.0583	8.34747	0.0510643	1.01746e-06	7.43516e-06	-0.0121453	0.00626059	-0.000292461	0	12064.5
910	3.12487	10.8098	0.0603284	5.83621e-07	6.17898e-06	-0.0479435	-0.00303541	-0.0163027	0	8397.66
911	3.10999	5.55904	0.069926	-4.81472e-06	6.20379e-06	-0.00726305	-0.000898892	-0.00921736	0	15843.8
915	12.4547	7.41926	0.0693544	1.53234e-06	1.29092e-05	-0.0315876	0.00661691	-0.0180701	0	4868.95
916	16.6462	10.8493	0.070713	4.72395e-06	4.31213e-05	0.19089	0.0151574	-0.0124564	0	3772.36
917	8.68532	12.4686	0.0501374	7.03161e-06	5.0913e-05	-0.0703587	-0.000447767	-0.0403313	0	42200.9
920	8.51438	12.3513	0.05292	5.85428e-06	5.18688e-05	-0.522698	-0.00058133	-0.0389236	0	27508.6
921	4.13645	14.1871	0.0602919	-2.66834e-08	6.46414e-06	-0.233534	-0.00426137	-0.0195544	0	10849.4
922	8.91324	6.84502	0.0618363	1.51327e-06	1.98032e-05	0.136979	0.000901129	-0.0172835	0	27537.8
923	7.85232	1.03387	0.0689001	9.35989e-08	1.23682e-07	-0.0202572	-2.39308e-05	-0.00011674	0	5707.24
925	21.086	4.45324	0.0548205	-5.7888e-07	6.1252e-06	-0.0315162	0.00509472	-0.00206441	0	6939.96
929	10.5783	10.598	0.0609197	8.41218e-06	5.22574e-05	0.420049	0.00357437	-0.032329	0	37691.3
930	14.4242	15.6988	0.0732719	-1.55528e-06	2.54678e-05	0.331476	0.000705354	-0.0292595	0	6890.82
936	8.76859	9.17332	0.061923	5.87951e-06	2.23201e-05	-0.10181	-6.90169e-06	-0.0260511	0	31011.4
937	25.5191	8.81644	0.0688396	-1.15668e-06	5.81934e-06	0.0763009	0.00225175	0.0020803	0	2245.38
940	18.1579	3.62029	0.0676806	-8.36463e-07	1.40911e-05	-0.197345	0.00496578	-0.00297462	0	15168
944	2.34067	8.3784	0.0513398	-1.62746e-06	2.10412e-05	-0.0660854	-0.0014968	-0.0128697	0	21040.9
945	19.7887	1.81238	0.0579692	3.12578e-08	1.99241e-06	-0.0459766	0.00169631	-0.000695599	0	4466.72
952	2.69009	15.6907	0.0672419	-5.65189e-06	1.75492e-05	-0.268511	0.00168536	-0.00925969	0	523.617
954	12.3318	9.43155	0.0646526	4.18568e-06	2.21542e-05	0.138887	0.00779512	-0.0249733	0	22606.7
957	17.2929	5.18689	0.0609954	-1.28941e-06	1.49052e-05	-0.00852355	0.00761018	-0.00549809	0	9926.84
959	2.56616	11.5367	0.0531979	4.3087e-06	9.07308e-06	-0.0594561	-0.00298515	-0.0151168	0	10855.3
961	22.7736	2.83473	0.0625279	-1.28431e-06	2.79601e-06	0.0583564	0.00223206	-0.000879616	0	6679.4
962	25.3286	5.71298	0.0689487	-5.42362e-07	3.17108e-06	-0.00911609	0.00222329	-0.000612695	0	4593.31
963	9.67328	14.7684	0.0647393	1.23228e-05	4.98349e-05	0.0180334	0.000344544	-0.054635	0	4096.74
964	26.8189	9.72134	0.0630698	9.4061e-07	7.89823e-06	-0.0610854	0.000238404	0.00358979	0	2627.33
966	16.3477	6.60339	0.0500184	3.71244e-07	8.04966e-06	-0.0501594	0.00968569	-0.00843515	0	3343.12
969	10.2033	1.20283	0.0598204	1.63422e-06	6.5871e-06	-0.0457842	1.82338e-05	-0.000684692	0	12915.6
970	7.33436	1.47783	0.0683361	-6.47649e-07	1.05976e-06	-0.0287604	9.76237e-05	-0.00157003	0	14726.9
975	20.2788	7.71288	0.055118	-5.31254e-07	2.15866e-05	0.11957	0.00962566	-0.00336759	0	6741.73
976	2.32564	1.26686	0.055008	9.49405e-07	-2.89874e-07	0.0874795	1.84484e-05	-0.000600315	0	17451.6
978	11.8555	15.4637	0.0510833	-9.84252e-07	3.5243e-05	-0.241073	0.001301	-0.0572846	0	24208.9
982	8.95603	5.44901	0.0568746	-2.36282e-06	1.81345e-05	0.0155488	0.00115726	-0.0124898	0	8158.04
983	23.8931	6.45534	0.0729546	-1.35502e-06	5.07535e-06	0.00897685	0.00429152	-0.000721213	0	3007.55
985	24.4835	1.50525	0.0506798	-6.46918e-07	-4.12782e-07	-0.026916	0.00040544	-0.000264168	0	5640.87
986	14.6048	2.75071	0.0662777	-5.26722e-06	1.40936e-05	-0.0833135	0.00308761	-0.00307939	0	13807.3
990	18.5183	5.64885	0.0521266	-5.0794e-07	2.06915e-05	-0.0435297	0.00832738	-0.00465808	0	5412.33
991	5.72867	3.24072	0.0716886	4.32466e-07	2.0558e-05	-0.0467222	-0.000573167	-0.00523788	0	16399.1
992	24.9245	1.42197	0.0508065	-3.07004e-07	-8.22651e-07	-0.0485212	0.000249755	-0.000256462	0	6640.94
1000	1.42475	3.50939	0.0593005	5.01054e-07	4.57585e-06	0.0165557	-0.000301425	-0.00488167	0	10896.4
1001	7.88312	12.4709	0.0532487	3.80414e-06	4.8987e-05	0.315773	-0.00227812	-0.0389735	0	8108.46
1004	2.94844	2.19333	0.0694819	6.62162e-07	-4.94923e-08	0.12449	-0.000306384	-0.00227812	0	14720.9
1005	11.0621	1.26159	0.0534515	-3.46415e-06	1.07372e-06	-0.0183578	0.000207783	-0.000457831	0	25386.5
1007	19.1997	5.52162	0.071452	-5.29721e-07	1.3274e-05	-0.00268617	0.00765818	-0.00399424	0	9305.23
1010	8.68505	5.06294	0.0634417	-3.66487e-06	2.21181e-05	-0.126502	0.000981176	-0.0113816	0	19182.1
1012	7.37496	8.1919	0.059997	1.86868e-06	3.39761e-05	0.05401	-0.000608529	-0.0207978	0	16253.8
1013	2.76206	8.18655	0.0583922	-1.51199e-06	1.80377e-05	-0.0533739	-0.00164046	-0.0131219	0	11463.7
1016	2.3856	5.74438	0.0579309	-3.58207e-06	7.41197e-06	-0.123387	-0.000730578	-0.00905972	0	12792.9
1019	12.4866	6.9483	0.066886	-4.00934e-06	2.66799e-06	-0.028122	0.00682893	-0.0155805	0	9561.07
1020	2.25844	4.00344	0.058313	-1.26673e-06	1.37179e-05	-0.0799177	-0.000575136	-0.00594379	0	16616.3
1025	10.8209	9.97028	0.0555286	3.18382e-08	4.48327e-05	-0.0014898	0.00461315	-0.0296751	0	23747.7
1026	9.19914	14.3358	0.0662878	8.27562e-06	3.91676e-05	-0.210836	-9.64845e-06	-0.0522043	0	19547
1034	18.5665	8.42888	0.0729725	4.6015e-07	2.79619e-05	0.00219612	0.0116071	-0.00577006	0	2919.91
1035	15.481	3.96107	0.0643433	-2.00889e-06	3.03369e-06	-0.033748	0.00544171	-0.00520122	0	14595.5
1036	11.766	1.09562	0.0743936	-3.80243e-07	-8.70943e-09	0.0344883	7.7458e-05	-0.00012594	0	7129.07
1040	2.38698	1.63888	0.0747493	8.70864e-07	-1.96168e-07	-0.0463132	-0.000164343	-0.00123691	0	19561.5
1041	9.01633	6.29862	0.073633	-2.11916e-06	1.65002e-05	0.0410288	0.00119827	-0.0153017	0	24595.8
1045	10.9095	6.96011	0.0554634	1.2671e-07	1.16245e-05	-0.168518	0.00396723	-0.0172112	0	4698.36
1047	4.37098	14.7452	0.0516076	-2.83522e-06	6.89591e-06	-0.227527	-0.00295445	-0.0203164	0	8531.02
1049	25.5846	7.9622	0.0563072	2.00375e-07	4.43892e-06	0.00517681	0.00246048	0.00118396	0	4393.01
1050	15.9375	8.12199	0.0573749	2.65759e-06	1.75414e-05	0.17507	0.0113963	-0.0114946	0	6349.09
1052	4.70693	11.4925	0.0675791	3.9833e-07	6.24544e-06	-0.0420235	-0.00485219	-0.0224785	0	25924
1054	14.656	7.7517	0.0656755	4.76022e-06	1.94893e-05	0.155972	0.0104477	-0.0140536	0	16668.6
1058	3.72428	3.91753	0.0564525	-1.41486e-06	9.87394e-07	-0.0413794	-0.000526666	-0.00646691	0	22675.4
1059	13.531	7.86684	0.0603027	-5.21748e-08	6.6454e-07	-0.0882261	0.00878097	-0.0168795	0	14282.7
1060	20.2302	9.88505	0.0652486	-5.77197e-07	2.89827e-05	-0.0429162	0.011602	-0.00194937	0	7527.1
1067	15.8486	1.10791	0.0502907	9.24601e-07	1.50849e-06	-0.0346423	0.00032726	-0.000189111	0	1191.1
1072	19.2259	10.8574	0.0737916	1.9659e-06	5.17844e-05	0.079136	0.0122474	-0.00359659	0	5138.57
1074	16.6422	2.2062	0.0747733	8.67439e-07	3.00343e-06	-0.0755236	0.0025208	-0.00194303	0	12422.7
1075	3.81565	6.40684	0.066699	-2.71882e-07	4.35967e-06	-0.0661173	-0.00156186	-0.0111699	0	12437.8
1076	14.6682	6.59308	0.0695897	1.57378e-06	1.68881e-05	0.112653	0.00871908	-0.0112169	0	11606.2
1079	17.7533	10.4454	0.0722417	1.45313e-06	5.09372e-05	-0.10051	0.0138749	-0.00816761	0	12876.2
1081	6.62545	12.0387	0.0662689	7.57093e-06	3.48819e-05	-0.0293236	-0.00400886	-0.0320217	0	17842.5
1086	19.3987	11.4091	0.0635363	1.81036e-06	5.46483e-05	0.0641778	0.0126356	-0.00278455	0	6653.6
1088	19.3073	2.7795	0.0603192	-1.9939e-07	5.50934e-06	-0.10949	0.00330242	-0.00157314	0	6085.79
1091	15.3674	4.87124	0.0519565	-5.59382e-09	7.32108e-06	-0.0411046	0.00652085	-0.00690858	0	11610
1092	11.1613	14.8011	0.0685601	4.7255e-06	4.52916e-05	0.375438	0.00311394	-0.05411	0	34443.6
1094	15.7409	9.89401	0.0717778	4.79075e-06	3.77404e-05	0.0845946	0.0136397	-0.015233	0	12498.2
1095	12.8002	1.77324	0.0702856	-2.32021e-06	1.29775e-05	-0.0916807	0.000963949	-0.0014482	0	18990
1099	7.12341	13.9011	0.0668619	-2.30368e-07	3.90034e-05	-0.118784	-0.00365825	-0.0414107	0	5381.91
1101	13.8333	11.8977	0.0680402	-5.32566e-06	3.18472e-05	0.14117	0.0122389	-0.027994	0	10142.9
1104	15.9303	12.5746	0.0679193	1.6444e-05	2.01907e-05	0.340825	0.0132034	-0.0176337	0	17418.8
1108	16.4021	9.53982	0.0524742	8.47142e-07	3.58734e-05	0.121271	0.013647	-0.0124688	0	17220.7
1110	1.43643	10.691	0.0695716	-1.27714e-05	8.0695e-06	-0.062749	-0.00101621	-0.0130901	0	9182.33
1111	18.2879	11.3172	0.0686647	4.27716e-06	6.01311e-05	0.0909853	0.0136757	-0.00617257	0	7263.58
1117	5.07067	5.55985	0.0656155	1.9144e-07	-9.7846e-07	0.000812522	-0.00135373	-0.0107876	0	9980.48
1123	1.97212	3.74068	0.0583925	-3.87142e-07	1.05434e-05	-0.0247471	-0.000435311	-0.00535475	0	16099.3
1127	11.6435	7.88571	0.0546375	-2.6326e-06	1.89873e-05	0.203988	0.00517167	-0.0205342	0	2029.54
1129	5.04622	15.2436	0.057856	4.69117e-06	5.9248e-06	-0.458281	-0.00180329	-0.0267879	0	4057.64
1130	1.7271	13.8529	0.0590353	3.12187e-07	3.9564e-06	-0.150847	-0.00127658	-0.00890193	0	2747.4
1133	17.9015	2.86439	0.0681161	-6.94472e-07	9.07765e-06	0.0183172	0.00367728	-0.00220597	0	11303.6
1136	15.2629	2.07081	0.059161	-5.6896e-07	5.69123e-06	-0.142008	0.00193389	-0.00162117	0	17014
1137	25.6176	9.36894	0.0508096	-5.24546e-07	6.35255e-06	-0.012119	0.00216726	0.00286013	0	3213.8
1138	17.0214	3.38975	0.0718462	1.94237e-06	8.35587e-06	-0.115189	0.00447727	-0.00323956	0	8406.62
1139	22.2053	6.2696	0.0748633	1.14124e-06	1.61785e-05	-0.0124763	0.00576796	-0.00151357	0	2890.25
1140	16.9839	1.65472	0.0578772	-2.30187e-06	6.08729e-06	-0.010205	0.00157485	-0.000991345	0	8950.25
1143	26.1559	8.75753	0.0549035	-3.74446e-07	6.66735e-06	-0.119138	0.00147315	0.0025764	0	1803.04
1144	20.5361	6.82941	0.0670766	-1.9124e-06	1.26836e-05	-0.0649781	0.00800758	-0.00302408	0	6459.8
1145	20.0293	11.1186	0.0544203	8.45888e-06	4.62942e-05	0.114159	0.0124636	-0.00158827	0	1107.1
1146	16.2247	6.70287	0.0604839	5.73188e-07	8.93432e-06	-0.070178	0.00970689	-0.00870843	0	3311.53
1149	13.2984	13.6478	0.0588583	4.00996e-06	4.06318e-05	0.629269	0.0112486	-0.0376625	0	36088.7
1152	5.4808	15.6408	0.0747192	-4.39243e-07	1.35972e-05	-0.738638	0.00041358	-0.0314025	0	9446.76
1153	3.62228	5.91276	0.0668576	-2.73971e-06	4.67297e-06	-0.0574618	-0.00119447	-0.0100949	0	21404.9
1157	19.5533	7.14068	0.0519091	1.45833e-07	1.75555e-05	0.0761176	0.0092577	-0.00398256	0	4777.32
1159	23.9842	1.56816	0.0627139	-8.79827e-07	-1.41496e-07	-0.011171	0.000423263	-0.000236616	0	4119.06
1160	6.83031	7.07489	0.0730389	4.54383e-07	2.68506e-05	0.030591	-0.000737859	-0.0166871	0	18944.9
1161	20.1389	11.5614	0.0595917	1.54538e-05	4.57813e-05	0.0636353	0.0122629	-0.00113782	0	2759.63
1162	12.0044	3.04187	0.0582026	3.07703e-06	1.00707e-05	0.0384662	0.00249299	-0.00467289	0	16399.4
1163	24.1082	2.45887	0.0611387	2.06161e-07	9.75899e-07	-0.00361576	0.00135144	-0.000669399	0	5205.85
1164	7.71326	4.1148	0.0653594	-5.89279e-06	2.13244e-05	-0.0194773	0.000447811	-0.00851954	0	16041.6
1165	18.6699	11.825	0.0703482	7.77217e-06	6.33897e-05	0.188582	0.0125666	-0.00472544	3	8511.84
1166	1.28676	1.02827	0.0672162	-1.17796e-07	6.35125e-07	0.0251057	7.88332e-06	-0.000195473	0	6421.24
1168	15.869	3.03348	0.0560539	-3.21095e-06	1.48229e-07	-0.0120038	0.00389658	-0.00343286	0	8919.57
1173	25.958	8.41712	0.0501891	-3.86939e-07	5.66166e-06	0.0400716	0.00179553	0.00195766	0	4517.83
1176	23.4335	6.97298	0.0517273	-7.93606e-07	6.65659e-06	0.167462	0.00491665	-0.000663106	0	3451.47
1177	3.60424	7.1692	0.0709388	-7.42575e-07	1.0035e-05	-0.0353201	-0.0017861	-0.0122684	0	8307.81
1179	20.9051	1.50112	0.0696132	1.80125e-07	1.77712e-06	-0.0184817	0.000856238	-0.000434343	0	5011.68
1180	20.6799	9.30769	0.0710117	-2.09382e-06	2.01079e-05	0.015398	0.0102445	-0.00168314	0	10686.6
1182	1.13734	2.8214	0.0654352	1.65389e-08	-5.94432e-06	0.0384728	1.68644e-06	-0.00344157	0	5512.53
1183	22.9856	6.53037	0.0566639	-1.74779e-06	7.56807e-06	-0.100143	0.00519103	-0.0011005	0	5762.58
1184	1.94558	11.4899	0.0703177	1.70074e-05	-6.55539e-07	-0.117832	-0.00233832	-0.0134432	0	12458.8
1185	3.81751	14.2905	0.0529321	-6.92484e-08	9.8628e-06	-0.285521	-0.00340254	-0.0171508	0	11745.5
1188	10.7302	3.89603	0.0664697	1.59307e-06	5.5969e-06	-0.127057	0.00217705	-0.00726271	0	10669.4
1190	6.85752	11.0727	0.050159	5.93644e-06	3.04364e-05	0.00751065	-0.00325432	-0.0291353	0	14714.2
1193	2.64696	4.0127	0.0613589	-4.79749e-07	1.36668e-05	0.00437051	-0.00051241	-0.00611934	0	6078.11
1200	2.82885	10.485	0.0743606	8.26014e-06	4.24946e-07	-0.0860512	-0.00270277	-0.0151838	0	19145.3
1202	13.8333	1.32218	0.0642738	-1.45639e-06	4.19814e-06	-0.117317	0.000658193	-0.000563468	0	12569.6
1203	14.9055	3.16954	0.0596772	-4.62554e-06	8.32827e-06	-0.107323	0.00397537	-0.00419682	0	15712.8
1205	23.1028	9.64187	0.0710282	7.5697e-06	1.28355e-05	0.0355395	0.00646028	0.00160927	0	4375.73
1206	17.3683	2.41416	0.0742643	-2.88601e-07	8.50607e-06	-0.0469296	0.00297249	-0.00213826	0	4211.38
1208	15.6621	4.67959	0.0603027	-2.1065e-07	3.77639e-06	-0.0421882	0.0065702	-0.00651572	0	12035.9
1209	13.7031	5.64602	0.0716682	2.82253e-06	1.36698e-06	0.114923	0.00681124	-0.0108329	0	11534.4
1212	13.293	8.81211	0.0597483	3.57683e-06	1.81562e-05	-0.260383	0.00900415	-0.0207036	0	6118.17
1216	15.3433	9.94605	0.06045	7.01663e-06	3.97164e-05	0.12432	0.0131642	-0.0166306	0	7551.94
1222	20.8733	4.35201	0.0674016	-2.56795e-07	5.58212e-06	-0.058573	0.00507928	-0.00221094	0	7720.91
1223	3.03389	9.65664	0.0547721	4.91143e-07	7.08836e-06	0.0276863	-0.00237432	-0.0152126	0	14226.2
1226	9.15654	6.09465	0.0739154	-2.64276e-06	1.55156e-05	-0.0240536	0.00143437	-0.0146115	0	19352
1228	6.53954	13.7428	0.0512918	4.55725e-06	3.84041e-05	-0.559766	-0.00463766	-0.0379879	0	25433.5
1230	12.1856	4.63805	0.0593932	-1.41647e-06	1.01199e-05	0.0029509	0.00368745	-0.00904812	0	14787.3
1231	19.7714	7.69741	0.0735998	-1.56042e-08	2.34592e-05	0.0529338	0.00992967	-0.00380597	0	8895.27
1232	8.68107	6.11809	0.0664852	-1.66476e-06	2.25951e-05	0.116353	0.000857299	-0.0145586	0	26789.3
1236	10.0987	13.1436	0.0634189	8.84773e-06	5.18659e-05	0.163217	0.00256449	-0.0467832	0	9800.6
1238	1.3715	8.42331	0.0661524	-8.17826e-07	2.13484e-05	-0.0195365	-0.000434773	-0.0120667	0	11038.2
1239	13.6718	13.7416	0.0585536	1.38684e-05	8.79782e-06	0.203957	0.0111168	-0.0357919	0	23048.5
1240	22.0185	7.36974	0.0680147	1.81108e-06	1.62415e-05	0.012518	0.00681459	-0.00133965	0	5418.64
1246	2.42805	9.91717	0.0601435	1.82511e-06	7.54812e-07	-0.0870737	-0.00188447	-0.0142923	0	8178
1249	24.2683	6.35165	0.0641512	-7.72153e-07	3.57313e-06	-0.0766626	0.0036783	-0.000565007	0	7921.71
1251	19.0947	8.70188	0.0559408	4.78162e-07	2.86738e-05	-0.0384095	0.011688	-0.00494933	0	15590.2
1256	2.86857	6.7459	0.0534974	-7.33201e-07	7.22735e-06	0.0914407	-0.00135061	-0.0107892	0	6515.73
1258	1.18528	8.84417	0.063327	-1.08129e-05	2.97971e-05	0.0372207	-0.000163373	-0.0122424	0	16264.4
1260	14.3126	3.37824	0.0737946	-3.20555e-06	1.57981e-05	-0.0882676	0.0037456	-0.00440273	0	20383.7
1261	7.62931	11.05	0.0639618	1.01573e-05	3.32723e-05	0.0735331	-0.00224334	-0.031136	0	5555.74
1264	13.2195	8.7262	0.0533796	5.56332e-06	1.80672e-05	-0.090562	0.00856275	-0.0202811	0	25150.5
1269	22.4636	7.14852	0.063422	7.73379e-07	1.6295e-05	0.0326946	0.00627306	-0.0012893	0	1215.1
1270	11.4083	13.8968	0.0649339	9.80387e-07	4.96736e-05	-0.148429	0.00470524	-0.0489216	0	15588.6
1276	21.7534	2.25772	0.0700192	-1.70057e-07	5.86017e-06	-0.0464971	0.00206844	-0.000850219	0	9193.37
1278	8.16874	4.82549	0.066566	-5.75224e-06	2.43487e-05	-0.0313845	0.000840342	-0.0106117	0	20566
1280	14.0006	9.67158	0.0525437	1.99907e-05	1.31447e-05	-0.147636	0.0107966	-0.0211655	0	13928.4
1285	12.104	1.93836	0.0617283	-4.8485e-07	8.36909e-06	-0.0431017	0.00117348	-0.00197532	0	18274.4
1287	22.7975	7.93149	0.0510806	3.87519e-06	1.25941e-05	-0.0648806	0.00630306	-0.000647528	0	8396.51
1288	20.8453	7.16232	0.056876	-3.77845e-08	1.41788e-05	0.0515219	0.00785436	-0.00261473	0	9276.31
1289	2.78218	10.7478	0.0615966	-1.66066e-06	-1.09816e-06	-0.147021	-0.00268527	-0.0151706	0	9397.23
1293	23.258	5.96726	0.0683643	-3.11124e-06	7.18489e-06	-0.0361241	0.00449081	-0.00120003	0	7471.49
1294	24.458	5.19748	0.0713993	-2.47888e-06	3.27639e-06	-0.0283826	0.00282341	-0.000827295	0	1214.37
1303	2.28848	5.18969	0.0564573	-1.31957e-06	1.12051e-05	-0.0752718	-0.00048815	-0.00809363	0	11475.1
1305	26.3383	2.68928	0.0558624	-4.98883e-07	1.66248e-08	-0.0118165	0.000315862	-0.000573617	0	5352.91
1307	20.4573	3.81971	0.0590787	9.20632e-08	5.83887e-06	0.0456393	0.00478115	-0.00225739	0	3557.65
1309	10.681	12.2542	0.0544067	7.63815e-06	4.94626e-05	0.164598	0.004597	-0.0413686	0	13954.8
1310	5.85765	13.4146	0.0746242	1.05433e-05	2.75158e-05	-0.0400747	-0.00524589	-0.0324368	0	15994.1
1311	24.1256	8.98365	0.0556705	7.48802e-06	1.32648e-06	-0.0315519	0.0046313	0.00140927	0	6741.52
1312	22.6848	2.20251	0.0698623	-1.77938e-06	3.86683e-06	-0.0622228	0.00162487	-0.000690291	0	4966.71
1314	25.3683	3.30809	0.056869	-1.94157e-07	5.0695e-07	-0.0169513	0.0010525	-0.000760472	0	5210.07
1315	7.09771	10.5638	0.050348	5.85311e-06	2.55646e-05	0.223513	-0.00290715	-0.028146	0	7593.6
1321	21.1891	3.8818	0.0626909	-1.30138e-06	7.36549e-06	-0.10869	0.00432004	-0.00190918	0	7087.09
1326	16.5748	5.42416	0.0647897	-2.812e-07	1.16698e-05	0.0092904	0.00778868	-0.00596904	0	7030.19
1328	26.7104	6.52295	0.0585285	3.92636e-07	2.92688e-06	0.0911431	0.00037063	9.90429e-05	0	3417.84
1329	1.92586	7.42328	0.0663739	-1.30446e-06	2.17955e-05	-0.0126062	-0.000797627	-0.0113369	0	15437.6
1330	21.0179	1.55686	0.0561609	1.07788e-07	1.8143e-06	0.0395322	0.000961884	-0.000569274	0	7431.21
1331	8.90936	2.46024	0.0521875	1.59546e-07	1.89209e-05	0.000634943	0.000674077	-0.00395616	0	24607.7
1332	24.4915	6.22631	0.0649534	-3.75589e-07	3.49444e-06	0.066955	0.00339627	-0.000505062	0	9174.68
1333	13.5785	9.1367	0.0516911	7.08787e-06	2.22711e-05	-0.00788874	0.0100352	-0.0207839	0	20818.8
1335	13.2748	12.507	0.0561487	2.79951e-06	6.31533e-05	0.0297154	0.01149	-0.0344672	0	23921.3
1339	12.392	7.54665	0.0726811	-5.24326e-06	1.02838e-05	-0.119063	0.00682385	-0.0186818	0	12140.7
1341	13.7836	14.8122	0.0705973	1.46139e-05	2.48706e-05	0.422563	0.00586296	-0.036763	0	34200.8
1342	25.7501	9.93337	0.070472	1.64764e-06	6.93564e-06	0.244078	0.0013314	0.00380394	0	6262.08
1343	23.1007	4.26043	0.0519836	-2.80485e-06	3.98434e-06	-0.00376522	0.0032634	-0.0011993	0	1936.76
1345	20.8265	10.5676	0.0539918	6.01032e-06	2.57187e-05	0.0698782	0.0118497	-0.000682633	4	3164.36
1346	9.19471	1.87339	0.0730283	2.04695e-06	1.4623e-05	0.147263	0.000293955	-0.00228034	0	14431.2
1347	12.3415	14.0738	0.0520753	3.59447e-06	3.93302e-05	0.624595	0.0079038	-0.0448328	0	19929.8
1349	5.88921	9.47813	0.06151	2.634e-06	1.54818e-05	0.0322936	-0.00261834	-0.0219073	0	18711.3
1355	10.4154	4.00663	0.0685138	1.64673e-08	6.47154e-06	-0.057149	0.00199111	-0.00713788	0	2028.61
1357	19.2263	12.1809	0.059589	1.04481e-05	6.11411e-05	0.13923	0.0117715	-0.0030939	0	1792.17
1358	22.1838	2.91432	0.0679493	-1.40403e-06	6.44576e-06	-0.00784084	0.00261503	-0.00110034	0	2562.42
1359	15.699	15.6634	0.0602541	-6.49734e-06	4.5911e-05	0.364081	0.000168518	-0.0173833	0	1612.35
1360	16.1315	6.1125	0.0590564	-5.48769e-07	2.27504e-06	-0.12427	0.00855257	-0.00833891	0	869.216
1361	5.21844	4.05375	0.0546911	-2.18151e-07	1.74449e-06	-0.0934023	-0.000519813	-0.00683875	0	12746.1
1364	24.6272	3.82169	0.0607544	-7.08385e-07	2.3929e-06	-0.0123513	0.00179127	-0.000951288	0	3256.05
1365	13.7578	6.16193	0.068454	-5.16191e-07	4.53215e-06	-0.0474155	0.0076212	-0.0116421	0	2131.23
1367	1.2085	15.3961	0.0511838	4.09305e-07	3.04656e-06	-0.0555431	0.000148437	-0.00458993	0	3196.46
1370	26.4909	2.97665	0.0615854	-5.18224e-07	-1.4893e-08	0.0158309	0.000320837	-0.000634256	0	7061.37
1371	14.513	14.3389	0.0713639	1.15763e-05	5.14326e-06	0.479882	0.00782308	-0.029508	1	29069.3
1373	10.967	15.8736	0.066228	0	4.72284e-05	0.00316403	0	-0.0603226	0	13746.4
1375	10.705	1.55738	0.0586031	4.50081e-07	7.4623e-06	0.0238032	0.000330504	-0.00122274	0	18215.9
1377	1.65616	8.80667	0.05913	-1.67585e-06	1.89392e-05	0.0392725	-0.000725169	-0.0125767	0	16930.5
1378	23.8565	8.27732	0.0644952	4.56455e-06	-8.92111e-07	0.152491	0.00504565	0.000430028	0	8634.44
1379	14.91	4.70441	0.0678105	-6.43628e-07	1.32681e-05	0.00801772	0.00627469	-0.0069685	0	8492.19
1380	11.1224	6.59507	0.0590921	-2.9614e-07	3.95781e-06	-0.0644895	0.00415714	-0.0159874	0	19218.2
1383	20.6268	3.31599	0.0717003	2.17218e-08	7.29933e-06	0.015245	0.00403018	-0.00164799	0	2607.02
1385	16.1905	12.1946	0.0570199	2.32418e-05	2.38925e-05	0.358736	0.0136843	-0.0150826	0	269.693
1386	19.1564	4.37337	0.0746756	-2.04513e-06	1.06204e-05	-0.0181448	0.00600628	-0.00320101	0	9777.76
1388	8.5668	8.15272	0.0722819	6.18887e-06	2.52945e-05	0.0520683	-0.000105801	-0.0221456	0	21139.8
1390	24.7267	8.31967	0.0698834	-2.01445e-06	-3.23088e-06	-0.0241337	0.00360338	0.00117719	0	10555.7
1395	24.2051	7.46637	0.0725055	2.0897e-06	3.09325e-06	-0.00953492	0.00436165	0.000189491	0	5662.69
1400	18.3066	1.70157	0.0590804	-2.14917e-06	3.14603e-06	-0.186376	0.00176453	-0.000786957	0	7105.35
1402	11.1755	3.58967	0.0532113	3.25277e-06	6.30445e-06	0.0920003	0.00207668	-0.00645427	0	16776.5
1403	4.90624	15.9069	0.069195	-7.66634e-06	2.73531e-06	-0.656434	0.00403276	-0.0240013	0	455.679
1404	4.32568	6.40873	0.0578612	-2.23762e-07	6.31335e-06	0.0426686	-0.00153906	-0.0116908	0	14430.8
1405	10.0051	2.97636	0.0506099	-5.50759e-07	9.69688e-06	-0.103539	0.00136074	-0.0051471	0	5965.45
1407	18.6821	12.3462	0.0593663	1.75367e-05	6.1487e-05	0.0723548	0.0119791	-0.00432256	0	4035.68
1408	26.8719	8.87048	0.0529316	7.7577e-09	6.8222e-06	-0.0241187	0.000296069	0.00285051	0	3085.05
1409	18.6044	11.7117	0.0605278	8.25852e-06	6.31413e-05	0.191205	0.0129432	-0.00494369	0	8525.52
1410	6.65442	12.4166	0.0568896	7.64369e-06	3.4541e-05	-0.215406	-0.00398039	-0.0331637	0	19830.1
1412	2.13329	15.1982	0.0526671	-5.74201e-07	8.45785e-06	-0.175883	0.000136075	-0.0075351	0	1249.42
1413	21.6051	9.79889	0.063365	1.37707e-06	1.71441e-05	0.127254	0.00922356	-0.000542732	0	16235.6
1417	2.23064	10.3107	0.0606189	1.15658e-05	-1.00521e-05	-0.112802	-0.00175416	-0.0142895	0	7571.55
1418	11.1371	3.06358	0.0566174	3.65975e-06	5.6965e-06	0.187464	0.00198747	-0.00526806	0	20747.6
1422	4.62245	10.5205	0.0725157	-4.86491e-08	1.18156e-05	0.0417807	-0.00392361	-0.020438	0	20978
1424	1.89336	2.27446	0.0603815	-1.00966e-06	7.45455e-08	-0.022096	-0.000245701	-0.00253407	0	21406.9
1429	19.5247	6.68965	0.0662495	-7.63597e-07	1.47789e-05	-0.065895	0.00894317	-0.00410435	0	6979.64
1431	3.03068	6.31388	0.0744386	-1.03086e-06	5.68006e-06	0.115494	-0.00117111	-0.0103532	0	18134.7
1432	6.36501	2.61753	0.0504403	-2.89994e-06	1.7793e-05	-0.0344399	9.98123e-06	-0.00376355	0	14226.8
1434	14.5762	15.2404	0.0548255	1.9286e-06	2.41632e-05	0.437018	0.00370688	-0.0285483	0	18858.3
1440	19.8159	2.4726	0.0634338	-6.82537e-08	4.30459e-06	-0.100046	0.00288923	-0.00135345	0	2753.92
1441	6.72792	14.8051	0.0609359	3.19594e-06	3.98802e-05	-0.389363	-0.00302618	-0.0429194	0	22779.3
1442	10.6738	1.36391	0.0561845	7.51067e-07	6.32828e-06	-0.0181167	0.000276776	-0.00094751	0	23917.1
1443	3.70224	2.92992	0.073911	1.0528e-06	8.40208e-06	-0.0329651	-0.000429961	-0.00373014	0	6114.48
1444	4.50808	5.59598	0.0688838	-3.76738e-06	-2.16296e-06	-0.0068905	-0.00118845	-0.0102494	0	12090.7
1446	14.1396	9.21229	0.0680027	1.33758e-05	3.2891e-05	-0.0988593	0.0115661	-0.019869	0	11246.5
1447	14.484	15.3995	0.0577646	9.44527e-07	2.65308e-05	0.475401	0.00279189	-0.0295304	0	2239.2
1450	10.2638	1.56026	0.0506971	9.28364e-07	7.96234e-06	-0.0574239	0.000401888	-0.0013803	0	22314.9
1452	2.61249	11.3259	0.0653809	1.11404e-05	4.6389e-06	0.0687008	-0.00294078	-0.0152924	0	4193.25
1454	20.8985	5.99722	0.0661452	-2.51972e-07	7.22474e-06	-0.0778558	0.00674198	-0.00271492	0	4926.72
1456	22.8774	1.04034	0.0588169	-1.36434e-07	1.98221e-07	-0.0570017	6.26232e-05	-0.000117149	0	3942.26
1458	26.6936	8.19045	0.0532367	-1.2719e-07	5.67427e-06	-0.0303082	0.000650217	0.00185697	0	15074.1
1461	3.91882	4.70834	0.0595567	-4.57903e-06	-3.50078e-06	0.0126167	-0.000946068	-0.00775325	0	6684.91
1462	6.57763	5.39488	0.0541104	3.05591e-06	1.79198e-05	-0.0020111	-0.000853849	-0.0113933	0	17587.6
1464	1.90596	12.4461	0.0579976	2.05064e-06	4.77627e-06	-0.183166	-0.00188687	-0.012309	0	11719.9
1469	4.4332	2.4366	0.0654062	4.08952e-06	8.59242e-06	-0.00961794	-0.000500739	-0.00271974	0	8990.13
1470	7.74805	3.98174	0.0637097	-4.48632e-06	2.09098e-05	0.0927811	0.000328008	-0.00770208	0	3567.6
1471	15.373	2.01792	0.0632092	-5.59945e-07	5.39179e-06	-0.0902077	0.00182886	-0.00158633	0	12787.9
1473	11.1475	13.0278	0.0592334	9.31361e-06	6.05363e-05	0.605496	0.00559363	-0.0437266	0	13749.3
1474	10.6492	2.96691	0.0737805	2.05942e-07	4.81371e-06	0.0467841	0.0015158	-0.00510304	0	14356.1
1475	10.516	9.61203	0.0580883	-1.67589e-06	3.53036e-05	0.0944207	0.00415333	-0.0284664	0	12409.5
1479	8.39944	7.28186	0.066763	2.65109e-06	3.05168e-05	0.039886	0.000467678	-0.0187051	0	16339.7
1480	2.16866	6.13547	0.0525086	-4.2048e-06	7.20604e-06	0.0163981	-0.000677907	-0.00967843	0	3670.04
1481	8.87216	12.8238	0.0684754	5.19213e-06	4.61879e-05	0.13377	-0.000501561	-0.0436591	0	33532.1
1486	25.9589	2.76741	0.07464	-4.92472e-07	-3.16067e-08	0.00955509	0.000568972	-0.00061834	0	2370.54
1488	9.52278	13.9518	0.0578392	1.28887e-05	4.20354e-05	-0.186894	0.00103814	-0.0505789	0	36501.1
1489	6.30813	8.19132	0.05061	4.77248e-06	2.57752e-05	-0.139434	-0.00229548	-0.0191476	0	24743.7
1491	7.72856	7.74548	0.0503279	4.80911e-06	4.17434e-05	0.0196909	-0.000270516	-0.0194199	0	3827.41
1492	13.4571	5.60004	0.0738181	-1.23532e-07	1.17212e-06	-0.134963	0.00619577	-0.0107608	0	8476.31
1495	26.5541	4.74571	0.067007	-1.34887e-07	9.85326e-07	-0.0127798	0.000450988	-0.000597863	0	7721.93
1497	9.60138	9.71934	0.0503342	5.50965e-06	3.27128e-05	-0.112505	0.00161166	-0.0300211	0	2611.59
1498	7.19397	8.2028	0.0683938	2.99158e-07	3.38348e-05	-0.10779	-0.00134595	-0.0213713	0	778.837
1500	26.7168	5.88115	0.0560817	2.04237e-07	2.12311e-06	-0.0274021	0.000370342	-0.000238955	0	3066.03
1501	3.35806	4.54783	0.0671265	-1.62574e-06	2.0844e-06	-0.00687729	-0.000839376	-0.00744061	0	12691.7
1503	19.2166	1.69057	0.0703332	-1.44883e-07	1.39991e-06	-0.0965413	0.0017427	-0.000789235	0	10287.3
1504	5.43066	2.10502	0.0655243	-1.52868e-06	8.8824e-06	0.0461508	-7.64943e-05	-0.00245714	0	12407.1
1506	25.0012	2.90831	0.0675449	-3.55026e-07	8.99785e-07	0.0158829	0.00115389	-0.000705833	0	6525.61
1509	10.3178	15.6893	0.0549416	3.25531e-06	5.90964e-05	-0.0201734	0.000797514	-0.0599701	0	61386
1510	1.87413	4.37117	0.0588523	-2.01732e-06	1.08385e-05	-0.042772	-0.000294039	-0.00653667	0	10394.3
1513	4.78097	8.80223	0.0674513	2.23163e-06	1.39813e-05	-0.0565142	-0.00249726	-0.0173994	0	16185.9
1521	20.6658	4.64998	0.0697463	-3.07042e-07	4.96222e-06	-0.11578	0.00563553	-0.00236751	0	12411.6
1523	7.13368	15.5749	0.0598753	-2.54336e-06	2.32553e-05	-0.354094	-0.000622937	-0.0507612	0	41686.1
1524	10.7875	1.91616	0.074746	-1.0675e-06	7.56084e-06	-0.261169	0.000825301	-0.00203154	0	8032.4
1527	16.0844	13.7038	0.0718341	-4.15201e-06	3.80193e-05	0.328229	0.0100607	-0.0161324	0	6470.87
1528	3.69722	6.94789	0.0662202	-6.88654e-08	8.29304e-06	-0.033628	-0.00167655	-0.0120269	0	8361.23
1530	23.7771	6.38551	0.0624773	-2.98645e-06	5.50166e-06	0.0481402	0.00435115	-0.000790574	0	829.227
1532	1.34758	4.00985	0.0668194	-5.18523e-07	8.72145e-06	0.0284969	-0.000139651	-0.00590757	0	20108.3
1537	10.2196	13.121	0.0595689	9.10991e-06	5.28979e-05	-0.0594619	0.00268219	-0.0463182	0	44407.4
1538	26.8012	8.51312	0.0731278	-1.68693e-07	6.52607e-06	-0.0157121	0.000484069	0.00236094	0	1443.59
1542	21.4413	5.80484	0.0582461	-3.71349e-07	5.18256e-06	0.0364633	0.0063081	-0.00214879	0	14197.6
1544	22.9806	9.60339	0.0571533	5.3984e-06	1.36768e-05	0.255131	0.00664006	0.0013291	0	5710.23
1551	7.01917	7.38504	0.0595614	1.64704e-06	2.95125e-05	0.0748738	-0.00114571	-0.0177166	0	21414.3
1552	5.89438	8.34721	0.0625977	3.73496e-06	2.14689e-05	0.0242423	-0.00218393	-0.0186005	0	17115.2
1554	17.442	7.7164	0.0504965	2.57776e-07	2.4861e-05	-0.0352016	0.0112081	-0.00779076	0	10875.2
1555	2.6661	5.0047	0.0679892	-2.47956e-06	9.44819e-06	0.00554759	-0.000731308	-0.00797904	0	19873.3
1556	3.3546	6.24828	0.0651342	-1.71518e-06	5.42945e-06	-0.0455982	-0.00107288	-0.010414	0	22721.1
1562	10.0073	5.66835	0.0701158	2.43117e-06	1.01825e-05	-0.174934	0.00202317	-0.0130747	0	13607.5
1563	11.2295	2.03587	0.051093	-6.32016e-07	3.86083e-06	-0.0698392	0.00113929	-0.00232509	0	15049.6
1565	9.90327	14.5197	0.0701834	1.60289e-05	5.54478e-05	0.0121074	0.00154641	-0.0538041	0	24692
1568	5.66732	11.9245	0.0685703	4.12948e-06	2.04999e-05	-0.211578	-0.00434076	-0.0278321	0	26053.7
1572	9.87921	1.09783	0.06094	9.03014e-07	3.69287e-06	0.00454992	3.57192e-05	-0.000230793	0	7626.36
1574	2.04253	3.0728	0.074792	1.48336e-06	5.35439e-06	-0.0484578	-0.000356585	-0.00391322	0	5184.33
1575	20.4022	6.78904	0.0649613	-1.69891e-06	1.28751e-05	-0.0095707	0.00807443	-0.00300028	0	7744.82
1577	2.28121	5.52494	0.0528894	-4.44863e-06	9.35368e-06	-0.0673141	-0.000805621	-0.00865205	0	14627.6
1580	15.7587	15.5504	0.0674921	-5.9754e-06	4.6187e-05	0.362031	0.000719661	-0.0171145	0	1687.83
1581	9.66121	15.3275	0.0727767	7.57924e-06	5.61995e-05	-0.186185	-7.26701e-05	-0.0586926	0	38086.7
1583	2.31023	10.1279	0.0546926	1.30844e-06	4.43904e-06	0.00571196	-0.00194448	-0.0144591	0	7275.38
1584	1.5727	14.9268	0.0585554	-6.69153e-07	1.75569e-06	-0.135524	-0.00032841	-0.00619489	0	1200.65
1585	6.79215	2.02517	0.0665159	-1.65114e-06	3.06747e-06	0.0217059	6.80093e-05	-0.00219683	0	5976.56
1587	16.1073	3.31648	0.060183	-2.36762e-06	9.9019e-07	-0.125384	0.00450525	-0.00361901	0	13601
1588	5.16958	4.49646	0.0717747	1.47255e-06	-8.48196e-07	-0.0911969	-0.000527398	-0.00833205	0	24793.6
1590	7.37839	10.5428	0.0723776	7.83388e-06	2.96288e-05	0.0573317	-0.00242311	-0.0291306	0	10782.7
1591	7.46389	4.17355	0.051743	-4.52937e-06	2.3215e-05	-0.0135501	0.000518066	-0.00850534	0	21853
1595	6.74545	12.7127	0.0550526	4.37017e-06	3.82317e-05	-0.199823	-0.00391059	-0.0349981	0	26400.9
1598	6.68029	10.3535	0.0683893	4.35158e-06	2.36295e-05	-0.0991724	-0.00333397	-0.0266475	0	15944.6
1600	7.68636	5.02617	0.0530385	-1.4141e-06	3.30621e-05	0.137435	-0.000106604	-0.0110924	0	14771.4
1609	25.6477	9.14193	0.0622813	-6.48082e-07	6.54469e-06	0.197177	0.00205205	0.00274843	0	3624.96
1610	8.24413	9.43251	0.0510751	7.7573e-06	2.23789e-05	0.137252	-0.000748226	-0.0260339	0	21815.7
1613	5.86095	8.22155	0.0678287	3.77928e-06	2.2402e-05	-0.131656	-0.00226894	-0.0183226	0	14913.3
1615	5.59482	9.61038	0.0525523	1.84715e-06	1.58694e-05	0.130658	-0.00304279	-0.0213392	0	16624
1616	20.6269	10.5317	0.0727735	5.53848e-06	2.80687e-05	0.0739807	0.0118964	-0.000935074	4	821.969
1618	18.8269	8.47219	0.0534983	-5.25087e-07	2.74746e-05	-0.0576208	0.0114027	-0.00540786	0	13570.6
1619	8.91815	7.64809	0.0639789	8.05669e-06	1.953e-05	0.0591258	0.00128425	-0.0201084	0	10884.4
1621	23.6974	1.75251	0.0545225	-6.56849e-07	8.18744e-07	-0.0556931	0.000834972	-0.000497034	0	3372.56
1622	11.6827	3.81727	0.0642992	4.99046e-06	1.37164e-05	-0.0965583	0.00258605	-0.00653586	0	16067.7
1624	2.18626	7.40461	0.0684182	-2.65105e-06	2.00025e-05	-0.0133297	-0.000889389	-0.0114528	0	14623.9
1629	9.95941	5.90596	0.0544277	3.08975e-06	9.96451e-06	-0.00955622	0.00176218	-0.0138882	0	14472.8
1635	6.54213	4.28317	0.0676719	1.34238e-06	2.36044e-05	-0.0247264	-0.000490677	-0.00864873	0	18383.8
1638	1.06079	14.0245	0.0590288	3.19306e-08	3.53173e-06	0.00967285	-8.31196e-05	-0.00711107	0	485.092
1644	5.01089	13.2877	0.0525908	4.64142e-06	1.69498e-05	-0.192577	-0.0052864	-0.0265819	0	13106.1
1654	7.15738	6.41268	0.0574554	4.49178e-06	3.32122e-05	0.00552834	-0.000827624	-0.0152281	0	11251.4
1657	14.2213	3.59594	0.0600173	-2.99451e-06	1.35755e-05	0.0246088	0.00410062	-0.00479072	0	15911.2
1658	13.8417	5.52222	0.0651276	1.22229e-06	-1.73164e-07	0.0568138	0.00655436	-0.00996135	0	16082.9
1662	17.9209	7.25261	0.0744011	-3.92108e-06	2.87432e-05	-0.00515943	0.0107001	-0.00682941	0	10509.4
1663	23.6189	9.41584	0.0621908	4.95769e-06	5.48382e-06	0.064124	0.00535316	0.00157653	0	4628.97
1666	26.3625	8.87146	0.063904	-1.43625e-07	7.12101e-06	-0.0606023	0.000902973	0.00250814	0	3923.97
1667	24.6213	1.21961	0.074901	-4.46209e-07	-4.04147e-07	-0.0277893	0.000129908	-0.000101025	0	3366.87
1672	23.6111	2.19452	0.051055	-1.27386e-07	1.59091e-06	-0.0216035	0.00133473	-0.000530755	0	6809.79
1673	9.3422	15.2619	0.0606711	3.7763e-06	4.6266e-05	-0.278448	-0.00015566	-0.05706	0	31060.7
1675	11.2527	5.79688	0.0532404	-3.31314e-07	8.46813e-06	-0.0454843	0.00365339	-0.0131811	0	11860.6
1678	3.0964	2.84879	0.060194	3.16036e-06	5.76628e-06	-0.0363968	-0.00056096	-0.00360774	0	10179.1
1680	1.35544	7.31213	0.0633413	-6.24692e-07	2.55569e-05	-0.052079	-0.000271334	-0.0107273	0	21577
1683	8.84511	12.2473	0.0723601	1.56104e-05	4.71467e-05	-0.00941307	-0.000176907	-0.0401393	0	32994.7
1686	9.42249	13.3055	0.0550599	1.22032e-05	4.24647e-05	-0.404463	0.000337796	-0.046603	0	2002.73
1687	25.6345	7.51304	0.0551676	4.55049e-07	3.0395e-06	-0.0344318	0.00217487	0.000799749	0	2929.31
1689	21.484	5.48825	0.0502944	-1.55997e-07	4.82086e-06	-0.00383117	0.00571985	-0.00212697	0	2696.43
1690	26.4938	1.83171	0.0512534	-2.75875e-07	1.00499e-07	0.00118625	0.000128612	-0.000365486	0	5595.55
1692	10.4303	2.18663	0.0595136	-5.06048e-07	9.12617e-06	-0.071826	0.00128884	-0.00299984	0	18506.2
1694	20.937	1.6369	0.0578523	4.27482e-07	2.58162e-06	-0.0610894	0.00106327	-0.000646876	0	7754.17
1695	15.5397	9.45943	0.073807	6.59071e-06	3.37028e-05	0.165892	0.0130976	-0.0152988	0	8745.42
1698	3.38362	12.3918	0.0716802	4.9357e-06	4.19463e-06	-0.220171	-0.00403048	-0.0173525	0	1041.97
1699	4.16197	11.9397	0.0676332	2.94946e-06	3.18621e-06	0.0964522	-0.0045662	-0.0202757	0	7197.44
1700	25.472	4.87693	0.0599296	-1.21451e-06	1.93699e-06	0.00184022	0.00160086	-0.000825747	0	10024.3
1703	6.82015	2.54413	0.0508479	-2.63566e-06	8.94267e-06	-0.0158883	0.000187986	-0.00371038	0	11602.5
1707	3.47862	12.6749	0.0557429	2.41184e-06	2.12942e-06	-0.233302	-0.00448472	-0.0174591	0	11168.4
1708	11.4404	2.33776	0.070119	5.07619e-07	5.07322e-06	-0.0850358	0.00161399	-0.00326764	0	23368.8
1709	7.17881	1.14858	0.059461	4.80419e-08	-7.54522e-08	-0.0452329	-0.000287616	-0.000568907	0	21021.4
1710	8.50547	5.38912	0.0674805	-4.70475e-06	2.65854e-05	0.0344357	0.000782957	-0.012069	0	8286.05
1711	25.4744	3.09902	0.0617936	-1.2619e-07	9.9027e-08	-0.000706402	0.000958008	-0.000697583	0	5756.3
1716	25.9997	3.02497	0.0739274	-3.82969e-07	-9.67259e-08	-0.0172794	0.000623712	-0.000638979	0	2144.37
1718	18.5367	9.78414	0.0517696	2.35046e-06	4.41318e-05	0.0641958	0.0136764	-0.00556442	0	11331.8
1719	12.5395	13.0926	0.0501239	9.65676e-06	4.55146e-05	-0.0789239	0.00941885	-0.0409311	0	14450.2
1723	22.2438	4.15419	0.0505175	-2.43341e-06	8.70504e-06	-0.074655	0.00388086	-0.00147967	0	13441.7
1725	17.5317	12.3521	0.053406	1.15319e-05	5.76171e-05	0.206335	0.0126925	-0.00832799	0	5253.88
1727	2.71414	2.5542	0.0527856	2.67507e-06	3.06731e-06	0.0663817	-0.00028567	-0.00299549	0	21190.8
1731	1.83704	14.6381	0.0598557	5.75841e-07	7.31578e-06	-0.102015	-0.000891792	-0.00743203	0	4469.42
1733	7.38352	13.6572	0.0525621	-4.3497e-07	3.98837e-05	-0.22782	-0.0029045	-0.0414816	0	11818.4
1736	24.8542	4.99597	0.0581349	-9.27796e-07	2.87052e-06	-0.0803065	0.00217043	-0.000867448	0	5706.45
1737	26.4396	4.69725	0.0574413	-1.61455e-07	8.02266e-07	-0.0174241	0.00054098	-0.000631887	0	6131.47
1738	20.6657	9.79583	0.0609455	-1.32089e-08	2.12989e-05	0.081439	0.0106169	-0.0014112	0	7444.97
1741	26.0219	2.10126	0.0741335	-9.01679e-07	-6.94167e-08	-0.00324995	0.000340478	-0.000433972	0	2036.65
1742	13.4784	9.10412	0.0532378	7.27469e-06	2.13862e-05	0.165605	0.00960537	-0.0207528	0	2192.8
1748	18.7169	1.78463	0.0536975	-9.97066e-07	2.3328e-06	0.0424998	0.00175894	-0.000845402	0	8415.17
1750	2.78081	13.4422	0.0568419	5.77183e-07	6.2747e-06	-0.0929771	-0.00302799	-0.0135391	0	4143.43
1751	14.1183	11.2975	0.060392	-2.40256e-06	4.38337e-06	0.169716	0.0130248	-0.0253722	0	10455.3
1755	6.48382	8.78419	0.0591838	4.47135e-07	2.26743e-05	-0.0675832	-0.00220254	-0.0210007	0	12712.8
1761	21.7491	4.0775	0.0715553	-1.32849e-06	6.01121e-06	0.0790455	0.00447684	-0.00194027	0	4851.51
1764	12.1483	13.3145	0.0558125	1.23997e-05	4.71725e-05	0.173208	0.00854896	-0.0430372	0	37422.8
1772	15.1934	9.29387	0.0658932	9.9299e-06	3.48826e-05	-0.097101	0.0130246	-0.0165998	0	14304.3
1773	11.141	6.70919	0.056787	1.25911e-06	4.61518e-06	0.0270362	0.00414359	-0.016181	0	10495.2
1775	2.32788	8.50047	0.0715296	-1.41327e-06	2.09982e-05	-0.0731924	-0.00132825	-0.0129588	0	12631.6
1776	26.6076	2.04402	0.0527689	-2.60827e-07	2.67936e-08	-0.0087984	0.000132301	-0.000415763	0	3025.08
1778	16.1026	12.4185	0.0551742	2.0477e-05	2.51121e-05	0.464153	0.0138512	-0.0156612	0	15903.4
1779	15.0808	1.57752	0.0510657	3.02098e-07	3.72785e-06	-0.0454709	0.00117994	-0.000964497	0	13371.7
1780	7.80688	9.43437	0.0630059	7.49546e-06	2.42032e-05	0.140219	-0.00137484	-0.0258837	0	26887.1
1784	18.5127	7.62248	0.0602331	-1.87312e-06	2.44718e-05	-0.0267746	0.0105357	-0.00550412	0	11575
1785	19.1514	9.83723	0.0577688	1.02242e-06	4.15011e-05	0.0188667	0.0127605	-0.00409716	0	2273.07
1790	4.5442	5.84338	0.0504967	-2.50887e-06	6.1874e-07	-0.120482	-0.00125409	-0.0107091	0	20438.5
1792	8.63355	11.4985	0.0621988	8.4861e-06	4.52409e-05	0.0225546	-0.00094502	-0.035644	0	38107.2
1793	21.8398	1.38087	0.0606626	-2.25862e-07	1.59749e-06	-0.060474	0.000730953	-0.000236833	0	3348.41
1795	7.54577	10.8426	0.0541297	7.84415e-06	3.36866e-05	-0.348467	-0.00270722	-0.0304386	0	17034.6
1797	9.66837	1.19997	0.0518851	4.67066e-07	7.14279e-06	0.0114897	0.000279322	-0.000637922	0	16096.1
1799	13.288	11.2952	0.0742022	2.47714e-06	5.40541e-05	-0.231175	0.011378	-0.0299427	0	10268.8
1800	8.08327	11.1244	0.0680755	9.96524e-06	4.04819e-05	-0.380227	-0.00152293	-0.0333419	0	19558.5
1805	18.3564	3.44435	0.0714494	-1.7775e-07	1.23077e-05	0.037892	0.00461365	-0.00251545	0	7364.97
1808	24.0895	3.28668	0.0536141	-2.42749e-07	2.15567e-06	0.0044949	0.00188553	-0.000964764	0	10222.3
1810	4.45253	12.1116	0.0589427	3.37837e-06	7.56546e-06	0.0130157	-0.00517348	-0.0216948	0	11293.7
1814	6.72712	12.8366	0.0707558	4.68016e-06	3.83547e-05	-0.0325884	-0.00404778	-0.0353591	0	27109.3
1816	6.95659	2.19682	0.0620232	-1.45992e-06	4.51801e-06	0.15444	0.000310965	-0.00305213	0	9080.84
1817	2.03006	12.6828	0.0686172	1.81215e-06	8.20266e-06	-0.287827	-0.00224893	-0.0127201	0	8091.72
1821	7.35668	9.69237	0.0651974	7.46058e-06	2.26562e-05	-0.0708612	-0.00203514	-0.0258487	0	2540.47
1822	16.8274	8.75905	0.0546535	4.4057e-07	3.46529e-05	0.195693	0.0124067	-0.0100349	0	14033.9
1824	11.299	12.8263	0.0718163	1.30044e-05	5.96008e-05	0.15101	0.00641891	-0.0423174	0	16196.2
1827	8.70185	10.7024	0.052713	1.02489e-05	3.53811e-05	0.107584	1.19014e-06	-0.0323434	0	34333.8
1833	26.45	4.80882	0.0548108	-2.71743e-07	1.01842e-06	0.0293856	0.000513672	-0.000648791	0	10810
1834	2.1303	6.97327	0.065575	-3.35728e-06	1.63495e-05	-0.0425421	-0.000824957	-0.0110254	0	7327.13
1835	3.60079	13.7954	0.0704282	1.34838e-06	7.26381e-06	-0.0916116	-0.00441734	-0.0165272	0	9295.61
1837	12.8852	15.2022	0.0501277	4.26669e-06	2.76566e-05	-0.0906018	0.00312026	-0.0492453	0	23334.2
1841	19.0272	9.39247	0.0742039	3.59055e-07	3.58015e-05	0.00947569	0.0129426	-0.00506656	0	3546.17
1844	4.13739	5.44239	0.0558589	-4.90905e-06	-1.45959e-06	-0.0178147	-0.00115358	-0.0092902	0	19614.2
1845	4.91697	5.28477	0.0501872	6.29399e-07	-4.28361e-06	0.0331783	-0.00124645	-0.0100464	0	16621.1
1847	5.57669	13.9493	0.0584821	1.43783e-05	2.21649e-05	-0.0358281	-0.00561684	-0.0321005	0	10480.1
1848	14.9605	8.58791	0.0595933	1.46852e-05	2.32935e-05	-0.0265762	0.0114316	-0.0159042	0	9573.72
1849	13.9488	7.58251	0.0740834	1.96933e-06	1.47465e-07	-0.0144103	0.00926053	-0.0150019	0	9021.04
1850	16.3312	12.3942	0.0570302	1.47034e-05	3.22843e-05	0.190595	0.0137268	-0.0140915	0	11626.8
1856	14.7604	11.3181	0.0684778	1.04091e-05	5.17439e-06	0.046723	0.0138917	-0.022364	0	16647.2
1858	4.39775	14.1705	0.0593455	-6.97822e-07	4.57783e-06	-0.315449	-0.00460591	-0.0215353	0	19681.8
1861	24.2696	9.19123	0.071703	1.5042e-07	5.81107e-06	0.163828	0.00408971	0.00181235	0	6981.89
1864	12.0216	11.4967	0.0603296	8.35657e-06	5.17699e-05	0.188542	0.00788838	-0.0344271	0	33203
1865	15.9875	14.8634	0.0702051	-2.34558e-06	4.1368e-05	0.32716	0.00376681	-0.0166332	0	5451.27
1868	20.3153	2.43112	0.0737322	-5.9438e-08	5.18291e-06	0.068714	0.00256058	-0.00133363	0	5636.31
1870	4.73385	14.8269	0.0527823	-2.86745e-06	1.51091e-07	-0.895724	-0.00378778	-0.0238269	0	14131.8
1872	17.5723	3.72954	0.0662107	1.1797e-06	1.47936e-05	-0.0813368	0.00559749	-0.00377089	0	13612.1
1873	9.37974	4.07971	0.0539178	-2.45655e-06	9.96283e-06	0.00868452	0.0015308	-0.00800845	0	14831.8
1874	20.5475	1.21143	0.0613683	6.80567e-08	1.05894e-06	-0.0849081	0.000429226	-0.000167584	0	5737.39
1877	8.29462	2.76889	0.0687444	-1.33429e-07	1.40058e-05	0.0242543	0.000486568	-0.00499009	0	10396.4
1880	3.50469	15.4895	0.0573619	-3.86652e-06	2.11477e-05	-0.334406	0.000983066	-0.0136593	0	1369.2
1881	19.3814	9.30424	0.0573655	8.07376e-08	3.41564e-05	-0.0911774	0.0119403	-0.00406396	0	5381.91
1882	19.9485	2.95413	0.0679084	-3.27769e-07	6.70747e-06	-0.0422634	0.00370928	-0.00175349	0	1400.16
1883	22.9686	4.31467	0.0706071	-3.17328e-06	4.56055e-06	0.000462378	0.00354867	-0.00128186	0	7388.55
1885	12.3389	5.62999	0.0740096	-2.8692e-07	7.08812e-06	-0.0422834	0.0041448	-0.0118086	0	13646.9
1887	20.6276	10.3937	0.0653964	3.97537e-06	2.8022e-05	0.0721534	0.012072	-0.000934172	0	1841.02
1888	7.4929	13.6249	0.0612134	1.02782e-06	4.27586e-05	-0.0804814	-0.00270638	-0.0418997	0	6427.38
1894	11.4407	14.0095	0.0527783	3.24478e-07	4.88588e-05	0.294089	0.00453447	-0.0492114	0	22699.6
1898	11.3258	9.41249	0.0661964	3.9045e-07	4.11604e-05	-0.0991644	0.005235	-0.0259366	0	15842.2
1899	17.7667	10.0855	0.0689836	1.84239e-06	4.7095e-05	0.0592488	0.0131526	-0.0082961	0	13850.6
1900	12.5764	12.5134	0.0567481	6.96145e-06	5.43542e-05	0.0841504	0.00925188	-0.0374346	0	27541.4
1903	7.9989	10.8176	0.0519691	8.91445e-06	3.41635e-05	0.160753	-0.00170377	-0.0319517	0	20157.9
1904	2.79119	5.36176	0.0578602	-5.59849e-06	6.83867e-06	-0.0162925	-0.000836702	-0.00867806	0	25708
1906	13.1544	1.19006	0.0522302	-8.8968e-07	3.53132e-06	0.0762178	0.000243882	-0.00035704	0	17785.4
1907	6.88873	12.3698	0.0730445	6.77385e-06	3.85657e-05	0.0264339	-0.0037172	-0.0343585	0	22846
1909	12.6227	11.1267	0.0541906	5.93474e-06	4.92452e-05	0.0687661	0.00869599	-0.0312101	0	12336.1
1915	9.56917	14.6882	0.0660753	1.30112e-05	4.52375e-05	-0.0747651	0.000472565	-0.0543952	0	8678.39
1918	1.98362	1.32709	0.0713816	1.52117e-06	1.47784e-08	0.00987166	-0.000237207	-0.00064784	0	19834
1920	13.4425	7.69418	0.0683676	7.73361e-07	5.32998e-06	0.000404685	0.00861335	-0.0168081	0	17751.3
1925	2.74125	10.0065	0.0547106	1.36811e-06	3.48799e-06	-0.0087405	-0.00203183	-0.0148103	0	12891.7
1926	8.46646	13.5585	0.064975	1.9114e-06	4.13602e-05	-0.0550024	-0.00127735	-0.0463852	0	23857.3
1928	26.5034	2.40987	0.0556095	-3.85241e-07	-2.46391e-08	-0.027263	0.000148548	-0.00051623	0	2853.52
1929	9.18557	9.51014	0.072745	5.1122e-06	2.91625e-05	-0.116283	0.000813906	-0.0279665	0	31292.6
1930	17.1843	10.0589	0.0658528	2.87546e-06	5.32135e-05	0.0824071	0.0139559	-0.0100695	0	20904.3
1932	14.9847	13.6734	0.0649122	1.22445e-05	2.17369e-05	0.325454	0.0114889	-0.0247839	0	12552.1
1933	6.46108	8.99861	0.0744419	-2.86732e-07	1.97787e-05	-0.15198	-0.00252304	-0.0214793	0	6530.58
1937	13.1798	6.17919	0.0696908	-5.92787e-09	1.39923e-06	0.00671406	0.00721408	-0.0122653	0	3895.12
1938	14.3718	10.8055	0.067772	-3.77341e-06	1.4034e-05	-0.0671634	0.0133651	-0.0232591	0	9451.24
1942	2.71943	14.901	0.0526615	1.69912e-06	1.68122e-05	-0.225998	-0.000851212	-0.0103879	0	3302.6
1944	2.85521	7.24885	0.0731366	-1.0024e-06	1.37073e-05	-0.158103	-0.00156761	-0.01186	0	12420.8
1945	6.14433	2.82884	0.0616684	-7.24907e-07	2.10605e-05	0.0416952	-0.000282362	-0.00433313	0	19136.2
1948	25.4389	9.13054	0.0511859	-1.69812e-06	5.05075e-06	-0.0125287	0.00234992	0.00240342	0	7013.02
1951	15.7777	11.614	0.0743511	2.34644e-05	1.4488e-05	0.186838	0.0141181	-0.0172118	0	14728.2
1954	12.6793	15.553	0.0744683	1.98719e-06	2.4423e-05	0.389635	0.00135696	-0.0516629	0	23291.4
1955	4.52164	11.2255	0.0524041	4.45302e-07	1.05429e-05	-0.257761	-0.00452878	-0.0211442	0	7879.69
1957	3.95852	12.051	0.0587376	2.14994e-06	3.56795e-06	-0.171393	-0.00429331	-0.0194662	0	2257.45
1960	14.0933	2.35093	0.0533426	-1.29981e-06	1.85839e-05	0.00979314	0.00216353	-0.00258269	0	4901.67
1963	23.3261	1.02843	0.064903	-2.84533e-07	2.90888e-08	-0.0521468	8.47264e-05	-5.58964e-06	0	1056.82
1964	8.78942	14.1677	0.0505364	2.84594e-06	3.37674e-05	-0.321709	-0.000597177	-0.0505698	0	28002.1
1967	1.55495	4.07139	0.0620456	-7.66733e-07	9.7492e-06	0.00584605	-0.000311796	-0.00587691	0	16883.5
1969	7.96995	3.68508	0.0648267	-4.85665e-06	1.62059e-05	-0.0235762	0.000574297	-0.00669732	0	20132.5
1974	17.6886	10.5527	0.0535038	4.08465e-06	5.36557e-05	0.0122649	0.0142361	-0.00823586	0	17321
1981	9.09202	8.39842	0.0585002	6.28739e-06	1.99374e-05	0.109042	0.000808895	-0.0231302	0	29316.8
1986	10.4713	12.0605	0.0526236	6.09138e-06	4.81744e-05	-0.133997	0.0033402	-0.0400465	0	34460.9
1987	7.03818	2.97063	0.0705948	-2.30338e-06	1.45474e-05	-0.00155087	0.000194032	-0.00505116	0	17417.8
1989	11.9001	6.93403	0.0616263	-4.5171e-06	4.48001e-06	0.0461168	0.00600546	-0.0168978	0	19584.8
1990	6.64894	12.635	0.069242	6.32688e-06	3.53781e-05	-0.116413	-0.00417482	-0.0342495	0	25521.9
1992	17.0174	8.346	0.0606354	1.12492e-06	2.53671e-05	0.109598	0.0119855	-0.00948923	0	10504
1993	18.0674	8.86323	0.066575	3.57313e-06	4.69104e-05	-0.0684127	0.0124649	-0.00717077	0	10487.4
1994	13.2436	6.07621	0.0516541	2.15614e-06	3.12746e-06	-0.0690796	0.0071295	-0.0122003	0	14308.6
1997	8.25112	13.2575	0.0595085	5.11695e-08	4.98064e-05	-0.54631	-0.0019583	-0.0441938	0	27740.8
1998	9.52514	13.2712	0.0528569	1.35182e-05	4.67212e-05	0.0017434	0.000619766	-0.0467675	0	35479.4
1999	7.68677	13.7253	0.0504523	-2.04196e-06	4.73539e-05	-0.290396	-0.00256956	-0.0432164	0	28761.7
2003	26.8362	2.42823	0.0626684	-1.25907e-07	9.82353e-08	0.0121254	3.78342e-05	-0.000508609	0	4558.2
2005	26.4179	3.98278	0.0577259	-1.22392e-07	3.9407e-07	0.00828136	0.000343302	-0.000739467	0	304.573
2008	7.11866	12.7573	0.0528133	8.95842e-06	4.54906e-05	-0.769767	-0.00378724	-0.0358318	0	26218.7
2010	23.3097	4.6158	0.0502821	-3.17586e-06	3.7062e-06	-0.0096253	0.00353694	-0.00132507	0	3320.47
2012	19.2428	7.29866	0.0505717	1.05734e-07	1.77564e-05	-0.00722979	0.00975883	-0.00451747	0	9359.8
2013	6.5357	14.0373	0.0639257	4.6154e-06	3.70969e-05	-0.0706485	-0.00448935	-0.0386131	0	15170.8
2017	10.994	4.4422	0.065156	5.58715e-06	8.00692e-06	-0.00535163	0.0025726	-0.00884672	0	25900.9
2018	12.7864	6.34441	0.0686708	3.27461e-06	4.28836e-06	0.023154	0.00696003	-0.0135131	0	22002.3
2019	2.07054	10.8914	0.0628997	7.41408e-06	-7.26688e-07	-0.0734248	-0.00185978	-0.0139958	0	6352.97
2022	3.76956	4.49259	0.0615749	-2.43946e-06	-2.03488e-06	-0.0457054	-0.000862409	-0.00719673	0	3852.22
2023	16.6436	6.23713	0.0659501	-1.80733e-07	9.39432e-06	0.095646	0.00959087	-0.00767674	0	14794.2
2025	12.1463	14.337	0.0640284	-5.20668e-07	3.29154e-05	0.12385	0.00498404	-0.0484499	0	18245.9
2027	8.62725	8.72908	0.0641595	6.04518e-06	1.96849e-05	-0.0994598	-0.00024322	-0.0245709	0	23791.2
2031	1.34332	12.6436	0.061494	-8.32359e-08	5.69816e-06	-0.0195731	-0.00101154	-0.0108762	0	4613.99
2035	11.2204	5.55403	0.0511198	-6.62396e-07	1.01975e-05	0.0104112	0.00341655	-0.0121494	0	1896.3
2037	4.0285	12.9391	0.0507832	1.10565e-06	4.75269e-06	-0.176139	-0.0050013	-0.0202952	0	13550.3
2038	19.4031	4.37347	0.0681115	-1.77924e-06	8.65346e-06	-0.0396549	0.00586028	-0.00301378	0	9581.03
2040	4.45178	15.6642	0.067251	-3.71036e-06	-5.75474e-06	-0.540984	0.0018823	-0.0199403	0	3959.63
2042	23.3101	3.79078	0.0575958	-2.02024e-06	3.8398e-06	0.00439914	0.00274733	-0.0011858	0	4415.13
2043	12.7426	5.99541	0.0678889	7.00781e-08	9.20646e-06	-0.520962	0.00637679	-0.0127264	0	10531.7
2044	14.4155	13.5116	0.0683693	6.19508e-06	1.64537e-05	0.273932	0.0121485	-0.0292113	0	9684.5
2046	13.5143	3.19281	0.0706085	1.61379e-06	2.14335e-05	-0.0326986	0.00335716	-0.00442557	0	13356.4
2049	3.56415	6.78154	0.0714906	-9.70151e-07	8.91363e-06	-0.0319634	-0.00162514	-0.0116758	0	13917.6
2050	2.67246	5.71547	0.0662142	-3.93183e-06	4.65343e-06	0.0122593	-0.000740713	-0.0091897	0	15246.7
2053	26.1846	4.01223	0.0736242	-3.62111e-07	2.83841e-07	0.0161073	0.000641241	-0.000697667	0	4844.79
2054	20.8975	1.24587	0.0605794	5.48435e-08	9.35524e-07	0.0249156	0.000428768	-0.000138465	0	7813.39
2055	21.1752	2.53346	0.0711623	1.28192e-07	5.25879e-06	-0.043319	0.0025327	-0.00131539	0	5243.28
2056	24.7688	4.29318	0.0680967	-1.28552e-06	3.59034e-06	-0.0500641	0.00182989	-0.000936223	0	7891.44
2057	22.8397	3.34434	0.0530302	-7.25813e-07	2.88147e-06	-0.0323828	0.00263391	-0.00116675	0	10502.1
2058	2.21094	6.27853	0.0730256	-3.31181e-06	8.62307e-06	0.00588682	-0.000612511	-0.0100188	0	10464.2
2059	4.80609	1.39547	0.0635951	-2.54129e-07	4.37237e-06	-0.0594734	-0.000106389	-0.000658919	0	13674.3
2060	8.78994	12.5197	0.0667948	6.58797e-06	4.38646e-05	-0.151881	-0.000453423	-0.0410376	0	34954.9
2063	12.4066	1.06019	0.051979	-2.80555e-07	1.71839e-06	-0.0962408	0.000171982	-0.000162126	0	5913.65
2065	4.27563	5.76908	0.0719326	-3.38768e-06	1.15837e-06	-0.185022	-0.00121157	-0.0101403	0	13790.8
2066	24.2354	9.52844	0.0668855	-2.67144e-07	-4.72366e-07	0.0603371	0.0042952	0.00250366	0	5662.18
2067	1.92727	13.4159	0.0749584	1.02973e-06	6.91313e-06	-0.1134	-0.00224878	-0.0107312	0	4630.19
2070	10.8627	3.6927	0.0634308	3.42711e-06	5.4881e-06	0.00409007	0.00187868	-0.00690497	0	17345.4
2074	4.18707	2.29279	0.067208	3.10808e-06	6.04936e-06	0.051182	-0.000474602	-0.00255419	0	10706.2
2075	1.02416	5.76105	0.0709732	-4.97539e-07	2.6803e-05	-0.00667858	-6.24001e-05	-0.00856612	0	6420.32
2079	13.706	5.50252	0.0720642	1.19832e-06	6.75959e-07	-0.0411973	0.00659197	-0.0107274	0	3740.26
2080	16.7026	9.79194	0.0627898	8.35014e-07	3.85144e-05	0.108754	0.0142934	-0.0115546	0	14039.2
2081	14.2762	13.5316	0.0725616	4.69249e-06	3.24312e-05	0.165747	0.0122018	-0.0297774	0	28531.6
2082	15.0436	12.7522	0.0683659	7.38308e-06	3.37468e-05	0.308849	0.0126563	-0.022854	0	14280.6
2083	3.70904	15.5953	0.0627049	-4.64006e-06	1.71081e-05	-0.311896	0.0015493	-0.0146839	0	1557.02
2084	11.1967	2.42387	0.0513697	1.32221e-06	5.04006e-06	0.000603877	0.00156585	-0.00353412	0	7296.91
2085	16.253	4.68577	0.0668802	4.48667e-08	4.97567e-06	-0.127535	0.00686051	-0.00578908	0	12204.7
2088	2.64682	9.37458	0.0590124	6.39397e-09	1.10244e-05	-0.0610262	-0.00184023	-0.0142585	0	13833.9
2090	8.54436	6.34601	0.0716433	2.30186e-07	2.64402e-05	-0.26934	0.000303918	-0.0159281	0	18574.9
2091	25.8608	5.13018	0.0742617	-3.96814e-07	1.40905e-06	-0.0211036	0.00119556	-0.00063497	0	10596.7
2094	22.1609	6.39182	0.0552093	-2.12246e-07	1.65531e-05	-0.0289093	0.00594467	-0.00148052	0	3472.24
2097	16.9892	7.75299	0.0744314	1.80965e-07	2.36966e-05	0.102814	0.0114156	-0.00883498	0	11404.4
2099	16.582	9.27489	0.066425	1.56917e-06	3.26091e-05	0.000372047	0.0133676	-0.0116249	0	18353.2
2100	20.9243	7.69277	0.0702331	3.73631e-08	1.42235e-05	-0.074612	0.00807464	-0.00205046	0	2455.63
2101	17.7591	2.50667	0.053551	-1.15493e-06	7.8057e-06	-0.0923449	0.00313914	-0.00207352	0	15158.2
2102	14.4251	1.56382	0.0533907	-2.41839e-07	5.30778e-06	-0.145653	0.000850934	-0.00100687	0	6307.53
2103	8.20262	1.69363	0.067243	-1.21891e-07	5.5833e-06	-0.0640713	7.8773e-05	-0.00214717	0	3759.33
2107	24.5161	9.4743	0.0744045	4.58241e-08	3.61184e-06	-0.0450569	0.00373673	0.00216022	0	4118.73
2108	11.7411	6.31121	0.066672	1.63217e-06	1.33949e-06	0.12276	0.00501094	-0.0143815	0	19979.9
2112	26.8604	5.4337	0.0576793	-3.7322e-09	1.79538e-06	0.0364968	0.000187091	-0.000535428	0	602.872
2114	13.8217	11.5214	0.0740862	-1.11323e-06	3.45742e-05	0.393662	0.0123577	-0.0271879	0	1449.59
2117	19.1122	5.41139	0.0695021	-1.46278e-06	1.34666e-05	-0.0174114	0.00749924	-0.00380809	0	5803.05
2119	9.85448	11.1507	0.06931	1.13405e-05	4.37457e-05	0.308618	0.00191355	-0.0353959	0	21039.3
2124	14.5303	6.40961	0.053768	4.15399e-06	1.10311e-05	0.379874	0.00837867	-0.0113394	0	1033.8
2125	10.0686	13.0214	0.0627011	8.04502e-06	5.17699e-05	-0.0571682	0.00263321	-0.0466251	0	11010.4
2127	16.5554	7.60465	0.066948	3.21347e-06	1.81673e-05	0.0203915	0.0107923	-0.00982937	0	11901.2
2129	7.60936	7.73968	0.0686798	3.41231e-06	4.16485e-05	0.112294	-0.000587322	-0.0198732	0	9239.53
2133	19.1722	11.6648	0.0663319	5.09237e-06	5.96452e-05	0.120731	0.0128709	-0.00333171	0	6056.45
2138	5.49011	14.1437	0.0533362	1.28097e-05	1.39161e-05	-0.0414402	-0.00531887	-0.0316885	0	16040.2
2142	3.96831	10.0486	0.0718819	1.17162e-06	5.24044e-06	0.0352026	-0.00325797	-0.0175324	0	21424.5
2143	6.26956	1.82069	0.0656783	-8.93573e-07	5.77332e-06	-0.0127401	-0.000184015	-0.00197594	0	16860.3
2147	14.9996	12.383	0.0676906	3.47022e-07	2.8304e-05	0.21079	0.0143876	-0.0228198	0	27260.2
2149	16.9151	9.38158	0.0509613	1.35779e-06	3.7777e-05	0.0795924	0.0133407	-0.0107225	0	11205.9
2152	26.5107	3.8853	0.0593161	-2.68354e-07	1.72051e-07	0.00799491	0.000333894	-0.000709745	0	4376.78
2153	12.1584	2.5233	0.0593341	3.35822e-07	9.37368e-06	0.0520627	0.00209505	-0.00363063	0	3085.49
2158	9.87544	5.63644	0.0656955	1.52395e-06	1.03815e-05	-0.153751	0.00193855	-0.0127309	0	18691.6
2161	20.2406	3.74834	0.0501888	-3.49244e-08	5.09614e-06	-0.0594321	0.00485314	-0.00235588	0	10745.2
2162	15.1906	12.5047	0.0673038	1.48474e-06	3.05858e-05	0.241597	0.0138757	-0.0220193	0	10922.4
2166	11.2656	4.00529	0.0507635	5.68352e-06	8.43957e-06	0.118027	0.00250317	-0.00745645	0	20025.3
2167	4.1983	10.0312	0.0537634	1.05477e-06	9.07584e-06	-0.260381	-0.00352806	-0.0187024	0	5387.84
2168	11.9599	8.96064	0.068143	-2.25727e-07	1.52774e-05	0.249535	0.00681699	-0.0237648	0	18035.6
2169	5.59886	3.43012	0.051579	9.04687e-08	1.93989e-05	-0.0392146	-0.000519447	-0.00571516	0	13491.9
2170	1.68673	14.9891	0.0671916	-2.00453e-06	2.05726e-06	-0.14739	-0.000227535	-0.00639783	0	1503.77
2173	23.3543	5.49799	0.0619566	-4.77648e-06	5.55623e-06	0.0171488	0.00401734	-0.00106282	0	3335.74
2174	25.9985	5.8704	0.0514156	-2.01521e-07	1.4421e-06	-0.00218676	0.00107074	-0.000227757	0	4037.74
2175	9.86432	12.9091	0.0709753	1.11919e-05	5.19453e-05	0.118267	0.00149022	-0.0442246	0	21838.8
2178	10.847	8.50887	0.0737772	7.53171e-07	2.76849e-05	-0.0336593	0.0043391	-0.0234622	0	15101.9
2181	26.517	7.60394	0.0542266	-3.6359e-07	4.01337e-06	0.0665862	0.000533828	0.00104695	0	2221.63
2182	18.5719	8.83786	0.0509524	3.13243e-06	3.54381e-05	-0.00186802	0.0120272	-0.00590149	0	16379.6
2184	25.8604	6.63457	0.0667007	2.9594e-07	2.32163e-06	0.00417988	0.00166433	-7.81809e-05	0	1534.26
2185	22.6808	3.78088	0.0695458	-1.15998e-06	4.06634e-06	-0.0561199	0.00325304	-0.00127691	0	836.658
2186	17.7033	4.58134	0.0683463	1.22412e-07	1.91957e-05	0.000979784	0.00641103	-0.00478046	0	9811.25
2188	9.28779	4.93213	0.0506731	-3.99009e-06	1.18025e-05	0.00924848	0.001437	-0.01135	0	26607.9
2189	13.7109	1.09458	0.0633808	-6.25197e-07	1.36968e-06	-0.0875112	0.0002273	-0.000200729	0	11308.3
2190	16.7303	1.13158	0.0508616	-8.68044e-07	2.02738e-06	-0.00854183	0.000648887	-0.000428809	0	7450.62
2191	12.4179	6.34802	0.0625932	-1.31706e-06	5.28897e-06	-0.149379	0.00673481	-0.014664	0	9256.28
2197	6.70613	7.0013	0.0717389	7.42086e-07	2.50509e-05	-0.0691546	-0.000861691	-0.0160195	0	21776.2
2198	4.88652	11.6502	0.0632944	1.63003e-06	7.45876e-06	-0.0767715	-0.00497698	-0.0234067	0	11656.6
2201	9.88509	6.757	0.0662779	3.31395e-06	1.49269e-05	-0.0170738	0.00209741	-0.0167072	0	20862.5
2207	14.3256	7.95226	0.0618888	2.31994e-08	1.37659e-05	0.082234	0.00985377	-0.0155169	0	3325.08
2213	19.9875	5.19017	0.0683581	-9.47641e-07	7.60866e-06	-0.00195327	0.00653092	-0.00323891	0	7067.35
2215	13.947	5.64538	0.05848	4.42466e-06	-1.04171e-06	-0.0569384	0.00669292	-0.0105775	0	4902.51
2216	17.0994	12.7082	0.0604855	-6.25223e-07	5.44424e-05	0.196921	0.0125313	-0.0104218	0	7535.27
2217	21.5343	8.01152	0.0581882	3.74521e-06	8.57712e-06	0.0233743	0.00797457	-0.00185472	0	3713.13
2224	9.1135	4.31308	0.0726794	-5.70937e-06	1.01416e-05	0.058876	0.00127806	-0.00915151	0	7574.99
2227	3.14294	6.3887	0.0607879	-2.93363e-07	6.4386e-06	-0.228693	-0.00126535	-0.0105507	0	11498.4
2231	8.42374	12.4448	0.067214	5.40436e-06	5.37843e-05	0.145374	-0.00122124	-0.0399761	0	8762.74
2232	6.09505	14.1427	0.0537277	1.64672e-05	2.93677e-05	-0.035325	-0.00458148	-0.0370169	0	31196.5
2234	14.8948	9.48417	0.0660671	1.31264e-05	3.42092e-05	0.115184	0.0124819	-0.0175098	0	9204.46
2237	4.67934	2.55154	0.0623698	1.67804e-06	1.34253e-05	-0.0718838	-0.000448763	-0.00313934	0	14042
2238	18.0584	4.13315	0.067488	-4.24595e-07	1.809e-05	-0.0457641	0.00584333	-0.00364402	0	12085.8
2242	11.2332	8.30732	0.070586	-2.10598e-07	1.80964e-05	0.031486	0.00554775	-0.02206	0	20865.1
2245	6.4731	12.4655	0.0697635	3.16863e-06	3.27524e-05	0.0759077	-0.00395658	-0.0326831	0	19238.9
2246	18.9916	7.2668	0.0607177	-2.35693e-07	1.94061e-05	0.0709013	0.00999497	-0.00490288	0	8968.65
2247	15.3797	14.2197	0.0515318	9.0947e-06	1.26065e-05	0.490971	0.00860944	-0.0215968	0	16914
2249	6.61033	2.93879	0.060063	-1.91181e-06	1.76966e-05	-0.051446	1.67574e-05	-0.00462003	0	19014.3
2253	20.9455	8.5201	0.060002	1.06124e-06	1.47686e-05	-0.0826683	0.00922214	-0.00186952	0	2289.08
2255	9.84366	12.6877	0.0504562	1.3931e-05	5.2982e-05	-0.105413	0.00159935	-0.0434296	0	3928.12
2261	18.6818	5.1987	0.0701284	-1.52742e-06	1.83305e-05	-0.0061999	0.00764135	-0.00387861	0	8821.38
2262	14.76	7.65755	0.0748774	4.3022e-06	2.02262e-05	0.116588	0.0105357	-0.0136927	0	10535.6
2265	21.5659	10.0408	0.0611503	2.27939e-06	1.51618e-05	-0.133394	0.00965027	-0.000358742	0	2257.71
2266	4.00044	4.42436	0.05307	-3.49984e-06	-2.40231e-06	0.0313308	-0.000798197	-0.00730788	0	20033.9
2267	19.5976	6.1925	0.0741421	-1.77677e-06	1.39925e-05	0.0365439	0.00814103	-0.00386152	0	6336.77
2269	15.3898	14.3318	0.0612254	1.28648e-05	1.78527e-05	0.501366	0.00798741	-0.0216743	0	9922.66
2272	2.86275	11.2982	0.0595025	6.73105e-06	9.44333e-06	0.0571407	-0.00286414	-0.0156634	0	7846.72
2273	7.04916	15.063	0.0526431	-3.82147e-06	3.24376e-05	-0.193814	-0.00120803	-0.0468262	0	41635.7
2274	3.2747	8.11093	0.0651498	-1.24594e-06	1.53947e-05	0.0640252	-0.00192371	-0.0137827	0	13018.3
2275	8.18761	9.98558	0.0652568	1.34457e-05	2.48201e-05	-0.439018	-0.000659244	-0.0289115	0	38698.3
2277	7.54777	15.8728	0.073526	0	1.60001e-05	-0.000767054	0	-0.0537145	0	19935.4
2279	16.2646	6.81649	0.0583177	1.72859e-06	1.02139e-05	-0.0626458	0.0100859	-0.00930314	0	15689.5
2281	19.8143	7.00846	0.0543351	-5.54605e-07	1.55597e-05	0.123563	0.00890037	-0.00373548	0	7325.38
2282	20.0711	5.69288	0.0604616	-9.64923e-08	7.84091e-06	0.0787799	0.00696789	-0.00333086	0	2197.74
2283	8.49284	3.54894	0.0699421	-2.75281e-06	1.57623e-05	-0.0562258	0.00104165	-0.00705147	0	16668.5
2286	9.83538	1.32975	0.0583055	1.29887e-06	9.20935e-06	-0.0376752	0.000391099	-0.000615173	0	17648
2287	25.045	5.9404	0.0666688	-6.29738e-07	3.57459e-06	-0.00914306	0.00258237	-0.000573614	0	7141.37
2289	7.44255	14.899	0.060388	-7.77815e-06	2.863e-05	-0.224348	-0.00148339	-0.0480508	0	30755.3
2291	13.2933	10.9462	0.0533603	3.27297e-06	4.12497e-05	0.198109	0.0110697	-0.0276073	0	15417.2
2293	16.6461	14.9143	0.0502877	-5.39435e-06	5.96786e-05	0.369471	0.00374984	-0.0119305	0	2101.33
2294	19.8288	9.83064	0.0526701	-5.39829e-07	3.83231e-05	-0.00797886	0.0120688	-0.00247065	0	1380.76
2295	7.66802	7.07141	0.0603533	8.91959e-08	4.62899e-05	-0.317249	-0.000513969	-0.0175921	0	29352
2296	15.2421	13.2614	0.0701527	1.78372e-05	1.43483e-05	0.25149	0.0129259	-0.0216913	0	10826.9
2298	6.32318	9.47744	0.0528443	3.36774e-06	1.83009e-05	0.0525826	-0.00279666	-0.0226256	0	21430.7
2305	17.5157	6.53012	0.0596992	-5.78102e-07	1.51604e-05	0.0898696	0.0098619	-0.00651419	0	12622.5
2309	11.9429	14.4487	0.0508868	-2.01898e-06	3.351e-05	0.112193	0.0053894	-0.0496878	0	17707.2
2311	13.3693	6.46104	0.0556784	-1.89636e-06	1.02796e-05	0.172222	0.00818684	-0.013243	0	19154.7
2312	25.652	1.76768	0.0650968	-7.27849e-07	-1.52178e-07	-0.00560072	0.000333147	-0.000330874	0	3275.63
2315	5.70142	2.2967	0.0637494	2.22293e-07	1.25567e-05	0.0119361	-0.000187326	-0.00288663	0	17461.7
2316	16.2382	2.00933	0.0581378	7.33113e-07	4.9214e-07	-0.0715381	0.0020557	-0.00148354	0	2238.55
2318	24.7281	8.92619	0.0508462	1.0489e-06	6.86748e-06	-0.0275189	0.00326278	0.00192877	0	4687.68
2321	4.17301	1.60848	0.0619402	2.61465e-06	6.16561e-07	-0.0350728	-0.000285102	-0.00139774	0	11554.4
2324	7.06939	12.1822	0.0699409	7.39782e-06	4.28565e-05	0.33595	-0.00316182	-0.0346525	0	19452.7
2326	13.3259	1.09662	0.0587349	-7.98546e-07	1.98159e-06	-0.078006	0.000134297	-0.000194645	0	7677.03
2334	12.5256	11.914	0.0559514	6.80117e-06	5.3652e-05	0.118322	0.0098287	-0.035234	0	22117.2
2335	17.9398	7.62735	0.0727081	-2.68088e-06	3.33304e-05	0.0584365	0.0108328	-0.00675291	0	9989.01
2340	15.5199	6.12332	0.0539369	8.67787e-07	9.70081e-06	0.0472889	0.00883536	-0.00883517	0	6084.14
2341	16.079	5.5532	0.0566488	3.66953e-07	8.61305e-06	0.0638879	0.00772712	-0.00765479	0	10866.5
2344	9.21831	7.27868	0.0606522	4.59587e-06	1.64198e-05	0.00222551	0.00135911	-0.0196061	0	7736.21
2346	4.21702	10.5443	0.0711426	2.26781e-07	7.27329e-06	-0.051618	-0.00394511	-0.0192087	0	18248.7
2348	12.0761	7.07433	0.0740875	-1.01236e-06	3.15312e-06	0.193276	0.00610354	-0.0165993	0	18439.8
2350	9.35697	10.0007	0.0551077	8.30893e-06	3.29408e-05	0.0644524	0.00153344	-0.0306606	0	13201.2
2353	9.56431	7.39113	0.0510137	1.41531e-06	1.46891e-05	-0.128213	0.00163676	-0.019277	0	19879.3
2356	21.5186	5.24515	0.0638932	1.67495e-07	5.58196e-06	-0.0576793	0.00536833	-0.00209457	0	10123.8
2358	14.3176	4.90822	0.0696637	2.2189e-07	1.22917e-05	-0.0140637	0.00616547	-0.00819526	0	17242
2361	2.08543	11.0069	0.0535754	3.57713e-06	1.27507e-05	-0.0111534	-0.00179255	-0.0140519	0	6027.4
2368	12.5398	2.93281	0.0668108	3.23783e-06	1.95196e-05	-0.0321578	0.00241905	-0.00415041	0	15944.2
2370	11.5945	11.3247	0.0735153	1.03511e-05	5.47502e-05	0.144657	0.00626534	-0.0354642	0	9388.73
2371	11.2282	9.4944	0.0613514	9.22306e-09	4.19767e-05	-0.0506334	0.00506475	-0.026346	0	23226.4
2379	14.2573	6.49185	0.0725748	-7.55893e-07	2.81126e-06	-0.0804625	0.00813719	-0.0117519	0	12762.9
2380	5.95367	11.5568	0.0665929	4.08595e-06	2.35453e-05	-0.0826244	-0.004392	-0.0278942	0	14442.1
2382	12.0708	10.444	0.0707681	2.48111e-06	4.51411e-05	-0.0648324	0.00760097	-0.0297059	0	8948.99
2384	6.43606	10.8714	0.0637568	4.00838e-06	2.67848e-05	-0.053017	-0.0034067	-0.0273671	0	19705.9
2387	2.486	3.15728	0.0625973	3.48772e-07	8.66757e-06	0.0593474	-0.000587159	-0.00445297	0	4270.5
2388	26.7675	4.8384	0.0582703	1.09232e-08	1.00023e-06	0.00531875	0.000209486	-0.000663451	0	6232.61
2390	7.41838	9.08408	0.0739495	5.27058e-06	2.43356e-05	0.0221436	-0.00150392	-0.0240682	0	10726.3
2394	9.47739	5.98248	0.063719	-2.90449e-07	1.2277e-05	0.0326907	0.00141452	-0.0141924	0	12061.3
2395	6.42561	4.36006	0.0721006	2.83585e-09	2.02616e-05	0.0358238	-0.000461915	-0.00862785	0	11880.6
2398	7.36053	7.22713	0.0608078	-2.54527e-07	3.82882e-05	-0.0287025	-0.00030532	-0.0176665	0	25030.2
2399	15.5418	3.37906	0.0681613	-3.71124e-06	5.24628e-07	0.0881802	0.00450864	-0.0040129	0	16143.4
2402	21.5958	5.50563	0.0629719	-1.63416e-07	5.67485e-06	-0.0312323	0.00570375	-0.00216542	0	3772.36
2405	4.44678	2.12754	0.0603419	3.96975e-06	7.18519e-06	0.0276331	-0.000441457	-0.00228429	0	13183.6
2406	8.65074	12.3539	0.0702981	7.84908e-06	5.17743e-05	-0.298529	-0.000644821	-0.0397244	0	30464.9
2408	1.97768	11.8852	0.072198	-3.07659e-07	-2.23501e-07	0.0831759	-0.00199539	-0.0134546	0	9176.26
2409	16.0361	3.46357	0.0548437	-2.25537e-06	1.88877e-06	-0.100469	0.00515445	-0.00398521	0	6404.8
2410	6.95451	8.6217	0.0731671	4.8768e-07	2.51586e-05	-0.0266889	-0.0017287	-0.0212786	0	20139.2
2412	14.9825	8.2597	0.0660838	9.8998e-06	2.07477e-05	0.0207102	0.0109199	-0.0150223	0	16137.9
2413	24.1093	9.83562	0.0633198	3.21674e-06	1.36831e-06	0.0367449	0.0043354	0.00259776	0	5670.73
2414	3.24213	9.73343	0.0655325	7.68844e-07	6.02594e-06	-0.12512	-0.00258236	-0.0157295	0	6698.03
2416	26.6369	8.29646	0.0670519	-4.81223e-07	5.41331e-06	-0.00384734	0.000908406	0.00193	0	5694.43
2418	19.0986	12.6367	0.0748337	1.91725e-05	6.23998e-05	0.0465384	0.0116318	-0.00310087	0	254.909
2419	15.7841	1.56116	0.06078	2.59336e-06	5.10018e-06	0.205216	0.00101708	-0.000965266	0	9163.04
2421	6.36537	4.7638	0.0589809	7.08936e-07	1.48937e-05	0.102018	-0.000997124	-0.00981546	0	16718.4
2422	18.1905	7.25965	0.0667608	-3.35201e-06	2.61785e-05	0.0268452	0.0104732	-0.00601602	0	12239.8
2428	8.68764	2.51182	0.0660104	1.68668e-06	1.72172e-05	0.038091	0.000771292	-0.00431809	0	7010.32
2429	7.01289	8.4891	0.0719609	2.4339e-07	2.65073e-05	-0.087257	-0.00168157	-0.0210512	0	16860
2430	10.7427	12.8152	0.0598949	9.2947e-06	5.29442e-05	0.466569	0.00406405	-0.0433268	0	4114.35
2431	19.8778	7.56189	0.0554951	-4.22265e-07	2.21695e-05	0.0108171	0.00964771	-0.00339906	0	3504.26
2432	15.5073	12.7497	0.0599871	7.5619e-06	2.19247e-05	0.324258	0.0126854	-0.0202896	2	38346.9
2433	25.4706	8.25008	0.0537927	-3.85421e-07	5.0415e-06	-0.0889492	0.00237331	0.00139927	0	8295.52
2434	22.1041	3.43748	0.0701964	-5.55681e-07	7.45057e-06	-0.0171294	0.00313741	-0.00133486	0	6782.82
2436	1.89317	2.0577	0.0618098	-5.09765e-07	-1.32992e-07	0.0188372	-3.9542e-05	-0.0022479	0	7082.28
2439	9.30562	8.18906	0.0738319	5.76066e-06	1.82087e-05	0.175135	0.00133338	-0.0223386	0	24649.7
2440	14.2484	14.888	0.0568134	1.0987e-05	1.17655e-05	0.445447	0.00573414	-0.0323372	0	31423.8
2442	8.89268	8.08724	0.0747456	6.73512e-06	2.18934e-05	0.138691	0.00101422	-0.0216138	0	4162.47
2443	13.6899	1.55256	0.0748077	-2.21237e-06	7.34443e-06	0.015936	0.000745992	-0.00102912	0	7996.83
2444	3.34851	11.9996	0.0741806	2.03381e-06	3.2734e-06	-0.108858	-0.00372483	-0.0171638	0	10119.4
2445	1.31769	8.66268	0.0699092	-1.36529e-06	1.88429e-05	-0.0305731	-0.000435601	-0.0123423	0	4252.7
2447	25.6239	4.69937	0.0523917	-7.3168e-07	1.61979e-06	-0.0549151	0.00139974	-0.000862302	0	6069.8
2449	19.1916	7.53531	0.0683783	5.34538e-08	1.97406e-05	0.0384108	0.00985271	-0.00444096	0	6417.95
2453	9.14878	4.00109	0.0667304	-4.6791e-06	1.09329e-05	0.0637582	0.00115549	-0.00816043	0	14289.9
2454	13.4729	13.8289	0.0626547	-8.54722e-07	2.45793e-05	0.437409	0.0111914	-0.03715	0	22694.6
2455	7.03158	2.60061	0.0655008	-3.42187e-06	8.47821e-06	-0.0376229	0.000111636	-0.00406471	0	22108.5
2461	13.4454	1.78443	0.0590245	-3.20829e-06	1.19922e-05	-0.0703243	0.00130535	-0.0014853	0	12983
2465	5.73193	12.6387	0.0587779	6.09339e-06	2.42998e-05	0.0792931	-0.00493016	-0.0295234	0	25359.5
2468	20.5379	8.5857	0.0570844	-1.0519e-06	1.87445e-05	0.082949	0.0101514	-0.00214647	0	1749
2470	26.0095	1.27432	0.053189	-3.78699e-07	7.31031e-09	-0.0199654	0.000108971	-7.63904e-05	0	835.25
2471	22.575	5.28559	0.0616939	-4.61446e-06	8.87866e-06	-0.0294199	0.00451231	-0.00141057	0	2937.96
2472	16.2686	5.54946	0.0664956	1.44931e-06	8.87455e-06	-0.0261209	0.00792138	-0.00731473	0	10674.3
2473	25.0631	6.23575	0.0736829	-6.3013e-08	3.21731e-06	-0.00802811	0.00282227	-0.000147527	0	2976.64
2474	13.0433	2.29072	0.0645678	-6.27292e-07	1.90165e-05	-0.129121	0.00211982	-0.00267756	0	7807.61
2477	18.4511	6.25886	0.0711376	-2.11413e-07	2.40555e-05	-0.0591158	0.00882875	-0.00501778	0	9115.02
2478	17.5224	13.3615	0.0719113	9.14718e-07	6.40824e-05	0.26959	0.010414	-0.0082256	2	9870.94
2480	7.12628	14.4981	0.0740197	-6.55707e-06	3.02984e-05	-0.52104	-0.00353898	-0.0449302	0	20964.5
2482	20.0866	1.53043	0.0692865	3.2206e-07	1.34792e-06	-0.11639	0.00133334	-0.00052862	0	12654.4
2484	17.1185	11.7805	0.0639397	1.05643e-05	5.27967e-05	0.0696533	0.0130937	-0.0105774	0	11330.1
2485	11.6717	10.3155	0.0636628	-5.80097e-07	5.03909e-05	0.155	0.00644315	-0.0301548	0	12910.7
2487	19.9731	10.6534	0.0733322	5.60787e-06	4.05065e-05	0.0446075	0.0118813	-0.00188128	0	4052.37
2495	8.55077	12.7881	0.0718119	3.29561e-06	5.11184e-05	-0.0924445	-0.00150659	-0.0424349	0	32503.6
2497	14.475	2.79823	0.0722134	-2.69506e-06	1.86483e-05	-0.00488879	0.00320678	-0.00310164	0	9514.38
2500	4.524	12.7464	0.0635261	1.86162e-06	5.9177e-06	0.0222729	-0.00509619	-0.0230064	0	18468.4
2501	11.6421	13.303	0.0659452	7.27718e-06	5.02319e-05	0.242902	0.00688289	-0.0449345	0	6005.98
2506	10.0736	1.23637	0.0742233	8.98197e-07	6.89239e-06	-0.0715233	7.26127e-05	-0.000630001	0	18774.4
2508	1.72293	9.65758	0.0577928	-4.73461e-07	1.14913e-05	-0.0309877	-0.000821757	-0.0130798	0	9984.32
2512	26.3132	5.84852	0.0684706	1.16343e-07	1.36652e-06	-0.0199823	0.000837287	-0.000410237	0	3276.9
2520	26.8883	4.01382	0.0600471	-1.42278e-08	5.07539e-07	0.0352151	7.49416e-05	-0.000621906	0	4354.55
2521	11.7173	8.36342	0.0671228	-3.27612e-06	1.68556e-05	0.0287934	0.00592447	-0.0222092	0	13034.7
2522	6.38846	10.6556	0.0505069	1.62792e-06	2.39444e-05	-0.0572462	-0.00360796	-0.0266005	0	27061.6
2524	8.56045	14.8649	0.0683711	-9.89427e-07	2.80957e-05	0.0787025	-0.000542855	-0.0524629	0	21354.1
2527	4.18581	13.1308	0.0676259	1.1905e-06	8.86158e-06	-0.11575	-0.00473936	-0.0209906	0	12988.7
2529	9.994	5.29165	0.0564906	1.45465e-06	9.84649e-06	-0.183698	0.00207504	-0.0120498	0	6214.89
2534	3.24172	1.25516	0.0525106	1.46373e-06	-7.38633e-07	0.0170283	4.66839e-05	-0.000345879	0	10006.9
2540	6.40737	15.2343	0.0699727	-2.44768e-06	5.20949e-05	-0.432313	-0.00254846	-0.0433955	0	28243.2
2542	19.8599	4.21653	0.0741047	-3.70975e-07	6.33964e-06	-0.00525436	0.00550691	-0.0026694	0	6570.08
2543	17.3711	4.18371	0.0693852	1.80106e-06	1.45748e-05	0.0167065	0.00614701	-0.0044106	0	12938.3
2544	4.468	8.51253	0.0541364	3.41047e-06	1.23642e-05	-0.174133	-0.00267251	-0.016351	0	10981.3
2545	2.3209	3.84117	0.0731358	-5.95712e-07	1.27036e-05	-0.113138	-0.000655023	-0.00548711	0	7295.72
2546	7.08396	3.10179	0.0685679	-2.39061e-06	1.60192e-05	0.00701107	0.000131602	-0.00523891	0	18147
2549	1.05706	1.38465	0.056359	-6.11684e-09	8.30618e-06	0.0708194	-1.30085e-05	-0.000929939	0	3620.25
2550	12.3439	10.9072	0.071738	6.11257e-06	4.69337e-05	0.228276	0.00869987	-0.0310726	0	21449.3
2553	3.10839	3.22642	0.0542609	2.72215e-07	1.09254e-05	-0.103333	-0.0005073	-0.00445947	0	20206.2
2554	6.45044	1.07389	0.0677389	-4.03827e-07	1.51327e-07	0.0285682	-7.00608e-05	-0.000592422	0	6053.57
2555	24.1248	4.55978	0.0747019	-2.77205e-06	4.60963e-06	0.00311376	0.00257362	-0.000969885	0	5187.96
2557	1.92925	6.65275	0.0585991	-2.60118e-06	1.57392e-05	-0.072696	-0.000836034	-0.0103356	0	13206.8
2560	19.3534	11.9602	0.0565641	8.44409e-06	5.88322e-05	0.14472	0.0121964	-0.00282477	3	1729.14
2561	26.1787	3.86854	0.0702159	-5.20825e-07	2.77344e-07	-0.0279498	0.000744976	-0.000732461	0	832.885
2562	24.1453	4.38546	0.0569687	-2.55922e-06	4.76836e-06	-0.029727	0.00247207	-0.000931174	0	4036.6
2564	10.0649	11.6961	0.0642982	5.90025e-06	4.43884e-05	0.126941	0.00275261	-0.0376492	0	23011.3
2566	12.867	3.08541	0.0665183	3.21546e-06	2.21367e-05	-0.025265	0.00287611	-0.00466334	0	9970.31
2571	1.43824	4.09383	0.0571145	-6.81515e-07	1.03052e-05	-0.00215876	-0.000200926	-0.0060464	0	13908.1
2572	2.62745	1.58401	0.0571337	1.28244e-06	-1.83185e-06	-0.108541	-0.000143441	-0.00127771	0	7171.86
2574	13.2739	9.16941	0.0698162	6.58929e-06	2.38712e-05	0.0985222	0.00960223	-0.0214987	0	13901.2
2579	20.3471	5.57934	0.0506038	1.81662e-07	5.40828e-06	0.180904	0.00657151	-0.00281284	0	3755.08
2584	3.85937	8.75872	0.0588989	1.49132e-06	9.5252e-06	-0.0495268	-0.00233268	-0.015682	0	19812.4
2590	5.30361	11.9814	0.074053	5.94749e-07	1.36785e-05	-0.234044	-0.00467882	-0.0261946	0	20778
2593	25.1681	6.96765	0.0685641	7.99424e-07	3.56601e-06	-8.31354e-05	0.00262744	0.000283202	0	1286.15
2594	10.8619	8.13765	0.0738624	9.94455e-07	2.3282e-05	0.164029	0.00467154	-0.0218049	0	19834.6
2599	21.9456	9.02938	0.0634557	1.33382e-06	1.10841e-05	0.0460449	0.00827566	-0.000583536	0	10582.4
2601	10.2152	9.22929	0.0744389	-1.9992e-07	2.62064e-05	-0.324047	0.00253171	-0.0265236	0	14652.9
2603	1.00945	5.19837	0.0689208	1.06451e-07	1.96649e-05	-0.0088034	-1.51175e-05	-0.00766063	0	9501.14
2607	25.5416	2.46669	0.0665756	-1.85536e-07	-2.5131e-07	0.0022404	0.000696051	-0.000592237	0	3872.57
2613	5.42232	6.14904	0.0678388	5.67749e-07	6.81765e-06	-0.0275226	-0.00139317	-0.0122732	0	12426.6
2615	14.8272	2.68066	0.0554674	-6.92914e-06	1.15706e-05	-0.105833	0.00325834	-0.00287537	0	10267.7
2617	15.6284	11.6142	0.074997	2.51162e-05	8.87521e-06	0.237097	0.0141643	-0.0179045	0	13858.1
2618	24.724	9.93046	0.0728359	-8.46434e-07	1.71078e-06	-0.0088777	0.00314956	0.00322387	0	3361.46
2622	17.2704	4.5452	0.062101	-6.39735e-07	1.29081e-05	-0.00987369	0.00645565	-0.00479998	0	10714.5
2624	17.6919	4.04666	0.0677412	4.15174e-07	1.94778e-05	0.0209787	0.00613711	-0.00414412	0	4018.73
2625	5.79513	8.5434	0.0678276	3.24946e-06	2.02544e-05	0.097945	-0.00250509	-0.019241	0	17451.9
2626	21.5424	2.82842	0.0741911	-2.99871e-07	6.74803e-06	-0.00444499	0.00286725	-0.00137084	0	8271.9
2628	6.59242	5.01082	0.0588028	1.87675e-06	1.81764e-05	0.0526891	-0.000773506	-0.0104865	0	2452.7
2631	8.16897	1.22307	0.0701893	-7.9783e-08	1.91733e-06	-0.0817101	4.46417e-06	-0.000680336	0	6562.23
2632	18.8558	12.6672	0.0689094	1.96308e-05	5.95861e-05	0.0268206	0.0118052	-0.00368655	0	616.119
2635	5.96633	3.73204	0.0582039	2.64736e-06	1.92471e-05	0.0106967	-0.000257331	-0.006791	0	11411.8
2636	16.635	3.95755	0.0710906	-1.3211e-06	3.26353e-06	0.00928582	0.00581692	-0.00408093	0	12067.5
2642	10.0695	11.9514	0.0587005	3.40319e-06	4.53602e-05	-0.0200047	0.00246721	-0.0384999	0	35326.3
2644	23.0924	1.46718	0.0747931	-7.89086e-07	1.18522e-06	-0.0124168	0.000530418	-0.000144446	0	2676.16
2655	14.8293	5.45567	0.0716755	4.93218e-07	1.46017e-05	-0.00743418	0.00746393	-0.00887696	0	11442.3
2656	12.7006	7.11302	0.0664699	-4.37772e-06	1.01353e-05	-0.0507024	0.00725857	-0.0163677	0	27161.3
2658	6.58622	14.3179	0.0588774	7.22144e-06	3.56322e-05	-0.138954	-0.00436713	-0.0408326	0	29525.3
2665	23.4405	7.33886	0.063709	1.39811e-07	6.70562e-06	-0.0173297	0.00528761	-0.000511601	0	7105
2666	11.8362	2.88626	0.0722858	2.38351e-06	9.37404e-06	0.0486485	0.00220178	-0.00427964	0	9518.04
2667	12.0584	9.89327	0.0592992	1.20405e-06	4.15167e-05	-0.0101374	0.00708846	-0.0278205	0	9064.87
2668	18.0055	13.3556	0.0661342	9.80996e-07	7.29738e-05	0.245032	0.0104536	-0.00605063	2	4749.47
2669	7.59258	2.56796	0.0631579	-2.19192e-06	8.60823e-06	-0.0143574	0.000429925	-0.00389579	0	12644.9
2671	11.1614	10.7699	0.0588925	3.69951e-06	5.47902e-05	-0.242315	0.00506903	-0.0326917	0	24958.3
2672	9.16931	1.01351	0.0578116	2.83703e-08	1.36533e-06	-0.0671211	1.43633e-05	-0.000237554	0	11618
2673	3.55496	15.6017	0.0526446	-3.42644e-06	1.82299e-05	-0.335741	0.00158363	-0.0138373	0	218.484
2674	6.89102	1.62924	0.0705746	-5.53468e-07	4.86706e-08	0.279673	-0.000466983	-0.00100394	0	798.99
2675	9.22865	14.5752	0.0725244	9.96814e-06	3.73536e-05	-0.0519947	3.04876e-05	-0.0532431	0	33304
2676	15.618	10.2826	0.052877	1.06585e-05	3.3602e-05	0.0855437	0.0133993	-0.0162201	0	19934.2
2678	25.2282	3.69105	0.0659721	-5.92725e-07	1.73744e-06	-0.0147406	0.00135984	-0.000813464	0	5520.72
2679	16.2789	9.05553	0.0544844	3.05044e-06	3.21546e-05	0.0600247	0.0131943	-0.0120715	0	6640.08
2682	16.3109	11.1404	0.0688884	1.60188e-05	3.77769e-05	0.273117	0.0152893	-0.0140901	0	8433.87
2684	19.0359	2.18208	0.0646644	-5.83128e-07	2.85315e-06	0.00481914	0.00241558	-0.00135256	0	6475.44
2691	2.15643	9.5936	0.0533263	-9.86338e-07	9.37445e-06	-0.12525	-0.001358	-0.013626	0	10999.8
2695	20.4445	6.56144	0.0658857	-2.79763e-06	1.01792e-05	0.113735	0.00782648	-0.00313038	0	6606.82
2698	4.1723	5.68732	0.0602325	-4.49788e-06	7.21464e-07	-0.0377268	-0.00121264	-0.0097612	0	19204.2
2699	22.1212	4.7148	0.0665646	-2.18355e-06	1.21363e-05	0.0277419	0.00452715	-0.00166869	0	1682.07
2701	19.8719	8.16315	0.0633157	1.29804e-06	2.74031e-05	-0.0938013	0.0104078	-0.00350529	0	3364.54
2704	4.62924	15.3194	0.0656311	7.95914e-07	9.71683e-06	-0.51843	-0.000814283	-0.0219291	0	8375.47
2712	13.0759	1.1004	0.0669623	-5.32754e-07	3.2117e-06	0.00538081	0.000138083	-0.000284065	0	957.916
2713	10.9414	13.0678	0.0614398	7.71392e-06	6.19158e-05	0.273435	0.00530644	-0.0449777	0	22631.3
2714	5.26855	4.8755	0.0503877	8.4904e-07	-7.55287e-07	0.0885818	-0.00074056	-0.00940232	0	27919.1
2715	15.121	12.6114	0.0602846	4.51059e-06	3.22279e-05	0.308587	0.0134183	-0.0224368	0	14783.9
2716	17.5423	9.83633	0.0628048	9.642e-07	4.75859e-05	0.164986	0.0137086	-0.00891185	4	3133.06
2717	7.99824	11.5959	0.0635505	5.29434e-06	5.16416e-05	0.0741894	-0.00187906	-0.035542	0	25602.8
2720	10.1836	12.7665	0.0742319	8.56769e-06	5.17133e-05	-0.139632	0.00227067	-0.0443671	0	18069.1
2722	10.3515	8.88079	0.0737258	-3.12664e-06	2.23758e-05	0.00760712	0.00305989	-0.0242677	0	7174.91
2729	19.4476	6.51845	0.0523888	8.76481e-08	1.411e-05	-0.0879013	0.00842277	-0.00409804	0	11052
2730	8.46726	1.88063	0.0614134	8.98657e-07	1.21433e-05	0.0765306	0.000522501	-0.00230751	0	28065.3
2732	9.67029	11.8484	0.0657718	6.63828e-08	5.43603e-05	0.135063	0.00192572	-0.038403	0	33857.8
2736	6.58419	5.52213	0.0736461	2.2385e-06	1.82192e-05	0.0507191	-0.000928698	-0.0116166	0	17976.4
2746	6.66166	15.6585	0.0608699	-2.0975e-06	5.41167e-05	-0.264328	-0.000591654	-0.046804	0	10911.8
2748	2.85794	14.4043	0.0694119	1.20713e-06	9.76286e-06	-0.194652	-0.00227861	-0.0119895	0	2774.41
2750	9.19938	4.79094	0.055895	-4.78133e-06	1.28231e-05	-0.0581917	0.00142865	-0.0109625	0	6799.3
2752	2.86004	12.3653	0.0733363	3.75522e-06	3.2745e-06	-0.0664765	-0.00365166	-0.0155065	0	6959.7
2753	23.3443	3.55593	0.0657852	-1.82327e-06	2.75857e-06	-0.0322633	0.00260149	-0.00113744	0	6923.5
2754	17.8257	13.9381	0.064088	1.52765e-05	7.29925e-05	0.216848	0.00875858	-0.00634787	0	2134.59
2755	23.1137	5.54229	0.0527168	-3.72856e-06	6.50464e-06	0.0823816	0.00451012	-0.00140795	0	2709.69
2756	16.8535	2.13054	0.0537767	1.13803e-06	7.17536e-06	0.0534333	0.00233539	-0.00202036	0	14457.9
2765	2.68462	1.35851	0.073603	1.25828e-06	-9.32554e-07	0.021027	6.86107e-05	-0.000507099	0	5070.56
2767	15.0927	12.9953	0.0741864	2.12119e-05	3.53335e-05	-0.1503	0.0121382	-0.0225103	0	9538.06
2768	1.99288	1.84421	0.0647132	1.18976e-06	-1.40981e-08	0.0643039	-6.12546e-05	-0.0015707	0	7043.4
2778	12.7277	5.12081	0.0521553	-4.08568e-07	3.44168e-06	0.110794	0.0046014	-0.00976134	0	4445.56
2780	2.13108	2.29866	0.0549816	-4.48216e-07	7.07018e-07	0.0271658	-0.000322026	-0.00281313	0	3856.12
2781	6.55841	7.36532	0.0682361	8.91482e-07	2.56299e-05	-0.09151	-0.000877543	-0.0168732	0	12230.7
2783	7.68231	2.22386	0.0720895	-1.89904e-06	7.58229e-06	-0.117927	0.000256465	-0.00319238	0	12184.6
2792	18.7853	11.5897	0.0652318	5.50146e-06	6.32762e-05	0.0845689	0.0130467	-0.00439835	0	6001.2
2793	26.7372	3.82514	0.0677559	-1.12367e-07	2.52689e-07	0.00684486	0.000205082	-0.000701178	0	5641.6
2795	8.67642	1.91863	0.0580409	3.42287e-07	1.45978e-05	-0.0722246	0.000390847	-0.00240433	0	7147.25
2799	21.4241	8.34276	0.0597477	2.71507e-07	8.66417e-06	-0.0886196	0.00853332	-0.00166157	0	9375.38
2803	15.8963	8.28127	0.0729599	4.95779e-06	2.15941e-05	-0.000577421	0.011986	-0.0124575	0	2554.79
2806	4.02046	2.07242	0.07132	2.21498e-06	1.92144e-06	-0.0416248	-0.00034275	-0.00191432	0	12275.7
2807	17.9026	9.51677	0.0627087	-7.95328e-07	4.59454e-05	0.0754207	0.013997	-0.00782246	0	15249.2
2808	2.11319	2.95334	0.0635964	1.28152e-06	4.28505e-06	-0.0176361	-0.000522665	-0.00380429	0	12127.7
2811	15.883	10.9908	0.0715724	1.68991e-05	3.22892e-05	0.268062	0.0159886	-0.0161537	0	2615.59
2812	1.28258	12.9624	0.0743766	-2.0808e-07	3.89523e-06	-0.0502341	-0.000579844	-0.0100887	0	9732.39
2813	4.89747	8.36357	0.0657386	2.49983e-06	1.71495e-05	-0.0113121	-0.00247863	-0.0169465	0	13049.4
2814	3.20824	7.08643	0.0693158	-2.85196e-06	1.43076e-05	0.0207586	-0.00163056	-0.0120155	0	12473.3
2816	26.7235	6.63815	0.0573217	3.23147e-07	3.04088e-06	-0.123176	0.000482806	0.000206576	0	4984.44
2819	22.311	3.70494	0.0743753	-4.84582e-07	6.21429e-06	0.00698024	0.00330405	-0.00125668	0	3918.6
2820	7.56007	3.07522	0.055841	-4.00822e-06	1.35243e-05	-0.00971778	0.00011192	-0.00503011	0	14477.2
2821	24.1928	8.89762	0.0537564	7.34528e-06	3.93798e-07	-0.00509683	0.00424209	0.00122105	0	10145.9
2823	19.3656	3.98355	0.0661366	-1.75254e-06	8.23132e-06	0.0766549	0.00537642	-0.00275434	0	9174.95
2824	19.9049	11.4135	0.0725433	9.14509e-06	5.06958e-05	0.0333333	0.012518	-0.00169192	0	3016.07
2825	16.8888	4.51985	0.0587488	-8.11023e-07	8.0048e-06	-0.0696635	0.00644063	-0.00475506	0	6533.66
2826	9.77463	11.3724	0.0607091	1.0348e-05	4.38019e-05	-0.301915	0.00153577	-0.0368617	0	27318
2829	5.66903	4.78378	0.0526746	2.5353e-06	4.11051e-06	-0.0988523	-0.000461866	-0.00944172	0	9863.53
2831	3.37791	11.6915	0.0654868	3.11211e-06	3.40555e-06	-0.0181132	-0.00396679	-0.0172205	0	9799.62
2832	20.28	4.95932	0.0675012	-3.41419e-07	5.68938e-06	0.0357914	0.00635286	-0.00293101	0	5916.27
2837	16.0182	9.04194	0.0510034	5.42288e-06	3.2074e-05	-0.00561021	0.0125568	-0.0130352	0	18326.3
2838	24.0827	1.37294	0.0536185	-7.12312e-07	-2.13395e-07	0.0123249	0.000350974	-0.000172436	0	6195.55
2839	23.2989	2.95525	0.0650763	-1.33586e-06	2.30471e-06	0.00260482	0.00218096	-0.000974321	0	1663.7
2841	2.4201	12.9321	0.0594728	1.41318e-06	5.87229e-06	-0.227107	-0.00281963	-0.012917	0	15353.2
2846	14.0993	13.298	0.0731068	-1.49987e-06	2.67398e-05	0.406463	0.0123207	-0.0304291	0	26817.6
2847	12.2072	15.1607	0.0746318	-1.76927e-06	2.821e-05	0.474085	0.00308255	-0.051619	0	16392.1
2849	8.99765	14.7324	0.0742832	4.71916e-06	3.31892e-05	0.045588	-8.59433e-05	-0.0529963	0	40841
2850	3.40747	7.76886	0.0737727	-5.63718e-07	1.44573e-05	-0.0791123	-0.00191171	-0.0134064	0	18142.5
2853	16.0493	1.04555	0.0628026	4.92323e-07	6.72612e-07	-0.0556547	0.000183886	-9.50068e-05	0	5937.53
2857	20.9249	9.14549	0.0748862	-1.41451e-06	1.51634e-05	-0.051579	0.00980609	-0.00164501	0	9047.55
2859	3.87946	12.7951	0.0649238	1.54789e-06	1.77791e-06	-0.157325	-0.00499501	-0.0195613	0	13372.8
2860	8.01113	5.18239	0.0671221	-3.76216e-06	2.98759e-05	0.0199762	2.80819e-05	-0.0120542	0	3481.21
2862	11.806	12.6068	0.059878	1.35041e-05	5.75635e-05	0.294917	0.00717408	-0.0402346	0	19506.8
2863	21.6196	10.2865	0.0734198	1.52436e-06	2.27253e-05	-0.0316766	0.0102345	-0.000354996	0	450.344
2866	7.58943	11.6699	0.0538422	6.02849e-06	4.74149e-05	0.0187221	-0.00204148	-0.0347824	0	31462.9
2867	2.65545	13.4626	0.0702486	-6.10431e-09	6.90068e-06	-0.127562	-0.00290023	-0.0129358	0	4113.22
2868	10.6837	9.05857	0.0644821	-2.79196e-06	3.33473e-05	-0.00277279	0.00414645	-0.0254022	0	20079.7
2872	17.0635	13.0178	0.0667479	6.22929e-06	5.84111e-05	0.249803	0.0121429	-0.0106137	0	3085.02
2875	20.087	1.40572	0.0556815	2.39839e-07	1.24128e-06	-0.152198	0.000736294	-0.000398844	0	9194.83
2876	5.01957	5.30622	0.0547601	1.35543e-06	-3.29515e-06	-0.105005	-0.00127392	-0.0102415	0	4762.05
2877	25.6854	5.29263	0.0514214	-1.08294e-06	1.88036e-06	0.00541979	0.00152474	-0.000666895	0	11719.8
2878	25.2555	4.63824	0.0598194	-9.02696e-07	2.68296e-06	-0.0184862	0.00162621	-0.000833889	0	10049.6
2879	9.22418	5.02105	0.0590985	-4.51661e-06	1.23578e-05	-0.0247043	0.00131425	-0.0117458	0	21162.9
2887	20.7854	5.06812	0.0562426	2.52483e-07	6.06369e-06	-0.0462507	0.00606147	-0.00236901	0	9007.75
2888	20.45	10.23	0.0692763	1.31704e-06	3.01678e-05	0.00578862	0.0120812	-0.0013492	0	3003.34
2892	16.1755	10.5048	0.0743418	8.57574e-06	3.99157e-05	0.185936	0.0147081	-0.0145867	0	8522.36
2894	16.8618	12.7193	0.0545313	2.7611e-06	5.03117e-05	0.102089	0.0131748	-0.0117106	0	7489.93
2895	9.38801	12.0537	0.0632702	8.05344e-06	5.75487e-05	0.0652705	0.000561326	-0.0387385	0	1539.12
2896	21.3869	5.45525	0.0523499	-2.25873e-07	5.1762e-06	0.00289025	0.00574598	-0.00210876	0	4528.6
2897	5.13497	1.21671	0.0704047	-1.54543e-07	2.10835e-06	0.0183858	3.9623e-05	-0.000291688	0	12228.4
2901	22.3667	4.61584	0.0723136	-3.1654e-06	9.18874e-06	-0.0185744	0.00425391	-0.00152636	0	4440.08
2902	5.34103	6.04679	0.0630612	1.07281e-06	4.90189e-06	0.0621152	-0.00139443	-0.012009	0	20023.4
2906	15.5589	4.75718	0.068947	-1.26262e-07	4.19007e-06	0.0128426	0.00652696	-0.00668982	0	5904.77
2910	1.88447	1.76254	0.0604401	9.28463e-07	-9.44713e-07	-0.0147634	6.56199e-05	-0.00144105	0	13421.9
2911	14.3158	2.54164	0.0522045	-1.68372e-06	1.90374e-05	0.0620726	0.00236468	-0.00255188	0	15277.3
2912	18.6709	6.23902	0.0535535	-7.41435e-07	2.06096e-05	0.0256719	0.00870583	-0.00487337	0	5350.03
2920	13.7963	12.8304	0.0592384	1.56273e-05	1.75667e-05	0.24031	0.0112514	-0.0314245	0	10328.4
2923	13.1931	13.8409	0.0623349	2.37345e-07	3.35879e-05	0.331241	0.0110202	-0.039259	0	18426.7
2924	5.59632	3.30059	0.0735957	2.99728e-07	2.02043e-05	-0.0622259	-0.000581021	-0.00528193	0	3497.12
2925	16.086	3.07506	0.0581516	-2.36381e-06	3.62976e-07	-0.113865	0.00381718	-0.0031309	0	6501.48
2926	8.12538	11.7913	0.0622085	3.86382e-06	5.04093e-05	-0.032603	-0.00138314	-0.0367223	0	17861
2927	8.42948	12.7537	0.0544523	-5.38189e-08	5.3952e-05	0.0725829	-0.00170248	-0.0414516	0	13394.2
2928	9.9594	12.6757	0.0659661	1.16963e-05	5.00862e-05	-0.156393	0.00164046	-0.0431324	0	49271.4
2931	6.1725	12.6656	0.0641105	3.47128e-06	2.87664e-05	-0.253784	-0.0045489	-0.0320785	0	32478
2933	19.4246	1.72702	0.0538243	-4.5253e-08	1.4127e-06	-0.0750589	0.00181387	-0.000982713	0	5138.12
2934	5.35855	9.87149	0.058369	3.46786e-07	1.22598e-05	-0.247866	-0.00316016	-0.0213493	0	17972.6
2938	2.94582	11.7652	0.0513378	4.3902e-07	4.54259e-06	-0.265502	-0.00343329	-0.0160697	0	14888.6
2941	6.13769	8.66955	0.0560774	6.45408e-07	2.28524e-05	-0.0386543	-0.00220082	-0.0203206	0	19680.9
2942	8.27859	14.298	0.0508717	4.38379e-07	2.88549e-05	-0.274011	-0.000703849	-0.0482748	0	13127.2
2943	24.5806	1.7559	0.0702605	-9.14459e-07	-5.7202e-07	0.025836	0.000589558	-0.000361709	0	6004.19
2944	17.9263	8.64884	0.0725303	1.92218e-06	4.53205e-05	-0.0685522	0.0125202	-0.0073048	0	9514.86
2948	20.8748	3.56534	0.0577312	1.40549e-07	7.81661e-06	-0.0508541	0.0040935	-0.0016974	0	7020.31
2949	18.3403	9.73332	0.0692693	1.67458e-06	4.40111e-05	0.0230521	0.0138468	-0.00617367	0	11792.3
2950	23.442	5.598	0.0709792	-3.97392e-06	5.09688e-06	-0.0196949	0.00404137	-0.00100885	0	5843.94
2951	8.51276	15.7608	0.0515405	7.56725e-07	3.96571e-05	-0.0586068	8.57499e-05	-0.0564543	0	19546.3
2956	4.07993	2.36081	0.0598534	3.0789e-06	5.53968e-06	-0.0133946	-0.000437561	-0.00258589	0	8931.44
2961	20.93	1.08844	0.0506925	9.33949e-08	4.15103e-07	-0.0358081	0.000229216	-7.89426e-06	0	4091.7
2962	19.352	7.00406	0.0655806	-7.80736e-08	1.61294e-05	0.00276929	0.00960126	-0.00427923	0	10883
2963	10.8365	11.7338	0.051657	8.41958e-06	5.26695e-05	0.209374	0.00364297	-0.0381059	0	10586.8
2964	11.9475	14.2328	0.0683598	1.36791e-07	3.65113e-05	0.0706399	0.00548708	-0.0487451	0	29762.6
2967	5.93379	1.68985	0.0522099	-4.39019e-07	7.35276e-06	-0.0523748	-2.09731e-05	-0.00192311	0	11823.8
2969	11.3314	6.81968	0.0608028	-1.11103e-07	1.60284e-06	-0.0490569	0.00441823	-0.0167236	0	7161.35
2972	3.44611	4.63821	0.0592143	-3.01993e-06	1.59893e-06	-0.0511435	-0.000887521	-0.0075765	0	14303.6
2973	22.3629	3.58444	0.0569134	-6.55166e-07	5.68602e-06	-0.0521414	0.00315162	-0.00129036	0	2558.86
2981	18.1094	1.79878	0.0627607	-3.09309e-06	3.87951e-06	-0.123401	0.002242	-0.00125174	0	6034.22
2982	4.73076	14.0024	0.0673547	1.73389e-06	7.04955e-06	-0.33832	-0.00515175	-0.0242474	0	3645.46
2984	8.92141	1.90439	0.0616494	1.5585e-06	1.4005e-05	-0.0126789	0.000411626	-0.00255503	0	11022.9
2985	10.8133	12.7045	0.071635	9.40673e-06	5.35747e-05	-0.161227	0.0042195	-0.0430574	0	28759
2990	18.9578	7.73315	0.0561108	1.90843e-06	2.4111e-05	0.170487	0.0105649	-0.00465376	0	5462.15
2995	15.0651	5.59243	0.0725077	7.09052e-07	1.29055e-05	-0.0517111	0.00744159	-0.00880165	0	12123.3
2996	13.1717	3.53137	0.0503964	2.01883e-06	1.98744e-05	-0.0532271	0.00368752	-0.0053155	0	11188.2
3001	9.12678	8.04309	0.0631593	6.23625e-06	1.92577e-05	-0.0475015	0.00122899	-0.0217043	0	19198.7
3006	6.27283	4.54976	0.0707038	3.59687e-07	1.54857e-05	-0.044268	-0.000658681	-0.00916151	0	21657.8
3009	5.02724	5.8865	0.0601772	3.98809e-07	1.78404e-06	0.531071	-0.000397753	-0.0112954	0	5694.35
3010	6.09212	9.00824	0.0713026	1.86452e-07	1.69443e-05	0.0640596	-0.00272677	-0.02126	0	17206.6
3012	17.2336	1.53499	0.0725718	-2.81658e-06	4.3566e-06	0.0196145	0.00140881	-0.00070955	0	12993.1
3016	21.3429	2.10573	0.0572148	-1.60596e-07	3.67624e-06	-0.0839043	0.00185879	-0.000955732	0	2723.18
3017	14.8309	15.3385	0.0543679	8.36945e-08	3.09673e-05	0.276581	0.00246036	-0.0256775	0	828.061
3022	20.5544	9.47168	0.0685965	-8.74907e-07	2.19838e-05	0.0162862	0.01063	-0.00178692	0	1418.73
3025	9.61584	3.22752	0.0628959	-2.07218e-06	8.61256e-06	-0.00601636	0.00145495	-0.00645633	0	15440.8
3027	6.29114	14.2416	0.0614593	1.21173e-05	3.17765e-05	-0.221888	-0.00445994	-0.0382361	0	44714
3028	2.05426	1.72103	0.0730635	1.12457e-06	-7.2596e-08	-0.00551759	-4.32635e-05	-0.00144888	0	17252.9
3029	1.81465	6.61972	0.0607643	-3.46098e-06	1.52245e-05	0.01379	-0.000802045	-0.0101696	0	8089.44
3030	18.4907	8.17265	0.0731293	-2.39636e-06	2.88355e-05	-0.0752908	0.0116721	-0.00590799	0	11302.8
3035	20.7895	7.49974	0.0698415	-2.15128e-07	1.68824e-05	0.0153115	0.00835154	-0.00265754	0	12048.9
3036	26.7926	9.18917	0.057968	3.28222e-07	7.12463e-06	-0.00305763	0.00021431	0.00299461	0	4436.27
3038	18.1374	10.8693	0.0599919	1.45804e-06	5.29762e-05	0.0885085	0.0134232	-0.00658169	0	9762.12
3039	4.71824	8.91125	0.0562554	2.47865e-06	1.26087e-05	0.0355457	-0.00244605	-0.0173371	0	14729.4
3040	2.27471	2.83442	0.0607019	1.79956e-06	3.33403e-06	0.00752571	-0.000289217	-0.00363764	0	17985.3
3041	19.698	9.28882	0.0651982	7.10388e-07	3.58484e-05	0.0507241	0.0116078	-0.00350034	0	1895.44
3050	14.9846	10.0206	0.0632713	1.12627e-05	3.98424e-05	0.126716	0.013197	-0.0188642	0	10614.7
3051	7.91554	9.35747	0.0701557	8.41743e-06	2.53165e-05	0.0695104	-0.00122354	-0.0257666	0	14951.3
3055	10.3882	5.82724	0.0708135	3.15182e-06	1.08519e-05	-0.197037	0.00261871	-0.0133022	0	15029.4
3057	12.6051	8.64663	0.0654543	8.547e-07	1.10854e-05	-0.054429	0.00716343	-0.0214192	0	15616.9
3059	1.70242	9.37722	0.0747659	-3.65471e-07	1.48776e-05	0.0015343	-0.000800272	-0.0130111	0	21631.7
3064	22.1623	4.83574	0.0555716	-1.79685e-06	1.09397e-05	0.0544917	0.00453476	-0.00161846	0	10244.8
3065	12.9034	2.11304	0.0566699	-1.37624e-06	1.72115e-05	-0.0162188	0.00144286	-0.00260933	0	7126.3
3066	17.7644	3.4419	0.0564604	1.24854e-07	1.37405e-05	-0.0282338	0.00466968	-0.00280252	0	3773.51
3070	1.68934	4.87629	0.0659279	-1.36498e-06	1.40017e-05	0.0184324	-0.000298087	-0.00726666	0	7975.76
3071	2.4247	2.15162	0.0690315	-3.31195e-07	8.97506e-07	0.0223075	-0.000182065	-0.00235722	0	24059.9
3072	3.00888	1.00618	0.0612464	3.82968e-08	-1.74472e-08	0.0223396	4.37535e-05	-0.000205307	0	5390.46
3073	1.08008	14.2852	0.0699138	4.72495e-07	4.326e-06	0.00666773	-9.38394e-05	-0.00654069	0	2339.19
3074	4.5841	5.34394	0.0653068	-2.27424e-06	-3.31211e-06	-0.0135456	-0.00145148	-0.0101209	0	5330.83
3075	10.5727	12.2742	0.0556673	7.99324e-06	4.85359e-05	0.080609	0.0043944	-0.0414112	0	41413.3
3077	17.704	3.18671	0.0721928	7.08231e-08	1.1828e-05	-0.0458333	0.00379543	-0.00252801	0	1358.08
3078	10.5195	1.9046	0.0589042	-4.13698e-07	8.49463e-06	-0.137666	0.000855267	-0.0022945	0	34851.7
3079	18.6085	12.5433	0.0591548	2.02834e-05	6.24474e-05	0.0933144	0.0118889	-0.00435669	0	474.412
3082	26.2049	6.91012	0.058752	4.8745e-07	2.50908e-06	0.0415678	0.00107931	0.000351841	0	5401.71
3084	12.6227	10.9379	0.073869	5.98603e-06	4.8452e-05	-0.00684397	0.00913452	-0.0306322	0	21737.4
3085	15.2752	5.49714	0.0583086	7.00717e-07	9.54131e-06	-0.0253254	0.00734016	-0.0082047	0	9864.06
3086	10.4865	14.5743	0.0570635	8.91341e-06	6.09959e-05	-0.00811841	0.00217946	-0.0535971	0	52407.1
3088	17.8578	4.67411	0.0562998	5.02784e-07	2.05317e-05	0.0168819	0.00654068	-0.00444125	0	17442.2
3091	20.7984	1.57915	0.062792	3.39871e-07	1.94397e-06	-0.0336486	0.00095644	-0.000461331	0	5529.25
3096	3.00816	4.56033	0.0610521	-1.48777e-06	8.90791e-06	-0.0929701	-0.000853971	-0.0071491	0	9978.99
3098	1.54078	5.96474	0.0564076	-4.07882e-07	1.92639e-05	-0.0741485	-0.000329265	-0.00897582	0	11837.2
3108	13.4975	4.97607	0.0581297	2.50222e-07	2.67049e-06	-0.0764312	0.00510813	-0.00888625	0	15551.2
3110	13.2161	14.9406	0.0749467	1.21876e-05	3.56331e-05	0.353178	0.00493071	-0.0435186	0	41156.8
3112	18.0667	4.64589	0.0534668	-2.04272e-07	2.12497e-05	0.00128421	0.00624863	-0.00399208	0	6408.09
3113	12.7237	6.11757	0.0559667	5.34463e-06	9.30451e-06	0.132048	0.00670438	-0.0128787	0	14631.7
3114	12.7872	3.19097	0.0659946	3.30517e-06	2.20515e-05	-0.0765528	0.00306297	-0.00474881	0	24397.2
3117	25.4152	9.01939	0.062464	-2.2325e-06	4.77487e-06	0.189129	0.00253464	0.00225951	0	7496.82
3124	25.1972	3.56295	0.0556405	-6.1869e-07	1.38065e-06	0.0177514	0.00132467	-0.000851519	0	4736.86
3130	19.8974	5.70855	0.0736057	-1.00585e-06	9.02852e-06	-0.0893055	0.00722779	-0.00343885	0	6230.02
3131	3.96197	3.95645	0.0643298	-1.71082e-06	4.50523e-08	-0.0144517	-0.000660278	-0.00633293	0	23881.2
3133	15.7851	12.3372	0.0671208	1.72814e-05	7.92105e-06	0.197823	0.013941	-0.0180947	0	18542.9
3134	15.1617	9.53971	0.0553579	1.06289e-05	3.68144e-05	0.231635	0.0134357	-0.0169485	0	15514.1
3135	8.47388	5.95583	0.0682974	-2.92241e-06	2.82836e-05	-0.0304217	0.000275861	-0.0136848	0	7091.92
3136	23.409	6.34704	0.0723996	-3.10446e-06	5.95896e-06	0.0274372	0.00459092	-0.00103771	0	4230.29
3137	6.72013	9.87795	0.0568092	4.32178e-06	2.15339e-05	-0.374785	-0.00218303	-0.0249311	0	4464.94
3139	18.2688	10.8533	0.0725609	9.25789e-07	5.07132e-05	0.169586	0.0134096	-0.00610638	0	4124.72
3142	12.9465	10.9818	0.0707686	5.93299e-06	5.0242e-05	0.146902	0.0100603	-0.0295176	0	17519.9
3144	6.04309	11.8749	0.0512387	8.39285e-06	2.81054e-05	0.179294	-0.00436684	-0.0289738	0	13789
3145	10.0788	9.72803	0.0503903	2.50278e-06	3.51279e-05	0.138242	0.0027737	-0.0290527	0	6673.98
3147	21.337	6.98194	0.0680382	7.99127e-07	9.72847e-06	-0.0411203	0.00731312	-0.00212448	0	8354.95
3152	13.9947	7.94532	0.0672696	1.19326e-06	5.98608e-06	0.0201977	0.00929704	-0.0169117	0	7507.12
3157	20.0754	9.67134	0.0542418	-8.99511e-07	3.31461e-05	-0.153486	0.0114509	-0.00245172	0	15617.1
3158	2.95902	6.98089	0.065434	-1.42859e-06	1.08085e-05	-0.215552	-0.00150393	-0.0114422	0	13387.8
3161	7.85535	12.5729	0.0525587	5.99585e-06	5.25333e-05	-0.191276	-0.00249216	-0.0391877	0	42086.5
3162	7.53082	7.96788	0.074475	4.19273e-06	3.80269e-05	-0.0450542	-0.000863874	-0.0202662	0	22283.2
3163	11.7611	4.27154	0.0502385	3.12733e-06	1.66888e-05	-0.0509202	0.00298968	-0.00830166	0	20703.7
3165	6.96959	1.27667	0.0736609	5.90366e-08	-9.3055e-07	-0.0434143	-0.000193324	-0.000825642	0	13691.5
3167	12.4639	12.749	0.0705802	8.57987e-06	5.23383e-05	0.0732926	0.00861399	-0.0387444	0	25029.3
3168	7.64642	4.82291	0.0664767	-1.52482e-06	3.01584e-05	-0.0474773	5.79794e-05	-0.0107289	0	2731.85
3169	11.7106	13.1719	0.0568346	9.73285e-06	5.34474e-05	0.00151522	0.00693758	-0.0430436	0	27721.1
3170	23.3819	5.27123	0.073335	-3.02996e-06	5.04204e-06	0.00142517	0.00381476	-0.00106472	0	1780.58
3173	4.76823	3.22088	0.0647473	2.26696e-06	1.33935e-05	0.016874	-0.000620824	-0.00473423	0	15506.9
3175	13.9008	15.5613	0.0511296	8.07266e-07	3.05836e-05	0.409427	0.00245524	-0.0377145	0	20656.7
3176	1.67856	12.4491	0.0748098	1.85357e-06	7.92591e-06	-0.00206777	-0.00147785	-0.0120851	0	14520.6
3178	15.46	10.694	0.0564615	2.00936e-05	3.13611e-05	0.0836355	0.0144601	-0.0175385	0	18160.7
3181	12.7415	8.8592	0.0669422	1.24684e-06	1.34476e-05	-0.0592183	0.0077609	-0.022135	0	3653.5
3182	16.3408	5.81124	0.0664294	6.66214e-07	8.11882e-06	-0.0541132	0.00827816	-0.00752024	0	5247
3185	10.4602	1.78963	0.0707683	-5.86775e-07	9.10556e-06	-0.0828579	0.00051509	-0.00185803	0	18707.7
3186	17.481	4.80166	0.0592273	-5.64831e-07	1.76608e-05	-0.0674737	0.00710972	-0.00485922	0	3653.67
3187	1.15972	3.71977	0.0637969	4.50025e-07	4.42946e-06	-0.0482352	-6.61146e-05	-0.00550325	0	25483.4
3190	14.3157	2.77128	0.0739007	-1.97466e-06	2.11971e-05	-0.103383	0.00261638	-0.0029094	0	13725.1
3191	3.20042	4.89315	0.0647713	-2.06163e-06	5.25763e-06	-0.0493109	-0.00089861	-0.00774906	0	10653.3
3193	16.2611	14.2248	0.0564443	-2.36416e-06	4.63551e-05	0.37297	0.00785864	-0.0147687	0	2759.98
3195	1.08632	13.9046	0.0633375	-1.66236e-07	2.55653e-06	-0.0502322	-0.000153853	-0.00748237	0	3879.69
3198	1.81134	5.07521	0.0569976	-2.51848e-08	1.71809e-05	0.068363	-0.000329907	-0.00767805	0	7983.99
3200	8.31158	5.66703	0.0537852	-3.27383e-06	2.8795e-05	0.0276669	0.000545002	-0.0135848	0	8077.46
3201	19.8241	1.92282	0.058153	-3.58301e-08	2.33373e-06	-0.0702154	0.00218837	-0.000893855	0	3534.54
3202	16.4173	10.4495	0.0599108	5.48069e-06	3.97643e-05	-0.0900582	0.0147698	-0.0131113	0	21968.8
3204	16.7098	11.4272	0.0569321	1.15194e-05	4.42289e-05	0.261077	0.0139631	-0.0122132	0	34943.8
3206	15.8731	14.1733	0.0699621	-2.61329e-06	3.47997e-05	0.349718	0.00802081	-0.0175221	0	6008.58
3209	3.88353	5.91651	0.058019	-3.07704e-06	4.06259e-06	-0.03953	-0.00140241	-0.01036	0	5833.07
3215	3.50821	3.88776	0.07227	9.42678e-08	6.18589e-06	-0.0820774	-0.000549408	-0.00585545	0	11459
3217	18.6984	6.3404	0.0515913	-9.0614e-08	2.12514e-05	-0.0766708	0.00881835	-0.00494111	0	9988.09
3218	2.36187	12.6334	0.0622398	2.47481e-06	6.16509e-06	0.0225685	-0.00293068	-0.0132136	0	11195.4
3220	11.5364	7.31411	0.0719879	-3.99048e-06	5.05877e-06	0.080858	0.00522945	-0.0188976	0	18244.3
3221	3.82805	1.93258	0.0633541	2.36971e-06	7.35516e-07	0.00542388	-0.00018402	-0.00195306	0	8620.99
3225	4.68878	9.60272	0.0647385	2.43737e-06	1.44294e-05	-0.043128	-0.00287857	-0.0184284	0	25358.5
3226	14.6391	6.37718	0.0597902	3.64037e-06	1.94753e-05	0.140448	0.00854446	-0.010661	0	12003.6
3227	17.8899	12.0484	0.0616991	1.29355e-05	5.21252e-05	0.0460432	0.0128764	-0.00724836	0	10996
3229	12.7638	15.1781	0.0737187	2.04776e-06	2.67692e-05	0.172907	0.00322569	-0.0495618	0	43661.6
3231	13.858	14.0228	0.0732564	6.37111e-06	9.01307e-06	0.392653	0.01004	-0.0348067	0	27036
3234	10.0857	2.03968	0.0552365	5.48149e-07	1.16511e-05	-0.227455	0.000806809	-0.00252838	0	16623.7
3235	3.55505	4.10159	0.0531706	-2.43474e-06	-2.8799e-07	0.163716	-0.000634982	-0.00666339	0	12591
3237	26.7969	6.09632	0.0670084	1.72748e-07	2.74893e-06	0.0594703	0.000273647	-0.000181921	0	7902.2
3238	6.71265	10.9403	0.0669004	3.56693e-06	2.84838e-05	-0.139132	-0.00343862	-0.0280299	0	8223.88
3239	12.0111	9.0935	0.0711515	-2.29328e-07	1.38133e-05	0.407931	0.00674339	-0.0238869	0	9392.56
3243	7.03309	15.8977	0.0515769	0	2.05956e-05	0.0104836	0	-0.0508293	0	24546.2
3252	22.5254	5.1821	0.052437	-3.8955e-06	9.2793e-06	0.00516487	0.00458335	-0.00162587	0	7515.79
3253	24.4376	2.4184	0.059406	1.6311e-07	6.16961e-07	-0.0365028	0.00111172	-0.000657454	0	6254.76
3254	4.06355	5.64813	0.0555112	-4.98254e-06	7.15305e-07	0.0185027	-0.0011653	-0.00963466	0	14835.1
3259	22.4652	4.15848	0.0595493	-1.9924e-06	6.6063e-06	-0.0478461	0.00373097	-0.00131436	0	5575.98
3260	15.6432	10.7291	0.0657183	1.84492e-05	3.1874e-05	0.0121745	0.0146809	-0.0167841	0	16604.7
3261	17.5727	8.45982	0.053464	-5.84855e-07	3.80927e-05	0.0232157	0.0121048	-0.00775553	0	2431.05
3264	1.37026	12.7674	0.0650775	1.03956e-07	5.06686e-06	0.00937074	-0.000893257	-0.0106959	0	15861.3
3266	9.33586	12.992	0.0632912	1.23682e-05	5.06789e-05	0.143772	-5.69657e-05	-0.0446671	0	11545.7
3269	7.20124	3.69052	0.0682209	-3.15736e-06	2.40562e-05	0.0594552	1.82787e-05	-0.00733985	0	11568.7
3270	17.8984	3.73784	0.062841	-1.24632e-06	1.78356e-05	0.00201547	0.00581757	-0.00361345	0	7329.39
3272	25.1524	6.02517	0.0704268	-4.43432e-07	3.07391e-06	0.0931678	0.00239757	-0.000448643	0	5092.3
3274	17.7655	9.31735	0.0702767	-4.89146e-07	4.75941e-05	0.028085	0.0133783	-0.00792796	0	5605.12
3275	17.5639	5.06615	0.0728111	-1.15628e-06	1.71089e-05	-0.00822276	0.00739773	-0.00507497	0	10996
3276	5.44371	2.29095	0.0612539	3.12793e-07	1.16518e-05	0.10342	-0.000453325	-0.00314015	0	16892.8
3277	25.8891	8.66245	0.0664835	-3.65475e-07	6.10855e-06	-0.0107993	0.0018861	0.00224057	0	6730.36
3278	6.60337	11.4092	0.0629261	6.00977e-06	2.99735e-05	-0.117817	-0.00348563	-0.0293158	0	26283
3279	26.9063	9.9472	0.0565539	9.27659e-07	7.74427e-06	-0.0157693	0.000143259	0.00371058	0	4479.46
3285	2.26754	12.5451	0.0671179	2.03108e-06	5.86547e-06	0.00162818	-0.00261318	-0.0133632	0	12028.2
3286	20.4319	4.77906	0.0504195	-3.48234e-07	5.15622e-06	-0.0177793	0.00595405	-0.00244452	0	8799.56
3287	3.16019	13.4441	0.0630361	1.22805e-06	5.40586e-06	0.0527357	-0.00353719	-0.0151928	0	6128.18
3289	10.7577	3.626	0.0611415	2.46389e-06	5.76114e-06	-0.0180061	0.00187623	-0.00680473	0	16304.7
3290	11.3096	7.95546	0.0618765	-2.33834e-06	1.71086e-05	-0.0555109	0.00496462	-0.0210183	0	18760.2
3291	3.15202	11.2164	0.0560811	5.87397e-07	6.79871e-06	-0.0793142	-0.00303295	-0.0163098	0	4734.76
3292	11.6623	7.32044	0.0541862	-7.19721e-06	9.47415e-06	0.126205	0.00516285	-0.0186688	0	21115.9
3293	20.2046	8.04479	0.0685124	6.37198e-07	2.47536e-05	0.0268463	0.00982801	-0.00308832	0	3839.12
3300	21.2106	7.16146	0.054034	3.34116e-07	1.25689e-05	0.0426205	0.00758508	-0.00220932	0	7372.9
3301	15.7377	6.20546	0.0687646	-2.79052e-07	7.49864e-06	-0.159114	0.00885637	-0.0087928	0	8093.52
3305	19.7178	6.54842	0.0532526	-1.3424e-06	1.3323e-05	-0.109104	0.00874999	-0.00411235	0	6650.64
3306	19.657	7.15756	0.0532871	6.93055e-08	1.82145e-05	-0.0461398	0.00917913	-0.00362053	0	2812.88
3307	12.0811	2.42422	0.0660133	3.77172e-07	9.16102e-06	0.0489491	0.00187154	-0.00282428	0	20365.1
3310	19.1168	2.09051	0.0576962	-5.66433e-07	2.26619e-06	0.0102686	0.00236495	-0.00125886	0	5816.74
3311	14.9617	1.99513	0.055028	-5.27102e-07	7.83304e-06	-0.0382263	0.00171393	-0.0018135	0	11827.1
3313	9.36134	7.5471	0.0514451	3.32565e-06	1.5561e-05	-0.127496	0.002148	-0.0201565	0	6253.88
3318	24.6568	8.21201	0.0585264	2.08913e-06	6.61998e-07	0.0877886	0.0038305	0.00103672	0	1460.45
3323	17.6119	5.20703	0.0707411	-1.44309e-06	1.75133e-05	-0.0656868	0.00737481	-0.00529937	0	10347.6
3326	11.7983	11.292	0.0535826	1.03924e-05	5.29807e-05	0.471761	0.00710263	-0.0340313	0	6519.49
3327	11.4964	4.84654	0.0719059	1.99057e-06	1.03109e-05	-0.0693545	0.00322987	-0.010197	0	20215.4
3328	4.87424	12.8349	0.0725419	4.42845e-06	1.42154e-05	-0.212781	-0.0053235	-0.0252876	0	9613.59
3329	1.60562	9.60352	0.0716189	-9.05913e-07	1.2419e-05	0.083158	-0.000681435	-0.0131027	0	11926.7
3330	13.8561	14.1658	0.0698045	1.00581e-05	9.05313e-06	0.39203	0.00906947	-0.0348148	1	19560.1
3331	14.0168	6.56935	0.0672284	2.42644e-06	4.40152e-06	0.0876114	0.0081589	-0.0122705	0	17437.8
3332	1.77128	1.42938	0.0650462	1.48758e-06	-4.59856e-07	-0.013914	-0.000176239	-0.00093509	0	11018.4
3334	18.9213	7.97558	0.0669122	1.214e-06	2.51938e-05	0.183847	0.0110303	-0.005244	0	10192
3336	1.75772	2.83386	0.0629907	5.25076e-07	2.02077e-06	0.0315234	-0.000306626	-0.00360249	0	16565.6
3337	19.0912	10.8881	0.0644652	1.41631e-06	5.32387e-05	0.0484429	0.0122504	-0.00383235	0	3627.52
3340	8.03313	8.65071	0.072213	5.41981e-06	2.61221e-05	0.0718955	-0.000636881	-0.0232811	0	12009.8
3342	13.6626	13.3359	0.0593633	7.96921e-06	2.32631e-05	0.0562748	0.0114407	-0.0347121	0	23608.1
3344	1.70747	5.78381	0.0620182	-3.58675e-07	1.80887e-05	0.0200609	-0.000490788	-0.00903715	0	9278.44
3346	5.97303	15.7762	0.069747	1.3619e-06	4.08472e-05	-0.399658	-0.000537888	-0.0409019	0	29246.8
3352	20.4863	7.11202	0.0567604	-1.83136e-06	1.41409e-05	0.00184788	0.00813739	-0.00303546	0	7782.82
3355	12.9445	6.02142	0.0690706	2.4165e-06	5.67636e-06	-0.057856	0.00681488	-0.0125368	0	28959.8
3356	4.04617	15.0545	0.0708145	-4.55592e-06	1.00889e-05	-0.334086	-0.00136445	-0.0177259	0	10060
3358	1.63658	12.9336	0.0526909	6.2095e-07	6.8219e-06	-0.135948	-0.00116808	-0.0111861	0	8597.23
3359	9.65495	14.8956	0.0554859	1.2803e-05	5.29973e-05	-0.594093	0.000357577	-0.0562668	0	45218.1
3364	3.80322	13.1508	0.0500384	1.74563e-06	4.88167e-06	-0.171261	-0.00440781	-0.0185394	0	10448.3
3371	25.8512	1.71004	0.0549103	-1.03295e-06	-5.77935e-08	-0.00696579	0.000250488	-0.000325203	0	1849.28
3372	22.1167	7.47067	0.0728244	2.34709e-06	1.8017e-05	-0.0033062	0.00677399	-0.00132352	0	8587.85
3377	20.4831	2.60966	0.0545558	9.82264e-08	5.66327e-06	-0.0430483	0.00282918	-0.00116963	0	11833.9
3380	11.2191	5.12775	0.0616241	2.13452e-06	1.04927e-05	-0.235713	0.00332966	-0.0113326	0	6778.39
3384	26.9416	4.13506	0.07264	2.56391e-08	7.1421e-07	-0.0189657	3.94799e-05	-0.000631331	0	2320
3390	12.9509	3.50212	0.0502051	2.56212e-06	2.18707e-05	-0.00649363	0.00338966	-0.00529633	0	16245.4
3391	1.36713	6.52387	0.0611443	-6.09728e-07	2.43952e-05	0.0528427	-0.000424174	-0.00986032	0	8888.25
3392	16.6739	13.3877	0.068448	1.38809e-06	5.30259e-05	0.258104	0.0107947	-0.0125183	0	7382.27
3397	7.05916	5.78113	0.0568593	2.45426e-06	2.93477e-05	-0.131059	-0.000560246	-0.0132573	0	12159.7
3401	23.1661	9.2854	0.0719192	4.4261e-06	1.08887e-05	0.0835532	0.00629411	0.000961815	0	9048.85
3406	2.14994	8.20564	0.0548213	-8.88837e-07	2.02019e-05	-0.0338756	-0.0013085	-0.0123965	0	14701.5
3408	9.09929	7.27071	0.0588429	5.66479e-06	1.85975e-05	-0.225455	0.00129043	-0.0183669	0	33673.7
3410	9.51142	5.8521	0.0621857	-1.82319e-07	1.13854e-05	0.13407	0.0013601	-0.0137757	0	10099.7
3411	15.181	15.0966	0.0503076	-9.8727e-08	3.06066e-05	0.485592	0.00343984	-0.0226249	0	7535.62
3412	16.6652	6.75341	0.0596516	-2.71522e-07	8.50358e-06	0.0492401	0.0100979	-0.00849188	0	13614.7
3415	17.1054	11.5563	0.0634813	9.49522e-06	4.99877e-05	0.224932	0.013497	-0.0105237	0	7019.4
3416	1.28851	13.9719	0.0544052	6.18481e-07	1.96516e-06	-0.108049	-0.000444952	-0.00756835	0	5280.2
3420	12.2522	3.63924	0.0520516	3.22139e-06	1.73713e-05	0.0126425	0.00319576	-0.00593883	0	15825.1
3421	16.7017	9.54038	0.0534175	-6.48167e-08	3.53821e-05	0.0930981	0.0137462	-0.0110965	0	8323.87
3423	26.9399	4.72402	0.0550982	4.73285e-09	1.12754e-06	0.0135656	8.35912e-05	-0.00064809	0	4662.76
3424	19.8744	7.10419	0.057582	-8.14546e-07	1.67472e-05	-0.128877	0.00912981	-0.00357769	0	7541.18
3428	2.03284	3.94213	0.0576655	-1.86564e-06	1.11881e-05	-0.0144191	-0.000476227	-0.00566046	0	18969.1
3429	7.67863	10.2991	0.0549191	8.65681e-06	2.70309e-05	-0.0557147	-0.00189481	-0.0290534	0	24084.8
3430	12.9353	3.79612	0.0710275	1.60805e-06	2.08166e-05	-0.0919541	0.00347519	-0.00590888	0	5218.84
3431	6.39317	3.81918	0.0594542	3.09505e-06	2.59161e-05	-0.106532	-0.00015933	-0.0072981	0	12544.7
3432	14.162	11.5139	0.056756	-5.19296e-06	1.34407e-05	0.0432822	0.0131805	-0.0256565	0	21879.2
3433	14.8062	13.0148	0.0709725	5.89781e-05	8.39924e-06	0.317027	0.0119527	-0.0249152	0	4930.38
3437	3.70666	4.86563	0.0698473	-3.54771e-06	-4.50639e-07	0.0183879	-0.000876319	-0.00803597	0	14794.4
3438	19.8262	11.942	0.0628261	9.28973e-06	5.15474e-05	0.126154	0.0122282	-0.00168121	0	927.486
3439	6.21672	6.02056	0.0727516	1.19057e-06	1.41018e-05	-0.169414	-0.00110749	-0.0129478	0	7546.85
3440	10.6831	2.20771	0.0538405	-3.29492e-07	8.17277e-06	-0.00736908	0.0013869	-0.00312933	0	14321.6
3444	15.8796	1.49048	0.0582642	2.14285e-06	3.67567e-06	-0.0392679	0.00103874	-0.000652325	0	11421.4
3446	9.31791	2.12333	0.064895	-2.31049e-07	1.74668e-05	-0.132061	0.00064975	-0.00281725	0	15598.3
3448	17.6797	13.677	0.0610919	1.76506e-06	6.97802e-05	0.184134	0.00940909	-0.00738311	0	986.598
3449	9.23625	11.9004	0.0504037	8.81623e-06	4.88515e-05	-0.0769631	0.000850838	-0.0383821	0	21514.3
3452	19.6749	12.1136	0.0612493	1.07945e-05	5.41073e-05	0.143113	0.011816	-0.00201972	3	1423.27
3458	2.84182	14.8653	0.0749872	3.60079e-07	1.49132e-05	-0.251784	-0.0011078	-0.0111315	0	2830.99
3459	18.1413	9.75364	0.0533963	1.76337e-06	4.49524e-05	0.22656	0.0138803	-0.00704222	0	9518.96
3463	21.9142	7.28038	0.0669808	7.22113e-07	1.42175e-05	0.0529267	0.00682936	-0.00141869	0	1201.88
3469	8.8926	8.79977	0.0567459	5.58253e-06	2.15561e-05	0.121019	0.000332695	-0.0244147	0	11695.9
3470	3.52524	2.44081	0.0690435	3.91701e-06	3.70014e-06	0.0512071	-0.000415037	-0.00297424	0	15000.8
3472	22.0018	2.168	0.059975	-7.24291e-07	5.75794e-06	-0.0152486	0.00186956	-0.00100765	0	4691.75
3473	19.5746	3.02474	0.0672757	-3.82912e-07	6.99704e-06	-0.0783643	0.00370381	-0.00167853	0	7098.09
3474	12.1241	9.54409	0.0545295	1.95e-06	3.37643e-05	0.522766	0.00633484	-0.0262077	0	11571.2
3476	22.4753	9.03773	0.0612791	3.24208e-06	1.39407e-05	-0.0341468	0.00753021	-0.000178329	0	6585.18
3477	25.4165	2.10245	0.0733415	-6.05857e-07	-3.06953e-07	-0.0156428	0.000561797	-0.000539758	0	3641.18
3480	18.5337	2.97707	0.0703337	-1.18312e-06	9.75629e-06	-0.0959325	0.00397923	-0.00224525	0	9377.84
3481	24.7276	6.17766	0.074433	-8.14527e-07	3.6151e-06	-0.0229101	0.00312151	-0.000316436	0	5754.97
3483	13.03	4.05463	0.0611566	-8.89627e-07	1.67419e-05	0.0982419	0.00379268	-0.00632255	0	17264.6
3485	8.76111	15.8697	0.0720969	0	4.64898e-05	-0.000270411	0	-0.0582803	0	13821.1
3486	9.74533	5.26629	0.0682911	-6.25795e-07	9.67859e-06	-0.0152265	0.00173557	-0.0119314	0	17079.3
3487	4.78003	7.34886	0.0630253	2.28767e-06	1.24684e-05	-0.066891	-0.00196753	-0.0142418	0	6431.04
3494	25.9078	5.78829	0.0709542	-3.5891e-07	1.42754e-06	-0.0166325	0.00129928	-0.000421478	0	6607.78
3495	4.16194	15.7292	0.059686	2.26793e-06	5.41937e-06	-0.369708	0.00229073	-0.0174889	0	1064.67
3496	19.0152	5.15835	0.0739201	-7.56708e-07	1.39985e-05	-0.0257957	0.00733588	-0.00374205	0	12777.8
3498	24.8922	3.82158	0.0719344	-7.70974e-07	1.94908e-06	-0.0354336	0.00153496	-0.000898349	0	2948.99
3507	12.176	8.13832	0.0611321	1.63326e-06	1.83443e-05	0.0485409	0.00699	-0.0200637	0	12553.2
3510	15.6133	8.95526	0.051651	1.09879e-05	3.2033e-05	0.0599717	0.0122694	-0.0147413	0	20232.1
3511	15.9358	12.2182	0.0714373	2.59188e-05	8.08235e-06	0.252719	0.0135036	-0.017041	0	7828.54
3512	2.47714	12.5913	0.0605588	3.16186e-06	6.57915e-06	-0.148842	-0.00313241	-0.0135832	0	11330
3513	7.91856	5.52987	0.0553721	-1.3929e-06	3.27369e-05	0.0641993	2.7633e-05	-0.0130694	0	26194
3514	4.87047	8.58963	0.0739106	1.88906e-06	1.50367e-05	0.0517208	-0.00248908	-0.0172854	0	13396.5
3516	26.2186	5.5946	0.0628632	-4.62864e-08	1.29169e-06	0.0184613	0.000931637	-0.000456056	0	5802.29
3518	1.4971	5.73918	0.0674583	-1.86716e-07	2.08705e-05	-0.0195647	-0.000327907	-0.00858271	0	15440.7
3519	17.3591	10.7635	0.0736292	8.3408e-06	5.50728e-05	0.127353	0.014373	-0.00961805	0	18577.6
3522	26.793	8.13961	0.0587283	-3.12747e-07	5.71437e-06	-0.0139184	0.000403299	0.00175536	0	13308.5
3523	12.8768	2.46177	0.0713311	2.65259e-08	2.02115e-05	0.0645482	0.00233738	-0.00308835	0	21639
3524	10.6425	11.4612	0.064081	1.18233e-05	4.91758e-05	-0.0839291	0.00356399	-0.036878	0	7710.69
3526	20.4376	2.19874	0.0703145	-4.13218e-08	3.5265e-06	-0.0266136	0.00217621	-0.000744216	0	3270.53
3527	12.3334	15.1882	0.0539732	-1.94726e-06	2.76079e-05	0.0450936	0.00378613	-0.0520065	0	44020.5
3530	26.7279	5.75783	0.0644948	1.59166e-07	2.22782e-06	-0.060159	0.00040112	-0.00039116	0	3532.4
3533	13.6645	6.91004	0.0610527	8.45439e-07	3.13932e-06	0.0471715	0.00771671	-0.0136263	0	9892.76
3534	15.6223	10.3882	0.0531381	1.44823e-05	3.26855e-05	-0.218051	0.0140721	-0.0164571	0	12911.7
3535	14.7187	8.49177	0.0609542	1.04402e-05	2.55247e-05	0.170775	0.0107274	-0.0163417	0	9803.79
3539	2.98665	8.94731	0.0614539	3.44173e-07	1.10826e-05	0.0547221	-0.00185414	-0.0146462	0	15036.5
3542	18.7607	8.96305	0.0563896	4.73236e-07	3.25584e-05	-0.0923625	0.0121293	-0.00551525	0	13805.2
3543	16.4989	4.96202	0.0642734	9.22071e-08	9.34563e-06	0.0146455	0.007334	-0.00550569	0	3271.76
3545	16.8543	1.30684	0.0732805	-1.46639e-06	3.89957e-06	-0.148759	0.000809919	-0.000550866	0	8734.63
3546	18.4249	6.81904	0.0572124	-1.98462e-07	2.2209e-05	0.0119639	0.00948194	-0.00535783	0	3368.1
3547	4.68763	12.9697	0.058401	3.94556e-06	1.31779e-05	-0.264893	-0.00575394	-0.0248843	0	5614.6
3549	8.43995	15.6587	0.0739575	-1.23514e-06	3.88398e-05	-0.158608	-5.06997e-05	-0.0558657	0	37114.2
3551	9.02772	8.12579	0.0657474	6.74042e-06	2.0414e-05	-0.0484462	0.00111322	-0.0215933	0	12590.7
3555	19.2166	3.56659	0.071284	-2.01939e-06	8.58963e-06	-0.0653077	0.00494722	-0.00258215	0	3798.58
3558	10.0227	2.69075	0.0509721	5.24557e-08	7.70912e-06	-0.0132187	0.00114594	-0.00465732	0	22147.7
3559	3.14322	9.61641	0.0617943	1.34452e-06	6.54597e-06	0.0265839	-0.00236246	-0.0151935	0	8567.04
3560	13.63	5.28924	0.0515841	1.65293e-06	2.15979e-06	-0.0213484	0.00624928	-0.00942239	0	4696.12
3561	5.61158	2.71998	0.0748918	4.55042e-07	1.63278e-05	-0.0440042	-0.000471532	-0.00404276	0	20181.4
3562	23.2241	7.2703	0.0568266	1.56673e-07	7.92949e-06	0.10251	0.00538841	-0.000538248	0	4306.51
3563	13.847	11.6777	0.061015	-2.70334e-06	3.39848e-05	0.617263	0.0124882	-0.0274892	0	11031.5
3564	17.8496	7.12465	0.0722236	-2.28188e-06	2.52632e-05	-0.0527678	0.0104682	-0.00667074	0	2995.31
3565	16.6032	10.3263	0.0728814	3.05232e-06	4.53481e-05	0.202887	0.0143678	-0.0121879	0	4078.2
3566	12.4895	2.46932	0.0717031	-2.17898e-07	1.65846e-05	-0.191938	0.00225576	-0.00263943	0	8239.36
3571	15.6458	7.50845	0.0689538	2.27459e-06	7.43642e-06	-0.0554848	0.0106584	-0.0119105	0	16438.1
3572	16.3598	7.0242	0.0737238	3.14442e-06	1.2544e-05	-0.0365805	0.0102421	-0.00942372	0	10028.5
3575	7.89201	10.7775	0.0606285	9.28915e-06	3.28691e-05	-0.0678488	-0.00161433	-0.0316592	0	25786
3576	10.7819	3.25818	0.0739082	1.16133e-06	5.81027e-06	0.00643926	0.00171584	-0.00610129	0	7721.25
3577	10.4089	13.1138	0.0513988	7.13347e-06	5.25572e-05	-0.116223	0.00345313	-0.0462216	0	22952.2
3579	3.04685	9.12001	0.0535076	6.75971e-07	9.73823e-06	0.0717683	-0.00205332	-0.0149017	0	23999.3
3581	17.5041	5.9141	0.0709003	-7.73788e-07	1.39426e-05	-0.0328836	0.00856283	-0.00605937	0	9630.77
3583	15.4719	11.3997	0.0604593	2.13397e-05	1.71387e-05	0.198807	0.0149045	-0.0188245	0	10154.8
3585	23.6792	9.00974	0.0531542	4.33321e-06	-6.14554e-06	0.0314249	0.00537712	0.00079185	0	8838.65
3588	14.4574	6.73877	0.0668947	2.0906e-06	6.19653e-06	-0.0161578	0.00868954	-0.0123964	0	14684.4
3589	13.98	5.51019	0.07401	9.10424e-07	-4.40701e-08	-0.0994363	0.00652583	-0.0097458	0	6845.84
3590	4.4739	12.5463	0.0601433	7.02784e-07	5.34469e-06	0.037443	-0.0056598	-0.0226292	0	17999.4
3592	15.1574	8.34847	0.0626772	1.04914e-05	2.04465e-05	0.137574	0.0110132	-0.0145889	0	17507.6
3594	4.24157	5.3704	0.0710873	-4.03298e-06	-3.06369e-06	-0.156371	-0.00130862	-0.00927971	0	13029.3
3596	17.7876	11.7416	0.057459	8.06373e-06	5.77694e-05	0.218712	0.0128281	-0.0079111	0	480.915
3598	16.2643	3.11648	0.0704682	-1.38047e-06	-1.99304e-09	-0.0954323	0.00414978	-0.00327998	0	19189.8
3599	13.0847	4.82117	0.0661668	-5.39814e-07	5.42549e-06	0.103972	0.00460603	-0.0085141	0	10892.4
3602	10.0344	1.60205	0.0678983	8.03257e-07	9.29232e-06	0.0181573	0.000486152	-0.00110471	0	18008.2
3606	17.6373	4.233	0.0597999	3.48544e-06	1.96274e-05	0.0269645	0.00615184	-0.0043895	0	8984.9
3609	9.75944	7.51184	0.0699063	4.20972e-07	1.56488e-05	-0.0858459	0.0025937	-0.019871	0	3378.73
3610	17.053	4.00169	0.0618452	2.87898e-08	8.00264e-06	-0.0131738	0.00583619	-0.00433133	0	6970.23
3612	12.2281	10.2356	0.0702562	2.74824e-06	4.2409e-05	0.0220656	0.00719108	-0.0283862	0	18343.2
3614	11.0821	8.77287	0.0632002	1.52555e-06	2.6749e-05	-0.122402	0.00437478	-0.0239276	0	18222.3
3615	7.2137	2.19125	0.0512376	-1.2399e-06	5.40326e-06	0.0597746	0.000326022	-0.00286419	0	8978.4
3616	1.40487	15.7892	0.07214	-1.73465e-06	3.25773e-06	-0.100712	0.000838407	-0.00457603	0	327.783
3617	16.4737	2.41236	0.0602309	-2.24394e-08	1.10598e-07	-0.113442	0.00288932	-0.00202513	0	10493.8
3618	16.4285	1.67123	0.0574336	5.24252e-08	6.0098e-06	-0.00450629	0.00138481	-0.00102272	0	12118.4
3620	18.7291	12.7055	0.0634248	1.99458e-05	6.13021e-05	0.106466	0.0117542	-0.0039358	0	1368.4
3622	15.7793	13.2516	0.0747328	6.24922e-06	8.45389e-06	0.288164	0.0117439	-0.0187415	0	4624.5
3624	12.5	13.776	0.0626379	5.19219e-06	4.3448e-05	0.166775	0.00854439	-0.0438383	0	7693.13
3626	13.99	2.30729	0.0588805	-8.92471e-07	1.7951e-05	-0.0496238	0.00222214	-0.00260623	0	9576.31
3630	17.3191	10.0851	0.071603	1.06943e-06	5.10633e-05	0.0550977	0.0138448	-0.00971131	0	9862.68
3633	13.4166	13.6068	0.0667301	8.19249e-06	4.00783e-05	0.183206	0.0111927	-0.0366414	0	40466.8
3636	21.0351	8.8532	0.0537087	4.89253e-07	1.42729e-05	0.0100052	0.0096815	-0.00148705	0	6831.62
3642	15.2289	11.9511	0.0523084	1.88723e-05	-3.64407e-06	-0.0283063	0.0141725	-0.0212953	0	13813
3643	11.739	1.76547	0.0740613	-1.34793e-06	3.18309e-06	-0.0574989	0.000832459	-0.00192276	0	5143.49
3648	8.8723	13.0862	0.0735373	6.8429e-06	4.42566e-05	0.0673757	-0.000508579	-0.0447455	0	22707.3
3649	6.23363	3.80086	0.0581113	1.25357e-06	2.24064e-05	-0.148248	-0.000411419	-0.00702745	0	15504.4
3652	14.813	1.2043	0.0548154	4.40696e-07	1.90323e-06	-0.0686979	0.000313626	-0.000333543	0	14707.3
3654	12.4138	12.183	0.0746019	7.0643e-06	5.36338e-05	-0.0871819	0.00959607	-0.0363729	0	8217.1
3655	5.86938	3.03238	0.05179	3.69257e-07	2.09709e-05	0.0356889	-0.000693505	-0.00463594	0	10978.3
3656	2.73639	2.67683	0.0721166	2.71523e-06	4.01862e-06	0.032456	-0.000431275	-0.00317039	0	18206.3
3658	20.2788	4.63621	0.0635793	-5.76182e-07	5.59455e-06	-0.0718803	0.00590191	-0.00259995	0	3677.25
3659	2.53033	13.4834	0.0566645	2.32081e-07	7.0371e-06	-0.0108032	-0.0027703	-0.012435	0	7700.04
3660	5.61011	1.59663	0.068492	-5.8058e-07	7.02999e-06	-0.042403	-0.000400122	-0.00141623	0	16737.3
3666	6.12834	6.63896	0.0701219	5.05359e-08	1.96015e-05	0.129213	-0.00107457	-0.0145102	0	19015.1
3671	2.5413	12.8302	0.0523514	1.91129e-06	5.82114e-06	-0.107097	-0.00306256	-0.0136237	0	7721.37
3675	14.604	9.95296	0.0745239	1.40694e-05	4.16258e-05	-0.0817916	0.0124964	-0.0201637	0	19107
3677	1.1065	3.00569	0.0531488	-4.63477e-07	-2.37391e-06	0.0363701	-2.05526e-05	-0.00398903	0	24430.9
3679	10.7886	4.69186	0.0676954	4.45024e-06	6.49032e-06	-0.0234345	0.00280101	-0.00941055	0	14561
3680	5.73189	11.4854	0.0593786	1.36653e-06	2.30991e-05	-0.223923	-0.00447403	-0.0266364	0	30716.9
3685	6.4066	9.27951	0.074742	2.88266e-06	1.85972e-05	0.0877735	-0.00268056	-0.0226142	0	10836.7
3695	12.7241	10.6996	0.0592007	8.51511e-06	4.48684e-05	0.410961	0.00965363	-0.0290613	0	30274.7
3697	15.648	15.3552	0.0648562	-4.14497e-06	4.22427e-05	0.308282	0.00169974	-0.0181305	0	1434.13
3700	8.85598	15.1564	0.0618909	7.05516e-07	3.37448e-05	0.0761946	-0.000216191	-0.0547442	0	40113.4
3701	17.8324	5.6939	0.0692606	-1.50841e-06	1.84251e-05	0.019958	0.00827929	-0.0055916	0	7159.8
3702	7.73808	15.2177	0.0558753	-2.81491e-06	2.6374e-05	-0.153803	-0.000409353	-0.0519312	0	26201.2
3703	10.7639	8.61286	0.0596569	4.83269e-07	3.10195e-05	0.0378754	0.00418614	-0.0238012	0	20651.3
3704	21.9264	9.62568	0.0603127	1.46131e-06	1.50646e-05	-0.0405715	0.00857605	-8.95844e-05	0	5530.66
3705	4.17755	1.72889	0.0587546	3.33263e-06	1.44444e-06	0.0283487	-0.000277408	-0.00157875	0	17133.1
3711	6.57031	8.17807	0.0679347	2.94622e-06	2.59954e-05	0.112762	-0.00175709	-0.0198353	0	11951.5
3712	8.89605	15.0409	0.0609854	1.3968e-06	3.25931e-05	-0.0866704	-0.000141019	-0.0541847	0	48185.7
3717	7.34066	8.68964	0.0719116	2.15396e-06	2.63923e-05	0.0748488	-0.00132098	-0.022725	0	8428.33
3718	10.9971	3.50432	0.0530154	2.33803e-06	5.70145e-06	-0.148613	0.00160131	-0.0061317	0	4778.08
3721	17.8616	10.5222	0.0604893	1.39227e-06	5.14039e-05	-0.0411496	0.01382	-0.00789977	0	7727.72
3726	11.2469	4.10399	0.0500133	5.67067e-06	9.25366e-06	-0.0537015	0.00247059	-0.00769655	0	17606.7
3730	9.39617	2.23109	0.0554987	2.89078e-07	1.54291e-05	-0.0686689	0.000642215	-0.00319431	0	17088.1
3733	7.90438	15.7743	0.0519634	-5.51912e-06	2.12492e-05	0.0955042	0.000286501	-0.0542065	0	13681.6
3734	25.5405	9.06349	0.0706164	-1.1439e-06	5.86728e-06	0.0556585	0.00232166	0.002482	0	9445.93
3736	20.3571	9.22595	0.0532958	-2.38005e-06	2.52343e-05	0.0566413	0.010536	-0.00207715	0	6864.35
3739	11.0799	12.3912	0.0561029	9.19159e-06	5.8776e-05	-0.587835	0.00589932	-0.0403962	0	16789.8
3743	3.12408	6.791	0.0623457	-1.18532e-06	1.05403e-05	-0.0673324	-0.00135998	-0.0116374	0	8763.01
3746	13.2827	12.6294	0.0667517	3.02469e-06	6.35403e-05	0.00715683	0.0114023	-0.0347006	0	11410.7
3750	13.9082	1.0269	0.0550296	8.88814e-11	1.20744e-06	-0.025025	5.92686e-05	-0.000143404	0	5760.68
3752	19.9281	6.99966	0.0601039	-1.35825e-06	1.5159e-05	-0.0917676	0.00879784	-0.00362682	0	12677.7
3756	15.4561	10.057	0.0620836	8.22762e-06	3.78748e-05	0.0326819	0.0131637	-0.0161729	0	8958.76
3757	25.0246	8.55971	0.0666723	-1.10568e-06	2.50815e-07	-0.0196532	0.0031201	0.00180719	0	3723.16
3758	5.56353	12.5015	0.0630884	3.18393e-06	2.03254e-05	0.065208	-0.0048644	-0.0283586	0	14288.2
3759	8.78738	5.15448	0.074135	-3.80743e-06	2.06344e-05	-0.0848353	0.00113524	-0.0118176	0	15541.9
3760	6.45153	11.2023	0.0601889	7.17559e-06	2.42827e-05	-0.225301	-0.00374524	-0.0280281	0	22114.7
3762	20.2752	7.11694	0.0635572	-2.26597e-06	1.49114e-05	-0.0306719	0.00828365	-0.00317755	0	4087.62
3763	9.5641	7.16426	0.0575201	2.46882e-06	1.39839e-05	0.0253229	0.00117324	-0.0188321	0	6754.59
3765	2.69373	7.03503	0.0739679	-2.64462e-06	1.27251e-05	0.0352635	-0.00134684	-0.0114478	0	13378.1
3771	22.5132	6.84323	0.0531057	3.22988e-07	1.47307e-05	0.0628209	0.00591658	-0.00129132	0	13640.7
3774	24.2989	4.07457	0.0716501	-1.13526e-06	3.71038e-06	-0.0617383	0.00219187	-0.000946641	0	6713.71
3775	21.1557	4.89687	0.0666553	3.35863e-08	5.22364e-06	-0.0439025	0.00531501	-0.00223233	0	7900.4
3778	1.8553	9.8343	0.0666303	-2.05766e-06	1.11126e-05	-0.010153	-0.0011154	-0.0134114	0	4353.13
3783	23.9364	4.23828	0.0715735	-1.67223e-06	3.55281e-06	0.00897436	0.00248852	-0.000998769	0	4402.21
3785	8.20034	14.7945	0.0560957	-1.04098e-06	2.73715e-05	-0.0416328	-0.00100371	-0.0515298	0	32951.8
3786	13.9302	12.4122	0.0648627	7.85786e-06	2.41632e-05	0.375082	0.0129798	-0.0295098	0	24124.9
3792	14.0496	14.9091	0.0743138	1.1411e-05	1.84055e-05	0.301577	0.00548616	-0.0341278	0	18850
3795	12.3707	2.51462	0.055753	2.02354e-07	1.43384e-05	-0.0550934	0.00219035	-0.00314573	0	27811.6
3797	6.1884	3.33765	0.0710468	1.48796e-06	2.44179e-05	0.0249326	-0.000412538	-0.0060267	0	14176.6
3798	5.51068	11.57	0.0592673	7.12052e-08	1.75484e-05	0.0569195	-0.00436773	-0.0257388	0	2268.18
3800	23.021	6.24687	0.0681058	-3.2567e-06	7.40938e-06	-0.0230765	0.00494816	-0.00118486	0	8048.35
3803	11.1253	7.76612	0.0695706	-1.11996e-06	1.30422e-05	-0.109306	0.00466039	-0.0201777	0	28602
3804	12.6158	4.15999	0.0638389	-5.24691e-07	1.77996e-05	0.000484136	0.00357876	-0.0072911	0	25410.3
3805	23.4686	7.57724	0.0554453	9.46754e-08	4.92439e-06	0.0263708	0.00529636	-0.000476523	0	6419.69
3806	17.6909	10.6668	0.0607886	3.66164e-06	5.34e-05	0.176193	0.0140493	-0.00832642	0	19146.6
3811	18.2503	4.80179	0.0745197	-1.13124e-06	2.05917e-05	-0.0872657	0.00660774	-0.00424616	0	3131.29
3813	20.186	2.10053	0.0671732	1.22983e-07	3.03707e-06	-0.0706845	0.00213025	-0.0009556	0	12727.5
3814	16.1072	5.7556	0.050112	-4.43142e-07	8.10101e-06	0.0578945	0.00777496	-0.00771165	0	8077.29
3819	6.00527	8.52241	0.055619	3.08936e-06	2.13369e-05	-0.221938	-0.00240128	-0.0190007	0	20164.1
3823	18.139	8.32569	0.064284	-7.33652e-07	4.41024e-05	0.0810339	0.0118023	-0.00729842	0	4392.56
3826	26.6225	6.7003	0.0615483	3.86381e-07	2.83331e-06	-0.0197551	0.000663535	0.000335865	0	5860.85
3827	1.17954	13.9769	0.0547951	2.14496e-07	2.04781e-06	0.105043	-0.000370611	-0.00734068	0	5300.9
3829	16.4582	15.0044	0.0697327	-7.001e-06	5.2355e-05	0.366041	0.00317745	-0.0131081	0	570.451
3836	11.3691	3.41268	0.0615703	3.04677e-06	8.40471e-06	0.086671	0.00187304	-0.00602895	0	7573.12
3839	9.9409	12.2958	0.0725687	5.16784e-06	4.40209e-05	0.0541702	0.00187652	-0.0410616	0	15435.4
3841	16.1087	4.8967	0.0543975	-3.39791e-07	5.09809e-06	-0.0798831	0.00745076	-0.006415	0	10535.3
3843	17.1749	7.35455	0.0583703	2.16258e-07	2.25156e-05	0.14676	0.0108389	-0.00794862	0	11289.9
3846	2.41196	14.4544	0.0549221	5.88762e-08	7.81693e-06	-0.226359	-0.0015454	-0.00987629	0	1041.44
3848	10.5404	3.40099	0.0707416	6.68415e-07	6.31924e-06	-0.0620091	0.00169699	-0.00614174	0	13944.4
3850	22.3903	3.82403	0.0688243	-1.27357e-06	5.78352e-06	-0.069128	0.00337564	-0.00129252	0	4985
3851	17.9772	11.6633	0.0630064	8.97542e-06	5.90517e-05	0.218437	0.0131323	-0.0071808	3	10135.3
3852	9.34059	6.38966	0.0584003	-4.13953e-07	1.39282e-05	0.143057	0.00134318	-0.0153385	0	2478.77
3853	9.86536	8.29764	0.0617272	1.21678e-06	1.79175e-05	0.0749502	0.00263642	-0.0233709	0	9750.65
3855	23.0056	7.23982	0.0580163	2.45129e-08	9.76125e-06	-0.0246566	0.00578092	-0.000955605	0	10087.5
3856	1.91516	1.105	0.073815	9.00858e-07	3.76522e-08	0.0598109	-0.000104367	-0.000319469	0	7675.47
3859	20.366	9.33407	0.0553028	-1.37388e-06	2.48701e-05	0.0517161	0.0107049	-0.00212747	0	17330.4
3862	26.8794	3.69154	0.0615808	-2.69303e-08	2.57827e-07	5.75196e-05	0.000187086	-0.000618059	0	2842.12
3863	18.0841	1.08703	0.0705584	-7.20007e-07	7.09409e-07	-0.104132	0.000403621	-0.000200023	0	2521.35
3864	4.38752	3.18251	0.0695522	1.29548e-06	1.00238e-05	0.035174	-0.000669917	-0.00465121	0	15337.5
3865	2.69598	5.97926	0.0698256	-5.07938e-06	4.64188e-06	-0.0487608	-0.000775019	-0.00970366	0	14820.7
3869	5.83274	11.954	0.0567482	5.41109e-06	2.41746e-05	-0.351598	-0.00444697	-0.0281945	0	17391.4
3876	6.14185	8.45474	0.0749112	2.81413e-06	2.36216e-05	0.0563284	-0.0018514	-0.0195854	0	13528.1
3878	16.5185	3.74578	0.0514407	-9.34466e-07	2.77412e-06	-0.242794	0.00546057	-0.00378936	0	5595.01
3881	6.74541	12.0605	0.0558099	6.96599e-06	3.67036e-05	-0.0274693	-0.00404745	-0.0321935	0	36665.4
3882	21.3124	2.56995	0.0708149	5.11735e-08	5.52297e-06	-0.0315484	0.00249672	-0.0013465	0	9621.81
3883	12.902	13.0824	0.0739474	7.22033e-06	5.18789e-05	0.154957	0.00968296	-0.0380945	0	17315.8
3884	13.6244	5.75891	0.0662946	1.41496e-06	1.45726e-06	-0.0366099	0.0068283	-0.0110716	0	10990.5
3885	4.51135	11.8832	0.0595048	3.6623e-06	7.92944e-06	-0.0976353	-0.00470524	-0.0213247	0	12855.1
3886	1.15113	6.92863	0.0651427	1.33616e-07	2.51366e-05	-0.0268849	-0.00018306	-0.010111	0	11020.3
3900	17.0435	3.03465	0.0612458	2.30323e-06	7.51023e-06	-0.0488035	0.00403539	-0.00298566	0	15670.1
3903	13.4254	8.58735	0.0743312	4.97843e-06	1.09161e-05	0.111098	0.00871478	-0.0190241	0	5300.09
3904	12.331	12.7858	0.0675058	9.43437e-06	5.21462e-05	0.178432	0.00841411	-0.0397414	0	23378.6
3905	13.9527	11.5929	0.0746858	-1.40026e-06	2.62774e-05	-0.00568073	0.0128759	-0.0266831	0	13360.2
3906	12.8528	9.34175	0.0592569	2.45793e-06	2.27946e-05	0.180841	0.00887477	-0.0238853	0	5207.17
3909	5.66763	12.4227	0.0671649	3.4748e-06	2.28641e-05	-0.124577	-0.004724	-0.0287505	0	31034.3
3912	16.4422	7.67312	0.0570961	1.75959e-06	1.79818e-05	0.0197366	0.0113638	-0.0101298	0	5749.09
3913	25.464	3.80139	0.062432	-4.57011e-07	1.1048e-06	0.0562969	0.00118688	-0.000901556	0	4286.28
3914	11.2531	14.5753	0.0733503	-1.23578e-07	4.54449e-05	0.0332376	0.00305715	-0.0528292	0	35938.7
3918	12.7748	15.6523	0.0636365	4.90566e-07	2.46086e-05	0.0756255	0.00117943	-0.0518019	0	37498.4
3919	16.2923	3.64446	0.0502387	-1.86981e-06	3.76772e-06	0.136848	0.00526897	-0.0037537	0	5960.23
3921	5.29507	3.10669	0.0633075	-8.19226e-08	1.93915e-05	0.0276385	-0.000586907	-0.00450137	0	17349.3
3922	8.37035	11.7613	0.0587764	6.81151e-06	4.85972e-05	-0.00900244	-0.00141398	-0.0367043	0	25388
3927	3.45157	6.86674	0.0697388	-1.10988e-06	1.01589e-05	0.0305198	-0.00163238	-0.0117327	0	13593.3
3928	5.39368	3.17411	0.056328	1.6007e-07	1.9044e-05	-0.0584519	-0.000679728	-0.00459384	0	17787.4
3934	22.7728	6.64089	0.056191	-9.00616e-07	1.07132e-05	4.40654e-05	0.00536653	-0.00108942	0	4061.19
3937	1.90852	13.8887	0.0676083	1.1113e-06	5.96559e-06	-0.334394	-0.00176919	-0.00956682	0	2953.66
3940	16.092	4.55284	0.0645726	-4.48931e-07	4.77363e-06	-0.127828	0.00613132	-0.00568679	0	9492.65
3941	26.6067	2.46598	0.0550538	-2.8997e-07	-2.11561e-09	-0.0237082	0.000149883	-0.000551817	0	4802.61
3944	12.7149	4.0873	0.0591406	-5.07033e-07	1.88527e-05	0.0632547	0.0036475	-0.00710304	0	2840.63
3946	6.9322	6.72195	0.0695431	2.22148e-06	3.13772e-05	-0.0110973	-0.000795465	-0.0156406	0	23095.6
3947	8.25641	10.1048	0.0733352	1.25667e-05	2.59021e-05	-0.00419713	-0.000429545	-0.0297914	0	34248
3948	15.5969	8.17693	0.0683211	8.34714e-06	1.64662e-05	-0.0379842	0.011505	-0.0133556	0	14996.4
3949	17.6227	11.1118	0.0509874	1.05872e-05	5.74081e-05	0.105148	0.014127	-0.00860277	0	1205.39
3951	6.27945	6.95177	0.0655391	5.00404e-08	2.43858e-05	-0.0614938	-0.00126017	-0.0150513	0	23482.1
3954	14.4425	12.2354	0.0623986	5.75607e-06	3.14117e-05	0.0165681	0.0137721	-0.0260253	0	13598.2
3955	10.8358	9.37881	0.0671943	-9.87741e-07	3.99562e-05	0.00249874	0.00476283	-0.0270549	0	21799
3959	20.8383	2.17166	0.0636947	4.43098e-08	3.48936e-06	-0.0305218	0.00219582	-0.000952535	0	4293.98
3961	10.1313	3.80691	0.0601669	1.81977e-07	6.3886e-06	0.0582254	0.00177694	-0.00709901	0	12445.2
3964	16.3985	4.39851	0.0693892	-4.0982e-07	4.49868e-06	0.0536023	0.00624288	-0.00486434	0	10379.3
3965	24.0107	7.30864	0.0541737	6.55195e-07	4.40658e-06	-0.0266867	0.00451508	-0.000159629	0	4401.34
3968	12.7633	13.0538	0.0678998	8.53817e-06	4.79247e-05	0.113795	0.0101199	-0.0398899	0	11005.5
3969	20.9907	7.95349	0.0679346	3.33783e-10	1.28118e-05	-0.0609482	0.008699	-0.00202411	0	2471.89
3971	22.8901	5.94436	0.0694973	-2.43886e-06	7.86387e-06	-0.0735618	0.00486307	-0.00128676	0	8435.54
3972	15.7183	4.47077	0.0692248	-2.4643e-07	2.88764e-06	-0.00730948	0.00617699	-0.00606556	0	11999.8
3973	9.80114	15.3263	0.0671955	9.08499e-06	5.90379e-05	0.223814	-3.42578e-05	-0.0583068	0	22979.5
3977	11.7464	13.0533	0.0674645	1.1602e-05	5.50281e-05	0.0932391	0.00709891	-0.0426081	0	33652.7
3978	26.9374	1.59592	0.0638	1.61003e-08	3.88911e-07	-0.0136778	4.10574e-05	-0.00027978	0	3386.33
3983	16.9678	10.0984	0.0718977	6.70956e-07	4.93321e-05	0.055291	0.0140484	-0.0107607	0	3978.99
3985	2.88855	3.49747	0.0501551	4.66832e-07	1.53603e-05	-0.183097	-0.0006753	-0.00517513	0	11759.4
3986	26.1489	1.03446	0.0623929	-1.10696e-07	2.80672e-08	-0.0299591	3.07132e-05	-4.39129e-05	0	1251.68
3994	18.0881	11.9391	0.0575157	1.48044e-05	5.64932e-05	-0.119435	0.0128397	-0.00657311	0	8166.8
3997	23.9431	4.84862	0.0602473	-2.99488e-06	4.89752e-06	0.0181881	0.00300533	-0.000892036	0	4491.08
3998	11.2301	8.96807	0.0560994	4.59123e-07	2.79662e-05	0.20998	0.00455908	-0.0245923	0	20769.4
4000	6.58669	13.455	0.0706538	5.95149e-06	3.62123e-05	-0.239925	-0.00449365	-0.0378564	0	8532.81
4002	24.4366	6.74872	0.0501567	1.20707e-06	4.74368e-06	0.135389	0.00349501	-0.000244019	0	8723.79
4007	14.331	1.16382	0.0501607	3.67714e-08	1.52728e-06	0.076286	0.00013135	-0.000259437	0	14201.2
4011	13.8874	8.77322	0.0742602	2.76052e-06	2.33072e-05	-0.0930125	0.00997294	-0.0191933	0	18171.9
4012	14.1934	3.43175	0.0570594	-3.97702e-06	1.60408e-05	-0.0101777	0.00385708	-0.00437784	0	15236.1
4015	16.0421	3.67361	0.0715494	-1.56872e-06	1.06202e-06	-0.0146393	0.00547892	-0.00436725	0	14960.6
4016	21.18	5.99732	0.0701638	-3.65321e-07	6.02205e-06	-0.0111869	0.0066188	-0.00245372	0	8333.86
4017	25.2693	7.3599	0.0584386	1.72855e-06	3.0455e-06	0.0372532	0.00254738	0.000750931	0	5892.66
4019	3.96789	1.74683	0.0589099	1.8072e-06	3.75727e-07	-0.0205643	-0.000160611	-0.00141635	0	8291.63
4020	1.20006	2.71131	0.0539244	4.32105e-07	-4.82279e-06	-0.0134517	-9.46141e-05	-0.00333311	0	13354.2
4021	3.63684	8.04758	0.0543836	1.22527e-06	1.36227e-05	0.0869197	-0.00186602	-0.0141985	0	24646.3
4023	14.5159	11.2919	0.0688551	4.38539e-06	1.32984e-05	0.231049	0.0135733	-0.0235816	0	8720.09
4025	2.50012	7.59974	0.0724735	-1.56399e-06	1.74485e-05	-0.0956379	-0.00122047	-0.0120271	0	10568.7
4028	20.8278	4.10325	0.0584646	-2.54938e-07	6.17152e-06	-0.0118486	0.00477906	-0.0020631	0	1237.13
4035	12.3624	15.8932	0.0515807	0	2.95093e-05	-0.0385003	0	-0.0553823	0	20566.8
4038	8.97774	3.30161	0.050107	-4.39609e-06	1.26182e-05	-0.194654	0.00103752	-0.00641857	0	6359.66
4040	14.9734	1.58966	0.0572039	2.66111e-07	3.8621e-06	0.0710962	0.00121293	-0.000975611	0	9287.92
4050	8.22676	13.0404	0.0552444	-6.20467e-07	5.47672e-05	-0.300138	-0.002799	-0.0433352	0	10747.1
4052	23.1795	9.73642	0.0507918	8.99365e-06	1.1635e-05	0.00811428	0.00619226	0.00177996	0	5199.69
4053	20.3355	3.81025	0.0629752	-4.03587e-07	5.69657e-06	0.0101561	0.00495753	-0.00231232	0	5486.21
4056	12.3142	4.64086	0.0693571	-1.98815e-06	8.74348e-06	-0.0895772	0.00364146	-0.00894612	0	10004.6
4059	13.4005	7.08888	0.0747271	-9.41322e-07	7.68644e-06	0.177221	0.00753926	-0.0149036	0	16806.1
4060	23.0221	6.89383	0.0500955	-4.72714e-07	8.79791e-06	-0.0416756	0.00528075	-0.001033	0	3754.78
4061	25.4863	6.16675	0.0742269	6.73212e-08	2.26421e-06	-0.00324115	0.00196196	-0.000240524	0	4762.75
4062	19.3912	3.86081	0.0593086	-1.5169e-06	7.80777e-06	-0.0392086	0.00538137	-0.00269341	0	3857.45
4064	3.5174	8.15563	0.0720407	1.36426e-06	1.47514e-05	0.0276214	-0.00195033	-0.0142402	0	11769.9
4065	17.2825	14.193	0.0704772	-3.36887e-06	6.10926e-05	0.237742	0.00792913	-0.00854233	0	2157.68
4067	22.1423	4.34167	0.0563027	-2.29357e-06	9.35755e-06	-0.0346228	0.00427774	-0.00154193	0	9455.75
4070	1.81246	12.7625	0.0533691	1.5994e-06	8.36468e-06	-0.170623	-0.00179741	-0.0118385	0	4267.94
4072	12.486	15.8709	0.0741419	0	3.17634e-05	-0.0412161	0	-0.0549581	0	18479.4
4076	15.2839	14.2575	0.0517036	1.16142e-05	1.29922e-05	0.484927	0.00834475	-0.0225827	0	9689.94
4077	13.2509	12.2963	0.0504497	3.88917e-06	6.48476e-05	0.254006	0.0106123	-0.0333174	0	22638.7
4078	5.99581	1.3194	0.0506772	-3.70373e-07	2.24756e-06	0.00485316	-0.000207591	-0.000885949	0	14858.9
4079	16.7289	13.9902	0.0668978	3.71922e-06	6.31711e-05	0.252711	0.00896387	-0.0118973	0	1085.38
4084	1.63128	6.60203	0.0738072	-4.43851e-06	1.76356e-05	0.0328314	-0.000546845	-0.00997627	0	19666.5
4085	16.0607	11.3223	0.0700904	1.32185e-05	3.40598e-05	0.274082	0.0144147	-0.0152867	0	1191.94
4086	7.38517	13.0448	0.052518	1.71272e-06	4.8327e-05	-0.239705	-0.00313523	-0.0395755	0	16201.2
4088	26.677	4.71558	0.0598427	-3.75845e-08	9.82685e-07	-0.0355302	0.000315378	-0.000631514	0	9131.49
4095	6.36439	13.4702	0.0570551	9.25225e-06	3.47871e-05	-0.103224	-0.00457863	-0.036547	0	10931.4
4103	6.44286	2.77676	0.0605254	-2.20393e-06	1.89345e-05	-0.0616007	-9.08833e-05	-0.00419323	0	15181.5
4106	2.88377	10.8486	0.0714545	9.80147e-06	5.88685e-06	-0.10957	-0.00326059	-0.0157801	0	5457.22
4113	8.33733	7.91441	0.067494	5.58654e-06	3.30669e-05	0.0652784	6.6991e-05	-0.0210944	0	15232.1
4116	10.1788	4.08067	0.0693249	-8.23466e-07	7.04023e-06	-0.0677994	0.00166441	-0.00779179	0	12060.4
4121	8.19966	3.78909	0.0724925	-4.87281e-06	1.59776e-05	0.0324737	0.000731711	-0.00714293	0	13611.8
4124	14.3967	7.02046	0.0731361	-4.69473e-07	4.13116e-06	-0.0197693	0.00868603	-0.0128252	0	9186.06
4127	10.1487	7.23467	0.0513406	2.14988e-06	1.57382e-05	-0.0717657	0.00261835	-0.0185647	0	18229
4133	15.9987	10.9293	0.0560281	1.34832e-05	3.56099e-05	-0.0259446	0.0149294	-0.0153224	0	14404.6
4135	22.3206	5.48144	0.0521836	-3.20457e-06	1.16875e-05	-0.0445148	0.00501395	-0.00163071	0	9292.69
4138	12.6865	14.1806	0.0703192	3.95315e-06	4.12041e-05	0.569422	0.0076711	-0.0443286	0	14606.5
4142	5.25431	7.50748	0.0634133	2.43761e-06	1.9309e-05	-0.0233143	-0.00207825	-0.0156715	0	10951.1
4144	6.85347	11.1726	0.0500694	9.18296e-06	2.97905e-05	0.19173	-0.00350756	-0.0293571	0	15268
4145	18.3632	6.43164	0.0511729	4.94184e-07	2.31602e-05	-0.127576	0.00926179	-0.00539962	0	11680.5
4146	10.1527	15.1777	0.0508852	6.69796e-06	6.08379e-05	-0.0307403	0.000565037	-0.0579657	0	25642.6
4147	5.12826	4.7501	0.0605799	1.2122e-06	-1.66196e-06	-0.0336598	-0.000651845	-0.00872895	0	9627.67
4150	4.67744	10.9426	0.053728	8.09736e-08	1.10161e-05	-0.0883207	-0.0044276	-0.0214615	0	27260.9
4151	12.1243	4.99764	0.0577578	1.11189e-07	7.80448e-06	-0.0157934	0.00434796	-0.010038	0	8839.18
4152	11.4416	10.6385	0.0630387	1.29088e-06	5.50342e-05	0.0436689	0.00600896	-0.0318135	0	15675.3
4153	24.396	6.03406	0.0582068	-5.03603e-07	4.3214e-06	0.0809089	0.00341239	-0.000599931	0	6111.26
4154	1.94912	2.167	0.0610591	-9.35655e-07	-1.9312e-08	0.194197	-0.000119388	-0.00225773	0	11124.1
4156	15.0119	2.59589	0.0576053	-6.51958e-06	7.71091e-06	-0.153187	0.00309486	-0.00274453	0	10165
4160	23.2491	3.32718	0.0582288	-1.22339e-06	1.9226e-06	-0.0220096	0.00246306	-0.00104558	0	5064.25
4163	21.2086	7.28578	0.0703645	9.72073e-07	1.34366e-05	0.00485162	0.00744076	-0.00224075	0	4597.19
4164	14.3704	5.13235	0.0646434	3.13611e-07	1.16698e-05	-0.0631539	0.00645703	-0.00859417	0	12881.3
4167	18.3112	8.84312	0.0696012	3.10204e-06	4.34217e-05	0.0229262	0.0125252	-0.0066139	0	9997.38
4168	5.2352	8.23908	0.0527649	1.70295e-06	2.06398e-05	0.00386629	-0.00258311	-0.0176744	0	10266.4
4171	21.7929	9.25456	0.0710814	3.5342e-06	1.25684e-05	0.0286735	0.00848406	-0.000788407	0	10250.1
4172	12.0831	14	0.0648587	2.26271e-06	3.94437e-05	0.167283	0.00647371	-0.0472519	0	37813.8
4173	12.3398	5.90259	0.0688274	3.32167e-06	3.09302e-06	-0.153464	0.00504186	-0.013362	0	9140.32
4176	5.19533	15.3987	0.0654906	-1.42016e-06	3.89627e-07	-0.39465	-0.000661791	-0.0281274	0	6326.13
4177	2.40228	6.47602	0.0505321	-2.76201e-06	8.05573e-06	0.105427	-0.00091117	-0.0103239	0	21531.2
4179	10.0163	14.7082	0.0589128	1.33825e-05	5.75829e-05	0.0731302	0.00141865	-0.0543344	0	26099.9
4184	21.164	4.55014	0.0635042	-7.44397e-07	5.69347e-06	-0.0543621	0.00516605	-0.00217069	0	3479.7
4188	12.3944	6.85278	0.0659968	-2.12251e-07	1.13877e-05	0.0431995	0.00681261	-0.0155109	0	12985.4
4191	19.4862	9.38047	0.0720973	6.96074e-09	3.47995e-05	-0.107545	0.0122118	-0.0041334	0	2063.93
4196	9.6208	5.60557	0.0715289	8.33005e-08	1.08333e-05	0.059678	0.00202473	-0.0131683	0	12758.5
4200	18.7883	8.85302	0.0572689	-2.84833e-08	3.03083e-05	-0.071866	0.0117964	-0.00549514	0	6486.82
4203	19.2123	1.42297	0.0549855	4.08503e-08	9.17216e-07	-0.0130045	0.00100854	-0.000367741	0	4112.06
4206	26.0766	1.9754	0.0630495	-1.06109e-06	-5.64478e-08	-0.0105637	0.000265794	-0.000311706	0	2567.24
4210	3.65669	13.1938	0.0663178	3.14166e-06	3.88188e-06	-0.175557	-0.00434312	-0.0180427	0	11115.6
4212	9.46262	15.8743	0.0510185	0	4.17913e-05	0	0	-0.0746473	0	64490.3
4214	7.99452	11.2431	0.0710004	7.53764e-06	4.41169e-05	0.0525189	-0.00155172	-0.0340688	0	7099.05
4216	2.76035	14.3182	0.0608545	1.02009e-06	9.63575e-06	-0.183688	-0.00235329	-0.0118268	0	3149.11
4220	22.7846	3.58668	0.0575848	-9.35631e-07	3.59092e-06	-0.0047418	0.00300437	-0.00125138	0	4994.82
4225	8.73394	13.3036	0.0629602	4.07395e-06	4.39462e-05	0.0517236	-0.00119501	-0.0460155	0	21480
4226	9.70876	10.3691	0.0675882	5.23929e-06	3.98683e-05	-0.0769805	0.00138917	-0.0314197	0	17362.4
4233	11.5447	13.5947	0.06364	3.96138e-06	4.84232e-05	0.512729	0.00513093	-0.0473491	0	8096.58
4235	1.47863	9.62637	0.0577111	-5.92045e-07	1.34599e-05	-0.0267129	-0.000546923	-0.0131754	0	15289.7
4237	15.8847	4.26445	0.0736613	-1.95331e-07	1.78023e-06	-0.0676913	0.00594746	-0.00580109	0	2399.57
4240	26.0753	5.02061	0.059117	-4.25672e-07	1.17994e-06	-0.00375403	0.00100183	-0.000606966	0	6097.47
4241	6.25946	5.49612	0.0618566	1.61723e-06	1.20592e-05	-0.0082587	-0.000855503	-0.011213	0	18475
4243	19.0342	2.44514	0.0517933	-6.68468e-07	4.5069e-06	-0.0397402	0.00267593	-0.00175264	0	4715.08
4246	9.71354	10.7292	0.0613645	8.14379e-06	4.17113e-05	-0.175815	0.00217237	-0.0337326	0	21609.6
4247	24.5715	8.67143	0.0590965	1.0475e-05	2.38806e-06	0.0901957	0.00383974	0.00127573	0	10910
4249	8.73775	8.48749	0.0699526	5.7956e-06	2.11929e-05	-0.0129728	-0.000283734	-0.0230215	0	12620.3
4251	22.7162	1.99167	0.0624149	-1.362e-06	3.36348e-06	-0.0135224	0.00144335	-0.000545977	0	6170.69
4252	9.67411	1.31772	0.0661605	2.63985e-06	9.44566e-06	0.0208961	0.000225426	-0.000770138	0	8690.5
4257	9.021	4.65217	0.0646737	-6.23729e-06	1.2934e-05	-0.0537664	0.000966456	-0.00987597	0	21955.4
4258	19.9549	11.0195	0.0694747	7.30126e-06	4.71146e-05	0.0248561	0.0125292	-0.00168118	0	4206.85
4259	5.26778	14.0783	0.0595105	8.83124e-06	1.04558e-05	-0.0832888	-0.00586588	-0.0290415	0	26176.1
4260	9.00273	7.99109	0.0715048	6.018e-06	2.07973e-05	0.0374319	0.00114642	-0.0213645	0	17485.1
4267	20.4547	9.01803	0.0553694	-1.1382e-06	2.17583e-05	-0.0218229	0.0103265	-0.00198495	0	988.895
4269	5.09029	6.34125	0.0733256	3.55388e-09	6.37622e-06	-0.0891077	-0.00173548	-0.0125508	0	21912.6
4270	3.96786	2.52756	0.0517724	3.28878e-06	5.75281e-06	0.0293394	-0.000755037	-0.002986	0	12974
4271	20.232	3.15995	0.0746728	-2.05477e-07	6.92161e-06	0.0111356	0.00382715	-0.00176218	0	6867.77
4272	6.83427	10.9675	0.0578227	6.371e-06	3.39548e-05	-0.14943	-0.0033117	-0.0289691	0	9269.4
4273	3.76062	12.1651	0.0712447	2.947e-06	3.32682e-06	-0.204254	-0.00428989	-0.0186716	0	9318.85
4274	21.645	2.74917	0.0556981	-3.89085e-07	6.77632e-06	-0.0908496	0.00268531	-0.00132688	0	13929.3
4276	19.7613	9.4322	0.0721289	-6.3803e-08	3.77771e-05	0.0119555	0.0117326	-0.00337041	0	6620.89
4278	15.2029	8.85115	0.0582436	1.47349e-05	2.59795e-05	-0.181598	0.0121127	-0.0156902	0	13340.7
4280	3.72493	7.21796	0.0592542	-1.03128e-06	9.57945e-06	-0.0167054	-0.00175047	-0.0123763	0	1069.84
4281	8.28324	8.63125	0.0587717	5.15132e-06	2.49634e-05	-0.0465398	-0.000649379	-0.0235027	0	17607.4
4286	8.63515	1.33495	0.0726611	4.66336e-07	2.60645e-06	0.113174	0.000366079	-0.000738011	0	14311
4288	15.6164	3.27992	0.0562143	-4.89186e-06	1.72092e-07	0.044836	0.00452465	-0.0037922	0	11850
4290	26.2519	9.27675	0.0594695	2.51846e-07	7.28617e-06	0.0995312	0.00115463	0.00328801	0	3127.79
4291	13.5456	14.845	0.0610514	1.29553e-05	3.06897e-05	0.613823	0.00593029	-0.0396965	0	4321.48
4293	8.70015	10.8179	0.0634549	1.05167e-05	3.62665e-05	0.00694255	-0.000121377	-0.0327903	0	23189.3
4294	21.0786	8.50174	0.0744424	-1.29455e-07	1.29771e-05	0.0541262	0.00919974	-0.00177208	0	1304.97
4298	24.0713	2.58756	0.0728639	9.61797e-08	1.07479e-06	0.0123321	0.00146079	-0.000671688	0	3685.74
4299	7.46344	1.34222	0.0711488	-4.76039e-07	1.4072e-06	-0.076315	-0.00016977	-0.0010941	0	20998.8
4301	18.2911	4.23002	0.0530268	-1.7329e-06	1.80538e-05	0.0116035	0.00606498	-0.00361315	0	2512.89
4302	4.44354	12.9774	0.0507384	9.7696e-07	7.23864e-06	-0.281263	-0.00525161	-0.0222056	0	1282.63
4303	19.1711	11.3194	0.0545568	3.2648e-07	5.73068e-05	0.0156124	0.0130132	-0.0036074	0	7005.07
4309	11.6874	11.0465	0.0621761	7.45244e-06	5.25007e-05	0.123813	0.0067187	-0.0336232	0	25518.5
4310	10.0568	15.2397	0.0596968	1.0188e-05	6.1959e-05	-0.126892	0.000605719	-0.0580963	0	28535.1
4311	8.79244	6.84781	0.0590064	1.96846e-06	2.06807e-05	0.0368603	0.000883008	-0.0177821	0	4162.56
4312	5.33919	13.4156	0.0684068	8.21587e-06	1.94549e-05	-0.391152	-0.00506207	-0.0286972	0	10514.6
4313	11.8494	7.44317	0.0544584	1.97115e-06	6.4733e-06	0.182515	0.00522707	-0.0182859	0	14792.6
4314	6.91505	7.33463	0.0562071	1.85504e-06	2.8237e-05	0.0761991	-0.000984975	-0.0179006	0	11667.8
4315	22.1848	9.35897	0.0516917	1.52843e-06	1.15267e-05	-0.0171599	0.00797457	-0.000125388	0	14224.2
4319	16.4153	1.88436	0.0559102	2.73445e-07	4.34002e-06	-0.11364	0.00179588	-0.00144243	0	11630.6
4324	3.71439	10.0511	0.0649097	1.2981e-06	4.82041e-06	-0.015243	-0.00320864	-0.0172329	0	7404.56
4325	19.8602	4.02919	0.0728485	-6.15215e-07	5.90125e-06	-0.0636203	0.0053809	-0.00260534	0	5352.32
4328	23.4105	3.8981	0.0672421	-2.14931e-06	3.58817e-06	-0.0526705	0.00283911	-0.00115649	0	10251.4
4331	14.8628	11.4182	0.0745706	1.10926e-05	1.40697e-06	0.154607	0.0140011	-0.0220939	0	11741.8
4333	3.82746	11.0312	0.0512912	3.71548e-07	7.09286e-06	-0.198886	-0.00378807	-0.0183326	0	8816.27
4337	21.2613	1.18716	0.0737909	-4.2631e-08	5.91647e-07	-0.0676659	0.00036312	-0.000107041	0	6711.7
4339	16.0171	12.6607	0.0536922	1.7763e-05	2.49979e-05	0.124279	0.0130857	-0.0165045	0	3343.16
4340	13.181	12.2076	0.0621619	4.15298e-06	6.4117e-05	0.243086	0.0108071	-0.0332788	0	5575.56
4341	3.91349	12.9211	0.0657493	1.28943e-06	2.95529e-06	-0.221199	-0.00501986	-0.0196164	0	6486.01
4343	6.67184	13.3454	0.0684204	7.73516e-06	3.58887e-05	-0.211168	-0.00408027	-0.0373797	0	46837.1
4344	11.7587	10.6335	0.0631256	2.51431e-06	4.97757e-05	-0.157804	0.00696855	-0.0314915	0	27522.9
4349	17.1233	2.94021	0.062735	2.80482e-06	7.41804e-06	-0.00368503	0.00388198	-0.00288018	0	13100.6
4350	17.3618	1.60275	0.0724718	-2.88594e-06	4.65103e-06	-0.170707	0.00144209	-0.000808652	0	12183.4
4353	10.4678	8.93846	0.0561513	-3.07413e-06	2.65683e-05	-0.00527082	0.00361459	-0.0254744	0	10235.8
4355	24.4466	3.30396	0.0509401	-1.15017e-07	1.90111e-06	-0.0470165	0.0016166	-0.000821679	0	3720.74
4356	17.2056	11.447	0.0736912	1.12219e-05	5.13796e-05	0.218516	0.0139327	-0.0101357	3	13532
4360	4.8187	13.1438	0.0611385	3.73951e-06	1.5443e-05	-0.146168	-0.00545008	-0.0254257	0	9553.83
4365	6.08808	1.25971	0.0593025	-5.05182e-07	1.65605e-06	0.0145384	-4.57495e-05	-0.000527801	0	16780
4367	5.49867	14.2614	0.0650111	1.49593e-05	1.70751e-05	-0.399987	-0.0056289	-0.031887	0	16948.5
4369	11.411	10.2767	0.0740622	-1.95538e-07	5.2485e-05	0.0828967	0.00620875	-0.0300795	0	29270.5
4371	11.7653	2.99324	0.0563523	3.19692e-06	1.00568e-05	0.0481155	0.00196387	-0.00457581	0	7876.83
4374	6.26582	13.6503	0.053883	7.84802e-06	3.31401e-05	-0.383591	-0.00515486	-0.0360447	0	22367
4382	11.2717	10.2264	0.0740401	-2.24696e-07	5.09847e-05	-0.0752012	0.00599668	-0.0298836	0	10988.8
4385	24.8293	9.29115	0.0609203	-2.4728e-06	6.90376e-07	-0.0326222	0.00340396	0.00209982	0	6712.12
4388	8.20492	10.3663	0.0626391	1.00864e-05	2.91359e-05	-0.0347661	-0.000825009	-0.0306659	0	22244.3
4391	10.7875	9.16183	0.054094	-1.45347e-06	3.68122e-05	0.0334553	0.00407747	-0.0252427	0	10575.8
4396	7.21538	3.13076	0.0660756	-2.60492e-06	1.68303e-05	-0.11326	0.000124083	-0.00539005	0	23579.4
4398	14.4268	15.1696	0.0562779	3.96243e-06	2.284e-05	0.475368	0.00434632	-0.0303358	0	28729.9
4402	18.8852	3.0079	0.0715026	-1.00945e-06	7.96456e-06	-0.0395317	0.00382399	-0.00218392	0	10646.8
4403	13.7166	4.73464	0.0697905	4.95524e-07	7.64448e-06	-0.125462	0.00553066	-0.00766919	0	12271.4
4406	4.46882	5.35718	0.0508136	-3.16881e-06	-3.57602e-06	-0.0498292	-0.00140531	-0.0098965	0	14698.1
4410	20.2192	8.2935	0.0634053	2.90877e-07	2.7568e-05	-0.0708498	0.0101856	-0.00296811	0	7487.21
4412	14.092	1.12372	0.0585071	-1.8656e-07	1.93198e-06	-0.0199314	0.000198788	-0.000396944	0	8390.79
4413	18.5244	5.38279	0.0657757	-6.11192e-07	2.01738e-05	0.0153329	0.00780942	-0.00422004	0	8168.03
4416	2.63409	7.57936	0.0632761	-2.92404e-06	1.72354e-05	-0.063314	-0.00135427	-0.0122306	0	18321.4
4418	21.0065	3.7499	0.060574	-6.57725e-07	7.67701e-06	-0.0266578	0.00417909	-0.00184265	0	10300.2
4423	6.71158	5.00404	0.0606139	2.32293e-06	2.26284e-05	-0.173392	-0.000803855	-0.0104406	0	15545.9
4427	2.02177	8.16134	0.0528163	-2.58376e-07	2.12419e-05	-0.0328587	-0.00121931	-0.0122163	0	12258.7
4428	7.91619	9.48481	0.0574446	7.88178e-06	2.5336e-05	-0.0293641	-0.00141816	-0.0259324	0	14706.1
4430	8.33765	6.19468	0.067764	-1.38637e-07	3.2045e-05	-0.160382	0.000259059	-0.0145393	0	3277.28
4432	15.7505	12.7297	0.0631021	9.58818e-06	1.52746e-05	0.3436	0.0128426	-0.0188789	0	4376.46
4435	24.6116	7.66094	0.0518293	2.90143e-07	2.89893e-06	0.0374127	0.00387319	0.00047693	0	3132.96
4436	23.2758	9.22382	0.0541707	3.28974e-06	8.62801e-06	-0.0338851	0.00610352	0.000864532	0	7754.7
4437	19.9334	2.14872	0.0738374	8.19408e-08	2.92816e-06	-0.0465873	0.00233198	-0.00100217	0	6917.2
4439	25.7195	5.60799	0.0553535	-4.78612e-07	1.8354e-06	0.0611065	0.00137853	-0.000414641	0	7716.27
4440	9.74832	5.81869	0.0548685	6.38011e-07	9.58169e-06	-0.0859745	0.00165758	-0.0131998	0	6611.76
4445	16.8732	14.6487	0.0677883	3.34509e-06	6.36559e-05	0.354843	0.00550978	-0.0105707	0	155.914
4446	24.4058	8.9528	0.0747783	6.59788e-06	1.04691e-06	0.139492	0.00380109	0.00165804	0	5813.94
4448	10.498	12.6069	0.0711586	6.98309e-06	5.08987e-05	-0.0801095	0.0029923	-0.0433014	0	18464.5
4449	9.17693	15.2885	0.0612435	2.27542e-06	4.10647e-05	-0.264776	-0.000215398	-0.056035	0	48967.3
4451	23.3285	2.72134	0.0506442	-9.11164e-07	2.17274e-06	0.0263706	0.00180877	-0.000831231	0	6559.89
4452	18.2373	9.79548	0.0512778	1.64144e-06	4.46352e-05	0.249947	0.0137489	-0.0066879	0	16712.5
4453	16.4341	4.14176	0.0717411	-1.54194e-08	4.19702e-06	0.00049777	0.00622858	-0.00466032	0	5016.84
4454	16.6543	9.99577	0.0725207	3.30092e-07	4.22716e-05	0.127132	0.0140322	-0.0121057	0	11768
4456	25.1854	9.8017	0.0644321	-1.91766e-07	7.25919e-06	-0.00896809	0.00246427	0.00303346	0	6005.53
4462	6.1027	10.2164	0.0578395	3.68819e-06	1.81024e-05	0.0607636	-0.00349559	-0.0242944	0	6013.29
4464	6.64077	13.6805	0.0673111	4.61876e-06	3.76462e-05	0.132836	-0.00455022	-0.0386625	0	15421.2
4470	5.72736	14.1516	0.0670224	1.93679e-05	1.79373e-05	-0.372191	-0.00582463	-0.0340095	0	3564.78
4473	22.6266	3.97981	0.0502189	-1.72044e-06	5.66963e-06	-0.0386534	0.00349758	-0.00133276	0	5684.53
4475	12.2623	2.71864	0.0582695	1.89724e-06	1.44203e-05	-0.0391173	0.00222054	-0.00376299	0	18287.9
4481	7.36118	14.8154	0.0565475	-8.02836e-06	2.95618e-05	-0.393254	-0.00236044	-0.0468854	0	15679.4
4485	9.43784	3.04752	0.070215	-1.00087e-06	1.08429e-05	-0.192421	0.00129024	-0.00570968	0	30993.8
4486	21.2912	9.75095	0.0588734	1.43474e-06	1.76502e-05	0.052948	0.00971316	-0.000867505	0	13090.6
4488	18.0473	5.00174	0.0727063	-8.41482e-07	2.23902e-05	-0.0480675	0.00721029	-0.00450356	0	7675.27
4491	16.3878	5.92277	0.0544378	6.78309e-07	6.95984e-06	-0.0842211	0.00837365	-0.00736804	0	10644.5
4495	9.75941	9.80456	0.053568	5.85416e-06	3.48102e-05	-0.00645704	0.00200031	-0.02997	0	24276
4497	8.31119	1.21105	0.0675832	3.60273e-07	2.23571e-06	0.0579784	0.000159328	-0.000736123	0	8624.05
4502	8.21529	15.6223	0.0594097	-2.03216e-06	3.35237e-05	-0.190287	5.18485e-05	-0.0550297	0	30778.9
4504	10.9207	10.8353	0.0733779	7.67677e-06	5.42982e-05	0.0771612	0.00470016	-0.0336301	0	25962
4506	13.4869	10.0873	0.0539402	-4.61845e-06	2.27085e-06	0.234645	0.0114802	-0.0245301	0	23419.7
4510	9.33385	1.35042	0.0568605	2.9402e-06	1.18689e-05	0.0268645	0.000391949	-0.00129044	0	12627.9
4511	5.57412	9.50262	0.0575268	2.98693e-06	1.56638e-05	-0.104497	-0.00267604	-0.0211728	0	18239.4
4512	18.1299	2.04943	0.067381	-3.21897e-06	4.3161e-06	-0.0570438	0.00246828	-0.00131272	0	7204.11
4514	1.03991	9.23231	0.072348	-2.36985e-05	4.28499e-06	-0.00699702	-9.5922e-05	-0.0125478	0	6092.21
4516	21.1851	9.52154	0.0598191	-1.06521e-06	1.88214e-05	-0.040468	0.00964686	-0.00101894	0	4425.48
4517	16.944	11.0278	0.0737693	1.0663e-05	4.91587e-05	0.160834	0.0151278	-0.0113668	0	6471.57
4521	8.04998	8.07095	0.0567385	5.02236e-06	3.72851e-05	0.0814913	-0.000311957	-0.0210679	0	11370.1
4522	1.06842	7.30393	0.051551	-2.90776e-07	2.46509e-05	-0.0334541	-0.000100924	-0.0105377	0	9208.05
4524	23.0092	4.18098	0.0692819	-2.31978e-06	3.79406e-06	-0.0612626	0.00331011	-0.00126451	0	5845.69
4525	25.9665	1.16326	0.0659435	-2.78868e-07	-2.82137e-08	-0.0116988	8.09549e-05	-5.59583e-05	0	3348.1
4526	8.10716	4.70436	0.0696796	-6.37322e-06	2.27627e-05	-0.0824453	0.000321842	-0.0100412	0	16756.9
4527	19.2053	7.18016	0.0738252	-4.16592e-08	1.77426e-05	0.0442831	0.00983569	-0.00452819	0	7712.63
4528	19.3276	7.23041	0.0585512	3.78017e-08	1.76443e-05	0.109036	0.00974724	-0.00435274	0	8684.85
4529	1.61311	9.47468	0.0577385	-1.06907e-06	1.3771e-05	-0.0725029	-0.000547128	-0.0129505	0	11336.1
4534	2.44684	13.2846	0.0504644	8.07139e-07	7.27175e-06	-0.0564178	-0.00248523	-0.012443	0	11574
4535	2.26375	9.61249	0.0558618	-1.408e-06	7.03761e-06	-0.123627	-0.00142061	-0.0140808	0	10525.9
4540	24.6678	7.99702	0.0533382	-5.22135e-07	-1.04843e-06	-0.0234372	0.0037266	0.000914698	0	10495.9
4542	19.5561	12.1236	0.0579642	1.09526e-05	5.60046e-05	0.143235	0.0117903	-0.00231658	0	1681.38
4544	3.96498	12.6931	0.0678627	6.2286e-07	2.91249e-06	0.0231022	-0.00498405	-0.0199741	0	11140.5
4546	24.0466	3.06747	0.0567297	-1.20871e-07	1.88038e-06	0.00798227	0.00181156	-0.000914882	0	10687
4550	11.6247	2.76167	0.0701909	2.58422e-06	8.68727e-06	-0.0791565	0.00199084	-0.0042272	0	4574.87
4551	3.50743	4.33192	0.0645881	-1.59605e-07	-1.37758e-07	-0.0385156	-0.000769454	-0.00707092	0	11762.8
4552	5.1164	4.36533	0.070226	1.69779e-06	-1.03663e-06	-0.215157	-0.000704915	-0.00785116	0	28498.7
4553	3.77233	6.16285	0.0702231	-1.22776e-06	3.53452e-06	0.0212882	-0.00132509	-0.0105162	0	10487.3
4554	9.43352	5.12711	0.0714171	-2.08865e-06	1.19989e-05	0.0350069	0.00115604	-0.0114159	0	7358.47
4556	13.1623	3.77147	0.0549857	3.67808e-07	1.861e-05	-0.132119	0.00376162	-0.00569371	0	16647.6
4557	8.34801	11.6459	0.059124	7.29328e-06	4.7495e-05	0.1244	-0.00127999	-0.0363896	0	27703.8
4560	11.704	15.6804	0.0747677	4.46032e-07	3.98206e-05	0.195017	0.00033446	-0.0589331	0	16457.2
4562	13.3065	5.52268	0.0711018	7.3136e-07	1.78462e-06	-0.29341	0.00556862	-0.0107013	0	17566.4
4564	26.8975	2.6219	0.0548887	-8.67848e-08	9.99058e-08	-0.0265191	5.08947e-05	-0.000532972	0	2660.24
4565	8.4816	3.68278	0.0649183	-3.85725e-06	1.57793e-05	-0.0324373	0.00117003	-0.00734972	0	30523
4566	14.8727	12.8997	0.0613772	-1.29784e-06	-5.71775e-06	0.372834	0.0122228	-0.0237985	0	15940.3
4568	6.2603	15.5651	0.0739092	4.56837e-07	5.57566e-05	-0.384629	-0.0011905	-0.043679	0	36309.6
4569	4.77127	11.0042	0.0588369	-3.19025e-07	1.06864e-05	-0.171013	-0.0044799	-0.0219122	0	19256.1
4572	9.84423	12.1881	0.0723756	4.20802e-06	4.78531e-05	-0.00885422	0.00167826	-0.0406821	0	24815.9
4573	13.7138	2.71008	0.0563393	1.76837e-07	2.35316e-05	0.0802134	0.00269912	-0.00309938	0	4963.5
4574	8.0773	6.43244	0.0611989	2.08855e-06	3.29866e-05	-0.0727132	9.05243e-05	-0.0156781	0	19717.7
4579	19.3702	6.17411	0.0592634	-1.34494e-06	1.3896e-05	0.0540027	0.00825386	-0.0039316	0	7810.51
4581	6.92488	4.26443	0.069379	1.04316e-06	3.08327e-05	0.0533068	-0.000209363	-0.00828604	0	11804.4
4589	15.3598	6.30623	0.0699281	7.49561e-07	1.36329e-05	-0.0332377	0.00876252	-0.00958479	0	15460.5
4593	12.8475	12.3475	0.0665716	5.29284e-06	6.2029e-05	0.171339	0.0101452	-0.0350312	0	20550.2
4595	19.2935	4.57257	0.067949	-1.34718e-06	9.55739e-06	-0.0192629	0.00622311	-0.00312311	0	6302.22
4596	4.26799	14.1841	0.0713695	4.11388e-07	5.35432e-06	-0.441668	-0.00435588	-0.0204138	0	6995.64
4597	14.4011	6.58263	0.0720393	4.30721e-06	5.57298e-06	-0.121318	0.00862992	-0.0120621	0	9082.22
4599	25.8356	3.44371	0.0590291	-5.17833e-07	3.20409e-07	0.0226076	0.00075742	-0.000751707	0	6535.3
4600	17.4506	10.2713	0.0626978	1.75531e-06	5.22392e-05	0.14142	0.0141093	-0.00930805	0	1184.32
4601	12.906	8.69023	0.0550122	1.21258e-06	1.75953e-05	0.0704085	0.00795253	-0.0208685	0	2676.83
4603	23.2445	3.19441	0.074678	-1.26408e-06	2.00867e-06	-0.0329711	0.00237204	-0.00101193	0	7942.37
4604	14.7415	5.84856	0.0633313	1.96601e-06	1.86162e-05	-0.00404305	0.00767354	-0.00939372	0	14405.6
4605	7.98491	2.98816	0.0612144	-2.2023e-06	1.26916e-05	-0.0262561	0.000437418	-0.00508922	0	25278.3
4607	24.2794	1.91292	0.0651711	-5.18656e-07	3.58698e-07	-0.0165202	0.000754449	-0.000392867	0	4188.01
4608	24.5071	4.83421	0.0724422	-1.8408e-06	3.8081e-06	-0.0199439	0.00244017	-0.000909448	0	4693.74
4609	19.7343	3.45157	0.0515852	-3.90258e-07	6.77038e-06	-0.034156	0.00460293	-0.00205938	0	12492.5
4610	18.2583	7.38804	0.0739447	-4.25886e-06	2.48562e-05	0.09925	0.0104202	-0.00568801	0	8269.22
4613	5.88148	6.5047	0.0518355	-1.39274e-08	1.4681e-05	0.0953827	-0.00136254	-0.0139792	0	24296.2
4614	12.7846	8.38299	0.0534248	7.32067e-06	1.15788e-05	0.215786	0.0077359	-0.0198471	0	24756.5
4616	21.4103	9.72798	0.0628192	8.17108e-07	1.74601e-05	0.0740137	0.00954362	-0.000662682	0	12891.6
4619	5.17642	9.29723	0.0548327	4.70461e-06	1.56474e-05	-0.188734	-0.00301461	-0.0196659	0	19006.6
4621	4.74689	13.8821	0.0508774	2.40127e-06	1.06025e-05	-0.405902	-0.00586623	-0.0249163	0	13384.3
4622	20.5224	7.78256	0.0696597	-4.9056e-07	2.04051e-05	-0.0183954	0.00925312	-0.00257146	0	13794.4
4624	4.6544	4.20937	0.067572	-1.27484e-06	-1.52008e-06	-0.102375	-0.000612722	-0.00670382	0	19868.6
4625	13.1818	7.10904	0.060168	-9.1307e-07	1.05291e-05	0.229083	0.00763333	-0.0154024	0	20225.6
4627	25.3382	6.46716	0.0521484	9.83097e-08	2.75461e-06	0.0567912	0.00209933	5.6995e-05	0	2021.24
4628	3.62057	15.5099	0.0602974	-6.51935e-06	1.81564e-05	-0.299499	0.00110559	-0.014303	0	1198.02
4629	1.42182	6.0067	0.0698451	-4.57641e-07	2.13337e-05	0.0450116	-0.000313118	-0.00903628	0	14940.2
4630	10.3354	4.22904	0.0574941	4.74213e-07	7.03146e-06	0.139545	0.0023255	-0.00811729	0	19629.4
4632	16.8696	10.3233	0.0721576	4.38943e-06	5.16112e-05	0.193111	0.0142908	-0.0111772	0	17700.6
4633	9.36686	4.53366	0.06079	-2.87025e-06	8.74444e-06	0.260544	0.00157197	-0.00949179	0	13043.3
4635	9.24858	6.20578	0.070615	-1.40747e-06	1.58187e-05	0.0727175	0.00142077	-0.0148508	0	24463.8
4637	16.8823	3.37472	0.0682917	7.21228e-07	5.27195e-06	0.0782858	0.00454286	-0.00339466	0	15060.7
4638	14.5959	1.01868	0.0645665	8.8743e-08	5.85395e-07	-0.0682837	8.81804e-05	-8.30736e-05	0	2294.46
4640	10.989	4.92319	0.0536289	4.16171e-06	6.70031e-06	-0.0667487	0.00305214	-0.0102899	0	3904.76
4641	9.93648	4.49056	0.0742159	-1.0368e-07	7.34689e-06	0.0183896	0.00232683	-0.00926133	0	9425.16
4642	11.5193	15.8889	0.0511037	0	4.1137e-05	-0.00742464	0	-0.0600438	0	17911.1
4645	19.7008	4.38039	0.0640842	-1.7945e-07	7.19313e-06	-0.0392797	0.00568712	-0.00269387	0	4773.11
4647	25.8845	9.93978	0.0643777	1.73916e-06	7.2799e-06	0.0531257	0.00119612	0.00413915	0	7534.38
4648	6.43538	2.54076	0.0537913	-2.90706e-06	1.66885e-05	-0.0425149	-3.30805e-05	-0.0037894	0	11529.2
4649	10.3584	5.11116	0.068831	2.64799e-06	8.02111e-06	-0.0860379	0.00222365	-0.0113541	0	16176.1
4651	11.4837	14.5901	0.0655006	8.63945e-09	4.1719e-05	-0.15963	0.00324844	-0.051823	0	5006.13
4652	15.4211	13.0994	0.0700608	1.77481e-05	9.90935e-06	0.0356815	0.0122049	-0.0208221	0	8253.59
4655	21.1309	3.29157	0.0616081	-5.91414e-07	8.16599e-06	0.00505988	0.00357405	-0.0017103	0	5544.98
4656	16.5781	1.24245	0.0565958	-4.95299e-07	3.25558e-06	-0.0632511	0.000792469	-0.000581849	0	5698.57
4661	20.4417	2.40942	0.0548344	-8.40371e-08	5.07197e-06	-0.0172388	0.0025418	-0.000902299	0	8878.71
4665	13.7954	3.98674	0.0623088	-2.16981e-06	1.5174e-05	-0.0671757	0.00465126	-0.00593253	0	10826.3
4668	2.33915	13.0969	0.0515645	1.38902e-06	7.32913e-06	-0.126291	-0.00253497	-0.0124351	0	3243.07
4673	15.9857	13.9573	0.0616465	-3.18293e-06	3.76566e-05	0.371649	0.00926856	-0.0166011	0	9312.25
4674	4.23262	15.5292	0.0616209	-4.54357e-07	2.78742e-06	-0.407187	0.0010496	-0.018242	0	1755.35
4677	10.6301	11.7558	0.0608171	6.26771e-06	4.78145e-05	-0.140588	0.00357981	-0.0387661	0	26215.9
4679	19.0148	1.52826	0.0549012	-9.29783e-08	1.06048e-06	-0.0474017	0.00117114	-0.0003657	0	4222.09
[truncated: 20,558 more rows]
