# Supplementary material for: Study on stability analysis of soil nail reinforced slopes under loading based on the discrete element method
Source: PLoS One. 2026 May 26;21(5):e0350163. doi: 10.1371/journal.pone.0350163 (PMC13210361; doi:10.1371/journal.pone.0350163)
Supplement: S1 File — (ZIP) [file pone.0350163.s001.zip › DATA in PFC/8_14_5000__contacts.txt]

ball1_id	ball2_id	ball1_type	ball2_type	cx	cy	nx	ny	fn	fs	bond_type
6	21988	0	0	6.9657	3.81624	0.508624	-0.860989	3497.98	484.703	0
6	29749	0	0	6.99513	3.89354	0.951098	0.308889	697.759	506.386	0
7	28757	0	0	24.6359	3.7025	-0.975814	0.218605	971.54	119.591	0
12	5819	0	0	3.14799	12.0716	0.967012	-0.25473	45.7113	147.904	0
17	4641	0	0	9.92813	4.56422	0.112706	-0.993628	1522.63	151.383	0
17	7912	0	0	9.90243	4.70809	-0.238277	0.971197	1839.51	316.078	0
25	9688	0	0	14.7824	8.59064	-0.756714	0.653746	1240.23	327.565	0
35	7830	0	0	10.5614	10.8317	-0.996415	-0.0845942	-800.626	694.439	0
36	8603	0	0	24.9229	7.46579	-0.91082	0.412803	499.827	106.881	0
40	1994	0	0	13.2001	6.04828	0.841593	0.540112	100.875	21.6452	0
51	1555	0	0	2.66106	4.9371	0.0743757	0.99723	2896.05	11.3779	0
63	3510	0	0	15.598	9.00449	0.296286	-0.955099	2018.44	437.366	0
67	4619	0	0	5.20633	9.34296	-0.547352	-0.836903	3419.32	393.544	0
93	3401	0	0	23.1417	9.2178	0.340017	0.940419	-31.121	57.1628	0
151	611	0	0	11.4167	4.31292	-0.111871	0.993723	2008.27	124.701	0
174	289	0	0	14.9059	15.2732	-0.600971	-0.799271	-73.6622	208.976	0
183	327	0	0	3.87133	15.6415	-0.578619	-0.815598	62.3542	112.771	0
265	530	0	0	20.7798	6.82846	-0.955409	-0.295284	512.529	150.115	0
421	992	0	0	24.9066	1.46937	0.354119	-0.935201	850.09	106.367	0
563	835	0	0	16.0977	7.20324	-0.746798	0.665051	2279.99	292.508	0
639	940	0	0	18.1465	3.68673	0.169237	-0.985575	2801.71	513.551	0
782	835	0	0	16.0281	7.2815	0.573729	-0.819045	1680.65	146.049	0
12	29230	0	0	3.10522	12.0341	0.12899	-0.991646	154.471	166.151	0
19	18330	0	0	5.96734	5.19404	-0.868927	-0.494941	1183.51	412.633	0
19	28347	0	0	6.06324	5.25491	0.817721	0.575615	1600.09	408.26	0
21	51229	0	0	10.3028	12.1306	0.942783	-0.333407	-150.266	160.264	0
22	20360	0	0	18.9284	5.90616	-0.308016	-0.951381	238.202	337.92	0
24	15402	0	0	6.12561	9.74706	0.915058	0.403323	601.399	218.141	0
24	42844	0	0	6.11687	9.67569	0.789741	-0.613441	183.068	142.632	0
32	15068	0	0	25.7965	7.8922	0.609401	-0.792862	797.672	298.434	0
32	23482	0	0	25.71	7.9024	-0.777943	-0.628335	-71.2366	350.635	0
32	23484	0	0	25.7764	8.00134	0.285853	0.958274	-158.27	45.9682	0
33	24026	0	0	22.8893	1.61861	-0.553131	0.833094	995.759	82.8822	0
38	40341	0	0	1.84022	14.1995	0.984764	0.173896	197.794	85.6812	0
43	24224	0	0	12.0817	7.73919	-0.534974	-0.844869	1188.35	691.435	0
48	15202	0	0	5.2067	13.7562	0.885039	0.465516	6190.24	873.571	0
48	34325	0	0	5.15988	13.6635	0.149409	-0.988775	2027.68	1065.57	0
50	30371	0	0	26.6004	1.36101	0.244649	0.969612	486.365	67.7336	0
51	36503	0	0	2.71313	4.88899	0.988755	0.149544	732.702	85.2473	0
54	38186	0	0	15.9143	4.50063	-0.986283	0.165061	479.911	82.9071	0
54	42458	0	0	15.936	4.4406	-0.652293	-0.757967	805.373	146.141	0
55	34632	0	0	16.6277	6.09713	0.95672	0.29101	-207.692	140.562	0
56	47461	0	0	12.4347	5.44825	0.3715	-0.928433	1164.57	120.01	0
57	25720	0	0	16.8688	13.011	-0.514728	0.857353	2706.17	762.853	1
57	35305	0	0	16.9263	13.0123	0.472865	0.881135	5.72074	5.17156	0
59	25894	0	0	25.8866	3.2001	-0.572676	0.819782	653.045	119.271	0
59	33269	0	0	25.8952	3.08761	-0.440733	-0.897638	422.311	35.2713	0
60	50684	0	0	13.6905	9.88291	0.387344	0.921935	2222.67	594.237	0
66	34745	0	0	7.95455	1.61243	-0.72884	0.684684	1538.27	389.898	0
68	44691	0	0	12.1732	6.03534	0.84533	-0.534244	887.635	181.218	0
68	47062	0	0	12.1481	6.10989	0.350724	0.936479	662.517	118.812	0
69	52350	0	0	10.6725	6.01691	0.666811	0.745227	911.651	77.1026	0
70	16449	0	0	13.5515	3.8893	0.875572	-0.483087	936.483	437.283	0
70	28456	0	0	13.4368	3.98198	-0.656218	0.754571	940.337	263.808	0
70	46530	0	0	13.4503	3.85971	-0.476616	-0.879111	1638.31	496.528	0
74	46308	0	0	14.502	11.9926	-0.998689	0.0511847	515.138	531.118	0
76	45241	0	0	11.6129	7.60703	-0.0536656	0.998559	2329.2	186.604	0
77	17481	0	0	23.5893	2.43506	-0.954736	0.297455	1041.47	161.589	0
77	25772	0	0	23.7099	2.40052	0.967425	-0.253159	850.513	1.74995	0
84	39294	0	0	6.40576	15.0536	0.803894	0.594773	1551.17	384.995	0
89	38214	0	0	23.0327	6.98889	-0.996131	0.0878835	1478.68	71.8262	0
89	42208	0	0	23.1402	7.03973	0.564734	0.825273	83.6847	45.686	0
93	20568	0	0	23.0717	9.15173	-0.958606	-0.284734	1368.24	372.967	0
93	26651	0	0	23.129	9.11332	0.104487	-0.994526	-230.147	223.741	0
97	14939	0	0	5.2875	12.6335	-0.640845	-0.76767	4132.2	300.209	0
107	4655	0	0	21.122	3.35249	0.145235	-0.989397	621.482	116.299	0
110	2442	0	0	8.82901	8.04829	0.853011	0.521892	509.014	276.182	0
113	7001	0	0	17.487	4.55207	-0.997097	-0.0761463	836.515	161.88	0
116	4553	0	0	3.78411	6.0937	-0.167905	0.985803	1381.88	41.3955	0
116	8132	0	0	3.72444	6.03132	-0.992373	0.123272	829.606	108.982	0
117	9560	0	0	12.8163	14.4187	0.94911	0.314943	-144.311	532.855	0
139	5491	0	0	7.17838	1.7178	-0.896056	0.443941	885.682	132.747	0
144	9028	0	0	14.5579	2.08441	0.382182	-0.924087	2074.73	40.0457	0
147	7975	0	0	8.87828	13.749	-0.0849324	-0.996387	5342.93	291.605	0
148	5013	0	0	17.8097	2.08245	-0.82797	0.560773	1492.7	74.2296	0
148	8387	0	0	17.8023	2.01965	-0.934479	-0.356018	107.65	72.8979	0
151	4981	0	0	11.3679	4.27699	-0.916859	0.39921	481.304	116.361	0
166	6468	0	0	23.9536	2.4334	0.587948	0.808899	310.274	96.8457	0
174	7382	0	0	14.9908	15.3357	0.942376	0.334556	518.953	451.936	0
176	4767	0	0	8.15266	12.5618	0.996669	-0.0815508	-402.953	466.553	0
180	2910	0	0	1.91644	1.71132	-0.529528	0.848292	1121.68	141.652	0
180	3028	0	0	1.98816	1.6901	0.905747	0.423819	1004.44	84.5993	0
198	2215	0	0	14.0034	5.6304	-0.966558	0.256448	638.173	603.551	0
198	3589	0	0	14.0246	5.56912	-0.60347	-0.797386	1167.43	319.258	0
204	1054	0	0	14.6217	7.80744	0.524574	-0.851365	3288.32	344.194	0
213	7139	0	0	19.0685	8.01739	0.482198	0.876062	512.938	255.99	0
214	1408	0	0	26.8458	8.91651	0.492898	-0.870087	8.39362	171.607	0
224	7552	0	0	26.4392	1.75391	0.813812	-0.581128	217.908	9.11506	0
225	8504	0	0	16.6168	11.7711	0.498225	0.867048	592.613	413.283	0
225	9770	0	0	16.6303	11.6883	0.749176	-0.662371	2323.13	199.225	0
249	6821	0	0	23.2368	6.2086	-0.442007	0.897012	573.443	144.414	0
251	5718	0	0	14.1757	15.0463	-0.0897077	-0.995968	1004.61	591.527	0
254	1981	0	0	9.04031	8.37124	0.88518	0.465249	566.609	846.674	0
268	8484	0	0	7.06593	5.3434	0.49379	-0.869581	136.723	162.955	0
270	6026	0	0	17.9664	6.47348	0.313464	-0.9496	2174.72	311.787	0
273	1287	0	0	22.8109	7.98079	-0.261084	-0.965316	-60.8774	201.888	0
273	5506	0	0	22.8153	8.10473	-0.191368	0.981518	217.344	287.258	0
289	3017	0	0	14.8441	15.2857	-0.242581	0.970131	287.902	163.876	0
290	2388	0	0	26.7387	4.88898	0.49563	-0.868534	343.916	95.7076	0
290	9384	0	0	26.7717	4.94307	0.999059	-0.0433751	962.783	71.7503	0
301	4888	0	0	17.2678	8.0691	0.843769	-0.536706	430.265	199.631	0
304	6703	0	0	25.236	4.30686	-0.47041	0.882448	226.923	109.806	0
306	7009	0	0	22.2145	6.76667	-0.745801	-0.666169	510.45	208.271	0
328	7438	0	0	18.2866	11.5322	0.557613	-0.830101	440.105	170.627	0
332	6358	0	0	1.45044	14.6723	-0.610542	-0.791984	393.006	223.255	0
350	1388	0	0	8.58121	8.22325	-0.200123	-0.979771	4414.34	235.544	0
354	8698	0	0	24.6163	2.55373	0.110118	-0.993919	302.477	63.5418	0
358	7018	0	0	26.5155	9.20421	0.591585	0.806243	412.782	420.109	0
362	9949	0	0	5.94535	9.98475	-0.128141	-0.991756	4315.21	658.267	0
370	5503	0	0	10.4621	14.8315	-0.454542	0.890725	3450.8	883.34	0
373	2529	0	0	10.0179	5.34275	-0.423249	-0.906013	1362.25	197.331	0
403	8671	0	0	26.7014	7.21517	-0.533072	0.84607	230.841	251.479	0
406	5153	0	0	3.38224	10.7724	0.715883	-0.69822	631.512	277.87	0
409	8871	0	0	6.45994	8.42195	-0.99995	-0.0100412	633.131	300.196	0
413	4705	0	0	23.1781	1.88085	-0.795676	-0.605723	116.991	94.6542	0
421	5075	0	0	24.8389	1.57338	-0.711469	0.702717	693.177	99.336	0
431	8337	0	0	21.8921	5.84851	0.810629	0.58556	167.434	275.922	0
434	2877	0	0	25.72	5.25483	-0.675191	0.737643	1443.46	165.937	0
440	6242	0	0	16.9606	6.65927	-0.890441	-0.455099	130.911	136.425	0
444	7798	0	0	16.6228	10.5313	0.297838	-0.954616	2760	1170.29	0
445	8598	0	0	1.94909	15.764	-0.645244	0.763976	-0.428971	15.4344	0
449	2819	0	0	22.2368	3.70863	0.998766	-0.0496575	917.715	158.575	0
457	2431	0	0	19.8928	7.61529	-0.270914	-0.962604	147.191	169.02	0
460	5533	0	0	19.519	12.0147	0.968548	-0.248826	62.3225	386.333	1
468	2717	0	0	7.95285	11.6403	0.715355	-0.698761	1837.42	649.734	0
468	9903	0	0	7.8599	11.6481	-0.822244	-0.569136	1816.97	902.907	0
486	6544	0	0	8.487	15.1748	-0.903759	0.428041	1341.07	214.228	0
488	5488	0	0	23.6169	5.80064	0.478402	0.878141	-47.8673	7.94948	0
489	8141	0	0	16.6786	7.88767	-0.654771	-0.755828	113.274	119.289	0
522	9063	0	0	23.5288	1.36154	-0.988053	0.154114	442.488	70.2955	0
524	6489	0	0	19.1253	3.80887	-0.999773	0.0213104	858.744	225.18	0
527	4761	0	0	8.51387	4.02414	-0.807022	0.590522	1148.34	473.965	0
539	4640	0	0	11.0425	4.92315	-1	0.000803031	495.212	73.8279	0
544	6177	0	0	3.33664	9.81145	0.502459	-0.864601	175.722	462.784	0
548	3039	0	0	4.77435	8.91223	-0.99985	-0.0173207	1580.73	73.8898	0
550	8755	0	0	20.5736	6.43727	-0.30834	0.951276	735.106	2.55925	0
560	9834	0	0	15.5271	13.3551	0.579885	0.814698	12.3857	73.3649	0
588	1850	0	0	16.368	12.4377	-0.645626	-0.763654	1013.7	42.8813	0
592	7004	0	0	12.6138	11.3227	0.877796	0.479034	-115.189	88.5723	0
607	3277	0	0	25.9228	8.71979	-0.506672	-0.862139	-75.4736	56.4235	0
611	4981	0	0	11.3587	4.33499	-0.747112	-0.664699	-34.1474	96.8995	0
611	8232	0	0	11.4014	4.44677	-0.114303	0.993446	2342.25	321.805	0
613	5677	0	0	8.81186	5.955	-0.369589	0.929195	3010.95	474.321	0
625	5498	0	0	4.99871	10.0321	0.413651	-0.910436	188.707	316.148	0
625	7544	0	0	4.94639	10.1609	-0.338479	0.940974	1768.56	479.013	0
627	6322	0	0	7.1294	1.60982	-0.964861	0.26276	845.097	389.597	0
665	9681	0	0	1.28681	4.20263	0.509899	-0.860234	2078.24	392.257	0
679	6601	0	0	20.2719	8.78844	0.83706	-0.547112	351.062	49.6336	0
680	7711	0	0	12.7861	13.793	-0.825184	0.564864	1525.98	1372.87	0
683	4642	0	0	11.568	15.8732	-0.951942	0.306277	934.652	111.711	0
690	1385	0	0	16.1343	12.2044	0.984949	-0.172848	86.4852	217.619	0
697	8103	0	0	9.73841	4.11752	0.702418	0.711765	227.549	29.617	0
702	7878	0	0	4.31332	14.3233	0.827291	-0.561774	7.61707	183.051	0
707	9384	0	0	26.8615	4.88087	-0.39296	0.919556	137.71	92.6555	0
715	3209	0	0	3.8275	5.90173	0.966944	0.254988	950.805	195.181	0
724	7274	0	0	10.3807	3.31122	-0.800681	-0.599091	412.629	287.914	0
731	9241	0	0	22.511	6.16377	0.997642	0.0686338	1194.42	367.432	0
733	1123	0	0	2.02449	3.7149	-0.897183	0.441658	427.984	35.3933	0
751	8296	0	0	23.968	6.04219	0.027706	-0.999616	-1.45881	81.9372	0
754	1371	0	0	14.4542	14.2984	0.823493	0.567326	-12168.5	4709.98	1
756	5325	0	0	11.531	6.47275	0.150519	0.988607	1867	530.852	0
758	9856	0	0	15.5615	2.83148	0.600596	-0.799553	924.004	61.9206	0
767	5985	0	0	15.8037	6.29694	0.806052	-0.591844	2322.49	338.987	0
778	4382	0	0	11.2743	10.1525	-0.0360981	0.999348	2581.09	187.975	0
778	8198	0	0	11.3266	10.121	0.903005	0.42963	-121.922	69.9224	0
784	5410	0	0	9.2968	8.38897	-0.563885	-0.825853	2192.33	856.383	0
791	1865	0	0	15.9448	14.9189	0.610022	-0.792385	1140.96	440.04	0
807	9274	0	0	2.63514	5.83094	-0.858969	-0.512028	554.676	98.7585	0
816	9512	0	0	13.5184	6.19876	-0.0130157	0.999915	1840.39	268.285	0
821	1060	0	0	20.2648	9.94034	-0.530049	-0.847967	132.803	140.175	0
829	1692	0	0	10.4716	2.14384	-0.694054	0.719923	1478.08	416.188	0
830	5158	0	0	11.4089	9.65914	0.967514	-0.252817	-56.5243	381.363	0
839	3006	0	0	6.26322	4.61961	0.1363	-0.990668	3490.01	173.484	0
855	1486	0	0	25.9818	2.6964	-0.307163	0.951657	331.769	84.0221	0
863	3946	0	0	6.9858	6.76605	-0.772218	-0.635358	1280.3	135.327	0
865	6533	0	0	1.20411	6.50543	-0.762883	0.646537	667.417	36.7595	0
869	6758	0	0	5.2827	6.50087	-0.431112	0.902298	673.22	158.953	0
877	1683	0	0	8.77419	12.2333	0.981126	0.193367	920.61	820.166	0
877	2406	0	0	8.6755	12.2882	-0.352686	0.935742	1664.81	169.392	0
884	8370	0	0	26.2132	6.53557	-0.942075	0.335401	778.492	36.294	0
890	1431	0	0	3.03495	6.38807	-0.0574373	-0.998349	1739.77	237.655	0
890	2227	0	0	3.08975	6.41815	0.874892	-0.484319	240.617	165.205	0
895	6379	0	0	19.5435	10.2119	-0.516215	0.856459	864.248	923.032	1
910	6228	0	0	3.06745	10.7917	-0.953471	-0.301485	1231.91	284.014	0
910	8636	0	0	3.12895	10.87	0.0677973	0.997699	482.988	500.186	0
915	5700	0	0	12.4181	7.36038	-0.528257	-0.849085	916.497	272.067	0
916	4803	0	0	16.7157	10.8617	0.984456	0.17563	427.257	344.846	0
917	5518	0	0	8.63527	12.4678	-0.999869	-0.0162112	212.066	889.011	0
921	5208	0	0	4.16514	14.1339	0.475246	-0.879853	-40.1031	190.098	0
922	4311	0	0	8.85143	6.84645	-0.999734	0.0230804	72.081	317.495	0
936	6354	0	0	8.78744	9.1145	0.305247	-0.952273	2653.73	537.027	0
944	1775	0	0	2.33533	8.42939	-0.104266	0.994549	1172.32	28.3756	0
959	9513	0	0	2.55885	11.5896	-0.13714	0.990552	435.698	24.4337	0
982	7007	0	0	8.95035	5.39249	-0.100013	-0.994986	1199.32	134.976	0
991	2924	0	0	5.66336	3.27027	-0.911104	0.412176	297.694	224.344	0
106	25320	0	0	2.15267	5.69652	-0.884253	0.467009	774.253	144.013	0
106	47966	0	0	2.23658	5.72111	0.491416	0.870925	1732.66	122.737	0
107	30020	0	0	21.0651	3.38532	-0.928959	-0.370184	392.097	92.3577	0
109	21833	0	0	5.94744	14.4853	-0.334557	-0.942375	2329.53	222.967	0
109	46247	0	0	5.91195	14.5794	-0.871395	0.490582	-520.032	280.387	0
110	11861	0	0	8.73308	7.95903	-0.581718	-0.813391	2028.83	900.813	0
111	17343	0	0	17.8391	10.2505	-0.258741	0.965947	1920.31	308.524	0
111	48451	0	0	17.7919	10.2015	-0.975208	0.221291	2170.83	555.874	0
112	19678	0	0	17.9998	7.79041	-0.662007	-0.749498	241.257	6.63637	0
112	44620	0	0	18.1114	7.82043	0.948364	-0.317184	725.209	289.944	0
113	13332	0	0	17.5978	4.50803	0.673046	-0.739601	1014.33	8.9475	0
113	14186	0	0	17.5826	4.61665	0.44283	0.896605	665.881	138.88	0
117	40552	0	0	12.7677	14.4543	0.0323543	0.999476	8912.01	568.088	0
117	50168	0	0	12.7184	14.4248	-0.902649	0.430377	-16.9412	438.181	0
123	32028	0	0	3.80502	14.3878	0.998251	0.0591115	718.925	131.003	0
123	33916	0	0	3.72339	14.3107	-0.117317	-0.993095	131.483	260.113	0
125	19521	0	0	2.30638	7.02133	0.68978	0.724019	817.437	24.1088	0
125	37745	0	0	2.25166	6.93812	-0.391312	-0.920258	1370	118.581	0
125	50605	0	0	2.2524	7.03154	-0.37662	0.926368	1111.08	47.6834	0
126	21177	0	0	4.82974	7.61703	-0.911972	0.410252	-142.689	27.129	0
126	28446	0	0	4.83466	7.54788	-0.846819	-0.531881	1603.01	103.396	0
130	39047	0	0	5.20979	14.6809	-0.969227	-0.246169	1469.22	658.579	0
130	43752	0	0	5.31167	14.6472	0.63424	-0.773137	-310.481	300.849	0
130	49960	0	0	5.22677	14.7422	-0.697414	0.716668	-729.085	32.713	0
132	29470	0	0	7.38817	3.53194	0.536183	0.844102	1082.7	226.333	0
135	34696	0	0	7.16624	7.44499	-0.990325	0.138768	726.132	34.7343	0
135	41198	0	0	7.25509	7.37254	0.334309	-0.942464	2833.15	884.003	0
138	28676	0	0	25.8269	9.46181	0.615982	-0.78776	784.685	413.763	0
140	37645	0	0	3.54384	14.7533	0.674053	-0.738683	-3.3132	44.5613	0
140	39263	0	0	3.46731	14.8302	-0.735184	0.677868	84.4026	165.81	0
146	43101	0	0	13.2907	12.0167	0.748739	0.662865	-304.847	87.1598	0
146	43116	0	0	13.167	11.9439	-0.943076	-0.332579	-386.825	41.5594	0
147	13975	0	0	8.93651	13.8331	0.902216	0.431285	2425.42	642.107	0
147	25145	0	0	8.88671	13.8664	0.0584665	0.998289	5521.9	759.478	0
148	16186	0	0	17.9254	2.00956	0.863389	-0.504539	1855.52	379.468	0
149	21700	0	0	25.6697	9.65718	0.139557	-0.990214	112.318	200.522	0
149	52219	0	0	25.7123	9.77344	0.745653	0.666335	117.11	268.85	0
151	28831	0	0	11.3943	4.19975	-0.481148	-0.876639	1364.27	429.787	0
152	16058	0	0	7.8092	3.24984	-0.751886	-0.659293	876.303	358.643	0
152	37748	0	0	7.79889	3.3331	-0.890111	0.455744	1137.47	436.143	0
154	18833	0	0	5.79282	15.2894	-0.493733	-0.869614	6047.68	1198.24	0
156	34543	0	0	16.4197	8.1156	0.433122	0.901335	134.543	699.435	0
158	11919	0	0	20.4528	5.70909	-0.635312	-0.772255	374.259	59.9091	0
159	10956	0	0	26.4354	8.22285	-0.319692	0.947522	-35.485	148.634	0
159	40282	0	0	26.4453	8.11043	-0.149655	-0.988738	-105.819	15.9709	0
164	17602	0	0	19.2819	1.78476	0.777672	-0.62867	1185.58	197.65	0
164	26505	0	0	19.2656	1.88235	0.531136	0.847287	752.717	50.6769	0
165	30530	0	0	8.86202	14.8542	0.200186	-0.979758	4151.62	968.707	0
165	31502	0	0	8.79074	14.8843	-0.841436	-0.540357	3570.76	626.939	0
165	42152	0	0	8.913	14.8984	0.942736	-0.333541	720.467	36.5348	0
166	25772	0	0	23.8566	2.38289	-0.999859	-0.0167796	1132.13	62.9179	0
174	30024	0	0	14.9391	15.3723	0.00194753	0.999998	66.8412	517.648	0
176	25833	0	0	8.05265	12.6181	-0.58469	0.811257	1438.73	855.507	0
176	28268	0	0	8.02669	12.5588	-0.99161	-0.129262	-577.282	128.744	0
176	37679	0	0	8.121	12.6216	0.498881	0.86667	2372.79	502.1	0
179	24017	0	0	4.67101	5.58426	-0.887135	-0.46151	621.592	194.464	0
182	17570	0	0	13.0553	6.16766	-0.0512349	0.998687	994.493	272.77	0
182	21445	0	0	12.9987	6.12946	-0.907097	0.420922	1021.53	86.4383	0
183	10029	0	0	3.96927	15.7026	0.986925	0.161183	11.3488	27.8209	0
183	26193	0	0	3.92715	15.7518	0.314067	0.949401	92.3298	43.4567	0
184	41451	0	0	17.0748	12.3017	-0.054644	0.998506	517.348	202.288	0
185	36620	0	0	13.7924	8.46224	-0.283115	0.959086	1354.63	60.8887	0
185	45036	0	0	13.8582	8.44887	0.636106	0.771602	441.865	202.376	0
189	17773	0	0	23.5114	5.45419	-0.886925	0.461913	701.916	14.2025	0
193	18006	0	0	3.06364	15.301	-0.421877	-0.906653	-96.147	65.1557	0
193	19032	0	0	3.0284	15.3632	-0.994608	0.103707	112.225	28.2608	0
198	22096	0	0	14.0882	5.56482	0.489904	-0.871776	1984.18	324.329	0
198	29453	0	0	14.0824	5.66893	0.390713	0.920512	2172.16	680.058	0
204	15894	0	0	14.5748	7.93547	-0.148384	0.98893	2915.13	353.165	0
204	21198	0	0	14.5273	7.8276	-0.828866	-0.559446	268.986	116.722	0
204	25939	0	0	14.6548	7.87075	0.998279	0.058638	576.593	297.357	0
204	32863	0	0	14.521	7.89386	-0.920692	0.39029	1061.2	56.7894	0
207	17625	0	0	10.3184	12.5418	0.915748	0.401753	6.69688	470.924	0
213	33090	0	0	19.0303	7.91666	-0.219768	-0.975552	639.084	301.29	0
214	16620	0	0	26.7657	8.94278	-0.912514	-0.409046	307.889	57.3136	0
215	37391	0	0	21.6949	8.53054	-0.825614	-0.564235	518.03	339.978	0
224	27982	0	0	26.3513	1.83898	-0.607784	0.794103	515.169	8.39796	0
224	50945	0	0	26.3284	1.77651	-0.976381	-0.216055	146.26	21.371	0
225	49371	0	0	16.5743	11.6722	-0.284562	-0.958658	482.35	188.051	0
226	43870	0	0	11.0901	9.05131	0.295579	-0.955318	6394.95	16.697	0
226	46877	0	0	11.0987	9.17535	0.423381	0.905952	1944.3	373.976	0
226	51602	0	0	11.033	9.16997	-0.561918	0.827193	4794.98	405.845	0
231	13417	0	0	16.5142	1.49034	0.399072	-0.916919	2817.59	194.874	0
232	25618	0	0	20.5909	7.93171	-0.913435	-0.406986	-8.15107	62.2994	0
232	48017	0	0	20.5928	7.99517	-0.888213	0.459432	477.083	70.4748	0
237	17124	0	0	20.5308	2.26731	0.622032	-0.782992	1397.64	95.4241	0
238	32540	0	0	12.5162	10.1105	0.993094	-0.117323	-366.118	20.0501	0
245	24737	0	0	7.50107	3.39833	-0.248873	0.968536	2544.37	475.3	0
245	41631	0	0	7.45086	3.35444	-0.925985	0.377561	1108.49	25.9347	0
249	11409	0	0	23.3033	6.11988	0.736903	-0.675998	765.987	174.536	0
249	27505	0	0	23.2203	6.11975	-0.735038	-0.678026	241.999	207.818	0
251	18674	0	0	14.209	15.1742	0.406672	0.913574	444.427	328.258	0
259	44262	0	0	4.31314	4.90906	0.999533	-0.0305633	2282.37	144.082	0
265	20380	0	0	20.8965	6.90924	0.613328	0.789828	143.344	280.101	0
268	15542	0	0	6.98371	5.44412	-0.753164	0.657833	1035.45	447.728	0
268	21131	0	0	7.09802	5.4135	0.981165	0.193174	1170.05	612.969	0
268	31410	0	0	7.00651	5.34059	-0.407427	-0.913238	1695.11	241.473	0
270	50443	0	0	17.9584	6.61265	0.20147	0.979495	1481.14	43.9033	0
271	52249	0	0	7.29193	6.10727	-0.12817	0.991752	1501.39	211.769	0
273	16943	0	0	22.8873	8.02048	0.939556	-0.342394	564.571	81.4787	0
277	17147	0	0	2.35394	13.2767	0.0561605	-0.998422	177.091	68.0157	0
280	39494	0	0	13.7337	9.15734	0.513741	0.857946	1295.23	679.483	0
280	40120	0	0	13.7697	9.09572	0.999837	0.0180739	-659.69	143.808	0
282	34596	0	0	12.1347	12.3842	0.0128067	-0.999918	3492.6	272.448	0
284	28978	0	0	12.6321	5.85739	-0.825119	-0.564959	376.507	149.102	0
286	11280	0	0	20.088	3.45031	0.913674	0.406448	516.125	314.125	0
286	29630	0	0	20.0436	3.35735	0.258058	-0.966129	399.649	240.092	0
288	12437	0	0	11.7054	7.80346	-0.701766	-0.712407	1744.54	215.075	0
288	12732	0	0	11.7557	7.8955	0.218654	0.975803	3300.19	746.337	0
288	51642	0	0	11.7781	7.80004	0.630292	-0.776359	2539.45	589.053	0
289	15400	0	0	14.794	15.2419	-0.927929	0.372757	1081.79	74.9156	0
289	24636	0	0	14.9114	15.161	0.678198	-0.73488	1639.07	655.719	0
290	10646	0	0	26.6429	4.96272	-0.966536	0.25653	1041.36	52.3992	0
293	17473	0	0	2.87189	15.193	0.390562	0.920576	90.665	183.341	0
295	43789	0	0	3.66082	10.8488	-0.755099	0.655611	419.207	75.2109	0
298	46883	0	0	14.7459	14.6182	0.521061	0.853519	-63.3171	359.851	0
298	51311	0	0	14.7513	14.4989	0.59815	-0.801384	1787.88	99.816	0
301	13515	0	0	17.1631	8.11265	-0.975401	0.220437	296.872	393.696	0
301	20138	0	0	17.2097	8.04332	-0.166528	-0.986037	953.347	300.23	0
305	20197	0	0	2.03269	13.7742	0.998881	0.0473033	836.228	173.276	0
305	25469	0	0	1.94176	13.7132	-0.422335	-0.90644	183.115	222.082	0
306	28965	0	0	22.2938	6.75074	0.431937	-0.901904	124.957	37.6522	0
306	34072	0	0	22.283	6.87626	0.272917	0.962038	244.306	120.644	0
306	43894	0	0	22.3315	6.80278	0.991563	-0.129625	475.122	75.3859	0
310	12793	0	0	11.115	5.82855	0.461939	-0.886911	3051.09	618.342	0
310	27914	0	0	11.1484	5.90251	0.970414	0.241447	45.6256	25.3864	0
310	32468	0	0	11.027	5.91787	-0.879575	0.47576	1007.86	736.592	0
312	28376	0	0	19.0982	8.55685	-0.529999	-0.847998	139.484	167.912	0
312	46751	0	0	19.1614	8.6353	0.715927	0.698175	83.3096	34.4702	0
313	14362	0	0	18.245	1.99063	0.689137	0.724631	62.6968	26.9395	0
315	11736	0	0	6.33972	2.45959	-0.237671	0.971346	2512.87	270.501	0
319	26680	0	0	4.11715	8.63153	-0.122779	0.992434	1764.49	72.8694	0
319	39905	0	0	4.18394	8.60402	0.785616	0.618714	2154.76	45.1823	0
328	12483	0	0	18.2954	11.6407	0.684802	0.728729	225.981	13.7092	1
328	13021	0	0	18.1806	11.608	-0.966036	0.258408	433.337	47.7505	0
328	21397	0	0	18.1922	11.5482	-0.799396	-0.600805	142.315	52.9551	0
330	50178	0	0	1.27679	14.876	0.944433	-0.328704	232.058	158.981	0
336	33716	0	0	25.4455	8.4455	-0.366411	0.930453	901.828	361.709	0
336	49714	0	0	25.5077	8.42325	0.874018	0.485894	885.944	318.164	0
338	15248	0	0	26.4326	7.73585	-0.622432	0.782674	876.154	353.398	0
338	51992	0	0	26.4307	7.65692	-0.65895	-0.752187	569.197	237.762	0
339	32629	0	0	23.6376	4.41419	-0.536711	0.843766	616.841	100.589	0
339	37003	0	0	23.696	4.28187	0.261423	-0.965224	576.791	221.606	0
341	32093	0	0	26.5421	3.42327	0.992585	0.121556	548.843	35.0032	0
342	28959	0	0	26.3772	5.55474	0.679269	-0.733889	451.625	248.094	0
348	19425	0	0	5.31632	13.019	-0.989083	-0.147362	2496.19	1503.37	0
348	27041	0	0	5.43485	12.9901	0.810903	-0.585181	1191.79	628.298	0
350	25826	0	0	8.5431	8.29161	-0.937138	0.34896	203.83	20.5039	0
354	13595	0	0	24.562	2.66718	-0.705519	0.708691	266.781	11.247	0
354	48239	0	0	24.6264	2.68424	0.261261	0.965268	187.818	22.1833	0
355	21094	0	0	13.4239	12.416	0.890112	0.455741	-631.826	990.247	0
355	50823	0	0	13.2829	12.3936	-0.987487	0.157697	-264.434	919.408	0
358	35925	0	0	26.4141	9.17961	-0.895139	0.445787	782.308	348.764	0
358	37160	0	0	26.508	9.08948	0.482312	-0.875999	237.439	180.744	0
359	25413	0	0	13.8201	5.00726	-0.92636	-0.376641	398.449	11.2745	0
359	37927	0	0	13.862	5.09521	-0.29314	0.956069	2568.87	25.9594	0
359	44031	0	0	13.87	4.96704	-0.170922	-0.985285	1068.33	107.47	0
362	12518	0	0	5.88163	10.0687	-0.989375	0.145387	574.858	327.714	0
362	17338	0	0	5.96686	10.1308	0.163153	0.986601	4135.83	49.3965	0
362	28515	0	0	6.01364	10.0131	0.794863	-0.606789	486.681	252.967	0
363	13159	0	0	14.7393	13.1194	-0.929993	-0.367577	698.956	428.603	0
374	16165	0	0	4.58775	1.57161	-0.967192	0.254045	-80.169	64.2113	0
374	21737	0	0	4.69864	1.6055	0.659989	0.751276	436.987	0.717408	0
374	24287	0	0	4.7182	1.53271	0.948337	-0.317265	881.496	428.533	0
375	15047	0	0	2.8477	3.74653	-0.837228	0.546854	955.65	93.6461	0
375	43957	0	0	2.95475	3.7491	0.809938	0.586516	1081.53	201.345	0
376	17150	0	0	10.8267	2.9312	-0.836408	-0.548107	1729.5	668.016	0
376	19194	0	0	10.8198	2.99946	-0.928949	0.370209	1001.73	462.042	0
376	32607	0	0	10.9357	2.91443	0.631665	-0.775242	3279.92	722	0
384	18116	0	0	7.03009	9.02469	-0.994791	-0.101935	322.131	56.7461	0
384	42476	0	0	7.13718	8.98359	0.670396	-0.742004	1809.62	506.019	0
388	18883	0	0	21.6816	9.53321	-0.695202	0.718814	1320.97	251.316	0
388	29001	0	0	21.7151	9.41512	-0.213783	-0.976881	479.02	59.7428	0
395	15721	0	0	4.91239	9.38418	-0.641266	0.767319	733.665	348.842	0
395	41829	0	0	4.89889	9.29695	-0.844075	-0.536225	2232.32	155.957	0
395	51048	0	0	4.9747	9.39666	0.290274	0.956944	4145.89	159.08	0
400	16125	0	0	19.3089	9.111	-0.784968	0.619536	655.306	29.4437	0
403	13784	0	0	26.6746	7.12654	-0.912633	-0.40878	1195.29	418.795	0
406	29800	0	0	3.27207	10.8412	-0.941543	0.336892	82.2097	194.699	0
406	31130	0	0	3.35752	10.8811	0.34422	0.938889	2189.74	645.898	0
406	39315	0	0	3.27907	10.7826	-0.837972	-0.545714	2345.05	186.506	0
408	46789	0	0	3.34114	1.74793	-0.956819	-0.290684	-9.55061	179.949	0
408	47519	0	0	3.35825	1.81776	-0.717292	0.696773	1553.42	117.615	0
410	44454	0	0	13.2047	8.15175	-0.392172	0.919892	1746.85	153.33	0
413	19246	0	0	23.2765	1.97363	0.651745	0.758438	0.716135	60.0828	0
416	49497	0	0	4.18743	5.99053	-0.981464	-0.191645	1547.17	476.019	0
423	37881	0	0	12.9111	4.58061	0.637224	0.770679	420.232	667.995	0
426	33990	0	0	10.3017	7.52819	-0.999905	0.0137498	-146.884	162.716	0
426	44011	0	0	10.4017	7.50398	0.895489	-0.445084	-221.448	296.7	0
426	44670	0	0	10.3304	7.48074	-0.458322	-0.888786	588.623	302.883	0
428	10957	0	0	8.35773	5.81412	0.552126	0.833761	1417.35	349.604	0
431	10658	0	0	21.8708	5.76136	0.450414	-0.89282	1116.57	367.778	0
431	21741	0	0	21.8135	5.86421	-0.521852	0.853036	1041.95	297.314	0
431	45094	0	0	21.7951	5.78122	-0.832134	-0.554575	151.802	369.431	0
436	11887	0	0	18.0038	9.87864	-0.673968	0.73876	1731.6	92.0874	1
436	22058	0	0	18.0257	9.767	-0.344641	-0.938735	310.323	10.9739	0
436	46699	0	0	18.1126	9.84785	0.9612	0.275854	47.3691	0.00318025	0
437	13241	0	0	14.5863	13.4319	-0.39476	0.918784	1946.72	110.681	0
443	14627	0	0	5.70218	9.95287	-0.174891	-0.984588	3178.62	474.571	0
444	29264	0	0	16.5363	10.6258	-0.924845	0.380344	2319.43	369.326	0
444	37471	0	0	16.5434	10.5584	-0.822213	-0.56918	-23.3871	399.027	0
451	37086	0	0	5.09898	3.47164	-0.994484	0.104888	1022.62	60.8916	0
452	26596	0	0	12.9692	5.43065	0.546728	0.83731	1153.49	569.566	0
452	45323	0	0	12.8635	5.37787	-0.997825	0.0659245	393.227	585.815	0
453	40501	0	0	15.6488	13.245	0.149627	-0.988743	1557.93	759.145	0
454	23665	0	0	12.0003	12.8943	-0.119621	0.99282	3630.31	121.95	0
454	44929	0	0	12.0681	12.8092	0.940508	-0.339771	344.372	219.396	0
455	12425	0	0	8.17524	12.3908	-0.408039	0.912964	1422.11	922.264	0
455	24363	0	0	8.13602	12.3385	-0.991319	0.131476	-300.768	219.151	0
455	31496	0	0	8.15984	12.2783	-0.639082	-0.769139	3124.99	730.002	0
455	34579	0	0	8.26898	12.3379	0.992368	0.123315	965.989	905.412	0
457	50187	0	0	19.9314	7.7443	0.301488	0.95347	514.209	32.3865	0
459	44903	0	0	1.28921	3.55339	0.364985	-0.931013	721.545	100.664	0
461	13027	0	0	13.6072	15.5201	0.97063	0.240576	81.4215	1125.92	0
465	42912	0	0	9.76544	7.38893	0.998319	0.0579659	-173.623	509.061	0
470	27052	0	0	3.63591	6.24541	-0.993858	-0.110665	1041.13	34.2073	0
470	36835	0	0	3.68907	6.30328	0.0241351	0.999709	2654.88	91.1666	0
474	25094	0	0	25.811	1.16972	-0.538988	0.842314	237.837	15.8608	0
483	32952	0	0	23.1976	5.77458	0.554337	-0.832293	472.98	193.988	0
486	17708	0	0	8.58022	15.1987	0.585115	0.81095	4685.59	734.67	0
488	24415	0	0	23.5335	5.7383	-0.977939	-0.208889	979.748	282.015	0
488	24853	0	0	23.6435	5.7315	0.944641	-0.328106	1574.64	117.623	0
488	44442	0	0	23.571	5.69598	-0.322362	-0.946616	-47.513	43.2202	0
489	23613	0	0	16.7393	7.87825	0.393799	-0.919197	2057.16	316.372	0
491	40045	0	0	25.3315	5.44745	0.994278	0.106821	1317.24	257.117	0
499	13325	0	0	18.8355	1.53285	0.90903	-0.41673	1658.22	105.257	0
507	44448	0	0	25.1095	1.8247	0.62582	-0.779967	584.759	44.1223	0
512	45863	0	0	17.9044	14.0198	-0.768786	0.639506	265.674	26.5572	0
522	12218	0	0	23.617	1.29886	0.470616	-0.882338	624.163	0.942681	0
522	31661	0	0	23.5538	1.30261	-0.573125	-0.819468	-2.74363	31.4302	0
522	50715	0	0	23.6308	1.39539	0.700161	0.713985	391.155	162.788	0
524	17499	0	0	19.2123	3.85907	0.481879	0.876238	431.429	194.883	0
524	42589	0	0	19.2151	3.75787	0.529659	-0.848211	1555.61	199.337	0
525	14925	0	0	15.4007	3.20956	0.519599	-0.85441	1323.3	13.5032	0
530	21819	0	0	20.7652	6.75836	0.759403	-0.65062	735.487	21.5794	0
539	32875	0	0	11.1753	4.9639	0.827588	0.561336	1088.66	186.406	0
539	50244	0	0	11.1108	4.85079	-0.0598956	-0.998205	5658.51	429.743	0
540	44654	0	0	4.68896	14.2282	0.975151	0.221539	3648.75	984.703	0
540	47374	0	0	4.60529	14.2711	-0.39286	0.919598	-14.0051	176.276	0
540	50774	0	0	4.5824	14.1757	-0.769508	-0.638638	3526.67	735.225	0
541	17502	0	0	7.99912	13.8318	0.605407	-0.795916	1647.01	246.307	0
541	34312	0	0	7.90515	13.8877	-0.98791	0.155027	-526.732	12.2392	0
544	20929	0	0	3.36485	9.87595	0.976848	0.213932	2779.48	342.05	0
544	50060	0	0	3.24702	9.85918	-0.997747	-0.0670904	2361.4	386.775	0
545	18739	0	0	12.2522	15.3489	0.239253	-0.970957	6262.61	20.3937	0
545	37578	0	0	12.2541	15.488	0.265364	0.964148	3092.34	281.435	0
546	21054	0	0	11.9941	12.0696	0.600524	0.799606	146.614	143.956	0
546	40035	0	0	11.9023	11.9637	-0.706048	-0.708164	272.43	440.492	0
546	52611	0	0	11.9641	11.9445	0.174231	-0.984705	4462.87	177.326	0
547	50835	0	0	15.9827	7.52586	0.755886	0.654703	288.037	160.77	0
548	20718	0	0	4.87626	8.93328	0.924702	0.380691	2808.15	276.346	0
557	48234	0	0	20.5704	4.79947	0.328793	0.944402	318.737	84.1111	0
560	21176	0	0	15.4631	13.366	-0.275025	0.961437	1312.71	103.746	0
563	30959	0	0	16.1886	7.21374	0.575181	0.818026	1092.41	317.006	0
563	41006	0	0	16.1424	7.08916	-0.0971036	-0.995274	1529.21	282.844	0
565	29903	0	0	11.3147	15.8175	0.587742	-0.809048	2769.23	366.49	0
566	14826	0	0	5.33582	4.14715	-0.28813	-0.957591	2682.04	73.4295	0
566	47505	0	0	5.41417	4.21605	0.986293	0.165006	428.711	3.741	0
567	17860	0	0	7.79504	8.39411	-0.460042	0.887897	2443.36	340.364	0
567	20902	0	0	7.76223	8.3396	-0.999924	-0.0122893	252.262	322.164	0
574	13605	0	0	15.0133	6.73441	-0.74842	0.663225	1085.89	279.608	0
582	21471	0	0	20.7354	6.63312	-0.625127	0.780523	1524.06	144.841	0
582	49751	0	0	20.8456	6.5463	0.905029	-0.425349	2291.98	138.584	0
585	17505	0	0	15.6585	1.82637	-0.167419	-0.985886	1608.95	19.5495	0
585	37532	0	0	15.7161	1.84996	0.811015	-0.585025	1088.66	144.354	0
587	43163	0	0	14.8541	4.53677	-0.288558	0.957462	2457.57	119.859	0
588	21691	0	0	16.4413	12.433	0.5436	-0.839344	1107.95	39.3507	0
588	23590	0	0	16.4692	12.4908	0.995234	0.0975124	915.882	159.414	0
592	21303	0	0	12.4894	11.3331	-0.78464	0.619952	2544.56	814.567	0
592	42986	0	0	12.6156	11.2548	0.903634	-0.428305	779.571	406.069	0
598	18739	0	0	12.3225	15.3203	-0.84922	-0.528039	3396.89	902.745	0
598	44205	0	0	12.4328	15.3722	0.948149	0.317826	1216.96	479.991	0
599	23962	0	0	11.5008	2.84505	-0.755532	-0.655111	178.141	246.601	0
600	17149	0	0	7.62338	10.1904	-0.997675	-0.0681551	629.59	159.272	0
600	37485	0	0	7.65996	10.1453	-0.276561	-0.960996	3678.97	459.832	0
600	41131	0	0	7.72336	10.2051	0.974997	0.222217	398.349	610.904	0
610	29155	0	0	6.23539	11.358	-0.502469	-0.864595	3553.15	195.88	0
610	46830	0	0	6.2072	11.439	-0.929695	0.368331	903.05	646.416	0
611	51012	0	0	11.4636	4.41967	0.807301	0.59014	-32.4338	296.747	0
613	19614	0	0	8.8904	5.8499	0.786153	-0.618032	731.884	81.1815	0
613	43002	0	0	8.82518	5.82503	-0.173368	-0.984857	2582.64	492.97	0
616	43975	0	0	6.46881	6.18484	-0.960033	-0.279887	376.366	232.049	0
618	24312	0	0	7.26034	1.93722	-0.939117	0.343597	964.132	331.581	0
618	41136	0	0	7.35681	1.92831	0.986175	0.165708	95.7051	149.254	0
620	34589	0	0	21.019	9.70507	0.157625	0.987499	169.442	216.231	0
624	15949	0	0	10.3828	7.75967	-0.491177	0.87106	3197.05	502.167	0
624	47991	0	0	10.4727	7.7006	0.994402	-0.105662	1033.58	125.591	0
625	32816	0	0	4.90083	10.0878	-0.993704	-0.112038	786.864	303.249	0
627	31117	0	0	7.24029	1.6023	0.991508	0.130042	659.267	378.09	0
632	31913	0	0	7.09622	15.2287	-0.811372	-0.58453	3755.45	1580.4	0
633	20663	0	0	14.6376	3.22686	-0.499199	-0.866487	1104.86	373.774	0
633	33370	0	0	14.715	3.32126	0.751935	0.659237	710.136	230.996	0
636	44038	0	0	8.28468	9.82848	0.819697	-0.572798	1050.71	508.149	0
639	18136	0	0	18.0679	3.77657	-0.954091	0.299517	2331.85	436.998	0
639	39164	0	0	18.1996	3.78193	0.92673	0.375729	967.35	369.624	0
639	46051	0	0	18.1401	3.82539	0.0778766	0.996963	1726.55	256.779	0
642	33911	0	0	2.804	8.98104	-0.631182	-0.775634	1777.08	419.835	0
642	45598	0	0	2.78027	9.0457	-0.98305	0.183335	1066.53	125.697	0
645	21557	0	0	20.8929	6.23107	-0.877122	0.480268	945.472	107.85	0
645	32884	0	0	21.0018	6.22643	0.9146	0.404361	845.341	157.296	0
645	48659	0	0	20.9488	6.26263	0.0431681	0.999068	32.2681	36.5918	0
647	14928	0	0	2.63113	15.171	-0.397056	-0.917795	-63.6696	83.5141	0
647	25793	0	0	2.68864	15.1796	0.647855	-0.761764	145.827	77.1034	0
648	48849	0	0	20.8948	2.57702	0.627472	0.778639	581.911	12.0154	0
651	47027	0	0	16.2423	9.15359	0.915024	0.4034	335.502	11.8769	0
654	13963	0	0	23.088	5.72126	-0.673147	0.739509	1419.51	319.626	0
654	32952	0	0	23.1717	5.69934	0.949562	0.313578	684.065	154.544	0
656	15308	0	0	16.3886	12.102	-0.778966	-0.627067	-21.8177	82.1181	0
656	25528	0	0	16.4182	12.2162	-0.378142	0.925747	1864.86	166.288	0
665	22590	0	0	1.21293	4.20303	-0.521055	-0.853523	592.196	109.503	0
667	39128	0	0	8.75224	3.55569	0.247532	-0.96888	3247.04	85.855	0
668	49029	0	0	2.63771	14.6835	0.690617	-0.723221	69.5021	133.825	0
679	17157	0	0	20.2204	8.76346	-0.090928	-0.995857	2.18032	142.917	0
679	30621	0	0	20.2228	8.87428	-0.0476342	0.998865	148.043	171.641	0
683	21604	0	0	11.7092	15.874	0.94845	0.316926	-108.683	571.935	0
683	31393	0	0	11.6068	15.7838	-0.431598	-0.902066	5282.86	376.497	0
685	37023	0	0	18.6114	1.59932	-0.818854	0.574002	2409.06	254.062	0
685	42664	0	0	18.6559	1.52087	0.0744455	-0.997225	1340.87	368.982	0
690	52039	0	0	16.1086	12.2676	0.583541	0.812084	-42.3437	240.259	0
694	16913	0	0	5.68704	7.98192	0.989029	0.147719	913.917	370.435	0
694	37239	0	0	5.60074	7.91588	-0.400765	-0.916181	2163.15	18.4472	0
698	41647	0	0	12.8341	5.01559	-0.985441	0.170016	230.046	150.794	0
698	46978	0	0	12.9326	5.06659	0.429316	0.903154	1657.2	359.296	0
703	11253	0	0	8.25551	2.4405	0.840192	0.542289	697.213	740.941	0
703	17317	0	0	8.15854	2.34208	-0.529659	-0.848211	1385.7	292.652	0
707	37769	0	0	26.8521	4.77525	-0.550404	-0.834898	266.195	71.9783	0
711	46709	0	0	12.5622	7.82281	-0.774352	-0.632755	604.113	92.4363	0
713	48129	0	0	25.2198	1.88084	0.748489	-0.663148	501.395	9.65643	0
714	27165	0	0	24.269	8.42245	-0.268744	-0.963212	-0.401787	6.15641	0
721	45111	0	0	21.9985	3.00962	0.993472	-0.114073	282.685	132.972	0
726	27311	0	0	10.9849	7.7519	-0.390408	0.920642	2123.16	109.028	0
728	23479	0	0	22.8341	5.17499	0.980009	-0.198951	1615.5	144.504	0
729	21254	0	0	5.33755	1.43128	-0.993803	0.111156	133.509	121.109	0
731	14943	0	0	22.456	6.21804	0.0502804	0.998735	-83.8918	75.8477	0
732	36841	0	0	4.49773	4.21011	0.735081	0.677979	1014.35	486.813	0
732	39611	0	0	4.45569	4.10107	0.0898235	-0.995958	1285.92	37.6419	0
733	12389	0	0	2.15143	3.72422	0.822738	0.56842	1036.21	102.739	0
733	15915	0	0	2.15863	3.6532	0.919162	-0.39388	385.944	175.579	0
733	32460	0	0	2.02397	3.6508	-0.904478	-0.426521	477.185	51.8667	0
733	43836	0	0	2.07908	3.75513	-0.158036	0.987433	1788.6	197.609	0
743	47050	0	0	16.4646	9.69309	-0.170935	0.985282	2656.7	492.793	0
745	16062	0	0	5.33028	2.41441	-0.0970883	-0.995276	1624.28	25.8012	0
748	47786	0	0	18.1667	9.11445	-0.907104	0.420907	3039.25	491.044	0
754	24014	0	0	14.4172	14.1974	0.262296	-0.964988	2195.82	108.091	1
754	48672	0	0	14.3877	14.3258	-0.185347	0.982673	1204.49	1074.15	1
758	14827	0	0	15.4509	2.87667	-0.988831	-0.149044	-91.0341	43.7262	0
758	17359	0	0	15.4747	2.93995	-0.648389	0.761309	1198.41	25.4942	0
758	23061	0	0	15.4905	2.82401	-0.421199	-0.906968	438.97	174.358	0
759	16036	0	0	5.08466	1.49866	0.457957	0.888974	2360.45	109.229	0
759	49537	0	0	5.00512	1.41236	-0.848569	-0.529085	959.7	248.753	0
760	30538	0	0	14.33	11.7342	0.857461	0.514549	-55.8154	13.2949	0
760	33979	0	0	14.2763	11.7608	-0.103426	0.994637	2547.08	375.055	0
762	22945	0	0	16.6702	1.30583	-0.681079	0.73221	2320.29	173.304	0
762	24564	0	0	16.7779	1.21324	0.826557	-0.562853	2145.28	90.6314	0
763	17449	0	0	6.08956	4.87822	0.931571	0.363559	1680.69	160.546	0
763	35728	0	0	6.03759	4.91951	0.141936	0.989876	2141.98	393.517	0
763	43206	0	0	5.97754	4.81239	-0.770839	-0.637029	3213.49	537.826	0
765	19801	0	0	17.3865	2.98901	0.365707	-0.93073	1915.29	307.87	0
765	34359	0	0	17.4225	3.06073	0.964038	0.265763	515.492	164.089	0
768	13532	0	0	24.1701	1.55275	-0.993945	0.109882	19.1879	41.0971	0
768	22606	0	0	24.2082	1.60761	-0.451881	0.892078	619.438	25.7777	0
768	27136	0	0	24.1924	1.49325	-0.675981	-0.736919	-14.1004	4.17505	0
768	34863	0	0	24.275	1.60579	0.500527	0.865721	132.139	10.8314	0
770	35323	0	0	8.13101	14.3712	-0.686452	0.727176	2842.75	945.219	0
776	28973	0	0	7.25838	4.20316	-0.184467	0.982839	961.706	122.762	0
782	36735	0	0	16.0229	7.38313	0.48693	0.873441	890.077	732.218	0
782	42068	0	0	15.9375	7.30942	-0.93538	-0.353645	481.843	531.028	0
791	43345	0	0	15.954	15.0036	0.765267	0.643713	161.404	317.052	0
792	17161	0	0	5.90095	3.45797	-0.926304	-0.376777	625.64	317.382	0
792	22977	0	0	5.96123	3.55886	-0.107996	0.994151	1878.55	402.07	0
792	26350	0	0	6.04014	3.4661	0.963837	-0.266494	694.013	159.667	0
794	28224	0	0	10.1594	14.0466	-0.807009	-0.590539	1731.73	808.448	0
795	29376	0	0	2.67942	5.48898	-0.986289	0.165028	914.576	171.469	0
795	44595	0	0	2.73359	5.54393	-0.179097	0.983831	1725.92	114.421	0
797	19223	0	0	26.3703	3.45823	-0.415534	-0.909578	87.7491	64.3693	0
797	41358	0	0	26.3522	3.56155	-0.700461	0.713691	588.51	103.387	0
797	45924	0	0	26.3339	3.5066	-0.98867	-0.150107	807.554	44.1276	0
802	20157	0	0	26.8312	5.21178	-0.853654	0.52084	418.553	103.763	0
803	25402	0	0	16.5509	9.55236	-0.740649	-0.671893	172.376	109.116	0
813	33013	0	0	5.55786	2.38982	0.117009	-0.993131	13.9472	1.0324	0
813	49347	0	0	5.49014	2.43148	-0.938183	-0.34614	1275.19	288.417	0
815	46528	0	0	4.78954	8.39839	0.276284	0.961076	1527.84	12.2488	0
815	47703	0	0	4.8085	8.29355	0.595191	-0.803584	942.495	407.326	0
820	41886	0	0	13.7356	15.7213	-0.581255	-0.813722	1967.08	390.926	0
820	50754	0	0	13.817	15.7257	0.665498	-0.7464	2581.69	171.592	0
821	36787	0	0	20.2687	10.0406	-0.46211	0.886823	596.516	502.319	0
821	42232	0	0	20.3529	9.99541	0.994542	0.104342	878.391	352.169	0
823	13866	0	0	5.59846	12.7351	0.95994	0.280207	2786.54	729.362	0
823	35627	0	0	5.4962	12.7275	-0.99082	0.135184	1126.03	479.888	0
828	17091	0	0	21.7459	2.60671	0.953159	-0.302471	906.065	223.075	0
828	41898	0	0	21.6959	2.55974	0.242367	-0.970185	1011.23	44.1349	0
830	28142	0	0	11.3135	9.64723	-0.87534	-0.483508	588.832	802.031	0
832	50001	0	0	21.9963	5.13969	0.715264	0.698854	-35.6586	110.238	0
835	18007	0	0	16.0897	7.28082	0.593588	0.804769	225.098	274.658	0
839	39514	0	0	6.31993	4.66299	0.923004	-0.384791	-98.2013	207.526	0
839	40630	0	0	6.25832	4.76236	0.0680045	0.997685	2730.47	211.849	0
844	12215	0	0	7.94196	14.0496	-0.306745	-0.951792	5287.75	883.641	0
844	25315	0	0	7.89033	14.1172	-0.999221	-0.0394731	288.192	667.86	0
844	39276	0	0	8.03903	14.1189	0.999863	-0.0165446	870.669	86.6444	0
846	52374	0	0	20.8955	8.17358	-0.999994	0.00358595	1256.9	223.064	0
847	37194	0	0	1.1355	12.9483	-0.476673	0.879081	252.04	149.432	0
847	45800	0	0	1.1574	12.8322	-0.123489	-0.992346	253.935	238.868	0
850	25100	0	0	20.6059	4.25395	-0.717697	-0.696356	525.271	90.2787	0
850	27157	0	0	20.6349	4.34979	-0.211477	0.977383	937.463	190.86	0
850	45866	0	0	20.6659	4.23969	0.329811	-0.944047	410.174	82.8684	0
853	10941	0	0	4.79716	11.3801	-0.966171	-0.257902	883.812	298.069	0
853	46963	0	0	4.84261	11.3352	-0.247033	-0.969007	1557.58	422.281	0
853	47935	0	0	4.84133	11.4573	-0.267189	0.963644	1023.81	262.714	0
858	41265	0	0	1.7158	8.06401	-0.807366	-0.590051	2493.32	211.45	0
860	27295	0	0	9.10018	8.90899	0.178356	-0.983966	1756.59	296.252	0
860	37736	0	0	9.13331	9.00782	0.735082	0.677978	1016.07	795.256	0
861	33305	0	0	17.0976	9.06085	-0.387181	-0.922004	554.468	398.792	0
863	42112	0	0	7.06904	6.76065	0.684228	-0.729268	1064	183.836	0
867	18214	0	0	15.3279	12.8694	0.815493	0.578767	694.947	70.2537	0
867	40675	0	0	15.2054	12.8448	-0.9759	0.218218	154.498	10.8592	0
877	49531	0	0	8.66464	12.155	-0.500074	-0.865983	3486.95	687.191	0
878	23409	0	0	2.30475	4.52593	0.970924	0.23939	1072.47	195.922	0
878	26270	0	0	2.2263	4.44486	-0.206329	-0.978483	2448.08	115.316	0
878	30503	0	0	2.1774	4.48703	-0.938984	-0.34396	809.291	22.4178	0
878	46687	0	0	2.28598	4.46164	0.689081	-0.724684	878.757	162.783	0
884	22997	0	0	26.3381	6.54595	0.873723	0.486424	661.357	158.651	0
884	36764	0	0	26.2267	6.46676	-0.746804	-0.665044	352.399	183.791	0
884	41452	0	0	26.304	6.44891	0.378356	-0.92566	806.376	284.89	0
886	30981	0	0	10.476	8.58471	0.126239	-0.992	293.6	46.6351	0
886	35702	0	0	10.4042	8.62531	-0.91535	-0.402659	687.423	175.411	0
887	18468	0	0	6.60005	4.38251	-0.88486	0.465857	1569.8	221.329	0
890	28130	0	0	2.98385	6.4246	-0.927139	-0.374718	591.37	113.771	0
890	31378	0	0	3.04469	6.5049	0.10871	0.994073	2133.27	259.762	0
894	32109	0	0	26.9352	5.86115	-0.255435	0.966826	9.74603	48.5096	0
896	13137	0	0	6.26702	14.6542	0.985271	-0.171001	-420.837	211.623	0
902	13037	0	0	9.4107	13.6715	0.00202759	0.999998	8712.53	572.253	0
902	24511	0	0	9.35443	13.6411	-0.848074	0.529878	-333.586	601.322	0
905	48879	0	0	9.54961	13.5125	-0.465331	0.885137	3405.02	898.917	0
906	37428	0	0	26.0995	7.77375	0.354541	0.93504	63.8233	97.525	0
909	22750	0	0	23.0915	8.30883	0.652392	-0.757882	1251.38	295.584	0
909	37964	0	0	23.0539	8.39831	-0.0853198	0.996354	368.803	172.82	0
909	42323	0	0	23.0079	8.35476	-0.989728	0.142964	1683.48	165.223	0
910	29800	0	0	3.17904	10.8362	0.899481	0.436961	967.778	337.5	0
911	12196	0	0	3.04372	5.53691	-0.948542	-0.316652	1034.61	53.0758	0
911	33905	0	0	3.07704	5.62065	-0.471496	0.881868	675.64	36.5753	0
911	47648	0	0	3.17845	5.57292	0.980047	0.198765	966.088	62.3738	0
911	47902	0	0	3.09463	5.49095	-0.220069	-0.975484	1967.44	54.1754	0
915	13240	0	0	12.5241	7.42084	0.99974	0.022782	312.485	53.0285	0
915	19721	0	0	12.3853	7.42161	-0.999428	0.0338269	40.5649	177.24	0
916	11491	0	0	16.5758	10.8541	-0.997671	0.0682026	1252.95	629.159	0
917	38297	0	0	8.66916	12.5159	-0.323436	0.94625	3892.83	959.281	0
920	49309	0	0	8.53978	12.3049	0.480644	-0.876916	1535.32	524.674	0
923	15350	0	0	7.90439	1.07881	0.757016	0.653396	1743.44	315.748	0
929	10665	0	0	10.5272	10.6307	-0.841773	0.539832	2728.48	691.88	0
930	40646	0	0	14.4554	15.6326	0.42673	-0.904379	827.234	125.909	0
930	43371	0	0	14.357	15.7278	-0.918004	0.396572	1169.15	74.6459	0
936	20564	0	0	8.72413	9.1305	-0.720261	-0.693703	3281.51	728.97	0
937	15603	0	0	25.5713	8.86117	0.759369	0.65066	588.301	326.74	0
937	29213	0	0	25.4626	8.77713	-0.820547	-0.571579	273.639	165.981	0
944	27030	0	0	2.37926	8.34469	0.753067	-0.657944	1223.08	117.85	0
945	32326	0	0	19.837	1.78062	0.835974	-0.548768	829.883	152.735	0
952	51531	0	0	2.6403	15.6455	-0.740491	-0.672067	39.213	54.2422	0
957	21380	0	0	17.3478	5.21324	0.901594	0.432584	651.428	114.633	0
957	40715	0	0	17.2403	5.21768	-0.862679	0.505751	1207.95	59.4231	0
961	31550	0	0	22.8297	2.80721	0.897689	-0.44063	866.393	46.392	0
961	44719	0	0	22.8234	2.87247	0.796889	0.604126	522.192	7.18659	0
962	26978	0	0	25.2707	5.7502	-0.841295	0.540576	901.759	121.909	0
962	35535	0	0	25.3577	5.65058	0.422872	-0.906189	703.981	264.869	0
963	11181	0	0	9.6788	14.704	0.0853446	-0.996351	1472.62	727.771	0
963	16846	0	0	9.61435	14.7953	-0.909807	0.415031	-293.277	482.237	0
966	26437	0	0	16.389	6.63171	0.824232	0.566252	140.685	409.046	0
969	17433	0	0	10.2491	1.16452	0.767253	-0.641344	1008.85	209.337	0
969	21247	0	0	10.2155	1.26123	0.204673	0.97883	1994.78	6.46322	0
976	12145	0	0	2.32719	1.32166	0.0282341	0.999601	2745.36	108.191	0
978	11753	0	0	11.8796	15.5085	0.472655	0.881248	4106.11	383.707	0
978	36941	0	0	11.8096	15.4417	-0.901744	-0.432271	2773.07	1308.49	0
982	43984	0	0	9.00737	5.47336	0.903528	0.428528	729.485	227.479	0
983	20088	0	0	23.9047	6.3834	0.159344	-0.987223	177.099	203.274	0
983	20114	0	0	23.9527	6.49725	0.818089	0.575092	485.986	203.139	0
983	27217	0	0	23.8875	6.52808	-0.0772835	0.997009	-82.1413	9.9359	0
983	30000	0	0	23.8279	6.48782	-0.895235	0.445594	586.224	78.4457	0
985	51413	0	0	24.4354	1.48943	-0.950016	-0.312202	0.0812748	21.0219	0
986	16359	0	0	14.6352	2.69197	0.459272	-0.888296	2650.48	3.10286	0
991	10045	0	0	5.79744	3.2209	0.960895	-0.276914	1376.01	227.304	0
991	34163	0	0	5.72312	3.31202	-0.0775518	0.996988	2622.56	253.298	0
991	40638	0	0	5.67933	3.18898	-0.69011	-0.723704	2795.16	752.839	0
992	13566	0	0	24.8737	1.42135	-0.999925	-0.0122756	99.667	15.4945	0
1005	6612	0	0	11.1109	1.24012	0.915369	-0.402616	1414.18	193.345	0
1007	2117	0	0	19.1554	5.46574	-0.621687	-0.783266	537.553	233.696	0
1010	3759	0	0	8.73223	5.10515	0.74529	0.66674	1993.43	368.587	0
1013	7575	0	0	2.77046	8.24423	0.144117	0.989561	1474.84	43.7834	0
1016	4733	0	0	2.42685	5.78481	0.714225	0.699916	1929.29	199.931	0
1054	2262	0	0	14.7046	7.70771	0.741362	-0.671106	2007.29	14.6596	0
1060	9234	0	0	20.2043	9.94486	-0.398236	0.917283	666.907	302.783	0
1072	3337	0	0	19.154	10.8738	-0.975047	0.222	627.137	119.555	0
1081	3881	0	0	6.69058	12.0505	0.983914	0.178642	765.119	178.071	0
1086	7584	0	0	19.349	11.4485	-0.783786	0.62103	1132.21	170.389	0
1095	6332	0	0	12.7304	1.76592	-0.994545	-0.104312	295.418	128.075	0
1129	8596	0	0	4.998	15.2755	-0.83377	0.552112	113.404	393.526	0
1139	2094	0	0	22.1797	6.33994	-0.341501	0.939881	326.15	146.159	0
1140	5327	0	0	16.976	1.59743	-0.136311	-0.990666	648.154	40.8242	0
1140	6625	0	0	17.0337	1.62536	0.861373	-0.507974	1055.25	47.7166	0
1145	4258	0	0	19.9966	11.0751	-0.600873	-0.799345	54.9839	40.6569	0
1149	3633	0	0	13.3538	13.6286	0.944603	-0.328214	4375.08	655.183	0
1160	2197	0	0	6.76766	7.03776	-0.86026	-0.509856	2689.91	842.282	0
1165	1409	0	0	18.6347	11.7641	-0.500121	-0.865956	1112.57	2655.39	1
1182	8611	0	0	1.20249	2.81611	0.99672	-0.0809329	726.64	21.9385	0
1202	6326	0	0	13.8206	1.38506	-0.196828	0.980438	2413.76	192.896	0
1205	4052	0	0	23.1475	9.69701	0.629935	0.776648	403.971	273.817	0
1205	9116	0	0	23.1518	9.59059	0.690782	-0.723063	458.278	423.222	0
1209	2079	0	0	13.7046	5.57447	0.0198618	-0.999803	1258.17	480.997	0
1209	3884	0	0	13.6622	5.70467	-0.572018	0.820241	2328.93	178.329	0
1209	7430	0	0	13.7747	5.64462	0.999808	-0.0196057	1154.49	673.025	0
1212	1264	0	0	13.2542	8.76673	-0.649699	-0.760191	400.185	186.058	0
1216	5748	0	0	15.3337	10.0057	-0.159735	0.98716	1285.67	284.059	0
1226	4635	0	0	9.20361	6.15149	0.637868	0.770146	2203.26	410.432	0
1232	5677	0	0	8.73008	6.07334	0.738472	-0.674284	2000.99	370.052	0
1239	7789	0	0	13.6794	13.7996	0.131175	0.991359	1155.84	305.767	0
1240	3372	0	0	22.0659	7.41848	0.697309	0.716771	189.935	34.7701	0
1258	8351	0	0	1.20581	8.78433	0.324521	-0.945878	948.301	40.0671	0
1270	1894	0	0	11.4262	13.959	0.275963	0.961168	3603.34	183.303	0
1278	4526	0	0	8.13866	4.76632	-0.453176	-0.891421	3122.27	934.456	0
1289	6360	0	0	2.72075	10.7502	-0.999261	0.0384379	1333.29	278.374	0
1326	5403	0	0	16.5647	5.36017	-0.154808	-0.987945	250.194	134.238	0
1330	1694	0	0	20.9781	1.59629	-0.710885	0.703309	1408.7	61.1347	0
1342	4647	0	0	25.8203	9.93672	0.998868	0.0475717	1350.61	172.054	0
1343	4524	0	0	23.0614	4.22638	-0.755078	-0.655635	97.5428	121.287	0
1346	6825	0	0	9.23355	1.93513	0.532502	0.846429	1617.68	80.108	0
1364	7682	0	0	24.5811	3.86121	-0.759068	0.651011	595.557	119.331	0
1365	9070	0	0	13.8093	6.20715	0.750914	0.6604	-71.0782	780.301	0
1370	7101	0	0	26.5523	2.97728	0.999946	0.0103601	1132.6	103.003	0
1378	6279	0	0	23.8133	8.22945	-0.670177	-0.742201	66.1756	57.9462	0
1390	3318	0	0	24.6887	8.26107	-0.544574	-0.838713	71.2359	194.507	0
1413	6794	0	0	21.5743	9.74357	-0.487011	-0.873396	150.058	109.128	0
1444	7762	0	0	4.50749	5.66471	-0.00852442	0.999964	2342.27	307.982	0
1458	2416	0	0	26.6685	8.23736	-0.471217	0.882018	640.812	219.854	0
1471	4730	0	0	15.3843	2.08002	0.178218	0.983991	1466.12	332.189	0
1479	5898	0	0	8.33413	7.26775	-0.977465	-0.211099	-137.076	150.888	0
1495	4088	0	0	26.619	4.72979	0.971256	-0.238038	1386.03	123.061	0
1503	7043	0	0	19.2804	1.66135	0.909374	-0.415979	1578.41	264.615	0
1503	7601	0	0	19.1937	1.62414	-0.325744	-0.945458	696.153	328.981	0
1506	6723	0	0	24.9624	2.85305	-0.573779	-0.81901	470.597	133.693	0
1532	2571	0	0	1.39647	4.05514	0.733613	0.679568	1552.56	137.592	0
1532	6689	0	0	1.29144	3.97377	-0.841283	-0.540595	964.987	162.687	0
1532	9681	0	0	1.33502	4.07537	-0.188163	0.982138	1791.43	93.1915	0
1551	4314	0	0	6.9656	7.3591	-0.900057	-0.435772	719.611	169.662	0
1562	7458	0	0	10.024	5.73636	0.238706	0.971092	1487.44	293.101	0
1588	4552	0	0	5.1427	4.43017	-0.375781	-0.926708	4328.34	303.735	0
1590	7370	0	0	7.3414	10.6049	-0.511609	0.859219	491.614	727.142	0
1590	9505	0	0	7.38329	10.4707	0.0677999	-0.997699	1730.53	69.2388	0
1610	9777	0	0	8.19889	9.45592	-0.88818	0.459495	1419.5	632.544	0
1616	1887	0	0	20.6273	10.459	0.00568213	-0.999984	218.833	750.864	1
1621	4998	0	0	23.6709	1.80008	-0.487728	0.872996	452.29	49.1362	0
1622	4849	0	0	11.7229	3.86727	0.627361	0.778729	1517.44	261.793	0
1622	8796	0	0	11.6544	3.75969	-0.441092	-0.897462	2188.01	245.515	0
1624	5564	0	0	2.11868	7.41479	-0.988833	0.149029	462.148	177.933	0
1624	7468	0	0	2.21858	7.46481	0.472992	0.881067	866.938	40.9713	0
1629	7458	0	0	9.9943	5.86433	0.642327	-0.766431	1631.93	679.589	0
1635	2395	0	0	6.48572	4.3204	-0.834651	0.55078	418.411	64.7334	0
1638	3195	0	0	1.07311	13.9666	0.208198	-0.978087	47.5992	84.6156	0
1658	2079	0	0	13.7773	5.51287	-0.98962	-0.14371	244.662	787.616	0
1658	3589	0	0	13.9064	5.51659	0.996237	-0.0866672	534.164	311.795	0
1658	7430	0	0	13.8363	5.5869	-0.082951	0.996554	2751.72	267.852	0
1662	3564	0	0	17.8847	7.18768	-0.486645	-0.8736	406.316	226.343	0
1663	5507	0	0	23.6773	9.43721	0.939025	0.343849	732.958	282.117	0
1666	7326	0	0	26.3185	8.82515	-0.68876	-0.724989	185.6	222.329	0
1680	5772	0	0	1.32823	7.25512	-0.430645	-0.902522	2411.46	223.931	0
1687	5705	0	0	25.6821	7.4853	0.863945	-0.503587	638.961	106.57	0
1689	2402	0	0	21.5336	5.49596	0.988134	0.153596	413.545	1.27521	0
1690	7552	0	0	26.4925	1.78052	-0.0241495	-0.999708	219.439	40.1787	0
1699	9203	0	0	4.12859	11.9984	-0.494173	0.869364	951.842	390.975	0
1711	9275	0	0	25.4159	3.07952	-0.948822	-0.315811	561.496	86.4418	0
1727	3656	0	0	2.72354	2.60601	0.178485	0.983943	2190.43	94.7925	0
1733	1888	0	0	7.43406	13.6422	0.958991	-0.283438	-303.697	41.5797	0
1733	6516	0	0	7.33674	13.6334	-0.891281	-0.453451	1262.43	633.476	0
1750	2867	0	0	2.72474	13.4514	-0.987054	0.160386	343.519	349.499	0
1755	6921	0	0	6.51885	8.83179	0.592777	0.805367	998.395	186.93	0
1778	8918	0	0	16.1332	12.4646	0.552965	0.833205	-169.436	182.051	0
1780	3051	0	0	7.85829	9.39798	0.816271	-0.577669	193.154	31.7522	0
1790	7762	0	0	4.52824	5.79568	-0.317279	-0.948332	2515.59	131.492	0
1805	8121	0	0	18.4008	3.50026	0.622047	0.78298	202.965	71.7969	0
1808	4710	0	0	24.0848	3.34002	-0.0887852	0.996051	396.046	162.931	0
1821	7806	0	0	7.38417	9.75162	0.420836	0.907137	217.398	12.2739	0
1833	5884	0	0	26.497	4.83679	0.859238	0.511576	1078.2	164.948	0
1833	6832	0	0	26.3956	4.81402	-0.995465	0.0951261	1526.46	92.2198	0
1847	4862	0	0	5.55942	13.8936	-0.295724	-0.955273	1806.99	200.99	0
1849	8714	0	0	14.022	7.5721	0.990059	-0.140655	1218.81	440.438	0
1856	5811	0	0	14.6966	11.2932	-0.931423	-0.36394	151.23	115.555	0
1877	8410	0	0	8.23107	2.74284	-0.925295	-0.379248	749.223	170.155	0
1881	4191	0	0	19.4279	9.33802	0.808712	0.588204	-78.3671	18.6174	0
1883	4524	0	0	22.9891	4.24719	0.290062	-0.957008	978.934	265.933	0
1894	7362	0	0	11.3879	14.0056	-0.997175	-0.0751186	-232.374	537.364	0
1918	6685	0	0	2.05145	1.34912	0.951091	0.308912	576.772	217.256	0
1932	6446	0	0	14.9742	13.7374	-0.162548	0.986701	1010.67	415.365	0
1933	6921	0	0	6.51205	8.94446	0.685384	-0.728182	338.305	714.219	0
1954	3918	0	0	12.7308	15.6066	0.693213	0.720732	2516.4	849.504	0
1955	9798	0	0	4.48143	11.2591	-0.767345	0.641234	261.129	208.504	0
1967	8312	0	0	1.57444	4.13021	0.314446	0.949275	1372.61	243.015	0
1986	9878	0	0	10.4333	12.0244	-0.724725	-0.689038	1325.78	86.1619	0
1987	9041	0	0	6.97613	2.937	-0.879162	-0.476523	172.071	105.131	0
2003	8374	0	0	26.8912	2.39839	0.879028	-0.476771	466.842	29.9993	0
2012	4527	0	0	19.2275	7.25049	-0.302038	-0.953296	143.861	23.0905	0
2019	8392	0	0	2.09935	10.8355	0.458026	-0.888939	470.733	30.8662	0
2037	4341	0	0	3.97839	12.9313	-0.987968	-0.154656	976.409	197.379	0
2050	9274	0	0	2.62621	5.76269	-0.69972	0.714417	1460.66	235.142	0
2055	3882	0	0	21.244	2.55175	0.966381	0.257113	488.839	106.031	0
2056	5154	0	0	24.8176	4.34058	0.71745	0.69661	249.863	52.3676	0
2058	7573	0	0	2.145	6.24732	-0.903865	-0.427819	1083.04	147.67	0
2058	8575	0	0	2.21297	6.35147	0.0278192	0.999613	868.795	22.8436	0
2066	6735	0	0	24.2212	9.59382	-0.211953	0.97728	-19.0667	64.1873	0
2074	2956	0	0	4.13039	2.32877	-0.844262	0.535931	571.639	69.6862	0
2081	8332	0	0	14.2283	13.5856	-0.664049	0.747689	6676.85	565.635	0
2083	4628	0	0	3.66394	15.5517	-0.719507	-0.694485	176.684	70.2232	0
2094	6097	0	0	22.1168	6.35873	-0.800103	-0.599863	339.534	236.659	0
2107	9165	0	0	24.55	9.40821	0.456001	-0.889979	135.014	55.2823	0
2125	4927	0	0	10.024	13.0654	-0.711748	0.702434	1041.16	757.99	0
2133	9545	0	0	19.2264	11.703	0.817909	0.575348	67.7772	3.11902	0
2142	8446	0	0	4.00066	9.98431	0.449573	-0.893243	15.5349	170.739	0
2143	8932	0	0	6.30392	1.87652	0.524108	0.851652	1664.58	317.375	0
2161	5401	0	0	20.2204	3.7024	-0.402125	-0.915585	103.851	31.9646	0
2162	2715	0	0	15.1539	12.561	-0.546279	0.837603	1135.42	17.7773	0
2166	8276	0	0	11.2169	4.01937	-0.960671	0.27769	724.541	142.325	0
2174	3494	0	0	25.9604	5.8359	-0.741104	-0.67139	437.484	238.01	0
2181	6793	0	0	26.5485	7.5598	0.580886	-0.813985	87.2138	51.8989	0
2185	8874	0	0	22.6239	3.74095	-0.818819	-0.574052	9.97183	46.5155	0
2201	9411	0	0	9.93755	6.79739	0.792394	0.61001	351.501	216.14	0
2231	7375	0	0	8.38993	12.5029	-0.503355	0.86408	861.333	1235.76	0
2234	9587	0	0	14.9272	9.54167	0.490761	0.871294	766.186	617.433	0
2238	6847	0	0	17.9961	4.10741	-0.924204	-0.381899	531.961	140.792	0
2247	2269	0	0	15.3844	14.2709	0.0896922	0.99597	1493.67	199.9	0
2247	4076	0	0	15.3319	14.2385	-0.930146	0.367191	1332.79	123.667	0
2262	8149	0	0	14.8255	7.69384	0.874656	0.484745	387.114	223.643	0
2282	7976	0	0	20.1103	5.73887	0.647969	0.761667	398.634	68.9366	0
2283	9521	0	0	8.43244	3.58424	-0.863318	0.50466	-1.68158	98.445	0
2286	6078	0	0	9.81749	1.27442	-0.307572	-0.951525	2494.36	513.882	0
2287	3272	0	0	25.0972	5.98162	0.784938	0.619575	768.68	214.041	0
2293	7085	0	0	16.5965	14.9064	-0.987775	-0.155886	32.1822	2.48516	0
2334	8322	0	0	12.4712	11.9273	-0.971594	0.236654	275.192	362.258	0
2335	7407	0	0	18.009	7.60538	0.953155	-0.302482	1000.5	236.634	0
2341	4855	0	0	16.0558	5.50155	-0.409816	-0.912168	607.126	81.134	0
2341	6586	0	0	16.1249	5.52015	0.811498	-0.584355	1522.35	261.69	0
2358	4856	0	0	14.3367	4.84137	0.27417	-0.961681	2549.42	411.002	0
2370	7637	0	0	11.5222	11.338	-0.983331	0.181822	-83.6035	28.4225	0
2408	5650	0	0	1.9371	11.9448	-0.562854	0.826557	508.725	360.876	0
2410	2429	0	0	6.98394	8.55485	0.402953	-0.915221	2164.28	484.248	0
2428	8399	0	0	8.6217	2.51029	-0.999728	-0.0233228	234.38	62.6532	0
2439	5410	0	0	9.28038	8.25819	-0.342906	0.93937	3887.73	345.882	0
2440	5718	0	0	14.2119	14.9312	-0.644955	0.76422	5772.53	398.522	0
2442	3551	0	0	8.96452	8.10775	0.961593	0.27448	-110.632	147.784	0
2444	5819	0	0	3.2798	12.0276	-0.925967	0.377604	25.6742	141.755	0
2445	5360	0	0	1.37265	8.70586	0.786348	0.617784	375.304	107.636	0
2445	8351	0	0	1.26239	8.70539	-0.791423	0.611268	825.421	112.626	0
2453	5258	0	0	9.0865	4.02472	-0.934984	0.354689	240.936	209.468	0
2453	5747	0	0	9.14317	3.93473	-0.0843275	-0.996438	1962.43	179.683	0
2461	7454	0	0	13.3918	1.75983	-0.909029	-0.416732	11.9487	106.148	0
2472	6586	0	0	16.211	5.51602	-0.864506	-0.502622	-23.4128	218.105	0
2482	2875	0	0	20.0868	1.46127	0.0031651	-0.999995	1479.82	400.713	0
2495	2927	0	0	8.48177	12.7686	-0.962134	-0.272576	927.238	894.782	0
2495	6062	0	0	8.55143	12.8595	0.00926632	0.999957	7360.6	397.942	0
2512	5489	0	0	26.3185	5.91673	0.0768108	0.997046	108.828	129.317	0
2524	5790	0	0	8.55791	14.7969	-0.037263	-0.999305	4349.55	471.544	0
2544	7894	0	0	4.50804	8.47597	0.738435	-0.674325	275.996	77.8118	0
2546	4396	0	0	7.15089	3.11654	0.97656	0.215246	452.234	95.5953	0
2554	4684	0	0	6.38464	1.05827	-0.972988	-0.230857	842.955	353.005	0
2557	9189	0	0	1.98643	6.66501	0.977769	0.209683	1629.83	286.15	0
2560	9941	0	0	19.2989	11.9754	-0.963125	0.269056	761.419	307.798	1
2566	3114	0	0	12.827	3.1384	-0.602827	0.797872	2047.75	194.39	0
2613	2902	0	0	5.38019	6.09605	-0.622283	-0.782792	2321.6	530.708	0
2624	9112	0	0	17.6708	3.98231	-0.311317	-0.950306	430.084	240.751	0
2626	4274	0	0	21.601	2.78314	0.791347	-0.611367	1900.12	161.192	0
2632	3620	0	0	18.7898	12.6871	-0.957337	0.288975	269.002	101.651	0
2658	6698	0	0	6.59312	14.3762	0.117504	0.993072	3939.66	142.91	0
2665	8144	0	0	23.3862	7.30562	-0.852906	-0.522064	314.667	77.9589	0
2669	7140	0	0	7.59487	2.50495	0.0362208	-0.999344	1737.35	49.26	0
2695	9050	0	0	20.3797	6.57284	-0.984852	0.1734	1371.85	178.99	0
2722	4353	0	0	10.4175	8.91353	0.895868	0.444321	511.393	1230.83	0
2732	4743	0	0	9.6374	11.9051	-0.501627	0.865084	3919.89	1924.58	0
2748	4216	0	0	2.80594	14.3584	-0.749828	-0.661632	580.513	305.071	0
2750	8226	0	0	9.25179	4.81014	0.938962	0.344022	16.5892	60.0383	0
2752	5653	0	0	2.93201	12.3514	0.982027	-0.18874	214.109	177.329	0
2756	7579	0	0	16.8503	2.07696	-0.0608993	-0.998144	1175.21	261.337	0
2806	9107	0	0	4.05063	2.00784	0.423225	-0.906025	862.284	127.822	0
2812	9140	0	0	1.31536	13.029	0.441444	0.897289	872.05	410.218	0
2819	2973	0	0	22.3404	3.63667	0.395881	-0.918302	329.437	122.03	0
2819	3850	0	0	22.3522	3.7668	0.554481	0.832197	18.0382	9.9289	0
2823	4062	0	0	19.3791	3.91884	0.20413	-0.978944	656.463	112.25	0
2824	4937	0	0	19.84	11.4459	-0.894859	0.44635	595.392	58.4033	0
2825	8239	0	0	16.9135	4.57305	0.4215	0.906828	890.253	227.727	0
2837	4860	0	0	16.0363	9.08943	0.355783	0.934569	2181.09	744.095	0
2838	7243	0	0	24.1286	1.34544	0.857999	-0.513652	942.243	83.3972	0
2859	4341	0	0	3.89637	12.8577	0.260588	0.96545	674.4	456.693	0
2860	6515	0	0	7.94466	5.19131	-0.991115	0.133008	201.322	17.2932	0
2863	8489	0	0	21.5463	10.2827	-0.998665	-0.051659	87.2457	84.1592	0
2867	6896	0	0	2.62487	13.5261	-0.434093	0.900868	-104.681	15.9462	0
2867	7265	0	0	2.68909	13.5242	0.479605	0.877485	627.646	318.646	0
2879	5515	0	0	9.25404	5.07186	0.506598	0.862182	2292.64	302.108	0
2887	7253	0	0	20.7346	5.04418	-0.904847	-0.425737	261.929	246.222	0
2895	6869	0	0	9.32686	12.0373	-0.966021	-0.258463	-54.3948	307.129	0
2911	7609	0	0	14.2642	2.54861	-0.991002	0.133849	345.18	101.384	0
2912	3217	0	0	18.6849	6.29066	0.262045	0.965056	396.794	38.869	0
2923	6084	0	0	13.1894	13.7788	-0.0592768	-0.998242	2926.64	674.524	0
2933	7076	0	0	19.4139	1.77973	-0.198041	0.980194	557	125.972	0
2944	6941	0	0	17.8933	8.71326	-0.45595	0.890005	1854.17	338.359	0
2951	6666	0	0	8.50715	15.8119	-0.109176	0.994022	2423.82	411.764	0
2961	7942	0	0	20.9797	1.07846	0.980398	-0.197029	601.451	121.953	0
2996	7186	0	0	13.1489	3.48659	-0.454162	-0.890919	1593.47	430.725	0
3001	4260	0	0	9.06861	8.0187	-0.922265	-0.386559	629.38	295.684	0
3030	4955	0	0	18.5216	8.10649	0.423254	-0.906011	1893.56	364.137	0
3030	7525	0	0	18.5073	8.24392	0.225988	0.97413	112.046	144.089	0
3035	7913	0	0	20.8239	7.43912	0.493947	-0.869492	1756.28	455.074	0
3051	4428	0	0	7.9159	9.42749	0.00510794	0.999987	1861.16	209.539	0
3057	6546	0	0	12.632	8.70615	0.411409	0.911451	2464.26	567.103	0
3070	6553	0	0	1.73165	4.82576	0.641945	-0.766751	348.016	32.1615	0
3074	4406	0	0	4.51926	5.35139	-0.993471	0.114088	226.052	144.38	0
3110	5235	0	0	13.1545	14.8981	-0.823647	-0.567102	321.67	34.7225	0
3117	7992	0	0	25.362	8.9871	-0.855183	-0.518326	1540.25	379.772	0
3134	8433	0	0	15.2093	9.56812	0.858553	0.512724	193.054	377.681	0
3142	8613	0	0	12.8985	11.0336	-0.679636	0.73355	2314.52	634.1	0
3169	3977	0	0	11.727	13.1177	0.289098	-0.9573	4126.88	694.935	0
3170	5111	0	0	23.4527	5.29039	0.965245	0.261346	278.631	99.0585	0
3170	5562	0	0	23.3089	5.26553	-0.996969	-0.0777943	382.531	145.322	0
3176	7219	0	0	1.74146	12.4891	0.843524	0.537092	2209.09	297.319	0
3185	5120	0	0	10.5149	1.74485	0.773575	-0.633705	1886.98	289.55	0
3191	9220	0	0	3.22679	4.83401	0.407193	-0.913342	377.956	41.2765	0
3195	3827	0	0	1.13631	13.9434	0.79017	0.612888	939.667	249.877	0
3220	3292	0	0	11.6082	7.31772	0.998739	0.0502041	612.629	54.852	0
3229	8420	0	0	12.8217	15.1328	0.786953	-0.617013	1880	342.372	0
3231	3330	0	0	13.857	14.096	-0.01336	0.999911	-2010.67	11453.5	1
3252	6987	0	0	22.4773	5.20276	-0.918709	0.394936	1221.02	138.704	0
3260	4783	0	0	15.6599	10.6657	0.255503	-0.966808	2467.35	390.179	0
3261	8554	0	0	17.6249	8.44842	0.976952	-0.213457	639.339	69.7927	0
3269	7990	0	0	7.23053	3.75204	0.429968	0.902844	1146.72	70.8263	0
3293	8494	0	0	20.2556	7.99916	0.745507	-0.666498	608.751	104.802	0
3313	9340	0	0	9.38942	7.59023	0.545544	0.838082	-59.1844	15.5652	0
3328	4871	0	0	4.81399	12.7948	-0.832129	-0.554582	2400.66	370.716	0
3329	4529	0	0	1.60977	9.53217	0.0580411	-0.998314	1608.14	33.6619	0
3331	8062	0	0	14.0226	6.50262	0.0866319	-0.99624	3375.5	406.16	0
3340	6842	0	0	8.02413	8.57916	-0.124833	-0.992178	1620	134.242	0
3372	4895	0	0	22.1886	7.4602	0.989584	-0.143954	1705.92	134.241	0
3384	9926	0	0	26.9607	4.20511	0.262468	0.964941	200.469	51.2592	0
3392	7539	0	0	16.7075	13.3281	0.491277	-0.871003	1346.45	500.642	0
3401	4436	0	0	23.2287	9.25026	0.871984	-0.489535	1315.47	389.968	0
3416	3827	0	0	1.23422	13.9744	-0.998951	0.0458011	710.511	222.575	0
3452	4542	0	0	19.6139	12.1187	-0.996463	0.0840368	49.5477	180.55	1
3473	5905	0	0	19.5456	3.08534	-0.432491	0.901638	891.156	102.511	0
3486	8146	0	0	9.70477	5.21162	-0.595786	-0.803143	3003.89	972.03	0
3507	8760	0	0	12.1942	8.08007	0.297148	-0.954831	2406.92	73.5575	0
3510	7168	0	0	15.6542	8.98689	0.791321	0.611401	292.254	72.0306	0
3522	7836	0	0	26.8426	8.1707	0.847467	0.530848	1359.28	400.476	0
3523	7121	0	0	12.898	2.39384	0.298806	-0.954314	2144.73	223.048	0
3523	8076	0	0	12.9203	2.51813	0.611227	0.791456	799.056	318.505	0
3545	7991	0	0	16.927	1.29856	0.993594	-0.113012	632.94	213.487	0
3551	4260	0	0	9.01575	8.06127	-0.182376	-0.983229	2614.57	0.704067	0
3555	6791	0	0	19.283	3.59214	0.93332	0.359046	354.629	94.4584	0
3558	8122	0	0	10.001	2.64476	-0.425842	-0.904798	2244.43	546.653	0
3561	5624	0	0	5.54963	2.76196	-0.82778	0.561052	474.684	120.072	0
3565	5221	0	0	16.6693	10.2958	0.908445	-0.418005	1248.92	139.71	0
3565	7798	0	0	16.6238	10.3962	0.282985	0.959124	-27.1777	436.842	0
3566	3795	0	0	12.4227	2.49481	-0.93437	0.356303	1339.36	690.912	0
3571	5861	0	0	15.5825	7.48106	-0.917701	-0.397271	179.793	228.406	0
3579	6662	0	0	2.99947	9.14495	-0.884915	0.465752	427.473	39.3338	0
3594	5085	0	0	4.30792	5.39549	0.93536	0.353697	1974.69	441.096	0
3602	8522	0	0	9.9892	1.65243	-0.668074	0.744095	2549.47	424.294	0
3612	8113	0	0	12.247	10.1682	0.270112	-0.962829	3829.55	70.4147	0
3615	8914	0	0	7.16378	2.20275	-0.974481	0.224471	266.012	97.8447	0
3622	7847	0	0	15.8506	13.2296	0.955459	-0.295125	1530.59	322.878	0
3622	8892	0	0	15.7603	13.3239	-0.25419	0.967154	909.74	689.301	0
3642	9665	0	0	15.1782	11.9642	-0.968046	0.250771	-197.35	19.0799	0
3671	4701	0	0	2.55987	12.7811	0.353943	-0.935267	155.76	80.7483	0
3697	9931	0	0	15.5873	15.3778	-0.936961	0.349434	388.482	86.3349	0
3701	7117	0	0	17.7729	5.72915	-0.860311	0.50977	1544.14	118.135	0
3717	6774	0	0	7.26885	8.68512	-0.998031	-0.0627293	-38.0143	68.356	0
3752	9001	0	0	19.9475	6.94282	0.322459	-0.946583	1033.37	133.671	0
3758	3909	0	0	5.61395	12.4633	0.797521	-0.603292	-379.823	155.047	0
3759	8438	0	0	8.75657	5.2219	-0.4156	0.909548	361.672	116.497	0
3765	7619	0	0	2.62645	7.00455	-0.910893	-0.412643	1352.66	53.9564	0
3775	9264	0	0	21.2037	4.94305	0.720694	0.693254	333.309	113.375	0
3786	6608	0	0	13.9306	12.477	0.00555256	0.999985	1480.95	493.337	0
3797	8045	0	0	6.11753	3.33276	-0.997629	-0.0688266	-46.6954	34.6107	0
3814	9316	0	0	16.0608	5.77428	-0.927686	0.37336	790.474	41.5887	0
3823	7799	0	0	18.168	8.3832	0.449628	0.893216	-91.2085	56.155	0
3829	8077	0	0	16.4377	14.9378	-0.294773	-0.955567	94.7227	6.50375	0
3839	4572	0	0	9.8925	12.2419	-0.668025	-0.744138	1724.08	783.582	0
3850	8176	0	0	22.4587	3.8165	0.993981	-0.109554	294.023	160.814	0
3852	6461	0	0	9.39648	6.37275	0.95712	-0.289692	268.379	282.389	0
3853	9303	0	0	9.92592	8.28586	0.98163	-0.190793	447.082	271.869	0
3865	7816	0	0	2.64712	6.02912	-0.699915	0.714226	425.85	4.99237	0
3900	4349	0	0	17.083	2.988	0.645436	-0.763814	2015.83	53.1809	0
3900	6027	0	0	17.0181	3.09025	-0.415745	0.909481	2141.22	57.1298	0
3919	8476	0	0	16.3276	3.60874	0.702317	-0.711865	1175.5	6.49883	0
3941	8036	0	0	26.5589	2.49309	-0.869843	0.49333	722.767	107.391	0
3947	6778	0	0	8.22842	10.1724	-0.382901	0.923789	3972.86	898.899	0
3954	9520	0	0	14.4241	12.1758	-0.294823	-0.955552	1387.98	321.055	0
3964	6673	0	0	16.3456	4.44322	-0.763257	0.646095	2153.08	496.669	0
4000	4343	0	0	6.62995	13.3993	0.613345	-0.789815	1413.92	1390.96	0
4023	5811	0	0	14.5838	11.281	0.987428	-0.158069	708.249	659.994	0
4025	4416	0	0	2.57165	7.58885	0.988625	-0.1504	1147.66	19.4287	0
4050	5308	0	0	8.25654	13.0868	0.539893	0.841733	2072.13	73.0604	0
4059	5372	0	0	13.4753	7.08573	0.999113	-0.042109	-41.3246	82.6936	0
4059	9900	0	0	13.3318	7.05965	-0.920136	-0.391599	688.349	57.5816	0
4062	8643	0	0	19.3387	3.83346	-0.88713	-0.461519	69.9437	173.372	0
4062	8815	0	0	19.39	3.80156	-0.0206331	-0.999787	659.126	271.796	0
4065	8080	0	0	17.2362	14.2462	-0.655708	0.755015	352.399	20.6135	0
4076	7358	0	0	15.2772	14.3087	-0.12957	0.99157	669.725	158.876	0
4078	4365	0	0	6.03833	1.2919	0.83964	-0.543143	654.143	284.85	0
4084	6241	0	0	1.67093	6.53985	0.537673	-0.843153	861.582	110.988	0
4103	8660	0	0	6.43831	2.83701	-0.0752964	0.997161	2018.62	342.89	0
4103	9982	0	0	6.49453	2.80813	0.854753	0.519034	1013.62	7.79987	0
4152	7731	0	0	11.3789	10.6317	-0.994085	-0.108601	283.334	681.96	0
4152	7808	0	0	11.4789	10.5879	0.593585	-0.804771	2695.1	1210.33	0
4160	4603	0	0	23.2471	3.26901	-0.0344455	-0.999407	342.026	51.5101	0
4171	8821	0	0	21.8638	9.25747	0.999158	0.0410228	2039.74	286.671	0
4196	5417	0	0	9.58854	5.66929	-0.451642	0.892199	1695.82	419.131	0
4203	6189	0	0	19.2633	1.40274	0.929563	-0.368663	638.347	23.2459	0
4240	4946	0	0	26.049	4.96766	-0.44578	-0.895142	-58.5323	58.8157	0
4259	7215	0	0	5.31609	14.0433	0.810131	-0.586248	29.6945	117.086	0
4260	8008	0	0	9.00549	7.91983	0.038635	-0.999253	3556.48	250.414	0
4290	9752	0	0	26.2991	9.31274	0.795643	0.605765	314.771	179.849	0
4360	9832	0	0	4.77652	13.0998	-0.691937	-0.721958	1688.88	42.1423	0
4369	8198	0	0	11.3943	10.2049	-0.226441	-0.974025	4374.94	411.423	0
4437	8397	0	0	19.8632	2.17153	-0.951025	0.309115	253.248	36.4094	0
4452	7754	0	0	18.2766	9.8283	0.767632	0.64089	376.849	223.612	0
4527	4528	0	0	19.2735	7.20819	0.925047	0.379854	188.585	27.1333	0
4527	9230	0	0	19.2139	7.10691	0.117395	-0.993085	440.414	320.33	0
4528	4715	0	0	19.3222	7.17218	-0.0933801	-0.995631	459.487	84.9002	0
4542	5533	0	0	19.5713	12.0677	0.261432	-0.965222	167.365	11.667	1
4554	8395	0	0	9.46575	5.06343	0.451638	-0.892202	1053.18	20.1973	0
4565	6256	0	0	8.42041	3.7041	-0.944341	0.32897	1085.97	238.191	0
4565	9003	0	0	8.46592	3.74556	-0.24231	0.970199	3220.05	280.828	0
4565	9521	0	0	8.42927	3.64454	-0.807391	-0.590017	1709.72	415.937	0
4605	8528	0	0	7.9983	3.04762	0.219702	0.975567	3908.26	189.995	0
4628	7462	0	0	3.66013	15.4644	0.656028	-0.754737	65.4179	53.4481	0
4630	8691	0	0	10.2802	4.21269	-0.958843	-0.283937	-99.3884	182.233	0
4635	5768	0	0	9.26743	6.13801	0.267992	-0.963421	3103.03	297.073	0
4655	7684	0	0	21.1759	3.33365	0.73078	0.682613	-102.384	30.55	0
4668	8745	0	0	2.32906	13.0464	-0.195903	-0.980623	296.465	428.23	0
4684	6477	0	0	6.31978	1.10959	0.00256541	0.999997	3074.64	310.404	0
4693	9252	0	0	8.57453	4.91655	0.649214	0.760606	1767.81	3.83087	0
4705	6235	0	0	23.0662	1.85702	-0.973346	0.229343	850.119	188.685	0
4710	8642	0	0	24.1182	3.44526	0.647475	0.762086	336.922	123.788	0
4712	9529	0	0	14.8127	12.1707	0.884994	0.465603	106.951	541.954	0
4727	7755	0	0	24.7292	6.75836	0.983284	0.182081	1373.4	142.044	0
4732	5547	0	0	13.4338	2.84288	-0.983619	0.180259	1022.22	458.277	0
4739	9726	0	0	8.98246	8.95079	-0.0296875	0.999559	6012.73	381.521	0
4747	8082	0	0	1.20897	7.80327	-0.999666	-0.0258475	1187.41	124.119	0
4755	7532	0	0	13.5094	9.88527	-0.948824	-0.315807	415.064	336.312	0
4761	8682	0	0	8.51574	4.09169	0.838223	0.545327	818.45	655.8	0
4807	5339	0	0	26.2519	5.32616	0.607478	-0.794336	262.296	189.079	0
4820	6660	0	0	7.72987	7.58394	-0.572578	0.81985	142.399	132.019	0
4841	6576	0	0	8.89967	6.04258	0.115851	-0.993267	1009.21	66.8454	0
4851	5409	0	0	2.36127	4.32565	-0.942919	-0.333022	1578.92	185.434	0
4861	9443	0	0	18.0615	5.81478	0.854159	-0.520012	2066.94	364.887	0
4862	6636	0	0	5.4746	13.8041	-0.938474	-0.345351	2468.09	872.97	0
4864	7197	0	0	2.09979	3.29844	-0.884752	0.466063	2327.74	470.072	0
4888	7309	0	0	17.3217	8.09916	-0.0128752	0.999917	723.611	75.3518	0
4889	8333	0	0	19.4849	8.0077	-0.828217	0.560408	2000	107.728	0
4895	7161	0	0	22.2561	7.37791	-0.0512319	-0.998687	86.0296	112.859	0
4946	9739	0	0	26.0093	4.86046	-0.244626	-0.969617	-7.05736	73.7054	0
4956	7706	0	0	3.38196	10.2382	-0.302247	-0.953229	529.975	52.8671	0
5043	9443	0	0	18.1212	5.84238	-0.159676	-0.987169	907.994	205.854	0
5076	9225	0	0	9.55647	3.99703	-0.882496	0.47032	105.233	117.07	0
5121	8731	0	0	12.4616	3.43826	-0.996354	-0.0853101	86.3669	227.297	0
5134	7867	0	0	1.33508	1.30028	0.689103	0.724663	923.687	161.339	0
5176	7507	0	0	7.68543	1.70677	-0.546363	-0.837548	2353.64	428.528	0
5213	5505	0	0	17.7542	12.9608	0.415689	-0.909507	329.122	53.7325	0
5219	5909	0	0	18.4371	12.427	0.791941	0.610598	-46.7618	70.1862	0
5234	5804	0	0	12.3008	4.75947	0.9972	0.0747774	9.09292	226.073	0
5258	7827	0	0	8.98775	4.02799	-0.956591	-0.291434	-68.6693	213.132	0
5301	9447	0	0	18.8829	11.7946	0.576629	0.817006	1663.19	2772.83	1
5316	6308	0	0	6.03304	14.6991	-0.948814	-0.315837	6295.79	1885.06	0
5327	6625	0	0	17.0301	1.55716	0.909502	0.415699	765.935	53.2682	0
5341	8337	0	0	21.9785	5.93873	-0.550076	-0.835115	-28.5987	70.3574	0
5343	6612	0	0	11.1164	1.17532	0.833201	0.55297	224.993	137.564	0
5357	7458	0	0	10.1146	5.81741	-0.991618	-0.129205	699.439	34.1935	0
5357	9452	0	0	10.2288	5.87062	0.736837	0.67607	651.003	502.899	0
5365	8522	0	0	9.88449	1.75494	0.758031	-0.652219	2098.73	348.664	0
5370	8819	0	0	10.7109	6.51611	-0.352811	-0.935695	3466.54	459.344	0
5384	6086	0	0	26.7434	7.47196	0.369646	-0.929173	9.43034	24.2188	0
5387	6228	0	0	3.01021	10.8335	0.00381699	-0.999993	1083.23	248.218	0
5387	8636	0	0	3.071	10.916	0.956076	0.29312	1528.22	156.348	0
5399	6414	0	0	20.3525	1.43802	-0.430148	-0.902759	-109.789	121.819	0
5428	5442	0	0	12.1336	3.83339	-0.955112	-0.296246	154.309	218.91	0
5429	8318	0	0	6.79735	4.49658	0.759834	0.650117	1167.21	347.259	0
5432	9178	0	0	25.9181	2.34781	-0.352852	-0.935679	172.345	24.7978	0
5433	8413	0	0	5.53637	9.00701	0.746052	-0.665887	1225.77	464.398	0
5499	8333	0	0	19.4892	8.07439	-0.89149	-0.453041	600.566	463.036	0
5500	7783	0	0	6.57688	6.54094	-0.708754	0.705456	1270.72	335.277	0
5500	8488	0	0	6.55745	6.48016	-0.985822	-0.167792	-93.8728	22.0424	0
5506	5932	0	0	22.8523	8.21493	0.744925	0.667149	177.298	87.0297	0
5575	6115	0	0	1.32885	9.45819	0.737644	-0.67519	1134.81	93.554	0
5591	9595	0	0	14.3914	1.33756	-0.865396	0.501089	1727.82	463.513	0
5593	7415	0	0	21.1284	9.81114	-0.423525	0.905885	402.909	264.395	0
5609	7410	0	0	2.51164	7.06262	0.778545	0.627589	1674.69	62.9068	0
5631	8876	0	0	20.8436	2.70967	-0.62268	-0.782477	-20.8225	140.927	0
5649	6904	0	0	11.8488	14.6519	-0.979274	-0.20254	-219.156	32.2416	0
5669	6389	0	0	14.7162	11.0569	0.988055	0.154101	-7.79996	141.66	0
5673	8713	0	0	21.5554	9.28246	-0.623981	-0.781439	317.729	341.355	0
5677	6576	0	0	8.85624	6.00494	0.967835	-0.251585	-18.3312	328.785	0
5683	8935	0	0	5.96054	12.4627	0.993305	0.115523	656.041	225.84	0
5691	8854	0	0	13.6768	6.62163	0.106523	-0.99431	2275.14	231.677	0
5700	9133	0	0	12.4062	7.2433	0.347847	-0.937551	3067.36	396.993	0
5724	6600	0	0	5.38205	11.3769	0.945288	-0.326238	742.955	261.148	0
5725	8571	0	0	16.7227	3.86926	-0.709433	-0.704773	388.848	95.3674	0
5765	7610	0	0	2.06753	4.63674	-0.887396	0.461008	998.083	114.626	0
5787	9164	0	0	19.7603	6.78827	0.0296042	0.999562	280.855	118.398	0
5807	7939	0	0	25.3467	2.26383	-0.144984	-0.989434	308.33	39.9463	0
5822	8041	0	0	9.95305	9.14013	0.905282	0.424812	98.5871	313.077	0
5823	6153	0	0	7.3807	6.98661	-0.9744	-0.224823	926.525	404.577	0
5823	9056	0	0	7.50987	7.01272	0.985228	0.171249	760.029	599.923	0
5833	8044	0	0	3.4563	9.09136	-0.270574	-0.962699	1922.8	309.086	0
5833	8917	0	0	3.51793	9.10742	0.707901	-0.706312	315.643	37.4376	0
5841	7344	0	0	5.5045	7.64861	-0.996567	-0.0827924	1431.82	230.964	0
5854	6815	0	0	16.1482	9.80381	-0.757444	0.6529	2327.78	77.33	0
5895	9529	0	0	14.9347	12.2377	-0.867868	-0.496795	-115.964	202.999	0
5900	9436	0	0	25.104	4.67204	-0.86588	-0.500252	725.569	228.663	0
5904	9696	0	0	24.3409	5.22368	-0.0530913	-0.99859	6.4054	50.6227	0
5905	6850	0	0	19.5861	3.13991	0.988307	-0.152477	263.47	2.9891	0
5908	9791	0	0	2.41854	12.3192	0.231652	-0.972799	193.308	39.7407	0
5910	6383	0	0	5.69398	6.94587	-0.438756	0.898606	1723.6	173.036	0
5921	6384	0	0	10.483	4.59809	0.923156	-0.384427	1029.45	883.707	0
5921	8587	0	0	10.4092	4.6786	-0.302264	0.953224	2951.07	474.301	0
5927	8084	0	0	15.5323	8.4068	-0.919224	-0.393734	427.041	304.407	0
5957	8948	0	0	2.17221	7.82457	0.219488	0.975615	1336.23	176.282	0
6015	7414	0	0	6.81332	10.7845	-0.19102	0.981586	1753.21	732.889	0
6016	6591	0	0	19.6002	3.6375	0.482099	0.876117	-6.56411	42.3591	0
6020	8360	0	0	15.2097	6.55947	0.873269	-0.487238	1372.9	96.3343	0
6036	7609	0	0	14.1201	2.54887	0.991472	0.130318	186.389	48.0863	0
6044	8061	0	0	21.9274	2.2416	-0.742203	-0.670175	-12.9889	32.9893	0
6068	9053	0	0	13.6159	3.57188	0.409207	-0.912442	2506.05	23.1928	0
6070	7976	0	0	20.1687	5.72845	-0.345166	0.938541	1185.62	205.788	0
6095	7766	0	0	8.21452	7.51878	0.241575	0.970382	3545.55	35.5042	0
6103	8752	0	0	7.25917	1.35864	-0.970827	0.23978	298.978	52.5874	0
6119	8755	0	0	20.5119	6.45123	0.687438	0.726243	226.29	132.682	0
6149	6721	0	0	8.00211	9.76435	-0.348175	0.937429	2357.99	832.588	0
6153	7686	0	0	7.28546	6.89995	-0.314561	-0.949237	4632.47	232.995	0
6170	8395	0	0	9.44754	4.94693	0.702954	0.711235	1466.32	62.7974	0
6174	6490	0	0	6.04364	2.79815	0.389897	-0.920859	1837.85	267.064	0
6182	6500	0	0	18.213	6.37006	0.0193789	0.999812	99.7814	39.1796	0
6190	9662	0	0	10.4443	15.6263	-0.148508	0.988911	4238.89	176.683	0
6203	6582	0	0	26.6765	8.43691	0.696341	-0.717711	965.012	404.255	0
6214	6837	0	0	12.3394	9.92663	0.978513	-0.206186	269.602	520.3	0
6237	6815	0	0	16.0387	9.89281	0.793815	-0.608159	1614.08	189.276	0
6279	9341	0	0	23.8212	8.12736	0.77823	-0.627979	643.275	221.122	0
6292	7887	0	0	19.4228	3.05117	-0.4711	0.88208	1686.78	293.083	0
6302	8598	0	0	1.8888	15.7521	0.30521	0.952285	9.7396	9.50169	0
6316	6342	0	0	14.6621	4.148	0.981658	-0.190648	744.903	165.628	0
6321	8320	0	0	5.07747	7.8962	0.493144	-0.869948	584.429	8.46584	0
6408	9418	0	0	15.7053	14.5486	0.029945	-0.999552	840.131	356.305	1
6408	9634	0	0	15.638	14.5965	-0.954128	-0.299398	-4539.35	1283.22	1
6424	8661	0	0	4.65927	5.92984	0.998556	0.0537269	1109.57	124.323	0
6431	9437	0	0	21.7005	4.35623	-0.494634	-0.869102	240.035	62.948	0
6439	7966	0	0	24.7642	2.84763	0.388478	-0.921458	78.8748	68.176	0
6450	8714	0	0	14.1336	7.62377	-0.532784	-0.846252	1924.05	399.475	0
6467	7989	0	0	23.2615	8.66008	-0.918593	-0.395205	456.613	220.54	0
6476	7728	0	0	7.15701	9.80826	0.260176	0.965561	3366.96	274.988	0
6495	8754	0	0	14.1247	14.2954	0.997663	-0.0683264	95.3586	21.3402	0
6501	7007	0	0	8.88991	5.29627	0.852935	0.522017	908.521	180.643	0
6534	8655	0	0	11.7749	6.94042	-0.215763	-0.976446	1914.44	537.343	0
6626	9548	0	0	1.06102	13.7994	-0.943583	0.331136	974.865	208.018	0
6651	9937	0	0	14.3766	14.5577	-0.683026	-0.730394	-462.463	281.625	0
6694	6746	0	0	15.8528	8.67959	0.49591	0.868374	932.602	349.576	0
6745	7167	0	0	15.5078	5.01452	-0.386352	-0.922351	1346.97	148.515	0
6758	8408	0	0	5.21685	6.50733	-0.597134	-0.802141	1629.99	143.969	0
6844	7163	0	0	19.4944	2.36832	0.807575	-0.589765	1772.56	156.366	0
6850	9237	0	0	19.6283	3.18846	-0.29104	0.956711	1814.13	106.032	0
6898	7061	0	0	5.96016	2.56091	-0.699931	0.71421	1343.38	251.393	0
6898	9057	0	0	6.01986	2.43947	0.137363	-0.990521	2975.1	58.9179	0
6936	8842	0	0	3.4178	14.0216	-0.975221	0.221235	871.514	303.13	0
6947	9296	0	0	9.34718	2.7343	-0.296758	-0.954953	3591	667.3	0
6947	9539	0	0	9.29868	2.78308	-0.957614	-0.288054	306.166	185.819	0
6969	8216	0	0	12.1634	11.6476	-0.65314	-0.757237	284.895	558.127	0
6982	8590	0	0	17.1176	4.20142	0.328596	0.944471	782.74	286.635	0
7018	9499	0	0	26.4921	9.28006	-0.943445	0.33153	1192.2	397.952	0
7018	9771	0	0	26.59	9.20128	0.52596	-0.850509	25.8959	167.086	0
7068	7727	0	0	10.9307	14.0835	0.992673	0.120832	318.198	117.659	0
7134	8429	0	0	3.31992	15.8149	-0.647854	-0.761765	132.443	11.0025	0
7143	7778	0	0	7.11002	13.2871	0.996644	-0.0818525	90.4135	309.579	0
7145	9189	0	0	2.06725	6.71638	-0.605155	-0.796108	1314.86	124.517	0
7228	9906	0	0	25.9858	1.80183	-0.469206	-0.883089	3.95916	25.935	0
7268	7754	0	0	18.275	9.91141	0.791347	-0.611368	2315.75	589.531	1
7284	7375	0	0	8.39501	12.6061	-0.587374	-0.809316	4279.53	612.694	0
7305	9872	0	0	9.91004	15.8373	0.546877	0.837213	1726.12	447.286	0
7309	8329	0	0	17.2702	8.19085	-0.847615	0.530611	1722.23	338.708	0
7336	8125	0	0	23.0273	7.86411	0.383257	-0.923642	605.43	165.526	0
7365	8715	0	0	23.3684	7.7169	0.885637	-0.464377	706.766	56.8522	0
7365	9656	0	0	23.3685	7.7814	0.88493	0.465725	-89.1596	59.2043	0
7373	9334	0	0	18.939	6.8819	0.981012	-0.193948	313.366	110.824	0
7386	9618	0	0	6.59467	2.37703	-0.241698	-0.970351	1560.04	67.602	0
7401	8492	0	0	4.28356	11.6708	-0.352339	0.935872	740.903	199.875	0
7405	7423	0	0	1.98461	4.33246	0.213579	0.976926	2765.79	156.585	0
7414	7536	0	0	6.86065	10.8662	0.946586	0.322453	1555.77	868.515	0
7423	9161	0	0	2.05103	4.3534	0.736136	-0.676833	2006.26	315.719	0
7474	8125	0	0	22.9934	7.79715	0.9712	0.238264	424.844	249.944	0
7553	9382	0	0	5.02428	11.4632	0.612511	0.790462	3986.88	300.559	0
7558	7975	0	0	8.91353	13.6677	-0.783617	0.621245	1123.98	568.979	0
7668	9714	0	0	2.65404	4.11755	0.997436	-0.0715641	707.672	260.349	0
7685	7911	0	0	3.18414	13.1319	-0.847028	0.531548	617.892	238.752	0
7715	9512	0	0	13.5119	6.32337	0.0906124	-0.995886	2573.93	285.189	0
7762	9583	0	0	4.44618	5.70283	-0.901785	-0.432186	270.104	188.068	0
7819	9568	0	0	17.4621	13.0508	0.932244	0.361829	364.782	295.968	0
7850	9601	0	0	14.1943	14.7034	-0.826022	-0.563638	-312.228	213.161	0
7866	8540	0	0	14.2274	5.47781	-0.254034	-0.967195	1158.7	439.737	0
7902	9889	0	0	16.5379	8.69411	0.71223	-0.701946	1821.93	49.2309	0
7922	8838	0	0	15.3843	12.1675	-0.621743	-0.783222	-14.1864	94.2864	0
7923	8558	0	0	12.3938	8.42625	-0.262961	0.964807	862.21	8.25572	0
8064	8697	0	0	17.7996	4.98707	0.393963	-0.919126	2267.36	263.895	0
8134	9451	0	0	22.3986	7.25074	-0.909211	-0.416336	803.439	235.755	0
8163	8354	0	0	13.6703	2.87556	0.641993	0.76671	896.903	31.7262	0
8195	9080	0	0	3.77753	3.14517	-0.423987	0.905668	803.321	27.1612	0
8197	8838	0	0	15.3305	12.0398	0.125195	0.992132	39.3803	295.858	0
8212	9992	0	0	2.87373	8.01379	0.580188	-0.814483	496.063	202.502	0
8240	9431	0	0	2.1726	2.45525	-0.0353347	-0.999376	1531.62	135.514	0
8286	9036	0	0	5.25265	5.71385	0.994906	0.100804	1220.62	220.065	0
8289	8844	0	0	24.9839	4.24479	-0.279036	0.960281	-0.762829	9.97404	0
8301	9658	0	0	23.1469	2.42564	0.984241	-0.176835	274.233	38.5669	0
8354	8986	0	0	13.6853	2.98669	-0.416075	0.90933	2281.55	157.15	0
8355	9367	0	0	12.9839	8.58472	-0.574773	-0.818313	281.3	145.196	0
8399	9207	0	0	8.4875	2.48118	-0.919465	-0.393173	1061.06	88.747	0
8426	9671	0	0	16.0316	11.1015	0.450657	0.892697	-1415.44	1996.67	1
8427	8624	0	0	10.8952	9.48592	-0.938175	0.346161	689.718	628.783	0
8474	8773	0	0	5.45551	15.2252	-0.974424	-0.224715	3654.78	509.573	0
8488	9347	0	0	6.46344	6.50014	-0.832238	0.554418	86.3773	15.4736	0
8522	8974	0	0	9.97442	1.77213	0.46596	0.884806	1247.24	604.623	0
8542	9165	0	0	24.6555	9.35044	-0.995542	-0.094317	1153.16	67.0782	0
8544	8763	0	0	1.62553	11.9932	0.99904	0.0438081	1469.54	304.457	0
8570	9254	0	0	15.5908	1.233	-0.64602	0.76332	1849.73	144.036	0
8571	9023	0	0	16.7076	3.75359	0.504779	-0.863248	2721.92	166.933	0
8573	9819	0	0	7.4154	5.20978	0.925994	-0.377539	-94.2401	161.17	0
8660	9982	0	0	6.4953	2.87097	0.84172	-0.539914	468.461	16.8414	0
8670	8717	0	0	26.4609	3.13142	0.508399	-0.861122	339.342	85.6119	0
8729	9903	0	0	7.74388	11.6329	0.941099	-0.33813	918.978	679.909	0
8730	9572	0	0	11.158	12.6486	0.561088	0.827756	436.463	469.539	0
8788	9825	0	0	21.117	8.15606	0.843042	-0.537847	1454.23	223.407	0
8796	9417	0	0	11.6897	3.71058	0.991585	0.129455	41.3833	136.727	0
8841	9213	0	0	5.80429	1.09824	0.192384	0.98132	2628.99	144.916	0
8936	9023	0	0	16.8051	3.69921	-0.999727	-0.0233803	705.42	80.2691	0
9000	9297	0	0	1.76298	9.08092	0.595979	-0.803	696.621	39.7861	0
9053	9746	0	0	13.6801	3.48905	0.781366	-0.624073	1718.34	324.722	0
9089	9831	0	0	2.80353	9.60971	0.903584	0.428411	2234.5	184.229	0
9125	9857	0	0	5.26715	10.878	0.589256	0.807947	1380.76	70.0755	0
9175	9583	0	0	4.39263	5.74268	-0.15626	-0.987716	1839.37	26.0576	0
9283	9340	0	0	9.45664	7.58414	-0.381283	0.924458	3423.75	664.983	0
9296	9539	0	0	9.28076	2.71989	-0.666121	0.745844	2531.77	155.777	0
9514	9830	0	0	13.061	6.86667	-0.988945	-0.148283	473.622	202.885	0
9628	9776	0	0	15.3496	2.30539	0.833999	-0.551765	956.45	382.462	0
1000	13486	0	0	1.48379	3.51324	0.997881	0.0650578	1124.98	120.434	0
1000	44903	0	0	1.36571	3.50512	-0.997392	-0.0721744	892.332	9.48197	0
1004	51210	0	0	2.91758	2.25531	-0.445666	0.895199	2744.3	417.91	0
1007	21330	0	0	19.2544	5.56764	0.76473	0.644351	4.59514	42.9829	0
1007	28217	0	0	19.1374	5.55621	-0.874432	0.485148	1627.37	92.527	0
1007	30757	0	0	19.269	5.50489	0.972069	-0.234695	1698.45	197.674	0
1012	34103	0	0	7.34014	8.24057	-0.581735	0.813378	2135.39	940.801	0
1019	18161	0	0	12.4568	7.00808	-0.445596	0.895234	1439.79	249.999	0
1020	34199	0	0	2.31654	3.99834	0.99617	-0.0874373	51.699	105.584	0
1020	41916	0	0	2.2263	3.95507	-0.553368	-0.832937	2917.91	451.073	0
1034	24409	0	0	18.6045	8.49114	0.521013	0.853548	321.511	61.0028	0
1034	30322	0	0	18.6131	8.37285	0.639428	-0.768851	500.394	135.007	0
1034	31941	0	0	18.4968	8.40787	-0.957511	-0.288397	518.551	147.991	0
1035	33125	0	0	15.5306	4.00192	0.772451	0.635074	551.451	208.343	0
1035	43568	0	0	15.4184	3.97597	-0.97282	0.231563	628.959	365.334	0
1035	46423	0	0	15.4678	4.02393	-0.204187	0.978932	1730.95	44.4211	0
1036	11327	0	0	11.8084	1.15667	0.570527	0.821279	680.423	6.74837	0
1040	20044	0	0	2.40558	1.71097	0.249836	0.968288	3671.06	503.046	0
1040	35245	0	0	2.37599	1.56514	-0.147393	-0.989078	2428.35	27.1744	0
1041	46322	0	0	9.01644	6.37201	0.00146407	0.999999	3929.15	8.86701	0
1041	47351	0	0	8.95245	6.33507	-0.868519	0.495655	1318.42	609.5	0
1045	40967	0	0	10.9638	6.97077	0.981359	0.192185	218.833	193.212	0
1047	10193	0	0	4.34733	14.7911	-0.457613	0.889152	36.1245	86.7081	0
1047	28803	0	0	4.4205	14.7594	0.961382	0.275218	1469.1	336.435	0
1049	35723	0	0	25.5294	7.9729	-0.981722	0.19032	864.784	107.446	0
1049	43772	0	0	25.5515	7.91664	-0.587624	-0.809134	-37.8623	73.5271	0
1049	46232	0	0	25.5739	8.01749	-0.190258	0.981734	-169.258	33.7417	0
1050	10965	0	0	15.9419	8.06482	0.0773983	-0.997	483.404	179.344	0
1050	49670	0	0	15.8864	8.14786	-0.892232	0.451577	1107.03	294.008	0
1052	10941	0	0	4.72108	11.4266	0.20999	-0.977703	1905.94	190.358	0
1052	11014	0	0	4.66676	11.5468	-0.594323	0.804227	622.103	126.444	0
1052	12897	0	0	4.64615	11.4633	-0.901666	-0.432434	3651.02	719.651	0
1052	47935	0	0	4.7738	11.5017	0.990564	0.137049	786.843	27.4234	0
1058	17932	0	0	3.77962	3.90727	0.983259	-0.182213	2113.42	492.375	0
1058	33805	0	0	3.67702	3.94823	-0.838555	0.544817	1253.25	133.329	0
1058	41988	0	0	3.73612	3.97258	0.210243	0.977649	2320.38	78.3023	0
1058	47476	0	0	3.68313	3.87914	-0.731195	-0.682169	2377.84	453.672	0
1059	21888	0	0	13.4743	7.84629	-0.940106	-0.340881	76.5621	285.401	0
1059	44486	0	0	13.5291	7.92696	-0.0318025	0.999494	2464.77	546.197	0
1060	25040	0	0	20.1668	9.87032	-0.974115	-0.226052	925.327	280.292	0
1072	32594	0	0	19.2046	10.9281	-0.288567	0.95746	541.648	381.496	0
1074	21420	0	0	16.6873	2.14669	0.604205	-0.796829	1756.77	66.2971	0
1074	35588	0	0	16.7157	2.21939	0.984297	0.176518	245.824	59.5725	0
1074	46480	0	0	16.6154	2.13654	-0.359652	-0.933087	994.437	283.024	0
1074	52547	0	0	16.5675	2.20693	-0.999952	0.00975088	305.44	149.248	0
1075	16952	0	0	3.87516	6.37685	0.892997	-0.450062	497.98	2.50639	0
1075	46237	0	0	3.85277	6.46209	0.557645	0.83008	2260.06	356.75	0
1076	24392	0	0	14.6336	6.5328	-0.49848	-0.866901	926.072	597.254	0
1076	28500	0	0	14.601	6.61043	-0.968317	0.249725	1831.93	862.253	0
1079	17343	0	0	17.7873	10.3818	0.470752	-0.882266	2691.87	732.539	0
1079	33792	0	0	17.7038	10.3929	-0.686347	-0.727274	252.536	544.764	0
1081	16624	0	0	6.565	12.0659	-0.911859	0.410503	-77.9502	115.212	0
1081	20889	0	0	6.61572	12.1041	-0.147249	0.989099	3101.2	696.662	0
1086	29347	0	0	19.3402	11.3844	-0.921099	-0.389329	185.006	185.632	0
1086	33930	0	0	19.4185	11.3487	0.31147	-0.950256	401.666	240.184	0
1086	45696	0	0	19.4606	11.3951	0.975546	-0.219794	940.505	158.9	0
1088	12048	0	0	19.2471	2.78045	-0.999877	0.0156566	147.616	14.9351	0
1091	20851	0	0	15.3738	4.9227	0.12444	0.992227	1532.22	430.252	0
1091	26040	0	0	15.3785	4.82058	0.213866	-0.976863	1505.91	147.034	0
1092	13272	0	0	11.0928	14.8074	-0.995846	0.0910539	-539.407	217.786	0
1092	22346	0	0	11.1319	14.8626	-0.431386	0.902167	7498.66	1613.55	0
1092	26338	0	0	11.2175	14.7622	0.822345	-0.568989	2954.99	504.256	0
1094	23251	0	0	15.8001	9.93453	0.825315	0.564672	227.892	111.988	0
1094	23772	0	0	15.7697	9.82851	0.402423	-0.915454	2707.59	34.8341	0
1094	26758	0	0	15.7001	9.9528	-0.569903	0.821712	2544.96	166.207	0
1094	26948	0	0	15.7024	9.83341	-0.536599	-0.843837	54.8054	255.865	0
1095	15179	0	0	12.8337	1.71156	0.477181	-0.878805	2122.08	185.989	0
1095	27441	0	0	12.7671	1.71135	-0.471314	-0.881965	1311.11	203.354	0
1095	31744	0	0	12.8703	1.76956	0.998624	-0.0524388	800.661	230.555	0
1095	41513	0	0	12.7599	1.83067	-0.574156	0.818746	2447.2	259.798	0
1095	46981	0	0	12.8351	1.83412	0.497611	0.8674	1423.43	499.83	0
1099	14934	0	0	7.06208	13.8744	-0.917356	-0.398069	687.287	251.427	0
1099	18351	0	0	7.06876	13.9398	-0.816076	0.577944	-137.314	165.44	0
1104	26060	0	0	15.9104	12.6393	-0.293489	0.955963	3709.4	313.591	0
1104	48808	0	0	15.9974	12.5643	0.988568	-0.150774	808.733	455.598	0
1104	49702	0	0	15.8891	12.5205	-0.606522	-0.795067	248.208	57.3534	0
1108	21212	0	0	16.3505	9.53056	-0.984279	-0.176623	448.519	455.619	0
1108	27980	0	0	16.3784	9.58651	-0.452106	0.891964	2162.94	6.93235	0
1110	24126	0	0	1.41705	10.6241	-0.27866	-0.96039	313.409	71.2357	0
1110	34890	0	0	1.4714	10.7511	0.502986	0.864295	561.29	49.6066	0
1110	39721	0	0	1.50591	10.6902	0.999939	-0.0110511	1505.58	190.244	0
1111	46309	0	0	18.286	11.2487	-0.0285963	-0.999591	590.934	151.337	0
1111	48639	0	0	18.2448	11.3704	-0.63015	0.776474	1606.77	222.265	0
1117	25111	0	0	5.05321	5.49666	-0.266317	-0.963885	827.243	128.395	0
1117	50816	0	0	5.13487	5.57323	0.978979	0.203963	431.553	69.0649	0
1117	52390	0	0	5.07408	5.62533	0.0519265	0.998651	1097.96	103.046	0
1123	32460	0	0	1.97316	3.68237	0.0177658	-0.999842	1343.14	41.3045	0
1129	18321	0	0	5.0448	15.1858	-0.0246134	-0.999697	427.787	402.087	0
1129	41750	0	0	5.05983	15.2998	0.235254	0.971934	481.403	214.506	0
1129	48767	0	0	5.10249	15.2569	0.973257	0.229719	452.853	166.244	0
1130	38367	0	0	1.77312	13.8158	0.779135	-0.626856	109.221	426.925	0
1136	10635	0	0	15.267	2.0119	0.0699947	-0.997547	1555.92	191.899	0
1137	52730	0	0	25.6345	9.41678	0.332081	0.943251	337.757	13.3063	0
1138	35236	0	0	17.049	3.32353	0.383665	-0.923473	1327.53	48.6198	0
1139	42769	0	0	22.1486	6.2207	-0.75706	-0.653346	301.643	316.845	0
1144	28995	0	0	20.5838	6.87657	0.710824	0.70337	297.477	237.079	0
1149	26132	0	0	13.3055	13.5895	0.12154	-0.992587	2282.68	1233.45	0
1152	34832	0	0	5.55523	15.6365	0.998368	-0.0571111	2256.21	301.437	0
1152	52211	0	0	5.41662	15.6028	-0.860648	-0.509201	2098.17	732.983	0
1153	19871	0	0	3.56938	5.87212	-0.793063	-0.60914	2156.17	269.876	0
1157	12359	0	0	19.5207	7.10032	-0.627839	-0.778343	241.796	311.475	0
1157	23162	0	0	19.5541	7.19251	0.0153336	0.999882	580.596	296.035	0
1159	11757	0	0	24.0168	1.6216	0.521049	0.853527	716.867	242.965	0
1159	13532	0	0	24.0468	1.56383	0.997609	-0.0691118	17.911	116.503	0
1159	42405	0	0	23.9334	1.53153	-0.810904	-0.58518	404.037	77.6683	0
1160	15210	0	0	6.78057	7.12817	-0.682368	0.731008	1458.25	688.607	0
1161	36973	0	0	20.1886	11.5286	0.834622	-0.550822	464.787	25.4686	0
1161	44323	0	0	20.134	11.5021	-0.0836765	-0.996493	67.6648	83.7218	0
1163	11113	0	0	24.072	2.40963	-0.591586	-0.806242	289.882	153.569	0
1163	39739	0	0	24.169	2.45365	0.996343	-0.0854435	798.516	168.237	0
1164	18044	0	0	7.66916	4.0667	-0.6757	-0.737177	1742.72	434.057	0
1164	52173	0	0	7.77701	4.10084	0.976829	-0.214021	1891.5	762.415	0
1165	41956	0	0	18.6275	11.8811	-0.603247	0.797555	-1247.55	2379.09	1
1165	47010	0	0	18.7004	11.7616	0.43466	-0.900595	1163.73	725.758	1
1165	51136	0	0	18.7385	11.8403	0.975866	0.218372	-2477.36	410.249	1
1168	22647	0	0	15.8299	2.9934	-0.698321	-0.715785	870.865	226.407	0
1168	29943	0	0	15.9044	3.07699	0.631272	0.775562	-86.4499	56.0503	0
1168	41924	0	0	15.8439	3.08351	-0.448776	0.893644	1332.76	87.8371	0
1173	34237	0	0	26.0068	8.40565	0.973512	-0.228635	657.24	195.135	0
1176	29643	0	0	23.4831	6.98707	0.962075	0.272786	699.967	97.3151	0
1176	36989	0	0	23.4401	7.02432	0.127347	0.991858	-71.1291	143.729	0
1179	43103	0	0	20.8548	1.45302	-0.723275	-0.69056	-67.9022	46.3097	0
1179	45158	0	0	20.9639	1.46393	0.84492	-0.534892	1179.97	214.476	0
1180	11694	0	0	20.6249	9.26276	-0.774284	-0.632838	118.897	317.422	0
1180	17176	0	0	20.6842	9.37854	0.0610043	0.998138	91.4519	375.43	0
1183	42304	0	0	23.0328	6.49919	0.834554	-0.550927	884.777	90.0314	0
1184	26629	0	0	1.88937	11.448	-0.801682	-0.597751	2149.03	256.715	0
1184	50053	0	0	2.01053	11.5164	0.925978	0.377579	1861.78	182.872	0
1185	33916	0	0	3.76717	14.2745	-0.952909	-0.303258	1576.62	292.323	0
1188	17112	0	0	10.7246	3.8299	-0.0846311	-0.996412	2205.28	478.034	0
1188	35605	0	0	10.738	3.96198	0.116913	0.993142	1373.24	43.6171	0
1190	16481	0	0	6.80879	11.0843	-0.972734	0.231924	68.3397	417.235	0
1193	47307	0	0	2.67583	3.95862	0.470966	-0.882152	906.519	4.69291	0
1193	48793	0	0	2.61366	3.96118	-0.542724	-0.839911	280.342	125.277	0
1200	15025	0	0	2.77926	10.4298	-0.668522	-0.743692	2606.35	104.773	0
1200	23456	0	0	2.85399	10.4151	0.338412	-0.940998	689.055	265.479	0
1200	38262	0	0	2.9009	10.4667	0.969228	-0.246165	386.58	154.135	0
1203	27961	0	0	14.9645	3.16155	0.990965	-0.134124	1381.17	820.222	0
1203	51836	0	0	14.8652	3.12578	-0.677591	-0.735439	1610.42	702.194	0
1205	49142	0	0	23.0467	9.68541	-0.789703	0.613489	115.605	33.4909	0
1206	16300	0	0	17.434	2.44875	0.884817	0.46594	103.071	59.2537	0
1206	33137	0	0	17.3115	2.46179	-0.766738	0.64196	808.397	10.4447	0
1206	51532	0	0	17.307	2.37246	-0.827228	-0.561866	205.708	29.7962	0
1216	45640	0	0	15.2849	9.96156	-0.966516	0.256606	267.757	87.9907	0
1222	34652	0	0	20.8133	4.38242	-0.892276	0.451491	866.844	63.6441	0
1223	35755	0	0	2.99077	9.69026	-0.788654	0.614837	599.824	275.02	0
1226	24340	0	0	9.08462	6.07785	-0.973788	-0.227458	95.075	54.7643	0
1226	30335	0	0	9.11064	6.15235	-0.622528	0.782598	2541.32	509.91	0
1226	45744	0	0	9.13378	6.02451	-0.308631	-0.951182	2782.52	567.97	0
1228	22386	0	0	6.49824	13.7731	-0.806419	0.591345	96.1072	578.233	0
1228	34633	0	0	6.57929	13.7749	0.778663	0.627442	3934.44	278.671	0
1230	19493	0	0	12.1267	4.64523	-0.992638	0.121119	1297.07	366.965	0
1231	24365	0	0	19.7606	7.77016	-0.146685	0.989183	412.206	407.69	0
1231	33788	0	0	19.7033	7.725	-0.926857	0.375415	1601.03	249.888	0
1232	12750	0	0	8.61959	6.09282	-0.92494	-0.380112	288.658	543.639	0
1232	44559	0	0	8.74469	6.13678	0.959451	0.281875	1871.24	901.158	0
1238	37562	0	0	1.42857	8.45652	0.864292	0.502991	1713.91	67.9737	0
1239	31027	0	0	13.7144	13.7018	0.731233	-0.682128	4127.45	393.84	0
1239	45898	0	0	13.6265	13.7785	-0.774946	0.632028	3225.25	156.062	0
1240	47751	0	0	21.9544	7.39235	-0.942941	0.33296	1041.52	32.5853	0
1246	11223	0	0	2.48254	9.89182	0.90666	-0.421861	397.159	28.2448	0
1246	46782	0	0	2.43209	9.85713	0.0670358	-0.997751	463.183	24.4744	0
1246	50868	0	0	2.37341	9.94214	-0.909475	0.415759	704.211	89.816	0
1249	19554	0	0	24.2687	6.28754	0.00506736	-0.999987	31.7289	65.306	0
1249	38528	0	0	24.3245	6.32082	0.876449	-0.481495	1443.02	101.558	0
1251	26420	0	0	19.0571	8.66039	-0.670605	-0.741814	136.231	128.895	0
1256	16494	0	0	2.9202	6.75991	0.965087	0.261929	179.808	74.2162	0
1256	37975	0	0	2.89906	6.70202	0.570649	-0.821194	1012.1	27.7701	0
1258	29122	0	0	1.24673	8.82931	0.971967	-0.235116	1139.26	34.5873	0
1260	24527	0	0	14.2484	3.34191	-0.870256	-0.4926	447.427	72.4605	0
1260	40438	0	0	14.2931	3.44929	-0.26516	0.964204	2484.46	217.666	0
1261	26880	0	0	7.58149	11.0924	-0.748179	0.663497	763.02	937.901	0
1264	24022	0	0	13.1988	8.7751	-0.390142	0.920754	3759.01	194.327	0
1269	13251	0	0	22.457	7.08538	-0.104496	-0.994525	-79.7916	0.328934	0
1269	25534	0	0	22.4063	7.1214	-0.903917	-0.427708	159.533	38.5008	0
1270	10375	0	0	11.4619	13.8601	0.825074	-0.565025	145.557	798.885	0
1276	11091	0	0	21.7324	2.32441	-0.300959	0.953637	1019.82	157.78	0
1276	23866	0	0	21.6856	2.27479	-0.969756	0.244078	905.474	200.34	0
1276	39966	0	0	21.8143	2.29225	0.869782	0.493436	235.529	6.10837	0
1278	15398	0	0	8.23466	4.81743	0.992599	-0.121439	1532.09	31.2018	0
1278	36619	0	0	8.1063	4.84822	-0.939698	0.342006	1115.83	14.5224	0
1280	10796	0	0	14.0137	9.62085	0.248719	-0.968576	2588.55	41.7219	0
1280	19765	0	0	14.011	9.72289	0.198046	0.980193	2247.54	603.663	0
1287	11258	0	0	22.8461	7.91589	0.952115	-0.305741	1138.13	39.6075	0
1287	23236	0	0	22.8061	7.88119	0.16786	-0.985811	118.066	125.497	0
1287	31585	0	0	22.7532	7.95659	-0.870279	0.49256	1505.03	171.044	0
1288	37926	0	0	20.8705	7.21322	0.443541	0.896254	426.552	12.5291	0
1289	13193	0	0	2.75297	10.802	-0.474441	0.880287	485.176	222.519	0
1289	32293	0	0	2.84151	10.7318	0.965514	-0.26035	1594.09	437.305	0
1293	27505	0	0	23.214	6.01948	-0.644449	0.764648	1319.41	215.226	0
1293	46664	0	0	23.2757	5.90129	0.259702	-0.965689	523.737	32.433	0
1294	46365	0	0	24.4894	5.13337	0.438995	-0.89849	290.159	176.095	0
1303	48085	0	0	2.2439	5.15524	-0.791198	-0.61156	1479.08	237.196	0
1305	31371	0	0	26.3138	2.6391	-0.438106	-0.898924	297.738	74.3574	0
1307	25725	0	0	20.5161	3.82461	0.996535	0.0831729	576.524	178.339	0
1309	32736	0	0	10.6469	12.2121	-0.629422	-0.777064	1443.14	388.917	0
1309	38409	0	0	10.7303	12.2313	0.906417	-0.422384	1131.42	487.032	0
1309	40435	0	0	10.7232	12.2885	0.775331	0.631555	56.5128	106.569	0
1310	38813	0	0	5.91001	13.361	0.698727	-0.715389	-637.473	194.254	0
1311	40961	0	0	24.1504	9.03347	0.44499	0.895535	1.21565	231.77	0
1321	30289	0	0	21.2265	3.83149	0.595901	-0.803058	831.849	84.6457	0
1321	43325	0	0	21.1707	3.94169	-0.293539	0.955947	534.424	157.012	0
1321	48475	0	0	21.1641	3.82435	-0.399212	-0.916859	208.197	90.6816	0
1326	17171	0	0	16.6251	5.38355	0.778586	-0.627538	1298.05	173.021	0
1326	23398	0	0	16.5244	5.46483	-0.777784	0.628532	1251.06	197.068	0
1329	16688	0	0	1.95805	7.36544	0.486277	-0.873805	1807.19	337.68	0
1329	19022	0	0	1.86031	7.41433	-0.990807	-0.135283	1779.99	287.036	0
1329	35871	0	0	1.92882	7.4894	0.0446031	0.999005	2053.49	236.42	0
1331	21457	0	0	8.90027	2.40911	-0.174999	-0.984569	3699.75	344.329	0
1331	21845	0	0	8.9615	2.45771	0.998831	-0.0483445	256.765	129.203	0
1331	44775	0	0	8.87104	2.49551	-0.735674	0.677336	1743.08	352.515	0
1332	17666	0	0	24.4357	6.1933	-0.861019	-0.508572	148.6	32.4763	0
1333	10569	0	0	13.543	9.1741	-0.687839	0.725864	2451.87	580.049	0
1333	14660	0	0	13.61	9.17752	0.611136	0.791526	1112.63	717.624	0
1333	22396	0	0	13.5729	9.0855	-0.108951	-0.994047	2451.96	385.716	0
1335	50823	0	0	13.2499	12.457	-0.445137	-0.895463	3322.58	1395.01	0
1339	51295	0	0	12.3506	7.60626	-0.570131	0.821554	2187.91	269.388	0
1339	52126	0	0	12.3192	7.54838	-0.999719	0.0236875	-47.6529	101.38	0
1341	51574	0	0	13.7887	14.8824	0.0727919	0.997347	3597.57	407.082	0
1343	12834	0	0	23.1455	4.2867	0.862873	0.505421	-10.8225	14.2425	0
1343	38665	0	0	23.142	4.22881	0.793952	-0.60798	347.706	14.9674	0
1345	12567	0	0	20.8776	10.5848	0.947849	0.31872	-74.9593	192.618	1
1346	25933	0	0	9.21311	1.80286	0.252469	-0.967605	2275.06	349.974	0
1346	27358	0	0	9.12363	1.88919	-0.976181	0.21696	1945.45	305.123	0
1347	23633	0	0	12.3888	14.0953	0.910322	0.413901	931.366	1138.92	0
1349	11802	0	0	5.92493	9.42804	0.580683	-0.81413	484.201	71.7142	0
1349	23843	0	0	5.94987	9.4875	0.988272	0.152704	1217.96	451.28	0
1349	24444	0	0	5.86376	9.42237	-0.415218	-0.909722	3025.2	475.067	0
1349	30420	0	0	5.85239	9.52715	-0.600494	0.799629	2525.49	1083.2	0
1355	19397	0	0	10.4747	3.97217	0.864527	-0.502586	79.3644	17.9145	0
1355	39931	0	0	10.3471	3.99998	-0.995288	-0.0969626	-87.1218	464.143	0
1355	46878	0	0	10.4771	4.03624	0.901624	0.432521	146.336	316.497	0
1357	25807	0	0	19.2029	12.1261	-0.392998	-0.919539	-4.0075	93.9008	0
1357	41471	0	0	19.2843	12.1943	0.97436	0.224996	296.692	57.5095	0
1358	32268	0	0	22.1848	2.98218	0.014784	0.999891	321.054	133.315	0
1359	16205	0	0	15.6486	15.6964	-0.835924	0.548845	347.539	4.34378	0
1359	44008	0	0	15.6461	15.6345	-0.87808	-0.478514	13.3592	91.2778	0
1360	18050	0	0	16.0858	6.07488	-0.771907	-0.635735	-205.319	47.2915	0
1361	14826	0	0	5.26907	4.07414	0.92763	0.373502	1403.23	232.686	0
1364	28757	0	0	24.6034	3.76585	-0.39101	-0.920387	211.775	86.9451	0
1371	18655	0	0	14.5616	14.3911	0.681638	0.73169	-8554.72	535.261	1
1371	34820	0	0	14.5209	14.2681	0.11154	-0.99376	2103.03	524.24	1
1373	11850	0	0	11.0332	15.8726	0.999892	-0.0147289	58.2439	188.615	0
1373	12523	0	0	10.9963	15.8147	0.445093	-0.895484	5645.1	653.82	0
1373	36725	0	0	10.9014	15.8652	-0.991842	-0.127474	52.2139	166.422	0
1375	33575	0	0	10.6635	1.51604	-0.707902	-0.706311	441.778	1.91391	0
1375	37077	0	0	10.6935	1.61469	-0.196245	0.980555	2157.16	265.03	0
1375	39563	0	0	10.7612	1.54144	0.962107	-0.272673	1251.2	135.716	0
1377	12511	0	0	1.66938	8.74909	0.223798	-0.974636	764.104	54.2112	0
1377	45169	0	0	1.71406	8.795	0.98027	-0.197662	905.795	92.7033	0
1379	15728	0	0	14.9385	4.64299	0.420819	-0.907145	1766.12	45.1296	0
1379	33877	0	0	14.9773	4.71311	0.991747	0.12821	56.5036	305.875	0
1379	43163	0	0	14.8716	4.64852	-0.566381	-0.824143	192.01	44.3431	0
1379	52623	0	0	14.8813	4.76573	-0.424673	0.905347	1292.78	149.13	0
1380	11600	0	0	11.1779	6.57525	0.941932	-0.335804	918.809	413.565	0
1380	13225	0	0	11.0956	6.54256	-0.454452	-0.890771	2472.56	975.692	0
1383	33092	0	0	20.6066	3.24725	-0.281067	-0.959688	659.933	416.197	0
1383	50232	0	0	20.6728	3.37083	0.643257	0.76565	195.251	53.857	0
1385	11777	0	0	16.2232	12.2415	0.571825	0.820376	-113.691	253.796	0
1385	31163	0	0	16.247	12.1874	0.992056	-0.125799	208.561	350.957	0
1386	48680	0	0	19.2233	4.34053	0.897779	-0.440446	1700.98	169.91	0
1388	23587	0	0	8.59366	8.08582	0.372542	-0.928015	3411.41	505.57	0
1388	48265	0	0	8.6384	8.1416	0.988152	-0.153476	-429.587	170.718	0
1390	18439	0	0	24.6927	8.38061	-0.487758	0.872979	396.652	345.139	0
1390	19275	0	0	24.6571	8.32528	-0.996766	0.0803609	1733.95	63.7633	0
1390	21488	0	0	24.7965	8.31873	0.99991	-0.0134507	2197.45	136.977	0
1390	36659	0	0	24.7661	8.26198	0.563542	-0.826088	242.474	118.913	0
1395	31723	0	0	24.2617	7.51155	0.781648	0.62372	504.428	376.704	0
1395	37080	0	0	24.2324	7.39935	0.377928	-0.925835	769.932	278.514	0
1400	19935	0	0	18.3145	1.64313	0.133498	-0.991049	1179.65	262.964	0
1402	29680	0	0	11.1601	3.53883	-0.288726	-0.957412	1523.12	439.088	0
1403	14703	0	0	4.85891	15.8564	-0.684011	-0.729472	137.809	24.0978	0
1407	22942	0	0	18.7032	12.4017	0.355044	0.93485	-155.503	22.0378	0
1409	19904	0	0	18.5696	11.7612	-0.574799	0.818295	1961.42	2099.31	1
1409	20906	0	0	18.545	11.7005	-0.982663	-0.185403	91.177	11.5656	0
1410	32148	0	0	6.6757	12.4692	0.375244	0.926926	3438.41	652.123	0
1410	45298	0	0	6.65749	12.36	0.054191	-0.998531	3674.96	524.515	0
1410	52612	0	0	6.70697	12.3943	0.920353	-0.391089	-455.778	31.6166	0
1412	26067	0	0	2.18276	15.1802	0.939677	-0.342063	76.0492	118.874	0
1413	37013	0	0	21.5447	9.81732	-0.956476	0.291809	3181.96	259.436	0
1413	45504	0	0	21.6682	9.7964	0.999225	-0.0393632	3220.43	349.473	0
1417	49296	0	0	2.27612	10.2707	0.751088	-0.660202	648.417	105.579	0
1418	11542	0	0	11.0863	3.0883	-0.899428	0.437069	1081.29	374.108	0
1418	28246	0	0	11.1412	3.11989	0.0723962	0.997376	2668.62	456.943	0
1418	31155	0	0	11.1574	3.01096	0.359653	-0.933086	3654.71	260.282	0
1422	28822	0	0	4.58409	10.4593	-0.531003	-0.84737	4366.79	517.628	0
1422	34468	0	0	4.68833	10.4902	0.908491	-0.417905	295.563	254.702	0
1422	36264	0	0	4.66888	10.5759	0.64207	0.766646	3361.3	166.197	0
1422	42069	0	0	4.58433	10.582	-0.526761	0.850014	1564.13	601.434	0
1424	41016	0	0	1.91043	2.33218	0.283542	0.95896	2484.3	365.544	0
1429	38503	0	0	19.5368	6.62464	0.182696	-0.983169	785.701	100.58	0
1429	46736	0	0	19.5789	6.72775	0.817914	0.57534	102.481	29.0795	0
1431	16817	0	0	3.00807	6.24304	-0.303994	-0.952674	1500.7	284.937	0
1431	18667	0	0	2.95835	6.29701	-0.973843	-0.227222	1586.6	33.0609	0
1431	40897	0	0	3.07935	6.25774	0.655029	-0.755603	1561.33	340.486	0
1434	33003	0	0	14.5614	15.1875	-0.269382	-0.963034	-25.0946	15.6744	0
1434	35049	0	0	14.5912	15.2932	0.272895	0.962044	14.8047	142.553	0
1440	35941	0	0	19.8426	2.53008	0.421729	0.906722	125.545	123.896	0
1440	39329	0	0	19.8033	2.41049	-0.198965	-0.980007	437.837	263.069	0
1441	13468	0	0	6.76798	14.8508	0.658924	0.75221	3292.9	716.794	0
1442	33575	0	0	10.6478	1.41341	-0.465463	0.885067	3114.25	223.091	0
1443	14259	0	0	3.64347	2.88515	-0.795437	-0.606036	423.684	73.4353	0
1443	45318	0	0	3.70496	2.85611	0.0368495	-0.999321	759.057	32.2009	0
1444	24017	0	0	4.57382	5.57556	0.954989	-0.29664	426.814	29.4547	0
1446	25436	0	0	14.0978	9.15877	-0.615567	-0.788084	629.756	288.297	0
1446	31238	0	0	14.161	9.14785	0.315588	-0.948896	1734.13	143.577	0
1446	52706	0	0	14.1299	9.27944	-0.143034	0.989718	2599.82	185.039	0
1447	29133	0	0	14.4552	15.4495	-0.49886	0.866683	234.517	396.583	0
1447	29530	0	0	14.4306	15.3772	-0.923045	-0.384692	-46.5861	293.872	0
1447	35049	0	0	14.5397	15.3843	0.964976	-0.26234	146.696	5.19613	0
1450	12500	0	0	10.2797	1.60822	0.314005	0.949421	2883.34	394.427	0
1450	51412	0	0	10.2235	1.59089	-0.796033	0.605253	621.881	110.354	0
1452	33942	0	0	2.63686	11.3865	0.373044	0.927813	661.746	9.17559	0
1454	23545	0	0	20.881	6.06087	-0.264732	0.964322	964.022	359.841	0
1458	20341	0	0	26.7329	8.22625	0.739459	0.673201	489.13	370.354	0
1458	48834	0	0	26.6408	8.18532	-0.99532	-0.0966307	2002.76	192.736	0
1461	28038	0	0	3.88341	4.75612	-0.595314	0.803493	1098.49	109.464	0
1461	41361	0	0	3.93118	4.65017	0.207877	-0.978155	1163.05	143.69	0
1462	36350	0	0	6.62898	5.37817	0.950894	-0.309517	828.167	79.4608	0
1464	16801	0	0	1.85623	12.4164	-0.858324	-0.513109	1336.03	437.962	0
1469	12268	0	0	4.38415	2.47974	-0.751004	0.660297	1120.03	162.217	0
1470	11864	0	0	7.70215	3.9376	-0.720809	-0.693134	295.388	269.436	0
1470	18044	0	0	7.68725	4.00031	-0.956424	0.291981	615.238	424.145	0
1470	34921	0	0	7.81001	3.9675	0.97458	-0.224039	520.029	71.6666	0
1471	10635	0	0	15.319	1.98509	-0.854492	-0.519465	211.167	7.99202	0
1473	17339	0	0	11.1846	12.9817	0.626678	-0.779278	3235.65	506.395	0
1473	31459	0	0	11.092	13.0066	-0.934259	-0.356596	-562.037	143.735	0
1474	13721	0	0	10.6	3.02169	-0.668454	0.743754	2391.96	344.504	0
1474	34483	0	0	10.5757	2.96162	-0.99742	-0.0717878	285.549	74.1219	0
1475	32163	0	0	10.4831	9.65969	-0.568394	0.822756	2214.39	660.73	0
1479	29458	0	0	8.44485	7.23296	0.680439	-0.732805	712.86	66.9638	0
1479	33309	0	0	8.37639	7.21934	-0.346011	-0.938231	2996.95	125.36	0
1479	42198	0	0	8.46366	7.29999	0.96237	0.271742	211.098	43.5616	0
1480	35434	0	0	2.19804	6.09199	0.559915	-0.82855	595.882	147.344	0
1481	23538	0	0	8.91503	12.7706	0.628008	-0.778207	2905.28	742.073	0
1486	29090	0	0	25.9144	2.70743	-0.595163	-0.803605	21.5363	2.30282	0
1486	32412	0	0	25.8843	2.76887	-0.999808	0.0196013	415.462	49.6415	0
1486	33739	0	0	25.9999	2.82972	0.550041	0.835137	343.413	65.3951	0
1488	21019	0	0	9.49714	13.9003	-0.446109	-0.894978	6307.6	951.21	0
1488	48354	0	0	9.46491	13.9484	-0.998343	-0.0575395	-185.827	343.465	0
1489	37624	0	0	6.32614	8.23841	0.357095	0.934068	2941.99	516.916	0
1491	32737	0	0	7.77476	7.76538	0.918422	0.395603	472.884	429.443	0
1492	19008	0	0	13.389	5.62827	-0.923824	0.382818	887.984	560.327	0
1492	44018	0	0	13.4451	5.52726	-0.162196	-0.986759	1386.94	727.56	0
1492	47502	0	0	13.4806	5.66995	0.318816	0.947817	1148.37	498.162	0
1495	28400	0	0	26.5748	4.68203	0.310025	-0.950728	164.681	84.6367	0
1497	24334	0	0	9.56379	9.75277	-0.747205	0.664593	390.315	167.043	0
1497	34759	0	0	9.55696	9.69575	-0.883198	-0.469	-0.570738	288.45	0
1500	16440	0	0	26.704	5.93573	-0.22792	0.97368	200.742	101.918	0
1500	29125	0	0	26.7691	5.86114	0.934071	-0.357087	520.95	108.348	0
1501	50849	0	0	3.29157	4.55702	-0.990587	0.136883	199.939	6.29391	0
1501	52673	0	0	3.34162	4.61284	-0.245152	0.969485	1226.2	31.158	0
1503	11075	0	0	19.1617	1.73435	-0.781755	0.623585	1723.86	43.9348	0
1504	12254	0	0	5.38857	2.15499	-0.644231	0.764831	2352.89	646.791	0
1504	40474	0	0	5.36611	2.09324	-0.983753	-0.179526	-136.797	213.285	0
1506	46092	0	0	24.9481	2.94993	-0.786874	0.617114	1004.46	78.5555	0
1509	41824	0	0	10.3527	15.7311	0.640599	0.767876	8852.44	98.3384	0
1513	18955	0	0	4.71368	8.80506	-0.999117	0.0420165	1072.25	74.1095	0
1521	17262	0	0	20.7198	4.60626	0.777479	-0.628909	2467.51	97.5698	0
1523	22480	0	0	7.19243	15.5638	0.982563	-0.185928	1315.39	823.199	0
1523	38126	0	0	7.10123	15.525	-0.545429	-0.838157	6875.31	408.935	0
1523	52281	0	0	7.17555	15.6174	0.701879	0.712296	4282.82	1174.46	0
1524	22634	0	0	10.8593	1.93658	0.961921	0.273327	166.219	217.768	0
1527	22024	0	0	16.0516	13.6399	-0.456323	-0.889814	158.372	59.7623	0
1527	25995	0	0	16.0519	13.7677	-0.452928	0.891547	1296.98	362.974	0
1527	36571	0	0	16.1195	13.6411	0.489375	-0.872073	548.441	53.0921	0
1528	20270	0	0	3.75081	6.90894	0.808902	-0.587944	-37.4174	34.763	0
1528	34977	0	0	3.63339	6.93042	-0.964549	-0.263903	674.225	253.402	0
1530	11077	0	0	23.7272	6.34799	-0.799512	-0.600651	137.894	88.788	0
1537	51680	0	0	10.2075	13.0631	-0.204236	-0.978922	8348.43	372.135	0
1538	25567	0	0	26.8309	8.57996	0.405806	0.913959	-80.9071	254.669	0
1542	28257	0	0	21.3845	5.79232	-0.976549	-0.215295	863.741	238.793	0
1542	33206	0	0	21.4421	5.74667	0.0135313	-0.999908	467.172	282.509	0
1551	27507	0	0	6.97156	7.42059	-0.801303	0.598259	1188.59	231.41	0
1551	34696	0	0	7.06703	7.42009	0.806752	0.59089	2978.84	324.173	0
1551	50589	0	0	7.01393	7.32596	-0.0883204	-0.996092	3369.18	418.818	0
1552	17232	0	0	5.89776	8.40956	0.0542103	0.99853	2044.74	21.9108	0
1555	24445	0	0	2.61949	5.05409	-0.686311	0.727308	924.53	164.472	0
1555	25899	0	0	2.73296	5.01633	0.985181	0.171518	1204.71	116.088	0
1556	35493	0	0	3.29532	6.22174	-0.912744	-0.408532	1939.47	289.374	0
1556	48537	0	0	3.36025	6.31289	0.0870726	0.996202	3793.33	178.835	0
1563	21816	0	0	11.2581	2.07812	0.560176	0.828374	1153.13	111.14	0
1565	12528	0	0	9.97153	14.504	0.974682	-0.223596	2028.2	245.479	0
1568	31418	0	0	5.71096	11.9771	0.638596	0.769542	3799.97	268.714	0
1568	50043	0	0	5.72189	11.8832	0.797463	-0.603367	1170.01	261.053	0
1568	51623	0	0	5.61554	11.8799	-0.758228	-0.651989	4948.09	875.066	0
1572	24179	0	0	9.90468	1.1531	0.418584	0.908178	1432.08	54.8585	0
1580	14190	0	0	15.8222	15.5276	0.941037	-0.338305	436.208	32.6126	0
1580	44390	0	0	15.6982	15.5205	-0.896133	-0.443787	93.1807	150.6	0
1581	16220	0	0	9.68755	15.3949	0.363697	0.931517	7653.66	1405.69	0
1583	21674	0	0	2.35216	10.0928	0.766497	-0.642248	231.951	177.211	0
1583	43449	0	0	2.26482	10.1584	-0.830746	0.556651	168.932	7.42601	0
1583	49296	0	0	2.31315	10.1826	0.0534677	0.99857	376.168	0.854521	0
1584	17964	0	0	1.56982	14.8683	-0.0491993	-0.998789	-8.9598	20.7067	0
1585	17942	0	0	6.84463	2.06601	0.789151	0.614199	248.215	407.049	0
1587	37948	0	0	16.1667	3.32647	0.986144	0.165893	139.776	198.435	0
1587	45337	0	0	16.0623	3.27649	-0.747918	-0.663791	-99.6151	100.362	0
1588	23161	0	0	5.0987	4.48537	-0.987988	-0.154533	698.244	344.914	0
1588	26399	0	0	5.24121	4.49833	0.999659	0.0261111	1168.14	170.521	0
1588	32164	0	0	5.21298	4.43935	0.605116	-0.796137	355.653	89.8095	0
1590	25536	0	0	7.44874	10.5257	0.971809	-0.235771	-69.3405	66.8823	0
1590	47693	0	0	7.32195	10.4976	-0.780507	-0.625147	1143.06	56.8556	0
1591	16495	0	0	7.42648	4.1379	-0.723912	-0.689892	1104.25	577.202	0
1591	27106	0	0	7.48073	4.12476	0.326328	-0.945256	1908.29	82.5711	0
1591	27383	0	0	7.51558	4.17247	0.999783	-0.0208494	661.148	2.10622	0
1598	14028	0	0	6.6587	10.4183	-0.315998	0.94876	739.09	344.99	0
1598	17893	0	0	6.61518	10.3328	-0.952908	-0.303259	990.677	735.411	0
1598	34966	0	0	6.72277	10.4069	0.622357	0.782733	2809.96	607.769	0
1598	42837	0	0	6.68605	10.2855	0.0843343	-0.996438	2323.81	844.842	0
1613	15544	0	0	5.82642	8.16332	-0.510081	-0.860126	2049.31	135.269	0
1615	12948	0	0	5.64512	9.625	0.96028	0.279039	1827.05	833.266	0
1615	24945	0	0	5.54996	9.63751	-0.855719	0.51744	1103.85	659.969	0
1618	15281	0	0	18.7752	8.45855	-0.966906	-0.255131	613.836	422.056	0
1618	29976	0	0	18.7971	8.51644	-0.558928	0.829216	1652.05	158.976	0
1619	42460	0	0	8.90453	7.71047	-0.213245	0.976999	2189.32	527.114	0
1621	10162	0	0	23.7501	1.76656	0.966148	0.25799	106.926	1.7119	0
1621	18297	0	0	23.679	1.7012	-0.338526	-0.940957	-7.72941	66.5626	0
1622	41395	0	0	11.6602	3.87744	-0.349627	0.936889	1743.58	226.343	0
1624	11908	0	0	2.14803	7.34797	-0.559379	-0.828912	1418	154.607	0
1644	50177	0	0	4.97412	13.3253	-0.699491	0.714641	226.312	153.834	0
1644	52097	0	0	5.03041	13.239	0.372015	-0.928227	765.66	155.291	0
1654	15607	0	0	7.18792	6.36417	0.532791	-0.846247	1492.9	541.644	0
1654	16104	0	0	7.18813	6.46111	0.536098	0.844156	1360.35	385.611	0
1654	45011	0	0	7.10151	6.3995	-0.973274	-0.229647	572.117	292.491	0
1654	45556	0	0	7.12353	6.45904	-0.589655	0.807655	643.122	158.6	0
1657	17526	0	0	14.171	3.62849	-0.839487	0.543379	2044.53	384.844	0
1662	10729	0	0	17.8517	7.27978	-0.930761	0.365628	1431.28	41.2159	0
1662	17066	0	0	17.9701	7.3084	0.661728	0.749744	331.924	14.4533	0
1663	45378	0	0	23.6474	9.36057	0.457529	-0.889195	223.46	283.262	0
1666	24275	0	0	26.4004	8.9229	0.593886	0.804549	-7.35559	190.375	0
1667	19604	0	0	24.6023	1.29196	-0.254051	0.967191	720.1	99.4777	0
1667	23724	0	0	24.6887	1.18688	0.899327	-0.437278	409.537	79.192	0
1667	25085	0	0	24.6107	1.14551	-0.142385	-0.989811	438.102	40.1796	0
1667	51423	0	0	24.5567	1.18186	-0.863607	-0.504166	18.2539	32.0284	0
1673	19944	0	0	9.37252	15.3142	0.501622	0.865087	4557.87	518.766	0
1675	27914	0	0	11.2394	5.84835	-0.250074	0.968227	1878.84	335.237	0
1678	16092	0	0	3.10572	2.78942	0.155105	-0.987898	1230.9	47.0356	0
1680	12804	0	0	1.41853	7.31437	0.999372	0.0354257	1439.2	92.435	0
1680	25080	0	0	1.3873	7.2574	0.503112	-0.864221	192.93	60.9623	0
1680	29851	0	0	1.3871	7.36681	0.50112	0.865378	2092.52	235.908	0
1683	10531	0	0	8.88832	12.1894	0.598543	-0.801091	3074.33	675.729	0
1683	13685	0	0	8.81793	12.3141	-0.376776	0.926304	3940.62	1090.03	0
1690	15133	0	0	26.5404	1.81051	0.910306	-0.413936	363.943	38.1278	0
1692	15587	0	0	10.3903	2.23056	-0.673618	0.73908	1386.82	427.373	0
1692	29578	0	0	10.4093	2.13109	-0.354508	-0.935053	2034.22	364.34	0
1692	41207	0	0	10.4514	2.24214	0.355843	0.934546	2032.81	482.369	0
1695	26039	0	0	15.4683	9.44091	-0.967942	-0.251173	788.023	618.605	0
1695	47433	0	0	15.526	9.5319	-0.186389	0.982476	1172.21	398.737	0
1695	50446	0	0	15.612	9.44493	0.98046	-0.196717	1078.02	133.013	0
1698	47420	0	0	3.42304	12.3318	0.549082	-0.835769	22.4318	185.459	0
1700	12745	0	0	25.4126	4.87038	-0.993983	-0.109535	1137.99	85.0445	0
1700	51034	0	0	25.51	4.83067	0.63436	-0.773038	650.649	28.0719	0
1703	21228	0	0	6.78884	2.58409	-0.616797	0.787122	1535.13	45.3324	0
1703	23394	0	0	6.77098	2.53126	-0.967436	-0.253114	55.1485	121.349	0
1703	27816	0	0	6.87043	2.53705	0.990228	-0.13946	1011.7	19.7726	0
1707	49891	0	0	3.50583	12.7234	0.488954	0.87231	984.532	591.949	0
1708	33255	0	0	11.4834	2.39303	0.614253	0.789109	981.533	228.427	0
1708	36447	0	0	11.4186	2.40422	-0.310968	0.95042	3498.48	368.783	0
1710	13097	0	0	8.45729	5.43632	-0.714379	0.699759	624.12	583.773	0
1710	36895	0	0	8.55609	5.43359	0.751356	0.659897	959.243	603.685	0
1710	46485	0	0	8.45342	5.34636	-0.772607	-0.634884	1137.13	441.168	0
1716	11769	0	0	26.031	3.09189	0.423816	0.905748	305.461	33.8809	0
1716	33739	0	0	26.0194	2.95378	0.267302	-0.963613	361.407	73.3989	0
1719	25881	0	0	12.588	13.0803	0.969287	-0.245934	1158.48	1049.62	0
1719	36377	0	0	12.5518	13.1411	0.245148	0.969486	1438.96	576.431	0
1719	42676	0	0	12.4976	13.0654	-0.839049	-0.544055	764.502	1162.53	0
1725	33093	0	0	17.5436	12.3001	0.221719	-0.975111	273.392	386.055	0
1725	41012	0	0	17.5425	12.4044	0.202305	0.979323	242.85	228.826	0
1725	46808	0	0	17.5851	12.3523	0.999996	0.00288059	552.766	281.754	0
1727	17691	0	0	2.67721	2.51662	-0.70102	-0.713142	1546.14	414.628	0
1727	32860	0	0	2.76535	2.56686	0.970756	0.240067	400.175	53.1177	0
1731	38521	0	0	1.84468	14.6976	0.127616	0.991824	8.46871	73.731	0
1731	38713	0	0	1.77731	14.6371	-0.99986	-0.0167307	675.084	27.7509	0
1733	41009	0	0	7.34523	13.6932	-0.72862	0.684918	124.171	654.826	0
1736	32517	0	0	24.8399	4.93965	-0.246045	-0.969258	155.737	71.927	0
1737	39694	0	0	26.3823	4.69823	-0.999854	0.0170624	976.421	151.599	0
1738	44041	0	0	20.6073	9.81282	-0.960217	0.279255	1533.64	120.766	0
1741	17076	0	0	26.0955	2.10963	0.993597	0.11298	388.735	58.8185	0
1742	46992	0	0	13.4254	9.1004	-0.997541	-0.070088	207.118	376.718	0
1748	36150	0	0	18.6636	1.77859	-0.993633	-0.112667	743.101	268.961	0
1748	40288	0	0	18.7371	1.83436	0.375135	0.92697	785.487	365.912	0
1748	49096	0	0	18.7554	1.74732	0.718272	-0.695762	1313.91	187.615	0
1750	12401	0	0	2.83749	13.4382	0.997514	-0.0704752	221.915	263.115	0
1751	24884	0	0	14.0977	11.3541	-0.342889	0.939376	1655.96	82.1246	0
1751	28957	0	0	14.1343	11.2394	0.264857	-0.964288	1867.84	174.555	0
1755	11896	0	0	6.43767	8.74734	-0.781392	-0.624041	1951.71	428.521	0
1761	37196	0	0	21.811	4.11298	0.867708	0.497075	882.991	446.776	0
1761	47227	0	0	21.7163	4.14108	-0.45774	0.889086	459.196	143.738	0
1764	18310	0	0	12.1905	13.2783	0.759385	-0.650642	3696.45	1271.45	0
1764	34415	0	0	12.1952	13.3448	0.83934	0.543606	132.056	523.401	0
1764	36060	0	0	12.1239	13.2645	-0.4384	-0.89878	3052.31	1198.02	0
1772	18633	0	0	15.1651	9.35315	-0.431981	0.901883	3290.3	135.628	0
1773	12872	0	0	11.0954	6.74297	-0.803684	0.595057	79.1775	384.095	0
1773	52213	0	0	11.1772	6.75279	0.638637	0.769508	1795.91	683.794	0
1775	34241	0	0	2.38873	8.46295	0.851208	-0.524828	513.353	98.1542	0
1775	48902	0	0	2.27699	8.45033	-0.71233	-0.701845	1110.95	14.1235	0
1776	12660	0	0	26.6504	2.01334	0.813212	-0.581968	297.122	49.7428	0
1776	27956	0	0	26.5944	1.99295	-0.250156	-0.968205	115.975	3.85961	0
1776	50011	0	0	26.6249	2.09381	0.328475	0.944513	262.364	6.69528	0
1779	10991	0	0	15.105	1.53268	0.474561	-0.880223	1529.55	169.869	0
1779	22079	0	0	15.0729	1.62784	-0.155347	0.98786	1457.04	442.877	0
1779	42289	0	0	15.0523	1.53523	-0.55905	-0.829134	268.524	73.9921	0
1780	33569	0	0	7.81803	9.49615	0.177681	0.984088	3812.51	375.517	0
1784	35597	0	0	18.4526	7.61957	-0.998833	-0.0482957	1132.65	238.711	0
1784	42170	0	0	18.5229	7.68169	0.169947	0.985453	1189.95	291.236	0
1790	20835	0	0	4.50331	5.87271	-0.812642	0.582764	1469.62	136.294	0
1790	44299	0	0	4.59282	5.83018	0.965051	-0.262061	637.487	132.4	0
1792	15570	0	0	8.68281	11.4608	0.793944	-0.60799	2979.33	1044.01	0
1793	31961	0	0	21.8417	1.44147	0.0308726	0.999523	229.592	44.3031	0
1793	38670	0	0	21.8921	1.41156	0.862435	0.506168	19.1023	1.52722	0
1799	20457	0	0	13.2416	11.2375	-0.626283	-0.779596	2624.06	1359.49	0
1799	33714	0	0	13.3137	11.3646	0.346893	0.937905	1796.91	809.117	0
1800	22161	0	0	8.10834	11.1874	0.369724	0.929142	4342.09	337.917	0
1800	38507	0	0	8.03485	11.0769	-0.714223	-0.699919	3956.47	1217.03	0
1805	12913	0	0	18.2897	3.46972	-0.934614	0.355664	1343.87	340.738	0
1805	21495	0	0	18.297	3.40447	-0.829872	-0.557955	104.746	87.6102	0
1805	44294	0	0	18.4278	3.44377	0.999967	-0.00813638	229.835	48.2388	0
1810	18460	0	0	4.42517	12.1636	-0.465637	0.884976	1217.89	9.81387	0
1814	10278	0	0	6.67379	12.7903	-0.754667	-0.656109	1870.2	925.897	0
1814	12938	0	0	6.70899	12.9047	-0.257441	0.966294	5921.94	1034.39	0
1814	43304	0	0	6.79766	12.8329	0.99864	-0.052138	1101.9	449.819	0
1816	18646	0	0	6.9793	2.13924	0.366898	-0.930261	1823.9	200.995	0
1816	44327	0	0	6.92284	2.24873	-0.545108	0.838366	1540.89	274.394	0
1817	39469	0	0	2.08995	12.6494	0.873229	-0.48731	552.968	196.851	0
1821	20500	0	0	7.32733	9.63416	-0.450187	-0.892934	275.735	258.122	0
1821	30319	0	0	7.30745	9.73523	-0.754149	0.656703	44.3966	224.695	0
1821	43903	0	0	7.42201	9.69052	0.999602	-0.0282263	-299.592	47.1051	0
1822	17527	0	0	16.8619	8.71686	0.63317	-0.774013	1919.66	11.6197	0
1822	51058	0	0	16.7843	8.79242	-0.790288	0.612736	2538.23	394.758	0
1824	11559	0	0	11.3056	12.755	0.0924003	-0.995722	4107.83	224.907	0
1824	19255	0	0	11.3677	12.8473	0.956328	0.292295	68.3046	508.261	0
1834	37745	0	0	2.17443	6.92494	0.67425	-0.738503	1138.48	131.8	0
1834	41596	0	0	2.12443	7.03849	-0.089699	0.995969	1210.93	68.2584	0
1834	45505	0	0	2.07463	6.93867	-0.849348	-0.527834	540.002	110.244	0
1835	19841	0	0	3.62731	13.8606	0.376747	0.926316	625.892	269.776	0
1837	16078	0	0	12.9355	15.2049	0.998517	0.0544362	-243.208	133.511	0
1841	12274	0	0	18.9625	9.42867	-0.872744	0.488178	1016.42	38.9164	0
1844	30996	0	0	4.12167	5.38891	-0.281903	-0.959443	1657.81	121.428	0
1844	39926	0	0	4.08256	5.43232	-0.98355	-0.180636	966.554	29.2987	0
1847	20643	0	0	5.58369	14.0073	0.119944	0.992781	1746.14	154.24	0
1848	12025	0	0	15.0119	8.55787	0.863268	-0.504746	974.996	455.841	0
1849	19323	0	0	13.9283	7.65358	-0.277125	0.960834	2145.22	484.771	0
1849	38605	0	0	13.9958	7.63987	0.63458	0.772858	-161.609	233.238	0
1850	11079	0	0	16.2746	12.4	-0.994687	0.102945	1604.11	295.655	0
1856	37207	0	0	14.7417	11.3838	-0.273248	0.961944	3370.93	426.914	0
1861	40961	0	0	24.2216	9.13806	-0.670114	-0.742258	66.8386	141.841	0
1864	10926	0	0	12.0307	11.4373	0.151434	-0.988467	5132.89	277.976	0
1864	38856	0	0	12.0802	11.4825	0.971802	-0.235797	1000.45	496.499	0
1865	10663	0	0	16.0065	14.7959	0.270399	-0.962748	304.259	12.0426	0
1865	45742	0	0	15.9421	14.8098	-0.646369	-0.763025	-28.0434	93.0788	0
1870	45117	0	0	4.78255	14.8469	0.925255	0.379345	2279.73	56.3791	0
1872	46445	0	0	17.5573	3.79388	-0.227367	0.973809	1976.14	187.455	0
1873	13214	0	0	9.42733	4.10494	0.883511	0.46841	455.846	195.766	0
1874	21000	0	0	20.4904	1.23388	-0.930583	0.36608	372.077	69.7108	0
1874	25138	0	0	20.5419	1.27248	-0.0919267	0.995766	772.707	172.371	0
1880	32786	0	0	3.53928	15.4438	0.602936	-0.797789	80.0719	17.0952	0
1881	29562	0	0	19.4319	9.27727	0.882285	-0.470716	961.784	74.361	0
1882	40244	0	0	19.8908	2.98989	-0.849965	0.52684	257.306	183.635	0
1883	33335	0	0	22.8999	4.3302	-0.9754	0.220442	1168.61	159.933	0
1883	46257	0	0	22.9672	4.38524	-0.019792	0.999804	178.01	230	0
1885	17367	0	0	12.265	5.63001	-1	0.000155108	1267.27	315.073	0
1885	23909	0	0	12.2967	5.56924	-0.570362	-0.821394	742.381	20.5582	0
1887	51451	0	0	20.6819	10.3572	0.829529	-0.558464	629.703	115.745	0
1888	29818	0	0	7.44867	13.5826	-0.723006	-0.690842	725	326.747	0
1899	30430	0	0	17.7885	10.0202	0.316927	-0.94845	988.248	85.6619	0
1899	47165	0	0	17.7212	10.0337	-0.659695	-0.751534	414.253	32.3331	0
1900	17945	0	0	12.5379	12.5548	-0.681289	0.732015	3486.78	840.081	0
1900	38586	0	0	12.5842	12.4575	0.137079	-0.99056	5026.28	783.243	0
1900	48776	0	0	12.5223	12.4964	-0.954237	-0.299053	99.2322	329.134	0
1903	20530	0	0	7.96303	10.8551	-0.691586	0.722294	911.368	199.52	0
1903	51281	0	0	8.05084	10.8147	0.998343	-0.0575463	-175.843	61.2983	0
1904	36603	0	0	2.82792	5.31725	0.636378	-0.771377	1808.67	282.756	0
1907	28829	0	0	6.84633	12.4292	-0.580943	0.813944	1086.37	231.101	0
1907	52612	0	0	6.81568	12.3711	-0.99984	0.0178816	-8.70636	9.91274	0
1909	21045	0	0	12.5889	11.0845	-0.625272	-0.780407	920.792	217.387	0
1915	11181	0	0	9.6322	14.6675	0.950056	-0.31208	-538.977	100.019	0
1918	33513	0	0	1.91255	1.33288	-0.996694	0.0812515	985.835	96.4806	0
1920	23502	0	0	13.5066	7.71804	0.937056	0.349179	166.939	172.946	0
1920	34137	0	0	13.3789	7.71887	-0.932359	0.361533	292.205	206.972	0
1926	13353	0	0	8.41396	13.5968	-0.807686	0.589613	-10.072	246.783	0
1926	46508	0	0	8.49096	13.6183	0.378713	0.925514	4921.09	429.231	0
1926	48610	0	0	8.52082	13.5229	0.836709	-0.547648	-6.1849	81.1148	0
1928	18511	0	0	26.4552	2.38217	-0.866817	-0.498627	313.141	60.7184	0
1929	19459	0	0	9.25725	9.52155	0.987569	0.157185	1631.33	116.028	0
1929	23792	0	0	9.22926	9.45212	0.601512	-0.798864	1798.49	943.875	0
1929	44204	0	0	9.14678	9.57145	-0.534698	0.845043	2869.16	419.423	0
1932	19823	0	0	15.0491	13.6667	0.994636	-0.103436	2036.67	315.259	0
1932	41184	0	0	14.9427	13.624	-0.648265	-0.761415	1072.84	293.071	0
1933	12817	0	0	6.44054	8.9271	-0.276091	-0.961131	967.245	123.466	0
1933	50873	0	0	6.39644	9.03529	-0.869783	0.493435	472.294	321.936	0
1937	17570	0	0	13.1169	6.20893	-0.904167	0.427178	494.029	427.652	0
1938	21336	0	0	14.3386	10.7465	-0.489962	-0.871744	1402.32	1362.46	0
1938	40009	0	0	14.4335	10.8339	0.908007	0.418956	-99.9013	782.239	0
1942	16966	0	0	2.68009	14.936	-0.746857	0.664984	180.372	44.5044	0
1944	16795	0	0	2.891	7.31245	0.490488	0.871448	2064.43	3.4287	0
1944	25300	0	0	2.92818	7.25232	0.998872	0.0474932	950.405	28.7135	0
1944	48157	0	0	2.79993	7.20129	-0.758028	-0.652222	2706.53	144.206	0
1948	32605	0	0	25.391	9.14813	-0.938844	0.344343	1122.36	238.968	0
1951	43209	0	0	15.8012	11.6844	0.316872	0.948468	1204.94	710.615	0
1951	52553	0	0	15.8357	11.5677	0.78201	-0.623265	2931.4	458.491	0
1954	11664	0	0	12.6217	15.506	-0.774355	-0.632751	972.558	957.103	0
1954	39609	0	0	12.7116	15.4862	0.43494	-0.900459	4494	680.764	0
1957	37163	0	0	3.92459	12.0031	-0.578234	-0.815871	1046.8	34.5559	0
1957	41449	0	0	3.9872	11.9994	0.485723	-0.874113	-333.271	501.624	0
1957	42447	0	0	3.93388	12.1044	-0.418934	0.908017	122.019	449.38	0
1960	35559	0	0	14.1079	2.40223	0.272889	0.962046	441.108	208.49	0
1964	21362	0	0	8.83873	14.1571	0.977763	-0.209711	1031.86	1113.04	0
1964	47890	0	0	8.75397	14.2039	-0.699844	0.714296	-252.063	164.83	0
1967	15848	0	0	1.57619	4.01321	0.342944	-0.939356	1915.1	1.75563	0
1967	37846	0	0	1.51313	4.02559	-0.674401	-0.738365	596.965	106.777	0
1969	12548	0	0	8.00843	3.63311	0.594953	-0.803761	2740.62	314.028	0
1969	47019	0	0	7.94441	3.62559	-0.394558	-0.918871	1455.37	422.919	0
1981	10639	0	0	9.14588	8.42128	0.920492	0.390761	-55.4009	195.172	0
1981	50490	0	0	9.11449	8.34473	0.386059	-0.922474	4723.89	984.595	0
1986	35927	0	0	10.4921	12.0125	0.396203	-0.918163	4494.02	306.116	0
1987	33545	0	0	7.03116	2.90061	-0.0998234	-0.995005	3324.81	83.6552	0
1987	52095	0	0	6.99177	3.02365	-0.65866	0.752441	1484.86	215.831	0
1989	41284	0	0	11.9462	6.89334	0.749981	-0.66146	1633.44	628.275	0
1989	42127	0	0	11.915	6.99363	0.243349	0.969939	2445.74	451.567	0
1989	42133	0	0	11.8847	6.87451	-0.250088	-0.968223	2029.19	557.812	0
1992	16267	0	0	16.9597	8.32757	-0.952542	-0.304408	524.618	85.7908	0
1992	16901	0	0	17.0288	8.40552	0.18829	0.982114	238.263	491.016	0
1992	35342	0	0	17.0778	8.34295	0.998727	-0.0504372	1965.07	774.025	0
1993	15422	0	0	18.0277	8.91642	-0.598198	0.801348	1712.89	104.99	0
1997	22666	0	0	8.20852	13.2164	-0.719529	-0.694462	5219.72	887.49	0
1997	36246	0	0	8.22607	13.3115	-0.421292	0.906925	198.782	366.806	0
1999	21859	0	0	7.71982	13.7631	0.657931	0.753078	3994.38	7.69027	0
2003	30676	0	0	26.8828	2.47004	0.744623	0.667485	341.675	25.5856	0
2005	27501	0	0	26.4692	4.00918	0.889213	0.457494	71.5252	10.5178	0
2008	27511	0	0	7.06595	12.7568	-0.99996	-0.00898733	78.0576	74.6984	0
2008	51246	0	0	7.16601	12.7799	0.902645	0.430386	4905.04	1736.06	0
2013	23701	0	0	6.52963	13.9738	-0.0950731	-0.99547	2044.17	848.497	0
2013	27376	0	0	6.59274	14.0659	0.894183	0.447701	2308.62	1099.03	0
2013	49880	0	0	6.48578	14.0772	-0.781144	0.624351	196.847	1295.56	0
2017	27533	0	0	10.9385	4.47597	-0.854341	0.519713	1993.89	533.224	0
2017	37211	0	0	10.9409	4.40456	-0.816353	-0.577553	154.375	129.49	0
2018	21555	0	0	12.7976	6.27688	0.163597	-0.986527	3436.67	236.136	0
2018	41534	0	0	12.851	6.32159	0.942946	-0.332947	1489.03	378.308	0
2022	27738	0	0	3.70951	4.50596	-0.976101	0.217316	497.94	225.256	0
2023	15019	0	0	16.5982	6.28479	-0.689467	0.724317	2663.82	186.687	0
2025	25735	0	0	12.2102	14.3338	0.998822	-0.048526	-11.3172	303.49	0
2031	15102	0	0	1.29953	12.6866	-0.712819	0.701348	468.708	279.977	0
2035	27322	0	0	11.2647	5.57958	0.866316	0.499496	-5.88973	264.785	0
2037	24134	0	0	4.00333	12.9833	-0.495351	0.868693	44.1872	85.2027	0
2037	37179	0	0	4.06061	12.9783	0.634245	0.773132	1992.42	6.28914	0
2038	48680	0	0	19.3428	4.34201	-0.886694	-0.462357	583.701	54.5095	0
2040	26658	0	0	4.51902	15.6632	0.999878	-0.0156116	721	27.9815	0
2040	40296	0	0	4.48425	15.6053	0.482693	-0.87579	-34.3483	23.386	0
2042	21363	0	0	23.3673	3.7845	0.994033	-0.10908	787.703	15.033	0
2042	43200	0	0	23.2938	3.84602	-0.281732	0.959493	238.441	135.853	0
2044	13241	0	0	14.4835	13.5059	0.996552	-0.0829745	1777.11	455.74	0
2044	31969	0	0	14.3751	13.4565	-0.590953	-0.806706	166.577	244.969	0
2046	14295	0	0	13.5711	3.23465	0.804932	0.593367	536.953	0.129651	0
2046	51581	0	0	13.5815	3.17104	0.951252	-0.308414	331.901	50.6599	0
2049	14366	0	0	3.49777	6.75527	-0.92983	-0.36799	1762.02	277.243	0
2049	34977	0	0	3.56943	6.85278	0.0739387	0.997263	936.197	200.291	0
2049	51840	0	0	3.63233	6.80263	0.955339	0.295513	2009.65	226.013	0
2053	16941	0	0	26.1113	4.00519	-0.995406	-0.0957452	786.12	56.5369	0
2053	23663	0	0	26.1385	4.06961	-0.626368	0.779527	200.485	29.056	0
2053	43575	0	0	26.2083	4.08187	0.322897	0.946434	287.715	65.2985	0
2054	24000	0	0	20.8619	1.19696	-0.588526	-0.808478	21.5299	187.747	0
2055	13182	0	0	21.2081	2.47039	0.461776	-0.886997	529.586	29.3363	0
2055	31278	0	0	21.1251	2.58386	-0.705404	0.708805	874.86	0.523157	0
2056	24860	0	0	24.702	4.28032	-0.981974	-0.189015	588.46	184.02	0
2056	25279	0	0	24.7613	4.22558	-0.110553	-0.99387	290.625	4.15965	0
2056	49769	0	0	24.7398	4.35464	-0.42659	0.904445	978.115	254.939	0
2056	50651	0	0	24.8237	4.25307	0.807352	-0.59007	1274.75	73.8531	0
2057	19575	0	0	22.8852	3.37148	0.858835	0.512253	409.463	135.372	0
2057	26646	0	0	22.7875	3.33517	-0.984914	-0.173044	464.163	23.1793	0
2057	39059	0	0	22.8179	3.39252	-0.411934	0.911214	1171.12	118.227	0
2059	14054	0	0	4.82847	1.33601	0.352313	-0.935882	1225.82	84.439	0
2059	17677	0	0	4.76093	1.35087	-0.711451	-0.702735	1548.93	51.4747	0
2063	30634	0	0	12.4107	1.11193	0.0805067	0.996754	1165.39	130.598	0
2066	16139	0	0	24.2817	9.57663	0.692865	0.721068	366.77	49.8823	0
2066	45963	0	0	24.2345	9.46139	-0.0129544	-0.999916	-268.121	99.7422	0
2067	24132	0	0	1.88443	13.4774	-0.571437	0.820646	349.639	336.764	0
2067	42367	0	0	1.85248	13.4195	-0.998827	0.0484286	540.208	18.4657	0
2070	45380	0	0	10.854	3.75531	-0.137722	0.990471	2880.15	394.655	0
2075	25744	0	0	1.09246	5.74197	0.963128	-0.269045	673.831	161.544	0
2079	33227	0	0	13.6351	5.51617	-0.981975	0.189009	-26.0376	15.8214	0
2080	15029	0	0	16.7626	9.77405	0.958341	-0.285626	1535.51	562.764	0
2080	20091	0	0	16.7347	9.84584	0.511993	0.858989	430.068	301.511	0
2080	28422	0	0	16.701	9.72928	-0.0257159	-0.999669	1153.12	595.458	0
2080	49457	0	0	16.651	9.82732	-0.824951	0.565204	2432.8	299.544	0
2081	29997	0	0	14.2262	13.479	-0.68889	-0.724866	-50.1308	811.896	0
2081	31969	0	0	14.3039	13.4648	0.383628	-0.923488	4907.34	7.82853	0
2082	17547	0	0	15.0169	12.6893	-0.390334	-0.920673	-204.931	3445.45	1
2082	20047	0	0	15.1109	12.7399	0.983801	-0.179263	-2598.66	686.794	1
2082	49787	0	0	15.0231	12.8173	-0.301254	0.953544	1475.08	134.464	0
2084	25789	0	0	11.2429	2.40165	0.901302	-0.433192	926.246	535.87	0
2085	10508	0	0	16.2331	4.62199	-0.298859	-0.954297	556.447	568.707	0
2085	33487	0	0	16.297	4.63562	0.659401	-0.751791	1907.36	202.241	0
2088	44557	0	0	2.70339	9.39108	0.960014	0.279952	1312.69	24.4476	0
2088	45456	0	0	2.59053	9.39199	-0.95533	0.295541	1016.18	136.818	0
2090	17064	0	0	8.5661	6.27799	0.30443	-0.952535	3460.89	429.286	0
2090	23591	0	0	8.57462	6.41069	0.423691	0.905807	3577.17	901.942	0
2094	47569	0	0	22.2157	6.39784	0.994023	0.109169	292.655	10.8486	0
2097	13926	0	0	16.9162	7.7391	-0.982409	-0.186739	404.186	373.801	0
2097	23728	0	0	17.0625	7.7655	0.985735	0.168302	951.975	82.3527	0
2097	52191	0	0	16.9321	7.80048	-0.768947	0.639313	2042.64	110.357	0
2097	52670	0	0	17.0059	7.68058	0.22397	-0.974596	1944.11	594.431	0
2099	15691	0	0	16.5592	9.33707	-0.343546	0.939136	2831	186.456	0
2100	28063	0	0	20.8644	7.65613	-0.852948	-0.521995	209.723	96.7372	0
2100	29739	0	0	20.944	7.7601	0.281262	0.959631	222.627	202.97	0
2101	10733	0	0	17.7835	2.4592	0.45717	-0.889379	2605.73	13.6404	0
2101	48993	0	0	17.7058	2.51142	-0.996058	0.0887051	409.215	313.629	0
2103	39891	0	0	8.16774	1.75111	-0.518739	0.854933	205.534	191.045	0
2103	44119	0	0	8.23968	1.74969	0.551404	0.834238	762.373	556.406	0
2107	32529	0	0	24.5899	9.46517	0.992439	-0.122738	824.284	133.028	0
2108	34252	0	0	11.782	6.2587	0.613844	-0.789428	2360.54	366.188	0
2108	49154	0	0	11.7608	6.37481	0.295532	0.955333	1153.3	103.254	0
2112	16145	0	0	26.8161	5.39681	-0.768534	-0.639809	169.823	75.6062	0
2112	28762	0	0	26.8731	5.37744	0.219679	-0.975572	-0.881265	96.2103	0
2119	11494	0	0	9.78564	11.1398	-0.987824	-0.155577	-740.785	360.986	0
2119	14082	0	0	9.80599	11.1999	-0.701883	0.712292	3177.78	1141.9	0
2119	32156	0	0	9.82341	11.0889	-0.449081	-0.893491	2225.82	471.237	0
2124	24392	0	0	14.5684	6.44774	0.70676	0.707454	-224.36	141.663	0
2124	36020	0	0	14.478	6.42188	-0.973592	0.228296	162.917	297.976	0
2127	20756	0	0	16.4947	7.57654	-0.907308	-0.420466	778.281	284.458	0
2133	13778	0	0	19.234	11.6413	0.934361	-0.356327	970.131	159.437	0
2133	17330	0	0	19.1182	11.7032	-0.815394	0.578906	847.545	88.6457	0
2133	33226	0	0	19.1728	11.7312	0.00991205	0.999951	272.636	64.8113	0
2133	43540	0	0	19.1584	11.5999	-0.207048	-0.978331	279.74	73.3482	0
2142	10786	0	0	3.8971	10.0395	-0.991887	-0.127121	1431.91	397.611	0
2142	16374	0	0	3.99584	10.1148	0.383997	0.923334	3249.21	495.991	0
2142	30065	0	0	4.03827	10.0326	0.974998	-0.222211	1645.73	425.533	0
2142	46815	0	0	3.93441	10.112	-0.471638	0.881792	355.301	22.6913	0
2143	37350	0	0	6.25456	1.75695	-0.2291	-0.973403	2902.65	500.032	0
2147	19728	0	0	14.9434	12.4204	-0.832328	0.554283	4089.5	464.623	0
2147	45693	0	0	15.0475	12.3356	0.711362	-0.702826	4347.43	22.7223	0
2149	10754	0	0	16.9028	9.4309	-0.242302	0.970201	1503.67	486.575	0
2149	18217	0	0	16.9599	9.35761	0.881806	-0.471613	1664.76	233.975	0
2152	12178	0	0	26.5562	3.84726	0.767084	-0.641546	388.427	75.9026	0
2153	32745	0	0	12.0994	2.53047	-0.992703	0.120582	-177.835	398.573	0
2162	20014	0	0	15.1234	12.5037	-0.999877	-0.0157131	1279.8	248.305	0
2162	31072	0	0	15.242	12.4615	0.76539	-0.643567	2211.08	305.439	0
2167	14130	0	0	4.24713	10.0536	0.908851	0.417121	690.549	39.8427	0
2167	43419	0	0	4.16873	10.0763	-0.548482	0.836162	138.638	0.0763431	0
2167	49437	0	0	4.24114	9.99856	0.795336	-0.606169	225.557	36.5716	0
2168	35693	0	0	11.9191	9.015	-0.599615	0.800289	3873.63	798.623	0
2169	22060	0	0	5.54842	3.42024	-0.981374	-0.192105	1854.39	374.48	0
2170	45372	0	0	1.7391	14.947	0.779253	-0.626709	312.987	157.186	0
2173	22716	0	0	23.332	5.55578	-0.360064	0.932928	142.087	167.607	0
2173	41282	0	0	23.2925	5.49549	-0.999188	-0.0403021	475.118	136.607	0
2175	14629	0	0	9.79517	12.8937	-0.976026	-0.217653	670.493	331.305	0
2178	26314	0	0	10.8267	8.43813	-0.275822	-0.961209	3067.24	652.99	0
2181	40845	0	0	26.4906	7.5566	-0.486583	-0.873635	19.2422	65.99	0
2181	41366	0	0	26.5706	7.61191	0.989123	0.147088	363.642	118.067	0
2182	36172	0	0	18.5573	8.789	-0.285607	-0.958347	148.093	282.483	0
2182	48012	0	0	18.5211	8.83438	-0.997647	-0.0685564	1391.71	507.533	0
2184	20686	0	0	25.852	6.56842	-0.125845	-0.99205	-60.4311	114.775	0
2184	50195	0	0	25.9112	6.6777	0.762298	0.647227	124.113	309.843	0
2185	44100	0	0	22.7421	3.8138	0.88097	0.473172	-38.1013	80.9149	0
2186	13332	0	0	17.6744	4.51957	-0.423795	-0.905758	1193.71	279.189	0
2186	14186	0	0	17.6544	4.62899	-0.715933	0.698169	1220.88	63.8578	0
2186	39170	0	0	17.7711	4.57391	0.994056	-0.10887	1022.78	369.643	0
2186	47536	0	0	17.7195	4.64762	0.237829	0.971307	783.027	82.5706	0
2188	52204	0	0	9.2384	4.92091	-0.975135	-0.221611	389.274	233.238	0
2189	23277	0	0	13.6485	1.08354	-0.984713	-0.174184	-23.1818	1.10315	0
2190	24564	0	0	16.775	1.15571	0.879667	0.475591	765.16	131.249	0
2190	39158	0	0	16.6804	1.14086	-0.983201	0.182527	577.493	116.724	0
2197	35797	0	0	6.64077	6.97216	-0.91339	-0.407085	1895.54	681.614	0
2197	36388	0	0	6.76912	6.96698	0.878145	-0.478395	296.163	296.741	0
2198	49158	0	0	4.91432	11.5934	0.439897	-0.898048	598.307	338.831	0
[truncated: 44,604 more rows]
