# Supplementary material for: Study on stability analysis of soil nail reinforced slopes under loading based on the discrete element method
Source: PLoS One. 2026 May 26;21(5):e0350163. doi: 10.1371/journal.pone.0350163 (PMC13210361; doi:10.1371/journal.pone.0350163)
Supplement: S1 File — (ZIP) [file pone.0350163.s001.zip › DATA in PFC/8_14_5000__measure.txt]

id	cx	cy	mradius	sxx	syy	sxy	s1	s3	angle_deg	porosity	strain_x	strain_y
1	15.7	15.35	0.63	-4007.66	-386.788	952.947	-151.304	-4243.14	76.1197	0.182228	-8.97535e-06	1.16278e-05
2	14.44	15.098	0.63	-13341.4	-10805.8	4905.74	-7006.65	-17140.5	52.2451	0.156081	-4.87084e-06	2.52205e-05
3	13.18	14.846	0.63	-11171.2	-34102.4	3965.07	-10504.9	-34768.7	9.53828	0.169408	1.09874e-05	-9.91746e-07
4	17	14	0.63	-2544.97	-1450.61	651.585	-1146.93	-2848.65	65.0111	0.19225	2.26817e-06	-8.45524e-07
5	15.74	13.748	0.63	-8406.49	-8087.42	2635.14	-5606.98	-10886.9	46.7323	0.168071	-1.38234e-05	1.59524e-05
6	14.48	13.496	0.63	-10262.5	-17420.2	4143.72	-8366.09	-19316.6	24.5917	0.186604	6.37833e-07	1.68329e-05
7	18.4	12.6	0.63	-3614.32	-1442.87	921.531	-1104.51	-3952.68	69.8382	0.177952	8.25235e-06	-2.71372e-06
8	17.14	12.348	0.63	-7055.64	-5409.08	2096.22	-3980.27	-8484.46	55.7211	0.199403	-3.16457e-06	2.17561e-06
9	15.88	12.096	0.63	-8561.07	-10572.8	3162.28	-6248.53	-12885.3	36.1775	0.187205	7.80791e-07	1.27811e-06
10	19.8	11.2	0.63	-3458	-1859.91	1115.91	-1286.46	-4031.45	62.8022	0.185342	1.40392e-05	7.35842e-06
11	18.54	10.948	0.63	-5592.36	-4203.9	1634.88	-3121.96	-6674.29	56.5039	0.179216	-2.37111e-06	1.29999e-05
12	17.28	10.696	0.63	-9562.5	-8063.78	3437.77	-5294.64	-12331.6	51.1484	0.173823	-1.73196e-06	2.5422e-07
13	21	9.75	0.63	-9527.89	-2335.81	1601.93	-1995.14	-9868.55	77.9942	0.190739	1.3028e-06	6.04661e-06
14	19.74	9.498	0.63	-7843.62	-3309.5	1879.51	-2631.72	-8521.4	70.1697	0.166107	-2.14445e-06	5.77257e-06
15	18.48	9.246	0.63	-7934.01	-6323.19	2571.91	-4433.53	-9823.67	53.6941	0.165561	-1.13768e-06	5.65727e-06
16	22.5	9.3	0.63	-9687.89	-1563.79	1252.82	-1374.98	-9876.7	81.4296	0.187998	3.5429e-06	5.89485e-07
