# Supplementary material for: Study on stability analysis of soil nail reinforced slopes under loading based on the discrete element method
Source: PLoS One. 2026 May 26;21(5):e0350163. doi: 10.1371/journal.pone.0350163 (PMC13210361; doi:10.1371/journal.pone.0350163)
Supplement: S1 File — (ZIP) [file pone.0350163.s001.zip › DATA in PFC/8_14_5000__pbond.txt]

ball1_id	ball2_id	cx	cy	pb_fn	pb_fs	pb_state	bond_type
6	21988	6.9657	3.81624	409.281	-183.748	3	0
6	29749	6.99513	3.89354	77.3672	562.629	3	0
7	28757	24.6359	3.7025	97.3882	-16.6941	3	0
12	5819	3.14799	12.0716	-153.857	151.57	3	0
17	4641	9.92813	4.56422	194.209	43.4099	3	0
17	7912	9.90243	4.70809	233.634	-150.117	3	0
25	9688	14.7824	8.59064	137	-428.515	3	0
35	7830	10.5614	10.8317	-910.02	-694.316	3	0
36	8603	24.9229	7.46579	50.8927	71.5387	3	0
40	1994	13.2001	6.04828	-131.823	1.44648	3	0
51	1555	2.66106	4.9371	296.289	-0.944627	3	0
63	3510	15.598	9.00449	188.958	221.895	3	0
67	4619	5.20633	9.34296	337.923	44.7295	3	0
93	3401	23.1417	9.2178	-63.5166	55.7229	3	0
151	611	11.4167	4.31292	216.94	13.3453	3	0
174	289	14.9059	15.2732	-475.195	-189.659	3	0
183	327	3.87133	15.6415	-41.0141	-116.757	3	0
265	530	20.7798	6.82846	66.0568	-187.635	3	0
421	992	24.9066	1.46937	78.4089	9.81427	3	0
563	835	16.0977	7.20324	217.937	-232.698	3	0
639	940	18.1465	3.68673	333.704	213.654	3	0
782	835	16.0281	7.2815	160.652	-63.6066	3	0
12	29230	3.10522	12.0341	-86.4618	-155.196	3	0
19	18330	5.96734	5.19404	120.943	423.877	3	0
19	28347	6.06324	5.25491	163.615	209.926	3	0
21	51229	10.3028	12.1306	-225.132	162.396	3	0
22	20360	18.9284	5.90616	25.5867	333.123	3	0
24	15402	6.12561	9.74706	74.0042	205.321	3	0
24	42844	6.11687	9.67569	-57.1565	-157.556	3	0
32	15068	25.7965	7.8922	88.4161	220.529	3	0
32	23482	25.71	7.9024	-97.9305	-351.398	3	0
32	23484	25.7764	8.00134	-240.792	40.9374	3	0
33	24026	22.8893	1.61861	108.443	9.19842	3	0
38	40341	1.84022	14.1995	17.2214	-75.4573	3	0
43	24224	12.0817	7.73919	134.338	699.839	3	0
48	15202	5.2067	13.7562	702.395	113.389	3	0
48	34325	5.15988	13.6635	200.234	-895.333	3	0
50	30371	26.6004	1.36101	45.1231	-6.32458	3	0
51	36503	2.71313	4.88899	74.9604	142.58	3	0
54	38186	15.9143	4.50063	55.2679	-130.543	3	0
54	42458	15.936	4.4406	84.6774	221.482	3	0
55	34632	16.6277	6.09713	-371.284	-154.149	3	0
56	47461	12.4347	5.44825	131.703	13.5057	3	0
57	25720	16.8688	13.011	282.34	120.556	3	1
57	35305	16.9263	13.0123	-1.62933	4.48722	3	0
59	25894	25.8866	3.2001	65.1002	30.7331	3	0
59	33269	25.8952	3.08761	42.34	29.974	3	0
60	50684	13.6905	9.88291	259.701	409.818	3	0
66	34745	7.95455	1.61243	158.094	-296.895	3	0
68	44691	12.1732	6.03534	78.8981	-156.2	3	0
68	47062	12.1481	6.10989	61.0536	35.8186	3	0
69	52350	10.6725	6.01691	103.663	-8.82559	3	0
70	16449	13.5515	3.8893	89.754	-516.396	3	0
70	28456	13.4368	3.98198	118.351	-226.244	3	0
70	46530	13.4503	3.85971	198.373	455.142	3	0
74	46308	14.502	11.9926	50.5347	-550.424	3	0
76	45241	11.6129	7.60703	226.995	18.0763	3	0
77	17481	23.5893	2.43506	116.323	-81.7476	3	0
77	25772	23.7099	2.40052	94.9676	-0.187441	3	0
84	39294	6.40576	15.0536	65.2728	-322.945	3	0
89	38214	23.0327	6.98889	166.991	8.06155	3	0
89	42208	23.1402	7.03973	-17.3318	-41.3876	3	0
93	20568	23.0717	9.15173	133.327	-185.76	3	0
93	26651	23.129	9.11332	-250.493	222.45	3	0
97	14939	5.2875	12.6335	424.73	-30.8605	3	0
107	4655	21.122	3.35249	59.5767	115.003	3	0
110	2442	8.82901	8.04829	54.5686	298.98	3	0
113	7001	17.487	4.55207	98.1304	-150.125	3	0
116	4553	3.78411	6.0937	170.168	-38.0175	3	0
116	8132	3.72444	6.03132	95.9319	68.3673	3	0
117	9560	12.8163	14.4187	-446.662	517.313	3	0
139	5491	7.17838	1.7178	81.5451	-41.1796	3	0
144	9028	14.5579	2.08441	250.944	4.80396	3	0
147	7975	8.87828	13.749	490.42	-26.7224	3	0
148	5013	17.8097	2.08245	166.168	44.8387	3	0
148	8387	17.8023	2.01965	-84.8223	72.5901	3	0
151	4981	11.3679	4.27699	46.6296	-107.516	3	0
166	6468	23.9536	2.4334	33.3754	124.997	3	0
174	7382	14.9908	15.3357	51.1588	-473.76	3	0
176	4767	8.15266	12.5618	-475.604	-458.342	3	0
180	2910	1.91644	1.71132	102.06	-52.6621	3	0
180	3028	1.98816	1.6901	91.3975	7.79663	3	0
198	2215	14.0034	5.6304	66.5371	-637.885	3	0
198	3589	14.0246	5.56912	121.789	172.555	3	0
204	1054	14.6217	7.80744	381.777	-142.603	3	0
213	7139	19.0685	8.01739	50.0277	301.837	3	0
214	1408	26.8458	8.91651	-12.245	173.757	3	0
224	7552	26.4392	1.75391	23.9693	0.948948	3	0
225	8504	16.6168	11.7711	-2.7674	478.154	3	0
225	9770	16.6303	11.6883	227.314	-19.8322	3	0
249	6821	23.2368	6.2086	58.1766	88.1605	3	0
251	5718	14.1757	15.0463	116.433	619.58	3	0
254	1981	9.04031	8.37124	59.3496	857.382	3	0
268	8484	7.06593	5.3434	12.6859	-148.089	3	0
270	6026	17.9664	6.47348	260.252	253.552	3	0
273	1287	22.8109	7.98079	-78.5084	-202.301	3	0
273	5506	22.8153	8.10473	24.3871	283.113	3	0
289	3017	14.8441	15.2857	-127.001	92.7463	3	0
290	2388	26.7387	4.88898	35.8378	55.566	3	0
290	9384	26.7717	4.94307	110.175	-8.71022	3	0
301	4888	17.2678	8.0691	44.374	-228.145	3	0
304	6703	25.236	4.30686	27.702	106.231	3	0
306	7009	22.2145	6.76667	58.6251	-198.905	3	0
328	7438	18.2866	11.5322	52.7098	223.524	3	0
332	6358	1.45044	14.6723	39.8922	-198.463	3	0
350	1388	8.58121	8.22325	413.443	-22.4498	3	0
354	8698	24.6163	2.55373	30.2159	62.1561	3	0
358	7018	26.5155	9.20421	48.5085	-407.901	3	0
362	9949	5.94535	9.98475	530.868	-212.136	3	0
370	5503	10.4621	14.8315	315.241	-385.997	3	0
373	2529	10.0179	5.34275	138.27	20.0529	3	0
403	8671	26.7014	7.21517	28.4214	272.863	3	0
406	5153	3.38224	10.7724	73.8819	308.477	3	0
409	8871	6.45994	8.42195	81.357	365.665	3	0
413	4705	23.1781	1.88085	13.1052	-106.957	3	0
421	5075	24.8389	1.57338	66.2771	-16.4632	3	0
431	8337	21.8921	5.84851	17.6136	-280.769	3	0
434	2877	25.72	5.25483	134.606	15.4442	3	0
440	6242	16.9606	6.65927	-19.6747	-124.379	3	0
444	7798	16.6228	10.5313	341.678	937.621	3	0
445	8598	1.94909	15.764	-162.523	-19.5983	3	0
449	2819	22.2368	3.70863	102.076	-132.924	3	0
457	2431	19.8928	7.61529	-126.147	185.659	3	0
460	5533	19.519	12.0147	-345.114	-472.602	3	1
468	2717	7.95285	11.6403	198.405	-431.913	3	0
468	9903	7.8599	11.6481	196.181	748.043	3	0
486	6544	8.487	15.1748	149.57	-284.315	3	0
488	5488	23.6169	5.80064	-87.975	-11.3383	3	0
489	8141	16.6786	7.88767	-34.335	103.823	3	0
522	9063	23.5288	1.36154	47.7606	-48.3077	3	0
524	6489	19.1253	3.80887	85.8585	-114.338	3	0
527	4761	8.51387	4.02414	115.515	-507.935	3	0
539	4640	11.0425	4.92315	47.9702	-28.1201	3	0
544	6177	3.33664	9.81145	-33.0335	-448.936	3	0
548	3039	4.77435	8.91223	151.873	180.612	3	0
550	8755	20.5736	6.43727	80.5378	-0.501533	3	0
560	9834	15.5271	13.3551	-158.56	-76.5332	3	0
588	1850	16.368	12.4377	103.299	113.744	3	0
592	7004	12.6138	11.3227	-405.297	105.521	3	0
607	3277	25.9228	8.71979	-118.107	-59.1538	3	0
611	4981	11.3587	4.33499	-141.412	90.5512	3	0
611	8232	11.4014	4.44677	274.767	102.277	3	0
613	5677	8.81186	5.955	360.582	-157.687	3	0
625	5498	4.99871	10.0321	-274.28	-364.546	3	0
625	7544	4.94639	10.1609	174.136	-442.599	3	0
627	6322	7.1294	1.60982	85.6809	-435.167	3	0
665	9681	1.28681	4.20263	252.562	-196.89	3	0
679	6601	20.2719	8.78844	34.1893	26.2534	3	0
680	7711	12.7861	13.793	163.446	-1206.29	3	0
683	4642	11.568	15.8732	-93.6468	237.013	3	0
690	1385	16.1343	12.2044	-25.5849	-213.016	3	0
697	8103	9.73841	4.11752	27.7389	36.8343	3	0
702	7878	4.31332	14.3233	-176.672	184.016	3	0
707	9384	26.8615	4.88087	14.7003	100.528	3	0
715	3209	3.8275	5.90173	98.8582	115.988	3	0
724	7274	10.3807	3.31122	41.8099	294.415	3	0
731	9241	22.511	6.16377	124.674	-234.028	3	0
733	1123	2.02449	3.7149	41.0963	-47.6615	3	0
751	8296	23.968	6.04219	-31.1543	-85.5935	3	0
754	1371	14.4542	14.2984	-12875.3	4656.86	3	1
756	5325	11.531	6.47275	194.233	262.787	3	0
758	9856	15.5615	2.83148	97.0582	-72.3953	3	0
767	5985	15.8037	6.29694	236.278	-225.66	3	0
778	4382	11.2743	10.1525	257.851	111.955	3	0
778	8198	11.3266	10.121	-347.282	-67.1181	3	0
784	5410	9.2968	8.38897	200.784	601.312	3	0
791	1865	15.9448	14.9189	119.567	314.159	3	0
807	9274	2.63514	5.83094	52.8344	132.262	3	0
816	9512	13.5184	6.19876	204.802	115.78	3	0
821	1060	20.2648	9.94034	-9.7812	-134.485	3	0
829	1692	10.4716	2.14384	157.219	-284.604	3	0
830	5158	11.4089	9.65914	-117.998	-373.58	3	0
839	3006	6.26322	4.61961	432.294	-21.0996	3	0
855	1486	25.9818	2.6964	41.2925	83.2919	3	0
863	3946	6.9858	6.76605	131.592	162.586	3	0
865	6533	1.20411	6.50543	71.3177	-21.1438	3	0
869	6758	5.2827	6.50087	35.7656	135.016	3	0
877	1683	8.77419	12.2333	115.213	782.56	3	0
877	2406	8.6755	12.2882	0	0	0	0
884	8370	26.2132	6.53557	94.1695	-4.36305	3	0
890	1431	3.03495	6.38807	182.985	81.3617	3	0
890	2227	3.08975	6.41815	-64.1441	-159.519	3	0
895	6379	19.5435	10.2119	104.065	751.786	3	1
910	6228	3.06745	10.7917	131.761	239.194	3	0
910	8636	3.12895	10.87	51.9923	-518.232	3	0
915	5700	12.4181	7.36038	-29.7086	291.039	3	0
916	4803	16.7157	10.8617	42.6998	-374.475	3	0
917	5518	8.63527	12.4678	19.2593	896.027	3	0
921	5208	4.16514	14.1339	-237.794	186.495	3	0
922	4311	8.85143	6.84645	-6.76818	-307.611	3	0
936	6354	8.78744	9.1145	292.418	-270.682	3	0
944	1775	2.33533	8.42939	109.151	6.61976	3	0
959	9513	2.55885	11.5896	-348.362	78.6014	3	0
982	7007	8.95035	5.39249	122.409	13.787	3	0
991	2924	5.66336	3.27027	15.8986	-217.943	3	0
106	25320	2.15267	5.69652	84.2586	-190.899	3	0
106	47966	2.23658	5.72111	188.594	13.2909	3	0
107	30020	21.0651	3.38532	37.5579	-93.215	3	0
109	21833	5.94744	14.4853	270.69	14.9829	3	0
109	46247	5.91195	14.5794	-651.476	295.045	3	0
110	11861	8.73308	7.95903	210.241	764.462	3	0
111	17343	17.8391	10.2505	223.968	224.969	3	0
111	48451	17.7919	10.2015	252.965	-357.65	3	0
112	19678	17.9998	7.79041	-193.622	-35.0222	3	0
112	44620	18.1114	7.82043	88.0879	-359.116	3	0
113	13332	17.5978	4.50803	118.985	-34.5687	3	0
113	14186	17.5826	4.61665	73.5754	199.744	3	0
117	40552	12.7677	14.4543	851.428	54.301	3	0
117	50168	12.7184	14.4248	-71.8953	-436.724	3	0
123	32028	3.80502	14.3878	73.6983	125.569	3	0
123	33916	3.72339	14.3107	-54.6774	-271.546	3	0
125	19521	2.30638	7.02133	75.2269	9.43938	3	0
125	37745	2.25166	6.93812	126.097	-106.315	3	0
125	50605	2.2524	7.03154	102.262	12.3465	3	0
126	21177	4.82974	7.61703	-228.72	-12.8804	3	0
126	28446	4.83466	7.54788	197.557	21.9872	3	0
130	39047	5.20979	14.6809	165.644	514.191	3	0
130	43752	5.31167	14.6472	-556.613	-305.155	3	0
130	49960	5.22677	14.7422	-840.288	30.8556	3	0
132	29470	7.38817	3.53194	117.916	172.942	3	0
135	34696	7.16624	7.44499	72.2957	32.4231	3	0
135	41198	7.25509	7.37254	260.18	-574.607	3	0
138	28676	25.8269	9.46181	81.1297	334.441	3	0
140	37645	3.54384	14.7533	-291.683	-80.627	3	0
140	39263	3.46731	14.8302	-180.033	184.799	3	0
146	43101	13.2907	12.0167	-561.629	-79.9057	3	0
146	43116	13.167	11.9439	-635.594	29.2794	3	0
147	13975	8.93651	13.8331	231.433	321.002	3	0
147	25145	8.88671	13.8664	584.356	-105.559	3	0
148	16186	17.9254	2.00956	188.327	-178.552	3	0
149	21700	25.6697	9.65718	11.5712	196.588	3	0
149	52219	25.7123	9.77344	11.3291	-265.802	3	0
151	28831	11.3943	4.19975	147.508	318.936	3	0
152	16058	7.8092	3.24984	96.416	366.704	3	0
152	37748	7.79889	3.3331	132.533	-463.256	3	0
154	18833	5.79282	15.2894	590.271	-372.4	3	0
156	34543	16.4197	8.1156	-4.913	687.234	3	0
158	11919	20.4528	5.70909	38.0212	-30.6901	3	0
159	10956	26.4354	8.22285	-88.7678	152.726	3	0
159	40282	26.4453	8.11043	-139.953	18.9464	3	0
164	17602	19.2819	1.78476	111.381	-103.237	3	0
164	26505	19.2656	1.88235	75.0547	52.7525	3	0
165	30530	8.86202	14.8542	463.496	-393.875	3	0
165	31502	8.79074	14.8843	370.368	113.386	3	0
165	42152	8.913	14.8984	86.9678	-54.9029	3	0
166	25772	23.8566	2.38289	123.452	-6.87126	3	0
174	30024	14.9391	15.3723	-193.515	514.84	3	0
176	25833	8.05265	12.6181	161.352	-780.88	3	0
176	28268	8.02669	12.5588	-585.594	-129.201	3	0
176	37679	8.121	12.6216	266.116	206.208	3	0
179	24017	4.67101	5.58426	56.4974	173.154	3	0
182	17570	13.0553	6.16766	116.15	323.036	3	0
182	21445	12.9987	6.12946	119.312	-111.228	3	0
183	10029	3.96927	15.7026	-77.1914	22.5727	3	0
183	26193	3.92715	15.7518	-91.0475	37.1794	3	0
184	41451	17.0748	12.3017	55.1182	221.583	3	0
185	36620	13.7924	8.46224	135.053	5.98557	3	0
185	45036	13.8582	8.44887	55.2533	222.507	3	0
189	17773	23.5114	5.45419	64.9532	-3.75073	3	0
193	18006	3.06364	15.301	-173.146	-73.414	3	0
193	19032	3.0284	15.3632	-36.2459	31.4624	3	0
198	22096	14.0882	5.56482	206.95	-157.973	3	0
198	29453	14.0824	5.66893	226.594	541.55	3	0
204	15894	14.5748	7.93547	323.324	59.6162	3	0
204	21198	14.5273	7.8276	-197.204	-55.505	3	0
204	25939	14.6548	7.87075	35.9195	-219.468	3	0
204	32863	14.521	7.89386	129.912	-47.2009	3	0
207	17625	10.3184	12.5418	-64.3848	467.852	3	0
213	33090	19.0303	7.91666	62.5853	361.406	3	0
214	16620	26.7657	8.94278	31.1904	-28.2766	3	0
215	37391	21.6949	8.53054	60.3282	-296.469	3	0
224	27982	26.3513	1.83898	56.7851	-0.931496	3	0
224	50945	26.3284	1.77651	16.047	-10.0657	3	0
225	49371	16.5743	11.6722	-4.98167	177.829	3	0
226	43870	11.0901	9.05131	748.193	-1.95828	3	0
226	46877	11.0987	9.17535	228.793	122.856	3	0
226	51602	11.033	9.16997	508.878	-43.0135	3	0
231	13417	16.5142	1.49034	298.014	20.5893	3	0
232	25618	20.5909	7.93171	-77.6266	-57.8959	3	0
232	48017	20.5928	7.99517	46.9619	33.2472	3	0
237	17124	20.5308	2.26731	142.764	-9.75759	3	0
238	32540	12.5162	10.1105	-539.345	25.6482	3	0
245	24737	7.50107	3.39833	305.596	82.3532	3	0
245	41631	7.45086	3.35444	108.056	-17.4427	3	0
249	11409	23.3033	6.11988	77.697	104.619	3	0
249	27505	23.2203	6.11975	24.4974	-233.754	3	0
251	18674	14.209	15.1742	42.2933	376.523	3	0
259	44262	4.31314	4.90906	214.447	46.3464	3	0
265	20380	20.8965	6.90924	-100.72	-290.146	3	0
268	15542	6.98371	5.44412	97.7166	-506.316	3	0
268	21131	7.09802	5.4135	136.408	677.722	3	0
268	31410	7.00651	5.34059	173.177	60.8754	3	0
270	50443	17.9584	6.61265	134.997	-4.08271	3	0
271	52249	7.29193	6.10727	160.745	-193.034	3	0
273	16943	22.8873	8.02048	56.3747	-71.932	3	0
277	17147	2.35394	13.2767	-270.51	-86.187	3	0
280	39494	13.7337	9.15734	153.183	810.561	3	0
280	40120	13.7697	9.09572	-785.943	136.847	3	0
282	34596	12.1347	12.3842	329.299	-12.2267	3	0
284	28978	12.6321	5.85739	38.175	168.885	3	0
286	11280	20.088	3.45031	50.1927	-290.926	3	0
286	29630	20.0436	3.35735	39.7517	227.249	3	0
288	12437	11.7054	7.80346	172.055	77.5898	3	0
288	12732	11.7557	7.8955	325.463	373.046	3	0
288	51642	11.7781	7.80004	250.466	-447.731	3	0
289	15400	14.794	15.2419	129.625	40.9588	3	0
289	24636	14.9114	15.161	208.544	512.532	3	0
290	10646	26.6429	4.96272	120.684	-8.65178	3	0
293	17473	2.87189	15.193	-117.677	-186.865	3	0
295	43789	3.66082	10.8488	-71.7486	77.2243	3	0
298	46883	14.7459	14.6182	-296.246	381.264	3	0
298	51311	14.7513	14.4989	167.504	103.783	3	0
301	13515	17.1631	8.11265	30.6259	-404.497	3	0
301	20138	17.2097	8.04332	98.366	395.01	3	0
305	20197	2.03269	13.7742	79.3882	212.783	3	0
305	25469	1.94176	13.7132	-103.089	-225.983	3	0
306	28965	22.2938	6.75074	12.2715	44.7214	3	0
306	34072	22.283	6.87626	28.8735	115.982	3	0
306	43894	22.3315	6.80278	56.1822	44.009	3	0
310	12793	11.115	5.82855	307.477	-290.272	3	0
310	27914	11.1484	5.90251	4.96756	24.7095	3	0
310	32468	11.027	5.91787	115.426	-827.463	3	0
312	28376	19.0982	8.55685	-106.776	-171.056	3	0
312	46751	19.1614	8.6353	7.3957	-42.7306	3	0
313	14362	18.245	1.99063	-36.0385	16.5895	3	0
315	11736	6.33972	2.45959	262.923	-76.4514	3	0
319	26680	4.11715	8.63153	212.634	31.2041	3	0
319	39905	4.18394	8.60402	276.67	-5.83096	3	0
328	12483	18.2954	11.6407	-1.80177	47.8618	3	1
328	13021	18.1806	11.608	42.5113	-10.5857	3	0
328	21397	18.1922	11.5482	3.5171	-40.8397	3	0
330	50178	1.27679	14.876	5.69675	175.869	3	0
336	33716	25.4455	8.4455	82.3106	338.231	3	0
336	49714	25.5077	8.42325	80.8515	-219.404	3	0
338	15248	26.4326	7.73585	81.8029	286.182	3	0
338	51992	26.4307	7.65692	53.1158	-218.334	3	0
339	32629	23.6376	4.41419	69.1204	19.9796	3	0
339	37003	23.696	4.28187	59.3662	169.075	3	0
341	32093	26.5421	3.42327	61.2597	3.79771	3	0
342	28959	26.3772	5.55474	46.3406	229.262	3	0
348	19425	5.31632	13.019	290.981	1276.07	3	0
348	27041	5.43485	12.9901	133.244	-708.03	3	0
350	25826	8.5431	8.29161	2.11582	11.6141	3	0
354	13595	24.562	2.66718	26.1067	-13.2107	3	0
354	48239	24.6264	2.68424	21.95	-4.70623	3	0
355	21094	13.4239	12.416	-702.884	997.272	3	0
355	50823	13.2829	12.3936	-400.833	-913.04	3	0
358	35925	26.4141	9.17961	89.802	314.426	3	0
358	37160	26.508	9.08948	27.2679	187.806	3	0
359	25413	13.8201	5.00726	44.7954	42.244	3	0
359	37927	13.862	5.09521	262.58	-2.74587	3	0
359	44031	13.87	4.96704	116.653	157.311	3	0
362	12518	5.88163	10.0687	65.1802	347.035	3	0
362	17338	5.96686	10.1308	489.289	-5.79206	3	0
362	28515	6.01364	10.0131	12.2665	-234.149	3	0
363	13159	14.7393	13.1194	69.0355	-495.349	3	0
374	16165	4.58775	1.57161	-90.9994	65.238	3	0
374	21737	4.69864	1.6055	0	0	0	0
374	24287	4.7182	1.53271	93.3196	-473.345	3	0
375	15047	2.8477	3.74653	110.013	1.87251	3	0
375	43957	2.95475	3.7491	98.4478	85.2736	3	0
376	17150	10.8267	2.9312	205.693	746.028	3	0
376	19194	10.8198	2.99946	101.335	-548.001	3	0
376	32607	10.9357	2.91443	399.285	-408.655	3	0
384	18116	7.03009	9.02469	36.6509	-18.2536	3	0
384	42476	7.13718	8.98359	206.432	-397.859	3	0
388	18883	21.6816	9.53321	151.817	101.282	3	0
388	29001	21.7151	9.41512	53.824	61.4942	3	0
395	15721	4.91239	9.38418	58.2887	-396.72	3	0
395	41829	4.89889	9.29695	246.974	21.4684	3	0
395	51048	4.9747	9.39666	398.5	-15.2769	3	0
400	16125	19.3089	9.111	59.9839	-0.701504	3	0
403	13784	26.6746	7.12654	115.444	-345.081	3	0
406	29800	3.27207	10.8412	-12.189	208.002	3	0
406	31130	3.35752	10.8811	257.112	-721.822	3	0
406	39315	3.27907	10.7826	234.967	19.0068	3	0
408	46789	3.34114	1.74793	-141.796	-177.916	3	0
408	47519	3.35825	1.81776	192.662	-14.412	3	0
410	44454	13.2047	8.15175	163.747	-14.4224	3	0
413	19246	23.2765	1.97363	-17.8991	57.8761	3	0
416	49497	4.18743	5.99053	177.793	432.423	3	0
423	37881	12.9111	4.58061	40.7773	661.47	3	0
426	33990	10.3017	7.52819	-340.49	-170.055	3	0
426	44011	10.4017	7.50398	-330.319	-281.199	3	0
426	44670	10.3304	7.48074	55.9908	217.034	3	0
428	10957	8.35773	5.81412	133.08	225.742	3	0
431	10658	21.8708	5.76136	117.91	234.392	3	0
431	21741	21.8135	5.86421	110.03	162.798	3	0
431	45094	21.7951	5.78122	15.9772	-375.518	3	0
436	11887	18.0038	9.87864	202.896	-12.7192	3	1
436	22058	18.0257	9.767	-93.4861	-9.93526	3	0
436	46699	18.1126	9.84785	-9.66808	4.95049	3	0
437	13241	14.5863	13.4319	214.939	136.519	3	0
443	14627	5.70218	9.95287	344.337	-317.853	3	0
444	29264	16.5363	10.6258	245.049	-88.9368	3	0
444	37471	16.5434	10.5584	-228.444	-384.104	3	0
451	37086	5.09898	3.47164	99.9978	103.105	3	0
452	26596	12.9692	5.43065	138.963	537.057	3	0
452	45323	12.8635	5.37787	47.3467	-616.79	3	0
453	40501	15.6488	13.245	179.754	635.328	3	0
454	23665	12.0003	12.8943	411.223	14.0069	3	0
454	44929	12.0681	12.8092	34.5321	-201.645	3	0
455	12425	8.17524	12.3908	154.018	-834.508	3	0
455	24363	8.13602	12.3385	-311.356	-219.584	3	0
455	31496	8.15984	12.2783	329.33	317.096	3	0
455	34579	8.26898	12.3379	112.604	871.605	3	0
457	50187	19.9314	7.7443	61.0827	17.1217	3	0
459	44903	1.28921	3.55339	72.96	-28.2162	3	0
461	13027	13.6072	15.5201	-3.97767	-1116.89	3	0
465	42912	9.76544	7.38893	-341.292	-484.827	3	0
470	27052	3.63591	6.24541	98.6133	45.3853	3	0
470	36835	3.68907	6.30328	251.501	-143.503	3	0
474	25094	25.811	1.16972	26.9989	-1.82628	3	0
483	32952	23.1976	5.77458	54.8457	143.92	3	0
486	17708	8.58022	15.1987	501.772	445.482	3	0
488	24415	23.5335	5.7383	100.787	-161.865	3	0
488	24853	23.6435	5.7315	161.947	12.0068	3	0
488	44442	23.571	5.69598	-65.6289	-44.0745	3	0
489	23613	16.7393	7.87825	213.474	64.292	3	0
491	40045	25.3315	5.44745	154.339	-115.887	3	0
499	13325	18.8355	1.53285	194.641	-168.275	3	0
507	44448	25.1095	1.8247	55.7369	-13.134	3	0
512	45863	17.9044	14.0198	-13.9024	-8.37621	3	0
522	12218	23.617	1.29886	67.3641	-0.145601	3	0
522	31661	23.5538	1.30261	-13.038	-29.6233	3	0
522	50715	23.6308	1.39539	42.2239	193.252	3	0
524	17499	19.2123	3.85907	45.3782	232.287	3	0
524	42589	19.2151	3.75787	163.716	18.242	3	0
525	14925	15.4007	3.20956	146.468	-1.44055	3	0
530	21819	20.7652	6.75836	83.598	2.59572	3	0
539	32875	11.1753	4.9639	116.877	158.428	3	0
539	50244	11.1108	4.85079	649.697	-49.0173	3	0
540	44654	4.68896	14.2282	393.63	552.638	3	0
540	47374	4.60529	14.2711	-273.103	170.79	3	0
540	50774	4.5824	14.1757	385.19	-382.576	3	0
541	17502	7.99912	13.8318	173.717	85.784	3	0
541	34312	7.90515	13.8877	-579.195	18.9327	3	0
544	20929	3.36485	9.87595	297.05	60.7	3	0
544	50060	3.24702	9.85918	252.366	169.585	3	0
545	18739	12.2522	15.3489	718.943	-57.2899	3	0
545	37578	12.2541	15.488	350.13	30.0818	3	0
546	21054	11.9941	12.0696	-323.397	154.401	3	0
546	40035	11.9023	11.9637	-76.3968	438.243	3	0
546	52611	11.9641	11.9445	442.369	17.5489	3	0
547	50835	15.9827	7.52586	-155.987	201.942	3	0
548	20718	4.87626	8.93328	269.788	41.3793	3	0
557	48234	20.5704	4.79947	34.1633	96.8025	3	0
560	21176	15.4631	13.366	144.243	10.3625	3	0
563	30959	16.1886	7.21374	132.25	424.818	3	0
563	41006	16.1424	7.08916	156.896	296.96	3	0
565	29903	11.3147	15.8175	330.207	265.184	3	0
566	14826	5.33582	4.14715	265.775	6.25893	3	0
566	47505	5.41417	4.21605	46.8643	34.969	3	0
567	17860	7.79504	8.39411	264.194	-100.286	3	0
567	20902	7.76223	8.3396	27.1912	325.473	3	0
574	13605	15.0133	6.73441	99.6461	-194.473	3	0
582	21471	20.7354	6.63312	153.37	14.5353	3	0
582	49751	20.8456	6.5463	236.311	-14.4672	3	0
585	17505	15.6585	1.82637	169.711	2.06626	3	0
585	37532	15.7161	1.84996	114.836	-22.9626	3	0
587	43163	14.8541	4.53677	233.184	11.4094	3	0
588	21691	16.4413	12.433	117.451	130.18	3	0
588	23590	16.4692	12.4908	100.545	-237.206	3	0
592	21303	12.4894	11.3331	273.277	-589.739	3	0
592	42986	12.6156	11.2548	81.9617	-356.115	3	0
598	18739	12.3225	15.3203	372.113	616.77	3	0
598	44205	12.4328	15.3722	132.844	321.341	3	0
599	23962	11.5008	2.84505	18.3623	223.18	3	0
600	17149	7.62338	10.1904	58.0678	152.047	3	0
600	37485	7.65996	10.1453	339.277	42.4291	3	0
600	41131	7.72336	10.2051	36.6709	644.024	3	0
610	29155	6.23539	11.358	413.786	-22.8636	3	0
610	46830	6.2072	11.439	99.7513	-703.358	3	0
611	51012	11.4636	4.41967	-46.0955	-295.743	3	0
613	19614	8.8904	5.8499	74.0746	-80.3714	3	0
613	43002	8.82518	5.82503	296.427	192.592	3	0
616	43975	6.46881	6.18484	40.6631	230.62	3	0
618	24312	7.26034	1.93722	88.0061	-254.431	3	0
618	41136	7.35681	1.92831	8.29236	137.759	3	0
620	34589	21.019	9.70507	16.0221	209.532	3	0
624	15949	10.3828	7.75967	346.125	-184.91	3	0
624	47991	10.4727	7.7006	111.899	49.3508	3	0
625	32816	4.90083	10.0878	79.2061	270.309	3	0
627	31117	7.24029	1.6023	67.2178	418.322	3	0
632	31913	7.09622	15.2287	398.901	1113.3	3	0
633	20663	14.6376	3.22686	121.829	396.285	3	0
633	33370	14.715	3.32126	77.3335	283.123	3	0
636	44038	8.28468	9.82848	118.423	-502.124	3	0
639	18136	18.0679	3.77657	257.045	-421.355	3	0
639	39164	18.1996	3.78193	118.972	-334.863	3	0
639	46051	18.1401	3.82539	202.562	50.0766	3	0
642	33911	2.804	8.98104	211.473	-383.847	3	0
642	45598	2.78027	9.0457	124.306	96.7433	3	0
645	21557	20.8929	6.23107	102.256	11.8191	3	0
645	32884	21.0018	6.22643	91.6935	-95.9141	3	0
645	48659	20.9488	6.26263	-18.9877	-41.3888	3	0
647	14928	2.63113	15.171	-91.2174	-85.7563	3	0
647	25793	2.68864	15.1796	-146.231	91.0529	3	0
648	48849	20.8948	2.57702	66.5033	62.2466	3	0
651	47027	16.2423	9.15359	-227.51	55.5747	3	0
654	13963	23.088	5.72126	133.029	122.795	3	0
654	32952	23.1717	5.69934	64.1321	-64.266	3	0
656	15308	16.3886	12.102	-106.546	-78.4173	3	0
656	25528	16.4182	12.2162	231.276	334.253	3	0
665	22590	1.21293	4.20303	63.7964	99.5085	3	0
667	39128	8.75224	3.55569	303.094	-8.45967	3	0
668	49029	2.63771	14.6835	-265.165	155.3	3	0
679	17157	20.2204	8.76346	-155.001	-155.63	3	0
679	30621	20.2228	8.87428	-24.8158	181.095	3	0
683	21604	11.7092	15.874	-240.853	-593.172	3	0
683	31393	11.6068	15.7838	547.503	72.8649	3	0
685	37023	18.6114	1.59932	219.388	-67.5064	3	0
685	42664	18.6559	1.52087	122.106	303.121	3	0
690	52039	16.1086	12.2676	-361.519	253.511	3	0
694	16913	5.68704	7.98192	87.208	381.493	3	0
694	37239	5.60074	7.91588	239.181	2.26022	3	0
698	41647	12.8341	5.01559	23.2148	-165.565	3	0
698	46978	12.9326	5.06659	157.658	237.476	3	0
703	11253	8.25551	2.4405	86.3344	758.74	3	0
703	17317	8.15854	2.34208	132.07	220.943	3	0
707	37769	26.8521	4.77525	28.6032	-70.5492	3	0
711	46709	12.5622	7.82281	58.6085	151.857	3	0
713	48129	25.2198	1.88084	53.7191	-1.03453	3	0
714	27165	24.269	8.42245	-35.5558	-8.84631	3	0
721	45111	21.9985	3.00962	33.1881	-157.623	3	0
726	27311	10.9849	7.7519	227.629	-11.6707	3	0
728	23479	22.8341	5.17499	185.743	-67.5074	3	0
729	21254	5.33755	1.43128	-26.9216	-105.07	3	0
731	14943	22.456	6.21804	-109.25	75.7527	3	0
732	36841	4.49773	4.21011	100.398	533.791	3	0
732	39611	4.45569	4.10107	148.257	-88.6252	3	0
733	12389	2.15143	3.72422	118.429	35.1177	3	0
733	15915	2.15863	3.6532	29.6273	-183.893	3	0
733	32460	2.02397	3.6508	47.382	61.0898	3	0
733	43836	2.07908	3.75513	213.615	-55.7106	3	0
743	47050	16.4646	9.69309	279.196	250.439	3	0
745	16062	5.33028	2.41441	162.804	-2.7216	3	0
748	47786	18.1667	9.11445	315.581	-220.145	3	0
754	24014	14.4172	14.1974	211.192	-10.639	3	1
754	48672	14.3877	14.3258	65.5456	746.794	3	1
758	14827	15.4509	2.87667	-231.054	37.0233	3	0
758	17359	15.4747	2.93995	142.393	-3.04819	3	0
758	23061	15.4905	2.82401	47.7739	204.889	3	0
759	16036	5.08466	1.49866	234.548	10.8364	3	0
759	49537	5.00512	1.41236	104.259	290.538	3	0
760	30538	14.33	11.7342	-376.221	31.8977	3	0
760	33979	14.2763	11.7608	255.702	122.965	3	0
762	22945	16.6702	1.30583	262.002	19.5658	3	0
762	24564	16.7779	1.21324	214.402	8.38624	3	0
763	17449	6.08956	4.87822	195.836	-18.908	3	0
763	35728	6.03759	4.91951	230.435	-125.75	3	0
763	43206	5.97754	4.81239	374.645	93.7301	3	0
765	19801	17.3865	2.98901	205.492	38.5827	3	0
765	34359	17.4225	3.06073	55.3056	-130.562	3	0
768	13532	24.1701	1.55275	-42.0453	-38.1555	3	0
768	22606	24.2082	1.60761	71.9831	2.96657	3	0
768	27136	24.1924	1.49325	-27.6761	1.88968	3	0
768	34863	24.275	1.60579	14.5775	-0.411483	3	0
770	35323	8.13101	14.3712	278.724	-544.717	3	0
776	28973	7.25838	4.20316	0	0	0	0
782	36735	16.0229	7.38313	95.4973	797.179	3	0
782	42068	15.9375	7.30942	47.6647	-471.135	3	0
791	43345	15.954	15.0036	-111.561	-307.291	3	0
792	17161	5.90095	3.45797	67.8789	361.744	3	0
792	22977	5.96123	3.55886	171.085	-184.038	3	0
792	26350	6.04014	3.4661	82.39	189.828	3	0
794	28224	10.1594	14.0466	181.939	591.018	3	0
795	29376	2.67942	5.48898	108.387	-240.346	3	0
795	44595	2.73359	5.54393	181.305	-6.19865	3	0
797	19223	26.3703	3.45823	9.14075	-63.8371	3	0
797	41358	26.3522	3.56155	54.7053	23.6364	3	0
797	45924	26.3339	3.5066	79.7393	-4.35846	3	0
802	20157	26.8312	5.21178	43.9707	54.6489	3	0
803	25402	16.5509	9.55236	-249.369	-51.6287	3	0
813	33013	5.55786	2.38982	0	0	0	0
813	49347	5.49014	2.43148	135.213	265.525	3	0
815	46528	4.78954	8.39839	162.411	-101.559	3	0
815	47703	4.8085	8.29355	100.172	-359.099	3	0
820	41886	13.7356	15.7213	223.835	334.051	3	0
820	50754	13.817	15.7257	241.73	-289.883	3	0
821	36787	20.2687	10.0406	61.6061	494.597	3	0
821	42232	20.3529	9.99541	86.5379	-276.285	3	0
823	13866	5.59846	12.7351	265.381	303.823	3	0
823	35627	5.4962	12.7275	107.169	430.063	3	0
828	17091	21.7459	2.60671	105.343	-166.054	3	0
828	41898	21.6959	2.55974	120.834	-5.29923	3	0
830	28142	11.3135	9.64723	55.2974	831.671	3	0
832	50001	21.9963	5.13969	-86.7104	104.25	3	0
835	18007	16.0897	7.28082	-42.9116	306.152	3	0
839	39514	6.31993	4.66299	-261.176	222.671	3	0
839	40630	6.25832	4.76236	288.476	-24.7715	3	0
844	12215	7.94196	14.0496	578.047	298.28	3	0
844	25315	7.89033	14.1172	25.4479	651.266	3	0
844	39276	8.03903	14.1189	94.7103	-53.9357	3	0
846	52374	20.8955	8.17358	135.536	-160.291	3	0
847	37194	1.1355	12.9483	-151.193	179.939	3	0
847	45800	1.1574	12.8322	-217.548	-286.929	3	0
850	25100	20.6059	4.25395	54.0581	-24.26	3	0
850	27157	20.6349	4.34979	85.8452	115.367	3	0
850	45866	20.6659	4.23969	42.1427	-20.5879	3	0
853	10941	4.79716	11.3801	99.2372	310.06	3	0
853	46963	4.84261	11.3352	157.99	-449.832	3	0
853	47935	4.84133	11.4573	99.3782	-343.741	3	0
858	41265	1.7158	8.06401	253.568	28.4237	3	0
860	27295	9.10018	8.90899	186.452	-102.412	3	0
860	37736	9.13331	9.00782	107.574	822.979	3	0
861	33305	17.0976	9.06085	64.5902	433.624	3	0
863	42112	7.06904	6.76065	105.342	-115.023	3	0
867	18214	15.3279	12.8694	70.001	142.838	3	0
867	40675	15.2054	12.8448	18.6021	-3.04606	3	0
877	49531	8.66464	12.155	449.745	207.534	3	0
878	23409	2.30475	4.52593	126.307	145.944	3	0
878	26270	2.2263	4.44486	266.908	-12.5703	3	0
878	30503	2.1774	4.48703	92.0755	-2.06359	3	0
878	46687	2.28598	4.46164	86.8327	-83.259	3	0
884	22997	26.3381	6.54595	75.2824	-98.4104	3	0
884	36764	26.2267	6.46676	42.6337	-183.584	3	0
884	41452	26.304	6.44891	75.0116	228.756	3	0
886	30981	10.476	8.58471	32.4655	-80.4731	3	0
886	35702	10.4042	8.62531	73.8971	173.991	3	0
887	18468	6.60005	4.38251	167.324	-97.0084	3	0
890	28130	2.98385	6.4246	62.1344	152.588	3	0
890	31378	3.04469	6.5049	224.365	-138.603	3	0
894	32109	26.9352	5.86115	-5.81012	46.9781	3	0
896	13137	6.26702	14.6542	-470.558	216.826	3	0
902	13037	9.4107	13.6715	1016.48	-66.8117	3	0
902	24511	9.35443	13.6411	-360.723	-602.084	3	0
905	48879	9.54961	13.5125	340.933	-372.773	3	0
906	37428	26.0995	7.77375	5.31274	-91.9353	3	0
909	22750	23.0915	8.30883	115.959	100.787	3	0
909	37964	23.0539	8.39831	34.1516	184.869	3	0
909	42323	23.0079	8.35476	155.939	-53.7609	3	0
910	29800	3.17904	10.8362	88.9236	302.437	3	0
911	12196	3.04372	5.53691	126.94	-6.51973	3	0
911	33905	3.07704	5.62065	62.4331	-50.4805	3	0
911	47648	3.17845	5.57292	96.7544	35.6455	3	0
911	47902	3.09463	5.49095	217.696	-49.9862	3	0
915	13240	12.5241	7.42084	-257.833	-0.422473	3	0
915	19721	12.3853	7.42161	-358.679	-241.856	3	0
916	11491	16.5758	10.8541	132.867	-582.475	3	0
917	38297	8.66916	12.5159	354.719	-456.455	3	0
920	49309	8.53978	12.3049	146.842	-435.663	3	0
923	15350	7.90439	1.07881	211.056	171.981	3	0
929	10665	10.5272	10.6307	296.332	-305.413	3	0
930	40646	14.4554	15.6326	-39.6347	1.67601	3	0
930	43371	14.357	15.7278	0	0	0	0
936	20564	8.72413	9.1305	361.594	367.141	3	0
937	15603	25.5713	8.86117	61.3747	-266.91	3	0
937	29213	25.4626	8.77713	28.1655	-130.055	3	0
944	27030	2.37926	8.34469	113.877	-97.7523	3	0
945	32326	19.837	1.78062	86.2163	-156.736	3	0
952	51531	2.6403	15.6455	-83.3173	-59.0439	3	0
957	21380	17.3478	5.21324	70.8234	-45.5334	3	0
957	40715	17.2403	5.21768	131.303	-120.027	3	0
961	31550	22.8297	2.80721	94.1689	-10.7112	3	0
961	44719	22.8234	2.87247	55.793	23.6446	3	0
962	26978	25.2707	5.7502	82.5368	19.6418	3	0
962	35535	25.3577	5.65058	82.3792	238.548	3	0
963	11181	9.6788	14.704	142.547	-511.778	3	0
963	16846	9.61435	14.7953	-332.837	-478.435	3	0
966	26437	16.389	6.63171	-66.5938	388.923	3	0
969	17433	10.2491	1.16452	96.3815	-109.625	3	0
969	21247	10.2155	1.26123	212.889	-0.303605	3	0
976	12145	2.32719	1.32166	272.068	-10.7359	3	0
978	11753	11.8796	15.5085	380.62	120.506	3	0
978	36941	11.8096	15.4417	257.053	888.486	3	0
982	43984	9.00737	5.47336	70.0972	283.945	3	0
983	20088	23.9047	6.3834	22.3827	223.49	3	0
983	20114	23.9527	6.49725	61.8536	-200.68	3	0
983	27217	23.8875	6.52808	-103.202	-12.3783	3	0
983	30000	23.8279	6.48782	74.6228	43.3037	3	0
985	51413	24.4354	1.48943	-24.9936	-22.1158	3	0
986	16359	14.6352	2.69197	309.992	-4.00479	3	0
991	10045	5.79744	3.2209	156.388	-187.218	3	0
991	34163	5.72312	3.31202	328.787	-31.9394	3	0
991	40638	5.67933	3.18898	341.902	493.662	3	0
992	13566	24.8737	1.42135	6.49476	-3.52672	3	0
1005	6612	11.1109	1.24012	136.251	-218.768	3	0
1007	2117	19.1554	5.46574	65.5657	249.931	3	0
1010	3759	8.73223	5.10515	224.454	188.53	3	0
1013	7575	2.77046	8.24423	154.207	-96.6222	3	0
1016	4733	2.42685	5.78481	200.321	20.7649	3	0
1054	2262	14.7046	7.70771	233.022	5.0381	3	0
1060	9234	20.2043	9.94486	63.5248	304.847	3	0
1072	3337	19.154	10.8738	71.5601	-77.9127	3	0
1081	3881	6.69058	12.0505	76.7657	93.826	3	0
1086	7584	19.349	11.4485	127.313	23.3049	3	0
1095	6332	12.7304	1.76592	33.5312	142.462	3	0
1129	8596	4.998	15.2755	-8.14533	404.017	3	0
1139	2094	22.1797	6.33994	32.0649	121.955	3	0
1140	5327	16.976	1.59743	67.2382	4.23033	3	0
1140	6625	17.0337	1.62536	109.467	-4.95313	3	0
1145	4258	19.9966	11.0751	-38.7473	28.8322	3	0
1149	3633	13.3538	13.6286	460.565	-85.5965	3	0
1160	2197	6.76766	7.03776	337.506	704.858	3	0
1165	1409	18.6347	11.7641	117.219	-2264.45	3	1
1182	8611	1.20249	2.81611	84.0906	34.3284	3	0
1202	6326	13.8206	1.38506	274.864	21.9025	3	0
1205	4052	23.1475	9.69701	37.2119	-224.289	3	0
1205	9116	23.1518	9.59059	41.7901	364.995	3	0
1209	2079	13.7046	5.57447	157.721	369.575	3	0
1209	3884	13.6622	5.70467	272.6	-24.0386	3	0
1209	7430	13.7747	5.64462	118.168	-609.037	3	0
1212	1264	13.2542	8.76673	38.4186	226.113	3	0
1216	5748	15.3337	10.0057	138.643	248.997	3	0
1226	4635	9.20361	6.15149	272.656	235.889	3	0
1232	5677	8.73008	6.07334	234.787	-193.454	3	0
1239	7789	13.6794	13.7996	121.102	200.365	3	0
1240	3372	22.0659	7.41848	22.3902	-32.0381	3	0
1258	8351	1.20581	8.78433	87.38	-0.742041	3	0
1270	1894	11.4262	13.959	343.813	17.6154	3	0
1278	4526	8.13866	4.76632	366.833	651.753	3	0
1289	6360	2.72075	10.7502	146.213	98.4015	3	0
1326	5403	16.5647	5.36017	13.4967	138.938	3	0
1330	1694	20.9781	1.59629	142.187	-6.30505	3	0
1342	4647	25.8203	9.93672	154.063	19.6475	3	0
1343	4524	23.0614	4.22638	-7.75362	-135.769	3	0
1346	6825	9.23355	1.93513	201.734	9.94533	3	0
1364	7682	24.5811	3.86121	64.5138	35.0894	3	0
1365	9070	13.8093	6.20715	-105.139	781.351	3	0
1370	7101	26.5523	2.97728	124.16	-20.7477	3	0
1378	6279	23.8133	8.22945	-54.4563	-53.6066	3	0
1390	3318	24.6887	8.26107	7.21036	-202.128	3	0
1413	6794	21.5743	9.74357	1.03082	-123.372	3	0
1444	7762	4.50749	5.66471	278.193	-117.164	3	0
1458	2416	26.6685	8.23736	61.3995	203.593	3	0
1471	4730	15.3843	2.08002	163.132	169.443	3	0
1479	5898	8.33413	7.26775	-181.253	-147.314	3	0
1495	4088	26.619	4.72979	147.994	13.1872	3	0
1503	7043	19.2804	1.66135	194.649	-174.034	3	0
1503	7601	19.1937	1.62414	85.8015	399.097	3	0
1506	6723	24.9624	2.85305	51.9017	-73.1765	3	0
1532	2571	1.39647	4.05514	159.167	86.7513	3	0
1532	6689	1.29144	3.97377	113.744	-39.8857	3	0
1532	9681	1.33502	4.07537	211.168	-3.5646	3	0
1551	4314	6.9656	7.3591	72.6712	-78.4081	3	0
1562	7458	10.024	5.73636	182.647	93.4908	3	0
1588	4552	5.1427	4.43017	532.799	-37.4294	3	0
1590	7370	7.3414	10.6049	47.5169	-738.618	3	0
1590	9505	7.38329	10.4707	216.052	63.341	3	0
1610	9777	8.19889	9.45592	131.543	-604.261	3	0
1616	1887	20.6273	10.459	23.4039	741.291	3	1
1621	4998	23.6709	1.80008	44.3766	4.85584	3	0
1622	4849	11.7229	3.86727	164.361	73.8003	3	0
1622	8796	11.6544	3.75969	248.555	27.2463	3	0
1624	5564	2.11868	7.41479	47.5975	-182.26	3	0
1624	7468	2.21858	7.46481	100.061	65.7327	3	0
1629	7458	9.9943	5.86433	159.734	-722.203	3	0
1635	2395	6.48572	4.3204	16.9587	52.1195	3	0
1638	3195	1.07311	13.9666	-411.249	99.4149	3	0
1658	2079	13.7773	5.51287	-92.1478	-814.097	3	0
1658	3589	13.9064	5.51659	61.5366	-300.041	3	0
1658	7430	13.8363	5.5869	281.679	59.3918	3	0
1662	3564	17.8847	7.18768	37.6083	249.109	3	0
1663	5507	23.6773	9.43721	80.9169	-212.178	3	0
1666	7326	26.3185	8.82515	21.033	-210.555	3	0
1680	5772	1.32823	7.25512	249.906	23.2177	3	0
1687	5705	25.6821	7.4853	63.4933	60.1853	3	0
1689	2402	21.5336	5.49596	21.938	-1.46969	3	0
1690	7552	26.4925	1.78052	20.3151	-14.4094	3	0
1699	9203	4.12859	11.9984	113.378	-369.641	3	0
1711	9275	25.4159	3.07952	61.7321	-17.6182	3	0
1727	3656	2.72354	2.60601	209.149	-9.0844	3	0
1733	1888	7.43406	13.6422	-323.762	43.7877	3	0
1733	6516	7.33674	13.6334	120.076	512.222	3	0
1750	2867	2.72474	13.4514	35.0454	348.116	3	0
1755	6921	6.51885	8.83179	105.619	154.724	3	0
1778	8918	16.1332	12.4646	-369.605	188.733	3	0
1780	3051	7.85829	9.39798	-70.4825	60.1653	3	0
1790	7762	4.52824	5.79568	230.724	12.1107	3	0
1805	8121	18.4008	3.50026	13.8915	75.8771	3	0
1808	4710	24.0848	3.34002	38.3282	154.869	3	0
1821	7806	7.38417	9.75162	-201.553	-9.363	3	0
1833	5884	26.497	4.83679	99.5547	-32.4283	3	0
1833	6832	26.3956	4.81402	150.78	-15.8697	3	0
1847	4862	5.55942	13.8936	189.22	-66.8787	3	0
1849	8714	14.022	7.5721	155.956	-563.402	3	0
1856	5811	14.6966	11.2932	-331.019	-65.5722	3	0
1877	8410	8.23107	2.74284	84.9767	233.58	3	0
1881	4191	19.4279	9.33802	-204.594	-10.8071	3	0
1883	4524	22.9891	4.24719	119.085	172.62	3	0
1894	7362	11.3879	14.0056	-405.881	-525.543	3	0
1918	6685	2.05145	1.34912	72.0551	206.633	3	0
1932	6446	14.9742	13.7374	115.965	417.915	3	0
1933	6921	6.51205	8.94446	-2.40356	-714.375	3	0
1954	3918	12.7308	15.6066	284.11	592.163	3	0
1955	9798	4.48143	11.2591	1.79511	218.838	3	0
1967	8312	1.57444	4.13021	133.692	108.066	3	0
1986	9878	10.4333	12.0244	126.238	21.3267	3	0
1987	9041	6.97613	2.937	19.4206	100.046	3	0
2003	8374	26.8912	2.39839	51.9681	3.81554	3	0
2012	4527	19.2275	7.25049	13.0187	-17.7422	3	0
2019	8392	2.09935	10.8355	-2.8214	-54.5831	3	0
2037	4341	3.97839	12.9313	90.0171	222.918	3	0
2050	9274	2.62621	5.76269	146.459	-249.523	3	0
2055	3882	21.244	2.55175	60.5737	-85.0108	3	0
2056	5154	24.8176	4.34058	25.8361	-24.8344	3	0
2058	7573	2.145	6.24732	125.2	237.353	3	0
2058	8575	2.21297	6.35147	92.6142	-70.8151	3	0
2066	6735	24.2212	9.59382	-65.0015	59.0858	3	0
2074	2956	4.13039	2.32877	57.9503	39.7644	3	0
2081	8332	14.2283	13.5856	828.519	-70.1904	3	0
2083	4628	3.66394	15.5517	-64.3414	-74.1027	3	0
2094	6097	22.1168	6.35873	33.7558	-245.787	3	0
2107	9165	24.55	9.40821	17.1522	35.7932	3	0
2125	4927	10.024	13.0654	104.682	-765.202	3	0
2133	9545	19.2264	11.703	-58.0911	4.41572	3	0
2142	8446	4.00066	9.98431	-156.198	-174.102	3	0
2143	8932	6.30392	1.87652	163.065	123.886	3	0
2161	5401	20.2204	3.7024	9.45441	-17.9179	3	0
2162	2715	15.1539	12.561	122.089	-1.94818	3	0
2166	8276	11.2169	4.01937	66.6036	-35.5095	3	0
2174	3494	25.9604	5.8359	40.7866	-273.816	3	0
2181	6793	26.5485	7.5598	-22.3384	-66.6211	3	0
2185	8874	22.6239	3.74095	-36.9548	-52.4482	3	0
2201	9411	9.93755	6.79739	41.0839	228.147	3	0
2231	7375	8.38993	12.5029	94.8152	-1271.35	3	0
2234	9587	14.9272	9.54167	78.2088	677.941	3	0
2238	6847	17.9961	4.10741	50.5482	-161.826	3	0
2247	2269	15.3844	14.2709	139.036	314.738	3	0
2247	4076	15.3319	14.2385	124.478	-120.187	3	0
2262	8149	14.8255	7.69384	-22.2723	-281.519	3	0
2282	7976	20.1103	5.73887	41.9974	-43.9796	3	0
2283	9521	8.43244	3.58424	-75.1507	-86.7767	3	0
2286	6078	9.81749	1.27442	260.493	198.195	3	0
2287	3272	25.0972	5.98162	90.4349	-120.39	3	0
2293	7085	16.5965	14.9064	-4.50154	-0.324156	3	0
2334	8322	12.4712	11.9273	27.1247	-360.385	3	0
2335	7407	18.009	7.60538	121.247	-344.015	3	0
2341	4855	16.0558	5.50155	61.0246	64.7717	3	0
2341	6586	16.1249	5.52015	141.964	-67.4236	3	0
2358	4856	14.3367	4.84137	303.117	-67.9205	3	0
2370	7637	11.5222	11.338	-174.499	35.737	3	0
2408	5650	1.9371	11.9448	32.0587	398.81	3	0
2410	2429	6.98394	8.55485	272.211	-333.295	3	0
2428	8399	8.6217	2.51029	23.0606	42.6067	3	0
2439	5410	9.28038	8.25819	500.149	-44.4827	3	0
2440	5718	14.2119	14.9312	587.89	40.631	3	0
2442	3551	8.96452	8.10775	-132.519	145.225	3	0
2444	5819	3.2798	12.0276	-193.173	152.417	3	0
2445	5360	1.37265	8.70586	39.7648	-125.798	3	0
2445	8351	1.26239	8.70539	76.0576	158.462	3	0
2453	5258	9.0865	4.02472	22.782	-207.393	3	0
2453	5747	9.14317	3.93473	231.069	20.8677	3	0
2461	7454	13.3918	1.75983	-43.4099	-110.483	3	0
2472	6586	16.211	5.51602	-79.8204	211.044	3	0
2482	2875	20.0868	1.46127	148.26	285.949	3	0
2495	2927	8.48177	12.7686	90.9864	864.553	3	0
2495	6062	8.55143	12.8595	924.346	-49.9404	3	0
2512	5489	26.3185	5.91673	13.1079	-125.956	3	0
2524	5790	8.55791	14.7969	406.65	105.671	3	0
2544	7894	4.50804	8.47597	-200.379	-98.4758	3	0
2546	4396	7.15089	3.11654	52.6841	25.9454	3	0
2554	4684	6.38464	1.05827	99.5454	429.2	3	0
2557	9189	1.98643	6.66501	151.256	97.5585	3	0
2560	9941	19.2989	11.9754	-75.4181	-615.575	3	1
2566	3114	12.827	3.1384	238.713	-22.5917	3	0
2613	2902	5.38019	6.09605	260.002	212.319	3	0
2624	9112	17.6708	3.98231	44.8203	280.825	3	0
2626	4274	21.601	2.78314	190.399	-16.1199	3	0
2632	3620	18.7898	12.6871	30.2467	-109.583	3	0
2658	6698	6.59312	14.3762	415.024	15.0514	3	0
2665	8144	23.3862	7.30562	32.1823	-48.5284	3	0
2669	7140	7.59487	2.50495	194.653	5.71773	3	0
2695	9050	20.3797	6.57284	155.726	-64.0579	3	0
2722	4353	10.4175	8.91353	51.5284	1246.13	3	0
2732	4743	9.6374	11.9051	455.693	-1474.25	3	0
2748	4216	2.80594	14.3584	62.9769	-262.966	3	0
2750	8226	9.25179	4.81014	-4.82919	60.6044	3	0
2752	5653	2.93201	12.3514	24.9314	196.717	3	0
2756	7579	16.8503	2.07696	114.123	221.272	3	0
2806	9107	4.05063	2.00784	107.354	42.8021	3	0
2812	9140	1.31536	13.029	83.5081	-434.617	3	0
2819	2973	22.3404	3.63667	33.5962	104.894	3	0
2819	3850	22.3522	3.7668	-13.5554	6.29451	3	0
2823	4062	19.3791	3.91884	69.6107	30.3824	3	0
2824	4937	19.84	11.4459	72.3405	-21.7141	3	0
2825	8239	16.9135	4.57305	93.59	176.48	3	0
2837	4860	16.0363	9.08943	201.854	704.273	3	0
2838	7243	24.1286	1.34544	91.1683	-8.47208	3	0
2859	4341	3.89637	12.8577	77.4382	-477.562	3	0
2860	6515	7.94466	5.19131	1.77202	-4.99476	3	0
2863	8489	21.5463	10.2827	1.92885	-80.1792	3	0
2867	6896	2.62487	13.5261	-571.837	6.46448	3	0
2867	7265	2.68909	13.5242	62.3913	-313.478	3	0
2879	5515	9.25404	5.07186	242.34	52.2908	3	0
2887	7253	20.7346	5.04418	26.4815	-247.157	3	0
2895	6869	9.32686	12.0373	-85.4575	305.624	3	0
2911	7609	14.2642	2.54861	32.1544	-62.8812	3	0
2912	3217	18.6849	6.29066	37.092	70.0338	3	0
2923	6084	13.1894	13.7788	323.944	462.102	3	0
2933	7076	19.4139	1.77973	54.1246	152.718	3	0
2944	6941	17.8933	8.71326	179.462	124.956	3	0
2951	6666	8.50715	15.8119	226.477	-129.222	3	0
2961	7942	20.9797	1.07846	55.3649	-49.0059	3	0
2996	7186	13.1489	3.48659	145.905	219.911	3	0
3001	4260	9.06861	8.0187	70.507	357.279	3	0
3030	4955	18.5216	8.10649	236.129	152.026	3	0
3030	7525	18.5073	8.24392	-80.4793	-131.02	3	0
3035	7913	20.8239	7.43912	211.314	303.675	3	0
3051	4428	7.9159	9.42749	191.626	-131.321	3	0
3057	6546	12.632	8.70615	270.293	306.407	3	0
3070	6553	1.73165	4.82576	32.5532	24.1152	3	0
3074	4406	4.51926	5.35139	20.8403	143.107	3	0
3110	5235	13.1545	14.8981	-9.38051	-11.8786	3	0
3117	7992	25.362	8.9871	171.051	-161.202	3	0
3134	8433	15.2093	9.56812	-149.724	405.313	3	0
3142	8613	12.8985	11.0336	275.158	-470.826	3	0
3169	3977	11.727	13.1177	421.149	-159.497	3	0
3170	5111	23.4527	5.29039	-5.2966	-96.7244	3	0
3170	5562	23.3089	5.26553	47.2115	-137.51	3	0
3176	7219	1.74146	12.4891	283.682	-152.033	3	0
3185	5120	10.5149	1.74485	202.29	-129.359	3	0
3191	9220	3.22679	4.83401	32.223	-49.0807	3	0
3195	3827	1.13631	13.9434	92.8064	-182.477	3	0
3220	3292	11.6082	7.31772	59.9005	-9.55458	3	0
3229	8420	12.8217	15.1328	187.341	120.897	3	0
3231	3330	13.857	14.096	-2663.87	11449.6	3	1
3252	6987	22.4773	5.20276	115.598	13.1132	3	0
3260	4783	15.6599	10.6657	243.646	124.917	3	0
3261	8554	17.6249	8.44842	60.758	-95.6229	3	0
3269	7990	7.23053	3.75204	120.975	8.63458	3	0
3293	8494	20.2556	7.99916	58.5148	86.5585	3	0
3313	9340	9.38942	7.59023	-124.463	5.60473	3	0
3328	4871	4.81399	12.7948	304.125	80.2758	3	0
3329	4529	1.60977	9.53217	166.471	-107.783	3	0
3331	8062	14.0226	6.50262	371.608	55.742	3	0
3340	6842	8.02413	8.57916	180.586	15.1132	3	0
3372	4895	22.1886	7.4602	214.781	-28.9258	3	0
3384	9926	26.9607	4.20511	21.6171	-47.1673	3	0
3392	7539	16.7075	13.3281	125.116	500.151	3	0
3401	4436	23.2287	9.25026	128.504	226.276	3	0
3416	3827	1.23422	13.9744	69.7205	207.298	3	0
3452	4542	19.6139	12.1187	-367.089	-266.505	3	1
3473	5905	19.5456	3.08534	105.63	11.5044	3	0
3486	8146	9.70477	5.21162	338.58	654.147	3	0
3507	8760	12.1942	8.08007	262.145	-8.03433	3	0
3510	7168	15.6542	8.98689	-302.269	165.282	3	0
3522	7836	26.8426	8.1707	142.824	-245.21	3	0
3523	7121	12.898	2.39384	201.194	-20.9265	3	0
3523	8076	12.9203	2.51813	92.5145	337.22	3	0
3545	7991	16.927	1.29856	57.6643	-286.613	3	0
3551	4260	9.01575	8.06127	303.846	0.0421638	3	0
3555	6791	19.283	3.59214	35.2169	-124.331	3	0
3558	8122	10.001	2.64476	207.583	300.31	3	0
3561	5624	5.54963	2.76196	48.7834	140.273	3	0
3565	5221	16.6693	10.2958	158.594	-206.49	3	0
3565	7798	16.6238	10.3962	-73.0608	442.357	3	0
3566	3795	12.4227	2.49481	134.174	-733.449	3	0
3571	5861	15.5825	7.48106	-44.1681	233.959	3	0
3579	6662	2.99947	9.14495	-107.019	31.7869	3	0
3594	5085	4.30792	5.39549	230.694	214.668	3	0
3602	8522	9.9892	1.65243	304.264	-134.126	3	0
3612	8113	12.247	10.1682	384.596	7.1447	3	0
3615	8914	7.16378	2.20275	24.3966	-74.4071	3	0
3622	7847	15.8506	13.2296	184.405	-150.446	3	0
3622	8892	15.7603	13.3239	100.674	758.172	3	0
3642	9665	15.1782	11.9642	-339.095	-23.4976	3	0
3671	4701	2.55987	12.7811	-358.912	-46.5571	3	0
3697	9931	15.5873	15.3778	44.2604	-109.712	3	0
3701	7117	17.7729	5.72915	163.603	-52.3151	3	0
3717	6774	7.26885	8.68512	-161.756	-60.6057	3	0
3752	9001	19.9475	6.94282	106.754	53.7923	3	0
3758	3909	5.61395	12.4633	-439.348	161.819	3	0
3759	8438	8.75657	5.2219	14.4815	-142.547	3	0
3765	7619	2.62645	7.00455	131.821	37.0551	3	0
3775	9264	21.2037	4.94305	37.3952	-92.7966	3	0
3786	6608	13.9306	12.477	144.829	317.031	3	0
3797	8045	6.11753	3.33276	-96.4623	28.4866	3	0
3814	9316	16.0608	5.77428	71.9985	-3.72574	3	0
3823	7799	18.168	8.3832	-277.9	-47.8611	3	0
3829	8077	16.4377	14.9378	-55.5525	3.8685	3	0
3839	4572	9.8925	12.2419	217.935	552.473	3	0
3850	8176	22.4587	3.8165	28.546	-187.102	3	0
3852	6461	9.39648	6.37275	-42.4683	-272.75	3	0
3853	9303	9.92592	8.28586	49.1007	-311.03	3	0
3865	7816	2.64712	6.02912	4.49047	45.465	3	0
3900	4349	17.083	2.988	219.962	-7.26154	3	0
3900	6027	17.0181	3.09025	233.651	-6.94085	3	0
3919	8476	16.3276	3.60874	107.304	0.606457	3	0
3941	8036	26.5589	2.49309	71.6887	10.7557	3	0
3947	6778	8.22842	10.1724	479.215	-350.598	3	0
3954	9520	14.4241	12.1758	153.895	172.941	3	0
3964	6673	16.3456	4.44322	230.014	-395.184	3	0
4000	4343	6.62995	13.3993	170.18	-1328.8	3	0
4023	5811	14.5838	11.281	74.345	-713.45	3	0
4025	4416	2.57165	7.58885	128.924	32.223	3	0
4050	5308	8.25654	13.0868	206.134	7.2411	3	0
4059	5372	13.4753	7.08573	-313.329	118.471	3	0
4059	9900	13.3318	7.05965	73.6075	122.853	3	0
4062	8643	19.3387	3.83346	-11.7895	-179.588	3	0
4062	8815	19.39	3.80156	69.8529	254.15	3	0
4065	8080	17.2362	14.2462	-155.075	54.0931	3	0
4076	7358	15.2772	14.3087	62.7642	237.081	3	0
4078	4365	6.03833	1.2919	60.1835	-312.129	3	0
4084	6241	1.67093	6.53985	91.7908	-146.486	3	0
4103	8660	6.43831	2.83701	217.763	37.2657	3	0
4103	9982	6.49453	2.80813	107.244	-0.915378	3	0
4152	7731	11.3789	10.6317	28.9378	708.167	3	0
4152	7808	11.4789	10.5879	301.698	-1085.01	3	0
4160	4603	23.2471	3.26901	35.5707	26.1567	3	0
4171	8821	21.8638	9.25747	253.716	-115.699	3	0
4196	5417	9.58854	5.66929	203.608	-328.353	3	0
4203	6189	19.2633	1.40274	63.2244	-5.68041	3	0
4240	4946	26.049	4.96766	-84.7764	-60.7647	3	0
4259	7215	5.31609	14.0433	-259.952	-118.278	3	0
4260	8008	9.00549	7.91983	438.047	-52.9254	3	0
4290	9752	26.2991	9.31274	29.0696	-154.936	3	0
4360	9832	4.77652	13.0998	154.286	-27.5313	3	0
4369	8198	11.3943	10.2049	467.742	43.8669	3	0
4437	8397	19.8632	2.17153	23.7435	-55.7179	3	0
4452	7754	18.2766	9.8283	34.9022	241.494	3	0
4527	4528	19.2735	7.20819	17.9299	-22.114	3	0
4527	9230	19.2139	7.10691	53.3015	338.248	3	0
4528	4715	19.3222	7.17218	44.3591	34.2625	3	0
4542	5533	19.5713	12.0677	-44.5679	-13.0045	3	1
4554	8395	9.46575	5.06343	131.496	-123.548	3	0
4565	6256	8.42041	3.7041	100.843	-139.988	3	0
4565	9003	8.46592	3.74556	336.748	-29.4648	3	0
4565	9521	8.42927	3.64454	169.449	225.886	3	0
4605	8528	7.9983	3.04762	426.293	20.5894	3	0
4628	7462	3.66013	15.4644	-131.416	64.5704	3	0
4630	8691	10.2802	4.21269	-229.82	-199.234	3	0
4635	5768	9.26743	6.13801	286.142	27.4839	3	0
4655	7684	21.1759	3.33365	-177.279	30.4725	3	0
4668	8745	2.32906	13.0464	14.1144	-418.846	3	0
4684	6477	6.31978	1.10959	310.852	-41.4778	3	0
4693	9252	8.57453	4.91655	190.253	0.510594	3	0
4705	6235	23.0662	1.85702	95.5767	-119.276	3	0
4710	8642	24.1182	3.44526	36.0105	-84.6517	3	0
4712	9529	14.8127	12.1707	-261.978	-563.456	3	0
4727	7755	24.7292	6.75836	158.65	-17.2324	3	0
4732	5547	13.4338	2.84288	119.384	-550.294	3	0
4739	9726	8.98246	8.95079	606.282	-38.6121	3	0
4747	8082	1.20897	7.80327	134.919	-16.5539	3	0
4755	7532	13.5094	9.88527	42.9379	-289.829	3	0
4761	8682	8.51574	4.09169	86.9051	705.831	3	0
4807	5339	26.2519	5.32616	24.6104	216.887	3	0
4820	6660	7.72987	7.58394	-186.672	171.199	3	0
4841	6576	8.89967	6.04258	93.183	6.17668	3	0
4851	5409	2.36127	4.32565	169.269	39.9774	3	0
4861	9443	18.0615	5.81478	218.304	-305.646	3	0
4862	6636	5.4746	13.8041	298.842	699.94	3	0
4864	7197	2.09979	3.29844	273.636	-377.777	3	0
4888	7309	17.3217	8.09916	77.4195	38.3694	3	0
4889	8333	19.4849	8.0077	215.678	11.2255	3	0
4895	7161	22.2561	7.37791	7.54789	-122.73	3	0
4946	9739	26.0093	4.86046	-28.5413	-75.3923	3	0
4956	7706	3.38196	10.2382	0	0	0	0
5043	9443	18.1212	5.84238	95.9168	205.934	3	0
5076	9225	9.55647	3.99703	0.427001	-102.172	3	0
5121	8731	12.4616	3.43826	9.01771	217.169	3	0
5134	7867	1.33508	1.30028	104.202	23.6147	3	0
5176	7507	7.68543	1.70677	241.62	207.64	3	0
5213	5505	17.7542	12.9608	29.9936	88.2892	3	0
5219	5909	18.4371	12.427	-213.37	-60.1773	3	0
5234	5804	12.3008	4.75947	-212.725	-237.214	3	0
5258	7827	8.98775	4.02799	-87.2034	212.76	3	0
5301	9447	18.8829	11.7946	156.943	-2130.9	3	1
5316	6308	6.03304	14.6991	623.264	956.062	3	0
5327	6625	17.0301	1.55716	94.1589	-11.6485	3	0
5341	8337	21.9785	5.93873	-70.6355	64.9632	3	0
5343	6612	11.1164	1.17532	26.7606	-131.925	3	0
5357	7458	10.1146	5.81741	81.7758	125.584	3	0
5357	9452	10.2288	5.87062	76.1129	548.323	3	0
5365	8522	9.88449	1.75494	269.07	-81.5173	3	0
5370	8819	10.7109	6.51611	361.652	47.9881	3	0
5384	6086	26.7434	7.47196	-97.2066	-22.1569	3	0
5387	6228	3.01021	10.8335	115.871	-377.361	3	0
5387	8636	3.071	10.916	173.314	23.6516	3	0
5399	6414	20.3525	1.43802	-141.605	-126.404	3	0
5428	5442	12.1336	3.83339	-61.1774	-234.71	3	0
5429	8318	6.79735	4.49658	130.321	291.679	3	0
5432	9178	25.9181	2.34781	19.3511	32.4222	3	0
5433	8413	5.53637	9.00701	129.663	-420.272	3	0
5499	8333	19.4892	8.07439	68.636	-392.12	3	0
5500	7783	6.57688	6.54094	151.591	-258.687	3	0
5500	8488	6.55745	6.48016	-117.298	21.1621	3	0
5506	5932	22.8523	8.21493	11.9258	-85.3478	3	0
5575	6115	1.32885	9.45819	122.964	141.991	3	0
5591	9595	14.3914	1.33756	184.847	-385.456	3	0
5593	7415	21.1284	9.81114	37.3554	219.142	3	0
5609	7410	2.51164	7.06262	208.439	7.80231	3	0
5631	8876	20.8436	2.70967	-65.5036	-141.186	3	0
5649	6904	11.8488	14.6519	-299.974	37.3316	3	0
5669	6389	14.7162	11.0569	-317.389	182.667	3	0
5673	8713	21.5554	9.28246	30.4931	-317.638	3	0
5677	6576	8.85624	6.00494	-267.298	347.924	3	0
5683	8935	5.96054	12.4627	80.1518	215.013	3	0
5691	8854	13.6768	6.62163	238.196	24.2691	3	0
5700	9133	12.4062	7.2433	298.005	222.258	3	0
5724	6600	5.38205	11.3769	80.8801	282.763	3	0
5725	8571	16.7227	3.86926	49.7612	-47.7907	3	0
5765	7610	2.06753	4.63674	126.256	189.985	3	0
5787	9164	19.7603	6.78827	31.2466	132.883	3	0
5807	7939	25.3467	2.26383	31.68	17.9241	3	0
5822	8041	9.95305	9.14013	9.23835	307.976	3	0
5823	6153	7.3807	6.98661	108.14	463.58	3	0
5823	9056	7.50987	7.01272	75.4281	-633.196	3	0
5833	8044	3.4563	9.09136	204.359	-274.721	3	0
5833	8917	3.51793	9.10742	10.0776	28.555	3	0
5841	7344	5.5045	7.64861	130.804	-68.3444	3	0
5854	6815	16.1482	9.80381	258.41	-8.50767	3	0
5895	9529	14.9347	12.2377	-363.776	-174.843	3	0
5900	9436	25.104	4.67204	76.4971	-136.493	3	0
5904	9696	24.3409	5.22368	-11.8296	50.6291	3	0
5905	6850	19.5861	3.13991	16.4937	-21.7814	3	0
5908	9791	2.41854	12.3192	-347.149	-101.954	3	0
5910	6383	5.69398	6.94587	200.573	-128.008	3	0
5921	6384	10.483	4.59809	110.857	-966.277	3	0
5921	8587	10.4092	4.6786	317.787	-164.475	3	0
5927	8084	15.5323	8.4068	-413.387	-343.439	3	0
5957	8948	2.17221	7.82457	134.122	-314.401	3	0
6015	7414	6.81332	10.7845	188.828	-659.951	3	0
6016	6591	19.6002	3.6375	-78.8351	-50.8624	3	0
6020	8360	15.2097	6.55947	130.633	-80.2841	3	0
6036	7609	14.1201	2.54887	17.8475	-47.3135	3	0
6044	8061	21.9274	2.2416	-28.1846	31.4529	3	0
6068	9053	13.6159	3.57188	244.474	2.22801	3	0
6070	7976	20.1687	5.72845	123.116	49.0171	3	0
6095	7766	8.21452	7.51878	349.928	3.44313	3	0
6103	8752	7.25917	1.35864	27.4577	-57.562	3	0
6119	8755	20.5119	6.45123	-46.0789	163.469	3	0
6149	6721	8.00211	9.76435	254.542	-527.566	3	0
6153	7686	7.28546	6.89995	546.212	27.5514	3	0
6170	8395	9.44754	4.94693	172.922	7.26496	3	0
6174	6490	6.04364	2.79815	168.826	-27.5927	3	0
6182	6500	18.213	6.37006	-96.5346	38.0749	3	0
6190	9662	10.4443	15.6263	397.808	5.78287	3	0
6203	6582	26.6765	8.43691	103.261	340.888	3	0
6214	6837	12.3394	9.92663	24.5146	-530.343	3	0
6237	6815	16.0387	9.89281	197.169	-142.139	3	0
6279	9341	23.8212	8.12736	65.8308	284.239	3	0
6292	7887	19.4228	3.05117	167.487	103.025	3	0
6302	8598	1.8888	15.7521	-36.5726	-9.37573	3	0
6316	6342	14.6621	4.148	78.2863	-177.745	3	0
6321	8320	5.07747	7.8962	7.82995	-21.6755	3	0
6408	9418	15.7053	14.5486	74.316	246.181	3	1
6408	9634	15.638	14.5965	-4848.88	-1208.37	3	1
6424	8661	4.65927	5.92984	107.342	131.116	3	0
6431	9437	21.7005	4.35623	23.5033	-54.612	3	0
6439	7966	24.7642	2.84763	9.2383	73.0882	3	0
6450	8714	14.1336	7.62377	191.503	210.888	3	0
6467	7989	23.2615	8.66008	42.9644	-192.188	3	0
6476	7728	7.15701	9.80826	379.342	-30.65	3	0
6495	8754	14.1247	14.2954	7.14556	8.66289	3	0
6501	7007	8.88991	5.29627	87.9135	227.51	3	0
6534	8655	11.7749	6.94042	210.515	288.592	3	0
6626	9548	1.06102	13.7994	91.5863	137.853	3	0
6651	9937	14.3766	14.5577	-709.882	-279.238	3	0
6694	6746	15.8528	8.67959	90.2973	442.152	3	0
6745	7167	15.5078	5.01452	132.992	66.2194	3	0
6758	8408	5.21685	6.50733	185.257	21.8527	3	0
6844	7163	19.4944	2.36832	191.643	-16.8544	3	0
6850	9237	19.6283	3.18846	195.829	11.2019	3	0
6898	7061	5.96016	2.56091	141.591	-72.6765	3	0
6898	9057	6.01986	2.43947	274.379	-5.32374	3	0
6936	8842	3.4178	14.0216	89.7892	296.646	3	0
6947	9296	9.34718	2.7343	436.177	178.57	3	0
6947	9539	9.29868	2.78308	33.2569	-203.139	3	0
6969	8216	12.1634	11.6476	27.7546	568.406	3	0
6982	8590	17.1176	4.20142	100.008	361.738	3	0
7018	9499	26.4921	9.28006	122.654	274.077	3	0
7018	9771	26.59	9.20128	-17.0513	172.178	3	0
7068	7727	10.9307	14.0835	34.7632	-134.564	3	0
7134	8429	3.31992	15.8149	-57.4215	16.6337	3	0
7143	7778	7.11002	13.2871	6.82753	-300.098	3	0
7145	9189	2.06725	6.71638	122.03	-34.1037	3	0
7228	9906	25.9858	1.80183	-13.1639	-27.7482	3	0
7268	7754	18.275	9.91141	243.748	-299.648	3	1
7284	7375	8.39501	12.6061	401.88	89.5425	3	0
7305	9872	9.91004	15.8373	111.75	-163.157	3	0
7309	8329	17.2702	8.19085	184.397	-96.4149	3	0
7336	8125	23.0273	7.86411	59.4313	122.674	3	0
7365	8715	23.3684	7.7169	79.4469	6.31869	3	0
7365	9656	23.3685	7.7814	-143.79	66.6083	3	0
7373	9334	18.939	6.8819	28.5895	-132.395	3	0
7386	9618	6.59467	2.37703	151.192	6.82911	3	0
7401	8492	4.28356	11.6708	70.459	-168.845	3	0
7405	7423	1.98461	4.33246	315.814	17.8998	3	0
7414	7536	6.86065	10.8662	161.972	767.68	3	0
7423	9161	2.05103	4.3534	246.66	-154.15	3	0
7474	8125	22.9934	7.79715	43.9069	-252.298	3	0
7553	9382	5.02428	11.4632	374.89	-28.2365	3	0
7558	7975	8.91353	13.6677	103.091	-440.096	3	0
7668	9714	2.65404	4.11755	70.9281	209.895	3	0
7685	7911	3.18414	13.1319	68.8151	260.667	3	0
7715	9512	13.5119	6.32337	286.459	116.478	3	0
7762	9583	4.44618	5.70283	31.9892	179.588	3	0
7819	9568	17.4621	13.0508	43.8194	-312.337	3	0
7850	9601	14.1943	14.7034	-613.229	-237.56	3	0
7866	8540	14.2274	5.47781	118.303	410.478	3	0
7902	9889	16.5379	8.69411	221.481	5.04304	3	0
7922	8838	15.3843	12.1675	-240.504	111.213	3	0
7923	8558	12.3938	8.42625	86.0707	-8.61102	3	0
8064	8697	17.7996	4.98707	215.384	106.725	3	0
8134	9451	22.3986	7.25074	88.6671	-215.866	3	0
8163	8354	13.6703	2.87556	90.3985	71.1599	3	0
8195	9080	3.77753	3.14517	91.6904	-74.5012	3	0
8197	8838	15.3305	12.0398	-48.3719	290.106	3	0
8212	9992	2.87373	8.01379	35.8607	-212.637	3	0
8240	9431	2.1726	2.45525	145.682	12.8765	3	0
8286	9036	5.25265	5.71385	111.774	-124.031	3	0
8289	8844	24.9839	4.24479	-18.3837	10.7271	3	0
8301	9658	23.1469	2.42564	26.203	-32.1992	3	0
8354	8986	13.6853	2.98669	229.739	15.8489	3	0
8355	9367	12.9839	8.58472	26.177	157.479	3	0
8399	9207	8.4875	2.48118	100.276	3.70265	3	0
8426	9671	16.0316	11.1015	-2708.45	2539.11	3	1
8427	8624	10.8952	9.48592	75.4704	-652.882	3	0
8474	8773	5.45551	15.2252	427.25	118.033	3	0
8488	9347	6.46344	6.50014	-75.3002	-17.6128	3	0
8522	8974	9.97442	1.77213	125.541	557.491	3	0
8542	9165	24.6555	9.35044	134.112	-7.75445	3	0
8544	8763	1.62553	11.9932	151.168	216.61	3	0
8570	9254	15.5908	1.233	187.165	-14.6041	3	0
8571	9023	16.7076	3.75359	312.905	19.2255	3	0
8573	9819	7.4154	5.20978	-127.589	-157.664	3	0
8660	9982	6.4953	2.87097	49.727	8.7464	3	0
8670	8717	26.4609	3.13142	30.8181	70.1799	3	0
8729	9903	7.74388	11.6329	87.6376	715.434	3	0
8730	9572	11.158	12.6486	43.7859	461.562	3	0
8788	9825	21.117	8.15606	144.473	22.1827	3	0
8796	9417	11.6897	3.71058	-6.66187	131.558	3	0
8841	9213	5.80429	1.09824	322.549	-17.6312	3	0
8936	9023	16.8051	3.69921	75.9717	-52.9172	3	0
9000	9297	1.76298	9.08092	83.9074	-64.3477	3	0
9053	9746	13.6801	3.48905	167.642	-231.316	3	0
9089	9831	2.80353	9.60971	238.481	19.6593	3	0
9125	9857	5.26715	10.878	127.688	7.52811	3	0
9175	9583	4.39263	5.74268	190.869	2.66984	3	0
9283	9340	9.45664	7.58414	427.356	-255.035	3	0
9296	9539	9.28076	2.71989	276.301	-19.1279	3	0
9514	9830	13.061	6.86667	61.4791	-170.27	3	0
9628	9776	15.3496	2.30539	110.783	-396.11	3	0
1000	13486	1.48379	3.51324	119.272	-60.9628	3	0
1000	44903	1.36571	3.50512	90.237	-0.959543	3	0
1004	51210	2.91758	2.25531	280.059	-110.683	3	0
1007	21330	19.2544	5.56764	-51.2831	-45.5961	3	0
1007	28217	19.1374	5.55621	200.727	-60.2829	3	0
1007	30757	19.269	5.50489	196.765	-53.6368	3	0
1012	34103	7.34014	8.24057	228.767	-819.774	3	0
1019	18161	12.4568	7.00808	169.879	-329.283	3	0
1020	34199	2.31654	3.99834	-30.4068	95.5322	3	0
1020	41916	2.2263	3.95507	304.761	117.296	3	0
1034	24409	18.6045	8.49114	-180.607	113.054	3	0
1034	30322	18.6131	8.37285	54.5228	100.079	3	0
1034	31941	18.4968	8.40787	31.0558	-78.0558	3	0
1035	33125	15.5306	4.00192	62.8734	247.688	3	0
1035	43568	15.4184	3.97597	69.6517	-422.158	3	0
1035	46423	15.4678	4.02393	197.353	2.10913	3	0
1036	11327	11.8084	1.15667	84.3859	0.997137	3	0
1040	20044	2.40558	1.71097	357.606	48.9225	3	0
1040	35245	2.37599	1.56514	288.563	-3.31606	3	0
1041	46322	9.01644	6.37201	434.528	-0.980666	3	0
1041	47351	8.95245	6.33507	141.081	-463.953	3	0
1045	40967	10.9638	6.97077	21.8506	196.333	3	0
1047	10193	4.34733	14.7911	-258.973	-109.211	3	0
1047	28803	4.4205	14.7594	137.421	232.194	3	0
1049	35723	25.5294	7.9729	87.5301	19.0119	3	0
1049	43772	25.5515	7.91664	-79.9697	-77.0426	3	0
1049	46232	25.5739	8.01749	-197.875	-32.655	3	0
1050	10965	15.9419	8.06482	49.7122	223.319	3	0
1050	49670	15.8864	8.14786	101.686	-305.372	3	0
1052	10941	4.72108	11.4266	218.599	-41.8895	3	0
1052	11014	4.66676	11.5468	-209.828	-94.1464	3	0
1052	12897	4.64615	11.4633	405.365	355.891	3	0
1052	47935	4.7738	11.5017	76.3843	47.7868	3	0
1058	17932	3.77962	3.90727	214.346	-361.893	3	0
1058	33805	3.67702	3.94823	127.121	147.66	3	0
1058	41988	3.73612	3.97258	235.405	-82.8366	3	0
1058	47476	3.68313	3.87914	241.195	262.151	3	0
1059	21888	13.4743	7.84629	-200.912	-265.683	3	0
1059	44486	13.5291	7.92696	253.623	307.708	3	0
1060	25040	20.1668	9.87032	87.033	-193.138	3	0
1072	32594	19.2046	10.9281	67.343	427.42	3	0
1074	21420	16.6873	2.14669	228.53	-20.0505	3	0
1074	35588	16.7157	2.21939	29.9346	-52.9423	3	0
1074	46480	16.6154	2.13654	117.238	287.195	3	0
1074	52547	16.5675	2.20693	32.7832	-169.017	3	0
1075	16952	3.87516	6.37685	56.9348	-32.7701	3	0
1075	46237	3.85277	6.46209	260.903	79.9117	3	0
1076	24392	14.6336	6.5328	90.237	677.884	3	0
1076	28500	14.601	6.61043	221.411	-825.149	3	0
1079	17343	17.7873	10.3818	335.344	456.571	3	0
1079	33792	17.7038	10.3929	-75.1449	-506.264	3	0
1081	16624	6.565	12.0659	-108.582	-114.528	3	0
1081	20889	6.61572	12.1041	334.935	-274.482	3	0
1086	29347	19.3402	11.3844	20.785	-184.239	3	0
1086	33930	19.4185	11.3487	44.7805	263.049	3	0
1086	45696	19.4606	11.3951	91.7793	-35.7661	3	0
1088	12048	19.2471	2.78045	-72.1941	-6.3994	3	0
1091	20851	15.3738	4.9227	144.225	263.846	3	0
1091	26040	15.3785	4.82058	141.716	-38.6779	3	0
1092	13272	11.0928	14.8074	-565.613	215.842	3	0
1092	22346	11.1319	14.8626	847.077	-478.66	3	0
1092	26338	11.2175	14.7622	356.205	-318.58	3	0
1094	23251	15.8001	9.93453	-71.5737	138.778	3	0
1094	23772	15.7697	9.82851	317.115	4.06342	3	0
1094	26758	15.7001	9.9528	261.848	-17.2444	3	0
1094	26948	15.7024	9.83341	-133.486	243.298	3	0
1095	15179	12.8337	1.71156	249.653	-40.1841	3	0
1095	27441	12.7671	1.71135	140.601	28.2941	3	0
1095	31744	12.8703	1.76956	95.3582	-150.434	3	0
1095	41513	12.7599	1.83067	264.988	-166.164	3	0
1095	46981	12.8351	1.83412	162.547	442.197	3	0
1099	14934	7.06208	13.8744	-28.4757	158.515	3	0
1099	18351	7.06876	13.9398	-306.817	-172.269	3	0
1104	26060	15.9104	12.6393	443.181	570.84	3	0
1104	48808	15.9974	12.5643	84.1645	-373.978	3	0
1104	49702	15.8891	12.5205	-153.29	79.1377	3	0
1108	21212	16.3505	9.53056	42.5904	-424.179	3	0
1108	27980	16.3784	9.58651	205.431	-1.9254	3	0
1110	24126	1.41705	10.6241	34.8219	-101.596	3	0
1110	34890	1.4714	10.7511	68.5544	76.3486	3	0
1110	39721	1.50591	10.6902	182.336	66.0026	3	0
1111	46309	18.286	11.2487	71.3536	143.414	3	0
1111	48639	18.2448	11.3704	173.83	114.092	3	0
1117	25111	5.05321	5.49666	92.8045	-152.768	3	0
1117	50816	5.13487	5.57323	46.6138	113.401	3	0
1117	52390	5.07408	5.62533	110.004	-34.846	3	0
1123	32460	1.97316	3.68237	133.395	-4.22959	3	0
1129	18321	5.0448	15.1858	-100.773	-397.616	3	0
1129	41750	5.05983	15.2998	-46.0822	-169.579	3	0
1129	48767	5.10249	15.2569	46.9232	143.981	3	0
1130	38367	1.77312	13.8158	-117.708	435.874	3	0
1136	10635	15.267	2.0119	157.343	-19.4259	3	0
1137	52730	25.6345	9.41678	31.1503	1.92478	3	0
1138	35236	17.049	3.32353	165.144	-10.0444	3	0
1139	42769	22.1486	6.2207	38.0914	-313.605	3	0
1144	28995	20.5838	6.87657	34.7561	-232.491	3	0
1149	26132	13.3055	13.5895	240.248	1113.22	3	0
1152	34832	5.55523	15.6365	226.8	97.2718	3	0
1152	52211	5.41662	15.6028	248.901	-514.996	3	0
1153	19871	3.56938	5.87212	214.403	57.2866	3	0
1157	12359	19.5207	7.10032	-31.7839	-292.075	3	0
1157	23162	19.5541	7.19251	54.5174	359.238	3	0
1159	11757	24.0168	1.6216	79.8941	232.443	3	0
1159	13532	24.0468	1.56383	-9.51939	-112.571	3	0
1159	42405	23.9334	1.53153	45.024	-26.0048	3	0
1160	15210	6.78057	7.12817	173.433	-721.555	3	0
1161	36973	20.1886	11.5286	48.9756	-3.7182	3	0
1161	44323	20.134	11.5021	-25.1235	81.5154	3	0
1163	11113	24.072	2.40963	31.073	174.875	3	0
1163	39739	24.169	2.45365	81.4745	-115.468	3	0
1164	18044	7.66916	4.0667	199.466	288.033	3	0
1164	52173	7.77701	4.10084	218.574	-651.636	3	0
1165	41956	18.6275	11.8811	-1648.63	-2443.34	3	1
1165	47010	18.7004	11.7616	130.034	779.629	3	1
1165	51136	18.7385	11.8403	-4058.96	-456.242	3	1
1168	22647	15.8299	2.9934	87.789	287.868	3	0
1168	29943	15.9044	3.07699	-124.589	-49.9959	3	0
1168	41924	15.8439	3.08351	134.316	-8.81274	3	0
1173	34237	26.0068	8.40565	59.8785	140.308	3	0
1176	29643	23.4831	6.98707	65.4197	-10.0588	3	0
1176	36989	23.4401	7.02432	-119.214	137.318	3	0
1179	43103	20.8548	1.45302	-91.2541	43.5307	3	0
1179	45158	20.9639	1.46393	114.953	-91.7456	3	0
1180	11694	20.6249	9.26276	-8.48662	-317.71	3	0
1180	17176	20.6842	9.37854	-41.4732	362.21	3	0
1183	42304	23.0328	6.49919	90.0388	20.5892	3	0
1184	26629	1.88937	11.448	247.156	-29.5399	3	0
1184	50053	2.01053	11.5164	202.23	40.5376	3	0
1185	33916	3.76717	14.2745	149.779	79.462	3	0
1188	17112	10.7246	3.8299	258.511	167.282	3	0
1188	35605	10.738	3.96198	128.765	4.4493	3	0
1190	16481	6.80879	11.0843	-39.0094	423.839	3	0
1193	47307	2.67583	3.95862	99.0607	33.4374	3	0
1193	48793	2.61366	3.96118	28.8015	127.056	3	0
1200	15025	2.77926	10.4298	284.587	-11.439	3	0
1200	23456	2.85399	10.4151	76.7606	-239.062	3	0
1200	38262	2.9009	10.4667	43.6744	185.027	3	0
1203	27961	14.9645	3.16155	147.253	-851.799	3	0
1203	51836	14.8652	3.12578	171.703	721.973	3	0
1205	49142	23.0467	9.68541	11.7657	23.6161	3	0
1206	16300	17.434	2.44875	-36.1372	58.16	3	0
1206	33137	17.3115	2.46179	94.3489	-43.1069	3	0
1206	51532	17.307	2.37246	-20.8345	22.9162	3	0
1216	45640	15.2849	9.96156	-22.9384	-50.567	3	0
1222	34652	20.8133	4.38242	102.956	-86.1606	3	0
1223	35755	2.99077	9.69026	59.2053	271.439	3	0
1226	24340	9.08462	6.07785	-5.66984	45.3665	3	0
1226	30335	9.11064	6.15235	233.635	-259.361	3	0
1226	45744	9.13378	6.02451	266.765	155.62	3	0
1228	22386	6.49824	13.7731	8.94087	-568.805	3	0
1228	34633	6.57929	13.7749	366.057	25.915	3	0
1230	19493	12.1267	4.64523	137.643	-235.062	3	0
1231	24365	19.7606	7.77016	44.793	437.595	3	0
1231	33788	19.7033	7.725	193.953	-75.794	3	0
1232	12750	8.61959	6.09282	33.8589	548.225	3	0
1232	44559	8.74469	6.13678	173.663	903.664	3	0
1238	37562	1.42857	8.45652	200.254	15.2259	3	0
1239	31027	13.7144	13.7018	432.555	-229.182	3	0
1239	45898	13.6265	13.7785	303.027	73.7945	3	0
1240	47751	21.9544	7.39235	124.713	-14.9265	3	0
1246	11223	2.48254	9.89182	42.638	40.184	3	0
1246	46782	2.43209	9.85713	-62.3708	16.7285	3	0
1246	50868	2.37341	9.94214	73.8041	54.2288	3	0
1249	19554	24.2687	6.28754	-15.2841	58.6126	3	0
1249	38528	24.3245	6.32082	163.058	-11.4449	3	0
1251	26420	19.0571	8.66039	0.219925	112.23	3	0
1256	16494	2.9202	6.75991	-26.01	75.2837	3	0
1256	37975	2.89906	6.70202	97.7989	-17.7915	3	0
1258	29122	1.24673	8.82931	128.071	14.3466	3	0
1260	24527	14.2484	3.34191	51.5848	-31.701	3	0
1260	40438	14.2931	3.44929	236.122	20.662	3	0
1261	26880	7.58149	11.0924	83.8427	-920.18	3	0
1264	24022	13.1988	8.7751	358.327	-18.3241	3	0
1269	13251	22.457	7.08538	-135.87	-6.94572	3	0
1269	25534	22.4063	7.1214	-0.861322	-36.0156	3	0
1270	10375	11.4619	13.8601	15.9532	-791.017	3	0
1276	11091	21.7324	2.32441	95.8266	29.115	3	0
1276	23866	21.6856	2.27479	111.212	-161.48	3	0
1276	39966	21.8143	2.29225	24.0832	18.1041	3	0
1278	15398	8.23466	4.81743	161.494	2.84735	3	0
1278	36619	8.1063	4.84822	126.62	-29.6098	3	0
1280	10796	14.0137	9.62085	245.84	3.72135	3	0
1280	19765	14.011	9.72289	213.69	333.608	3	0
1287	11258	22.8461	7.91589	105.45	-3.79289	3	0
1287	23236	22.8061	7.88119	10.8743	110.855	3	0
1287	31585	22.7532	7.95659	139.255	16.0416	3	0
1288	37926	20.8705	7.21322	42.1023	40.6735	3	0
1289	13193	2.75297	10.802	24.2762	-273.512	3	0
1289	32293	2.84151	10.7318	174.841	430.649	3	0
1293	27505	23.214	6.01948	158.694	35.1105	3	0
1293	46664	23.2757	5.90129	60.9938	32.8108	3	0
1294	46365	24.4894	5.13337	34.9367	209.738	3	0
1303	48085	2.2439	5.15524	150.046	149.611	3	0
1305	31371	26.3138	2.6391	29.8753	-45.3629	3	0
1307	25725	20.5161	3.82461	60.8803	-161.609	3	0
1309	32736	10.6469	12.2121	141.53	231.295	3	0
1309	38409	10.7303	12.2313	109.763	-420.753	3	0
1309	40435	10.7232	12.2885	-69.7997	111.058	3	0
1310	38813	5.91001	13.361	-866.766	192.404	3	0
1311	40961	24.1504	9.03347	-19.4864	-232.642	3	0
1321	30289	21.2265	3.83149	85.1444	8.66929	3	0
1321	43325	21.1707	3.94169	51.7063	115.526	3	0
1321	48475	21.1641	3.82435	23.1666	84.3532	3	0
1326	17171	16.6251	5.38355	148.815	-66.4021	3	0
1326	23398	16.5244	5.46483	140.436	-196.45	3	0
1329	16688	1.95805	7.36544	201.235	-147.271	3	0
1329	19022	1.86031	7.41433	188.323	126.987	3	0
1329	35871	1.92882	7.4894	240.638	-194.728	3	0
1331	21457	8.90027	2.40911	349.337	32.2548	3	0
1331	21845	8.9615	2.45771	-49.3772	173.573	3	0
1331	44775	8.87104	2.49551	164.739	-196.837	3	0
1332	17666	24.4357	6.1933	10.421	-51.9729	3	0
1333	10569	13.543	9.1741	229.729	-496.679	3	0
1333	14660	13.61	9.17752	104.119	791.814	3	0
1333	22396	13.5729	9.0855	229.702	305.312	3	0
1335	50823	13.2499	12.457	335.414	1083.34	3	0
1339	51295	12.3506	7.60626	228.042	-28.2999	3	0
1339	52126	12.3192	7.54838	-383.559	68.2017	3	0
1341	51574	13.7887	14.8824	393.105	44.843	3	0
1343	12834	23.1455	4.2867	-51.5736	13.3211	3	0
1343	38665	23.142	4.22881	32.6504	-33.4315	3	0
1345	12567	20.8776	10.5848	-1037.43	171.769	3	1
1346	25933	9.21311	1.80286	241.783	-294.763	3	0
1346	27358	9.12363	1.88919	242.655	-129.574	3	0
1347	23633	12.3888	14.0953	85.4385	1008.93	3	0
1349	11802	5.92493	9.42804	-40.5907	97.5389	3	0
1349	23843	5.94987	9.4875	133.4	402.282	3	0
1349	24444	5.86376	9.42237	283.63	79.4212	3	0
1349	30420	5.85239	9.52715	274.372	-839.568	3	0
1355	19397	10.4747	3.97217	-115.04	-34.1117	3	0
1355	39931	10.3471	3.99998	-263.187	-452.503	3	0
1355	46878	10.4771	4.03624	17.0743	297.393	3	0
1357	25807	19.2029	12.1261	-115.752	90.3448	3	0
1357	41471	19.2843	12.1943	4.47483	-93.1741	3	0
1358	32268	22.1848	2.98218	29.4459	177.688	3	0
1359	16205	15.6486	15.6964	-29.6198	-24.6528	3	0
1359	44008	15.6461	15.6345	-154.748	-94.1938	3	0
1360	18050	16.0858	6.07488	-288.503	45.2255	3	0
1361	14826	5.26907	4.07414	138.301	266.272	3	0
1364	28757	24.6034	3.76585	21.2338	102.378	3	0
1371	18655	14.5616	14.3911	-8960.03	708.088	3	1
1371	34820	14.5209	14.2681	226.157	80.5407	3	1
1373	11850	11.0332	15.8726	-3.23316	182.754	3	0
1373	12523	10.9963	15.8147	660.27	-210.195	3	0
1373	36725	10.9014	15.8652	-31.6708	-181.186	3	0
1375	33575	10.6635	1.51604	45.7284	31.2625	3	0
1375	37077	10.6935	1.61469	225.515	27.9587	3	0
1375	39563	10.7612	1.54144	117.363	-13.4758	3	0
1377	12511	1.66938	8.74909	80.795	-13.2001	3	0
1377	45169	1.71406	8.795	95.791	-13.3696	3	0
1379	15728	14.9385	4.64299	210.881	5.39839	3	0
1379	33877	14.9773	4.71311	-198.516	318.581	3	0
1379	43163	14.8716	4.64852	-27.4133	44.9466	3	0
1379	52623	14.8813	4.76573	145.519	-127.805	3	0
1380	11600	11.1779	6.57525	90.6198	-423.985	3	0
1380	13225	11.0956	6.54256	261.218	762.833	3	0
1383	33092	20.6066	3.24725	82.5913	480.577	3	0
1383	50232	20.6728	3.37083	20.6903	47.9296	3	0
1385	11777	16.2232	12.2415	-408.509	260.729	3	0
1385	31163	16.247	12.1874	13.9939	-325.914	3	0
1386	48680	19.2233	4.34053	201.168	-56.747	3	0
1388	23587	8.59366	8.08582	430.782	-182.27	3	0
1388	48265	8.6384	8.1416	-574.108	170.158	3	0
1390	18439	24.6927	8.38061	45.0743	313.745	3	0
1390	19275	24.6571	8.32528	184.731	6.71242	3	0
1390	21488	24.7965	8.31873	223.694	-14.0829	3	0
1390	36659	24.7661	8.26198	26.9675	108.335	3	0
1395	31723	24.2617	7.51155	60.2344	-394.425	3	0
1395	37080	24.2324	7.39935	71.3443	215.98	3	0
1400	19935	18.3145	1.64313	118.94	96.3274	3	0
1402	29680	11.1601	3.53883	146.43	258.841	3	0
1403	14703	4.85891	15.8564	-79.8274	38.4225	3	0
1407	22942	18.7032	12.4017	-199.02	17.3661	3	0
1409	19904	18.5696	11.7612	210.723	1991.28	3	1
1409	20906	18.545	11.7005	9.72252	1.69768	3	0
1410	32148	6.6757	12.4692	342.103	200.331	3	0
1410	45298	6.65749	12.36	375.332	-92.8658	3	0
1410	52612	6.70697	12.3943	-501.257	-33.9411	3	0
1412	26067	2.18276	15.1802	-7.57551	120.539	3	0
1413	37013	21.5447	9.81732	357.319	29.3903	3	0
1413	45504	21.6682	9.7964	362.221	-39.4067	3	0
1417	49296	2.27612	10.2707	62.3176	100.879	3	0
1418	11542	11.0863	3.0883	109.986	-274.902	3	0
1418	28246	11.1412	3.11989	271.051	77.8452	3	0
1418	31155	11.1574	3.01096	371.708	-26.1203	3	0
1422	28822	4.58409	10.4593	553.094	65.604	3	0
1422	34468	4.68833	10.4902	-159.394	-251.019	3	0
1422	36264	4.66888	10.5759	398.108	19.7002	3	0
1422	42069	4.58433	10.582	146.876	-432.252	3	0
1424	41016	1.91043	2.33218	267.685	39.3777	3	0
1429	38503	19.5368	6.62464	76.7747	9.84541	3	0
1429	46736	19.5789	6.72775	11.2939	-41.9074	3	0
1431	16817	3.00807	6.24304	191.345	-112.399	3	0
1431	18667	2.95835	6.29701	178.435	3.15702	3	0
1431	40897	3.07935	6.25774	190.335	-157.914	3	0
1434	33003	14.5614	15.1875	-274.9	35.7876	3	0
1434	35049	14.5912	15.2932	-332.102	170.079	3	0
1440	35941	19.8426	2.53008	11.9579	-121.522	3	0
1440	39329	19.8033	2.41049	49.2586	303.145	3	0
1441	13468	6.76798	14.8508	327.277	345.783	3	0
1442	33575	10.6478	1.41341	314.326	-22.3444	3	0
1443	14259	3.64347	2.88515	52.4389	12.2837	3	0
1443	45318	3.70496	2.85611	76.5534	-86.7991	3	0
1444	24017	4.57382	5.57556	40.6991	8.1241	3	0
1446	25436	14.0978	9.15877	65.1034	355.094	3	0
1446	31238	14.161	9.14785	195.484	70.9548	3	0
1446	52706	14.1299	9.27944	304.438	21.63	3	0
1447	29133	14.4552	15.4495	-0.25903	398.336	3	0
1447	29530	14.4306	15.3772	-248.391	-307.805	3	0
1447	35049	14.5397	15.3843	0	0	0	0
1450	12500	10.2797	1.60822	265.151	42.8385	3	0
1450	51412	10.2235	1.59089	57.2272	-108.1	3	0
1452	33942	2.63686	11.3865	76.4903	29.4434	3	0
1454	23545	20.881	6.06087	98.4308	291.831	3	0
1458	20341	26.7329	8.22625	46.9024	-389.092	3	0
1458	48834	26.6408	8.18532	192.721	-18.4358	3	0
1461	28038	3.88341	4.75612	116.838	-32.7748	3	0
1461	41361	3.93118	4.65017	109.291	5.76983	3	0
1462	36350	6.62898	5.37817	80.6737	13.787	3	0
1464	16801	1.85623	12.4164	138.861	-328.423	3	0
1469	12268	4.38415	2.47974	110.497	-122.661	3	0
1470	11864	7.70215	3.9376	32.5587	283.82	3	0
1470	18044	7.68725	4.00031	68.7889	-477.665	3	0
1470	34921	7.81001	3.9675	58.2026	-14.5411	3	0
1471	10635	15.319	1.98509	21.3608	-4.68732	3	0
1473	17339	11.1846	12.9817	342.585	-53.6356	3	0
1473	31459	11.092	13.0066	-657.939	141.425	3	0
1474	13721	10.6	3.02169	258.796	-84.3634	3	0
1474	34483	10.5757	2.96162	28.1436	52.3706	3	0
1475	32163	10.4831	9.65969	230.205	-516.379	3	0
1479	29458	8.44485	7.23296	83.7043	-24.5157	3	0
1479	33309	8.37639	7.21934	353.031	-14.7521	3	0
1479	42198	8.46366	7.29999	24.7035	49.8721	3	0
1480	35434	2.19804	6.09199	56.1444	-93.8471	3	0
1481	23538	8.91503	12.7706	344.611	-305.794	3	0
1486	29090	25.9144	2.70743	-6.73627	3.42553	3	0
1486	32412	25.8843	2.76887	52.2927	-49.667	3	0
1486	33739	25.9999	2.82972	41.6187	-34.1886	3	0
1488	21019	9.49714	13.9003	632.084	204.239	3	0
1488	48354	9.46491	13.9484	-331.16	333.908	3	0
1489	37624	6.32614	8.23841	270.337	134.445	3	0
1491	32737	7.77476	7.76538	33.562	470.336	3	0
1492	19008	13.389	5.62827	96.3054	-646.188	3	0
1492	44018	13.4451	5.52726	175.231	724.577	3	0
1492	47502	13.4806	5.66995	126.01	437.831	3	0
1495	28400	26.5748	4.68203	19.418	93.0914	3	0
1497	24334	9.56379	9.75277	35.4543	-153.88	3	0
1497	34759	9.55696	9.69575	-23.8361	291.085	3	0
1500	16440	26.704	5.93573	20.2414	99.3565	3	0
1500	29125	26.7691	5.86114	52.5212	67.0944	3	0
1501	50849	3.29157	4.55702	18.0099	8.73444	3	0
1501	52673	3.34162	4.61284	145.095	-18.3	3	0
1503	11075	19.1617	1.73435	193.815	-4.92681	3	0
1504	12254	5.38857	2.15499	272.617	-577.338	3	0
1504	40474	5.36611	2.09324	-229.809	200.734	3	0
1506	46092	24.9481	2.94993	104.303	8.15045	3	0
1509	41824	10.3527	15.7311	876.413	153.033	3	0
1513	18955	4.71368	8.80506	127.452	78.4854	3	0
1521	17262	20.7198	4.60626	302.002	-11.9092	3	0
1523	22480	7.19243	15.5638	113.422	-818.499	3	0
1523	38126	7.10123	15.525	674.407	109.341	3	0
1523	52281	7.17555	15.6174	416.501	675.395	3	0
1524	22634	10.8593	1.93658	15.0283	-213.356	3	0
1527	22024	16.0516	13.6399	-172.053	-49.6149	3	0
1527	25995	16.0519	13.7677	159.785	489.838	3	0
1527	36571	16.1195	13.6411	31.2659	-29.6909	3	0
1528	20270	3.75081	6.90894	-58.3446	36.5798	3	0
1528	34977	3.63339	6.93042	73.9667	243.8	3	0
1530	11077	23.7272	6.34799	-10.2842	-77.7832	3	0
1537	51680	10.2075	13.0631	888.713	39.7736	3	0
1538	25567	26.8309	8.57996	-106.898	-257.616	3	0
1542	28257	21.3845	5.79232	89.4165	-191.351	3	0
1542	33206	21.4421	5.74667	48.7424	275.275	3	0
1551	27507	6.97156	7.42059	126.459	-136.085	3	0
1551	34696	7.06703	7.42009	296.908	64.9152	3	0
1551	50589	7.01393	7.32596	356.304	-172.694	3	0
1552	17232	5.89776	8.40956	222.654	-52.0806	3	0
1555	24445	2.61949	5.05409	91.9889	-126.084	3	0
1555	25899	2.73296	5.01633	144.206	66.7138	3	0
1556	35493	3.29532	6.22174	186.375	95.5346	3	0
1556	48537	3.36025	6.31289	437.177	-44.0234	3	0
1563	21816	11.2581	2.07812	106.623	11.8801	3	0
1565	12528	9.97153	14.504	207.03	25.0067	3	0
1568	31418	5.71096	11.9771	358.798	50.8181	3	0
1568	50043	5.72189	11.8832	141.1	-305.039	3	0
1568	51623	5.61554	11.8799	596.742	357.636	3	0
1572	24179	9.90468	1.1531	155.495	5.58485	3	0
1580	14190	15.8222	15.5276	16.4165	34.721	3	0
1580	44390	15.6982	15.5205	-150.564	-181.338	3	0
1581	16220	9.68755	15.3949	848.052	984.738	3	0
1583	21674	2.35216	10.0928	-106.691	-159.569	3	0
1583	43449	2.26482	10.1584	10.3539	27.581	3	0
1583	49296	2.31315	10.1826	-60.0325	40.1351	3	0
1584	17964	1.56982	14.8683	-212.218	-16.5913	3	0
1585	17942	6.84463	2.06601	24.5485	374.166	3	0
1587	37948	16.1667	3.32647	-71.5581	-201.135	3	0
1587	45337	16.0623	3.27649	-181.885	-106.404	3	0
1588	23161	5.0987	4.48537	84.184	381.331	3	0
1588	26399	5.24121	4.49833	110.042	126.509	3	0
1588	32164	5.21298	4.43935	32.6578	57.4407	3	0
1590	25536	7.44874	10.5257	-92.7853	66.8961	3	0
1590	47693	7.32195	10.4976	112.686	6.0984	3	0
1591	16495	7.42648	4.1379	103.386	596.988	3	0
1591	27106	7.48073	4.12476	178.8	7.61132	3	0
1591	27383	7.51558	4.17247	61.3422	87.7041	3	0
1598	14028	6.6587	10.4183	69.9014	-289.118	3	0
1598	17893	6.61518	10.3328	108.839	695.626	3	0
1598	34966	6.72277	10.4069	337.949	212.148	3	0
1598	42837	6.68605	10.2855	216.614	-657.028	3	0
1613	15544	5.82642	8.16332	244.781	16.2401	3	0
1615	12948	5.64512	9.625	173.768	812.335	3	0
1615	24945	5.54996	9.63751	104.966	-740.184	3	0
1618	15281	18.7752	8.45855	59.2909	-354.203	3	0
1618	29976	18.7971	8.51644	159.629	113.997	3	0
1619	42460	8.90453	7.71047	248.316	-336.685	3	0
1621	10162	23.7501	1.76656	-20.979	15.5379	3	0
1621	18297	23.679	1.7012	-19.4388	65.9454	3	0
1622	41395	11.6602	3.87744	198.641	-70.5061	3	0
1624	11908	2.14803	7.34797	158.645	43.6437	3	0
1644	50177	4.97412	13.3253	-2.55991	-127.359	3	0
1644	52097	5.03041	13.239	72.847	-150.382	3	0
1654	15607	7.18792	6.36417	153.863	-438.465	3	0
1654	16104	7.18813	6.46111	140.137	237.584	3	0
1654	45011	7.10151	6.3995	58.8863	345.921	3	0
1654	45556	7.12353	6.45904	66.2836	-161.115	3	0
1657	17526	14.171	3.62849	219.113	-225.793	3	0
1662	10729	17.8517	7.27978	145.181	-21.0634	3	0
1662	17066	17.9701	7.3084	-179.492	32.6227	3	0
1663	45378	23.6474	9.36057	20.3822	289.259	3	0
1666	24275	26.4004	8.9229	-81.4345	-188.377	3	0
1667	19604	24.6023	1.29196	74.6742	12.8082	3	0
1667	23724	24.6887	1.18688	52.1109	-62.5827	3	0
1667	25085	24.6107	1.14551	39.9857	3.66224	3	0
1667	51423	24.5567	1.18186	-15.881	-28.7988	3	0
1673	19944	9.37252	15.3142	493.187	230.893	3	0
1675	27914	11.2394	5.84835	180.808	58.9528	3	0
1678	16092	3.10572	2.78942	132.215	-14.7433	3	0
1680	12804	1.41853	7.31437	135.533	17.8065	3	0
1680	25080	1.3873	7.2574	18.5937	-37.1225	3	0
1680	29851	1.3871	7.36681	235.273	-92.2128	3	0
1683	10531	8.88832	12.1894	289.012	-230.871	3	0
1683	13685	8.81793	12.3141	498.05	-561.014	3	0
1690	15133	26.5404	1.81051	33.8246	3.60107	3	0
1692	15587	10.3903	2.23056	147.436	-424.42	3	0
1692	29578	10.4093	2.13109	209.857	107.851	3	0
1692	41207	10.4514	2.24214	212.257	318.475	3	0
1695	26039	15.4683	9.44091	88.1052	-511.491	3	0
1695	47433	15.526	9.5319	150.703	302.531	3	0
1695	50446	15.612	9.44493	128.278	-77.324	3	0
1698	47420	3.42304	12.3318	-296.559	-181.186	3	0
1700	12745	25.4126	4.87038	121.745	-18.2894	3	0
1700	51034	25.51	4.83067	69.6237	3.0238	3	0
1703	21228	6.78884	2.58409	141.637	4.10295	3	0
1703	23394	6.77098	2.53126	4.12838	-114.889	3	0
1703	27816	6.87043	2.53705	93.3871	109.932	3	0
1707	49891	3.50583	12.7234	98.6832	-540.797	3	0
1708	33255	11.4834	2.39303	108.695	139.238	3	0
1708	36447	11.4186	2.40422	386.786	40.8376	3	0
1710	13097	8.45729	5.43632	67.6033	-607.664	3	0
1710	36895	8.55609	5.43359	110.392	660.864	3	0
1710	46485	8.45342	5.34636	127.191	439.277	3	0
1716	11769	26.031	3.09189	38.6701	-5.94105	3	0
1716	33739	26.0194	2.95378	43.6737	49.3193	3	0
1719	25881	12.588	13.0803	105.447	-1020	3	0
1719	36377	12.5518	13.1411	130.941	496.777	3	0
1719	42676	12.4976	13.0654	69.6092	1145.69	3	0
1725	33093	17.5436	12.3001	-15.5154	394.676	3	0
1725	41012	17.5425	12.4044	-90.2551	263.361	3	0
1725	46808	17.5851	12.3523	52.3184	-280.435	3	0
1727	17691	2.67721	2.51662	147.641	310.102	3	0
1727	32860	2.76535	2.56686	38.0386	-3.70787	3	0
1731	38521	1.84468	14.6976	-257.554	-63.5348	3	0
1731	38713	1.77731	14.6371	68.2744	83.9714	3	0
1733	41009	7.34523	13.6932	11.8107	-641.968	3	0
1736	32517	24.8399	4.93965	16.2135	-64.2505	3	0
1737	39694	26.3823	4.69823	100.595	12.6525	3	0
1738	44041	20.6073	9.81282	166.626	-15.0987	3	0
1741	17076	26.0955	2.10963	39.5618	-20.7407	3	0
1742	46992	13.4254	9.1004	-11.8846	-355.108	3	0
1748	36150	18.6636	1.77859	72.0659	-336.026	3	0
1748	40288	18.7371	1.83436	76.1661	441.28	3	0
1748	49096	18.7554	1.74732	127.422	-51.3261	3	0
1750	12401	2.83749	13.4382	-24.1221	254.052	3	0
1751	24884	14.0977	11.3541	155.419	8.05419	3	0
1751	28957	14.1343	11.2394	200.815	-19.801	3	0
1755	11896	6.43767	8.74734	206.568	250.203	3	0
1761	37196	21.811	4.11298	110.545	-497.865	3	0
1761	47227	21.7163	4.14108	45.2234	106.141	3	0
1764	18310	12.1905	13.2783	371.023	-781.477	3	0
1764	34415	12.1952	13.3448	-171.818	534.125	3	0
1764	36060	12.1239	13.2645	306.378	912.576	3	0
1772	18633	15.1651	9.35315	383.126	15.7606	3	0
1773	12872	11.0954	6.74297	7.80023	-374.239	3	0
1773	52213	11.1772	6.75279	183.036	471.11	3	0
1775	34241	2.38873	8.46295	49.6279	62.6697	3	0
1775	48902	2.27699	8.45033	116.769	-1.49825	3	0
1776	12660	26.6504	2.01334	28.2389	15.2309	3	0
1776	27956	26.5944	1.99295	10.9759	0.308853	3	0
1776	50011	26.6249	2.09381	24.8713	2.33634	3	0
1779	10991	15.105	1.53268	141.728	-100.823	3	0
1779	22079	15.0729	1.62784	135.017	273.105	3	0
1779	42289	15.0523	1.53523	24.8736	-47.9998	3	0
1780	33569	7.81803	9.49615	351.481	40.9573	3	0
1784	35597	18.4526	7.61957	121.728	-127.605	3	0
1784	42170	18.5229	7.68169	127.834	198.66	3	0
1790	20835	4.50331	5.87271	134.777	-141.36	3	0
1790	44299	4.59282	5.83018	58.4607	200.416	3	0
1792	15570	8.68281	11.4608	329.571	-635	3	0
1793	31961	21.8417	1.44147	24.8227	-12.661	3	0
1793	38670	21.8921	1.41156	1.77914	-3.72498	3	0
1799	20457	13.2416	11.2375	291.423	1094.83	3	0
1799	33714	13.3137	11.3646	222.515	795.738	3	0
1800	22161	8.10834	11.1874	519.035	-40.1602	3	0
1800	38507	8.03485	11.0769	474.103	729.889	3	0
1805	12913	18.2897	3.46972	168.026	-317.838	3	0
1805	21495	18.297	3.40447	-187.444	-55.2978	3	0
1805	44294	18.4278	3.44377	-114.64	90.9704	3	0
1810	18460	4.42517	12.1636	126.416	131.879	3	0
1814	10278	6.67379	12.7903	178.226	727.065	3	0
1814	12938	6.70899	12.9047	734.039	-326.357	3	0
1814	43304	6.79766	12.8329	136.585	521.365	3	0
1816	18646	6.9793	2.13924	183.587	-86.509	3	0
1816	44327	6.92284	2.24873	151.237	-92.2164	3	0
1817	39469	2.08995	12.6494	-46.6845	179.89	3	0
1821	20500	7.32733	9.63416	12.6848	238.176	3	0
1821	30319	7.30745	9.73523	-197.168	-207.637	3	0
1821	43903	7.42201	9.69052	-428.524	-31.6448	3	0
1822	17527	16.8619	8.71686	189.156	-1.13783	3	0
1822	51058	16.7843	8.79242	250.108	-312.716	3	0
1824	11559	11.3056	12.755	436.861	31.1662	3	0
1824	19255	11.3677	12.8473	-6.07094	506.041	3	0
1834	37745	2.17443	6.92494	131.984	-59.9666	3	0
1834	41596	2.12443	7.03849	118.769	-75.2445	3	0
1834	45505	2.07463	6.93867	62.5961	138.196	3	0
1835	19841	3.62731	13.8606	63.1832	-311.356	3	0
1837	16078	12.9355	15.2049	-483.006	100.697	3	0
1841	12274	18.9625	9.42867	0	0	0	0
1844	30996	4.12167	5.38891	166.484	12.2142	3	0
1844	39926	4.08256	5.43232	93.2938	45.703	3	0
1847	20643	5.58369	14.0073	182.847	-16.138	3	0
1848	12025	15.0119	8.55787	103.777	-535.318	3	0
1849	19323	13.9283	7.65358	230.115	344.892	3	0
1849	38605	13.9958	7.63987	-360.337	-253.413	3	0
1850	11079	16.2746	12.4	164.187	-299.316	3	0
1856	37207	14.7417	11.3838	405.828	51.351	3	0
1861	40961	24.2216	9.13806	7.516	-138.816	3	0
1864	10926	12.0307	11.4373	552.504	-30.0368	3	0
1864	38856	12.0802	11.4825	107.717	-473.218	3	0
1865	10663	16.0065	14.7959	-38.6054	5.09272	3	0
1865	45742	15.9421	14.8098	-218.756	-77.8979	3	0
1870	45117	4.78255	14.8469	217.678	5.38863	3	0
1872	46445	17.5573	3.79388	231.052	21.8111	3	0
1873	13214	9.42733	4.10494	41.5993	228.142	3	0
1874	21000	20.4904	1.23388	40.6306	-51.0089	3	0
1874	25138	20.5419	1.27248	84.3885	54.5366	3	0
1880	32786	3.53928	15.4438	-135.59	1.07634	3	0
1881	29562	19.4319	9.27727	98.9319	-22.6659	3	0
1882	40244	19.8908	2.98989	28.2127	-193.848	3	0
1883	33335	22.8999	4.3302	118.523	-90.6723	3	0
1883	46257	22.9672	4.38524	19.6498	237.965	3	0
1885	17367	12.265	5.63001	129.028	-420.644	3	0
1885	23909	12.2967	5.56924	94.9876	16.6341	3	0
1887	51451	20.6819	10.3572	59.6086	44.4291	3	0
1888	29818	7.44867	13.5826	79.0515	346.606	3	0
1899	30430	17.7885	10.0202	119.815	12.4378	3	0
1899	47165	17.7212	10.0337	-99.0871	22.7024	3	0
1900	17945	12.5379	12.5548	355.4	-364.288	3	0
1900	38586	12.5842	12.4575	512.318	104.845	3	0
1900	48776	12.5223	12.4964	-80.833	-337.591	3	0
1903	20530	7.96303	10.8551	85.6349	154.726	3	0
1903	51281	8.05084	10.8147	-191.099	-61.7113	3	0
1904	36603	2.82792	5.31725	187.586	-187.372	3	0
1907	28829	6.84633	12.4292	123.32	97.4949	3	0
1907	52612	6.81568	12.3711	-124.353	4.15828	3	0
1909	21045	12.5889	11.0845	86.2651	200.284	3	0
1915	11181	9.6322	14.6675	-584.533	-95.171	3	0
1918	33513	1.91255	1.33288	103.673	-9.96171	3	0
1920	23502	13.5066	7.71804	-63.1906	-169.255	3	0
1920	34137	13.3789	7.71887	24.5239	-215.621	3	0
1926	13353	8.41396	13.5968	-63.4388	-242.838	3	0
1926	46508	8.49096	13.6183	453.751	69.7539	3	0
1926	48610	8.52082	13.5229	-73.0152	-76.246	3	0
1928	18511	26.4552	2.38217	31.1532	-25.3888	3	0
1929	19459	9.25725	9.52155	197.039	107.178	3	0
1929	23792	9.22926	9.45212	197.014	-872.194	3	0
1929	44204	9.14678	9.57145	345.616	-145.81	3	0
1932	19823	15.0491	13.6667	233.305	-156.105	3	0
1932	41184	14.9427	13.624	110.019	281.691	3	0
1933	12817	6.44054	8.9271	89.0734	56.5627	3	0
1933	50873	6.39644	9.03529	10.6148	-342.441	3	0
1937	17570	13.1169	6.20893	60.435	-489.69	3	0
1938	21336	14.3386	10.7465	167.353	1335.54	3	0
1938	40009	14.4335	10.8339	-428.579	-790.603	3	0
1942	16966	2.68009	14.936	-86.1624	22.1588	3	0
1944	16795	2.891	7.31245	239.37	0.454885	3	0
1944	25300	2.92818	7.25232	114.479	21.8409	3	0
1944	48157	2.79993	7.20129	306.622	16.2805	3	0
1948	32605	25.391	9.14813	104.198	94.0894	3	0
1951	43209	15.8012	11.6844	152.161	682.025	3	0
1951	52553	15.8357	11.5677	374.132	-229.629	3	0
1954	11664	12.6217	15.506	98.0022	915.661	3	0
1954	39609	12.7116	15.4862	448.158	-478.979	3	0
1957	37163	3.92459	12.0031	110.013	-4.14817	3	0
1957	41449	3.9872	11.9994	-753.602	502.365	3	0
1957	42447	3.93388	12.1044	-227.783	-461.899	3	0
1960	35559	14.1079	2.40223	41.5687	207.492	3	0
1964	21362	8.83873	14.1571	94.7191	-1169.5	3	0
1964	47890	8.75397	14.2039	-286.053	159.963	3	0
1967	15848	1.57619	4.01321	211.409	-1.20466	3	0
1967	37846	1.51313	4.02559	64.9606	-58.43	3	0
1969	12548	8.00843	3.63311	297.154	-34.0811	3	0
1969	47019	7.94441	3.62559	166.949	292.849	3	0
1981	10639	9.14588	8.42128	-76.1988	192.401	3	0
1981	50490	9.11449	8.34473	433.465	-336.025	3	0
1986	35927	10.4921	12.0125	427.943	-29.1434	3	0
1987	33545	7.03116	2.90061	348.384	9.02723	3	0
1987	52095	6.99177	3.02365	183.565	-210.691	3	0
1989	41284	11.9462	6.89334	179.11	-671.315	3	0
1989	42127	11.915	6.99363	268.344	195.686	3	0
1989	42133	11.8847	6.87451	222.59	412.088	3	0
1992	16267	16.9597	8.32757	55.4859	139.286	3	0
1992	16901	17.0288	8.40552	25.7692	486.875	3	0
1992	35342	17.0778	8.34295	211.607	-743.884	3	0
1993	15422	18.0277	8.91642	158.924	8.33877	3	0
1997	22666	8.20852	13.2164	555.162	187.953	3	0
1997	36246	8.22607	13.3115	11.9133	-360.921	3	0
1999	21859	7.71982	13.7631	366.086	0.131065	3	0
2003	30676	26.8828	2.47004	36.8449	3.5912	3	0
2005	27501	26.4692	4.00918	7.24923	-8.2858	3	0
2008	27511	7.06595	12.7568	-42.1789	63.5138	3	0
2008	51246	7.16601	12.7799	468.561	1226.51	3	0
2013	23701	6.52963	13.9738	231.7	-651.178	3	0
2013	27376	6.59274	14.0659	261.693	777.49	3	0
2013	49880	6.48578	14.0772	22.2996	-1296.59	3	0
2017	27533	10.9385	4.47597	191.926	-364.433	3	0
2017	37211	10.9409	4.40456	0.696594	106.848	3	0
2018	21555	12.7976	6.27688	414.988	28.5191	3	0
2018	41534	12.851	6.32159	179.81	-189.635	3	0
2022	27738	3.70951	4.50596	53.0947	-235.449	3	0
2023	15019	16.5982	6.28479	310.389	-21.8738	3	0
2025	25735	12.2102	14.3338	-36.6948	-305.702	3	0
2031	15102	1.29953	12.6866	43.9335	307.762	3	0
2035	27322	11.2647	5.57958	-73.6418	256.755	3	0
2037	24134	4.00333	12.9833	-137.773	-76.6225	3	0
2037	37179	4.06061	12.9783	183.687	0.549769	3	0
2038	48680	19.3428	4.34201	68.9969	5.9976	3	0
2040	26658	4.51902	15.6632	-19.6446	4.90755	3	0
2040	40296	4.48425	15.6053	-236.544	43.3057	3	0
2042	21363	23.3673	3.7845	74.8323	-51.211	3	0
2042	43200	23.2938	3.84602	24.5662	158.486	3	0
2044	13241	14.4835	13.5059	213.667	-339.249	3	0
2044	31969	14.3751	13.4565	-12.5565	247.779	3	0
2046	14295	13.5711	3.23465	55.7853	50.5882	3	0
2046	51581	13.5815	3.17104	36.1407	-48.6152	3	0
2049	14366	3.49777	6.75527	211.76	41.5104	3	0
2049	34977	3.56943	6.85278	102.709	-89.8156	3	0
2049	51840	3.63233	6.80263	219.311	96.8568	3	0
2053	16941	26.1113	4.00519	95.134	-13.2514	3	0
2053	23663	26.1385	4.06961	22.7646	22.2924	3	0
2053	43575	26.2083	4.08187	36.6309	-43.2385	3	0
2054	24000	20.8619	1.19696	-11.0285	183.947	3	0
2055	13182	21.2081	2.47039	62.0863	-5.90608	3	0
2055	31278	21.1251	2.58386	104.683	-0.403054	3	0
2056	24860	24.702	4.28032	58.398	-168.225	3	0
2056	25279	24.7613	4.22558	34.8367	4.28776	3	0
2056	49769	24.7398	4.35464	117.204	139.228	3	0
2056	50651	24.8237	4.25307	145.117	8.38901	3	0
2057	19575	22.8852	3.37148	38.4455	-83.5495	3	0
2057	26646	22.7875	3.33517	44.2545	-39.6444	3	0
2057	39059	22.8179	3.39252	112.239	11.3647	3	0
2059	14054	4.82847	1.33601	138.17	-27.7049	3	0
2059	17677	4.76093	1.35087	174.779	-5.95228	3	0
2063	30634	12.4107	1.11193	109.735	12.3221	3	0
2066	16139	24.2817	9.57663	39.0827	-5.27066	3	0
2066	45963	24.2345	9.46139	-311.716	103.212	3	0
2067	24132	1.88443	13.4774	-293.916	426.316	3	0
2067	42367	1.85248	13.4195	50.8237	-38.3684	3	0
2070	45380	10.854	3.75531	323.97	-61.9973	3	0
2075	25744	1.09246	5.74197	78.0474	162.698	3	0
2079	33227	13.6351	5.51617	-431.272	34.8141	3	0
2080	15029	16.7626	9.77405	171.205	-447.742	3	0
2080	20091	16.7347	9.84584	47.897	338.734	3	0
2080	28422	16.701	9.72928	125.229	715.337	3	0
2080	49457	16.651	9.82732	271.283	-176.635	3	0
2081	29997	14.2262	13.479	-169.816	802.588	3	0
2081	31969	14.3039	13.4648	621.561	3.20012	3	0
2082	17547	15.0169	12.6893	-593.011	3607.41	3	1
2082	20047	15.1109	12.7399	-2939.93	-825.452	3	1
2082	49787	15.0231	12.8173	177.3	98.4666	3	0
2084	25789	11.2429	2.40165	86.2327	-597.942	3	0
2085	10508	16.2331	4.62199	59.1166	610.663	3	0
2085	33487	16.297	4.63562	194.853	-132.909	3	0
2088	44557	2.70339	9.39108	138.567	11.2813	3	0
2088	45456	2.59053	9.39199	107.261	28.5233	3	0
2090	17064	8.5661	6.27799	415.021	-136.079	3	0
2090	23591	8.57462	6.41069	444.912	467.459	3	0
2094	47569	22.2157	6.39784	26.8438	-36.6161	3	0
2097	13926	16.9162	7.7391	40.2643	-326.821	3	0
2097	23728	17.0625	7.7655	111.628	33.1383	3	0
2097	52191	16.9321	7.80048	199.574	-162.85	3	0
2097	52670	17.0059	7.68058	239.271	409.307	3	0
2099	15691	16.5592	9.33707	320.329	21.0574	3	0
2100	28063	20.8644	7.65613	19.3526	-94.7201	3	0
2100	29739	20.944	7.7601	3.28182	210.373	3	0
2101	10733	17.7835	2.4592	252.069	1.34707	3	0
2101	48993	17.7058	2.51142	39.5876	-365.923	3	0
2103	39891	8.16774	1.75111	7.35178	-167.834	3	0
2103	44119	8.23968	1.74969	85.0991	578.365	3	0
2107	32529	24.5899	9.46517	86.8391	-23.6259	3	0
2108	34252	11.782	6.2587	257.89	-256.768	3	0
2108	49154	11.7608	6.37481	135.499	12.16	3	0
2112	16145	26.8161	5.39681	17.5324	-58.4874	3	0
2112	28762	26.8731	5.37744	-27.6443	96.2518	3	0
2119	11494	9.78564	11.1398	-872.321	-364.325	3	0
2119	14082	9.80599	11.1999	371.278	-770.426	3	0
2119	32156	9.82341	11.0889	227.793	148.215	3	0
2124	24392	14.5684	6.44774	-300.856	133.239	3	0
2124	36020	14.478	6.42188	-26.3303	-289.174	3	0
2127	20756	16.4947	7.57654	91.8879	-189.37	3	0
2133	13778	19.234	11.6413	104.702	-151.468	3	0
2133	17330	19.1182	11.7032	80.6873	54.7876	3	0
2133	33226	19.1728	11.7312	-52.9482	87.7972	3	0
2133	43540	19.1584	11.5999	-196.199	75.7058	3	0
2142	10786	3.8971	10.0395	138.079	290.183	3	0
2142	16374	3.99584	10.1148	315.743	-89.7838	3	0
2142	30065	4.03827	10.0326	160.911	455.03	3	0
2142	46815	3.93441	10.112	-74.6022	-28.0655	3	0
2143	37350	6.25456	1.75695	305.437	57.9215	3	0
2147	19728	14.9434	12.4204	453.02	-223.238	3	0
2147	45693	15.0475	12.3356	468.151	2.33245	3	0
2149	10754	16.9028	9.4309	139.065	480.937	3	0
2149	18217	16.9599	9.35761	153.982	-102.157	3	0
2152	12178	26.5562	3.84726	41.1426	38.3781	3	0
2153	32745	12.0994	2.53047	-329.945	383.577	3	0
2162	20014	15.1234	12.5037	147.58	-139.865	3	0
2162	31072	15.242	12.4615	223.274	32.297	3	0
2167	14130	4.24713	10.0536	67.0401	-22.4944	3	0
2167	43419	4.16873	10.0763	-354.462	6.83887	3	0
2167	49437	4.24114	9.99856	-267.116	8.88702	3	0
2168	35693	11.9191	9.015	394.938	-330.693	3	0
2169	22060	5.54842	3.42024	173.314	308.076	3	0
2170	45372	1.7391	14.947	-203.239	115.684	3	0
2173	22716	23.332	5.55578	15.587	171.82	3	0
2173	41282	23.2925	5.49549	52.3322	-112.201	3	0
2175	14629	9.79517	12.8937	68.7226	291.327	3	0
2178	26314	10.8267	8.43813	343.118	223.339	3	0
2181	40845	26.4906	7.5566	-21.1094	-64.9255	3	0
2181	41366	26.5706	7.61191	35.5795	-92.7263	3	0
2182	36172	18.5573	8.789	-162.801	291.697	3	0
2182	48012	18.5211	8.83438	128.697	-469.478	3	0
2184	20686	25.852	6.56842	-89.9416	112.348	3	0
2184	50195	25.9112	6.6777	13.0831	-323.854	3	0
2185	44100	22.7421	3.8138	-102.9	-85.4705	3	0
2186	13332	17.6744	4.51957	143.539	346.617	3	0
2186	14186	17.6544	4.62899	134.895	-102.576	3	0
2186	39170	17.7711	4.57391	101.044	-381.922	3	0
2186	47536	17.7195	4.64762	94.1598	41.8046	3	0
2188	52204	9.2384	4.92091	35.5425	246.279	3	0
2189	23277	13.6485	1.08354	-36.0878	3.34351	3	0
2190	24564	16.775	1.15571	70.648	-92.386	3	0
2190	39158	16.6804	1.14086	52.6014	-169.626	3	0
2197	35797	6.64077	6.97216	230.048	599.302	3	0
2197	36388	6.76912	6.96698	-58.3032	-313.891	3	0
2198	49158	4.91432	11.5934	67.2126	-376.287	3	0
[truncated: 44,604 more rows]
