# Supplementary material for: Study on stability analysis of soil nail reinforced slopes under loading based on the discrete element method
Source: PLoS One. 2026 May 26;21(5):e0350163. doi: 10.1371/journal.pone.0350163 (PMC13210361; doi:10.1371/journal.pone.0350163)
Supplement: S1 File — (ZIP) [file pone.0350163.s001.zip › DATA in PFC/initial_balls.txt]

id	x	y	radius	vel_x	vel_y	rotation	disp_x	disp_y	ball_type	ball_stress
6	6.9323	3.88152	0.0663017	0	0	0	0	0	0	155.333
7	24.6985	3.6896	0.0661725	0	0	0	0	0	0	131.974
12	3.10273	12.1027	0.0509531	0	0	0	0	0	0	18.18
13	25.4093	9.36021	0.0532987	0	0	0	0	0	0	101.199
17	9.91766	4.64741	0.0733272	0	0	0	0	0	0	156.206
19	6.01801	5.2335	0.05695	0	0	0	0	0	0	94.7453
21	10.2303	12.1962	0.0736155	0	0	0	0	0	0	35.9285
22	18.9418	5.97915	0.0711969	0	0	0	0	0	0	60.7222
23	24.3635	1.33254	0.0743081	0	0	0	0	0	0	33.1791
24	6.06468	9.74317	0.0702117	0	0	0	0	0	0	62.8609
25	14.8209	8.56527	0.0650594	0	0	0	0	0	0	72.6078
32	25.7562	7.94115	0.0623302	0	0	0	0	0	0	94.0557
33	22.9221	1.56876	0.0611813	0	0	0	0	0	0	43.4498
35	10.6213	10.8718	0.063695	0	0	0	0	0	0	75.2224
36	24.9836	7.43695	0.0704374	0	0	0	0	0	0	116.431
38	1.77385	14.1974	0.0689745	0	0	0	0	0	0	38.0561
40	13.1433	6.02957	0.059253	0	0	0	0	0	0	67.7522
43	12.1093	7.81355	0.0637265	0	0	0	0	0	0	34.4414
48	5.15663	13.7558	0.0639966	0	0	0	0	0	0	40.3685
50	26.5875	1.31155	0.0517331	0	0	0	0	0	0	34.5736
51	2.65778	4.8893	0.0569854	0	0	0	0	0	0	55.0902
54	15.9724	4.49683	0.0651129	0	0	0	0	0	0	138.476
55	16.5683	6.09018	0.0526254	0	0	0	0	0	0	66.9153
56	12.4056	5.52194	0.0661494	0	0	0	0	0	0	70.8818
57	16.8865	12.9738	0.0582426	0	0	0	0	0	0	16.8914
59	25.9231	3.14773	0.0655528	0	0	0	0	0	0	74.4886
60	13.6514	9.83838	0.0743989	0	0	0	0	0	0	78.5324
63	15.5641	9.08985	0.0727707	0	0	0	0	0	0	55.5662
66	8.00152	1.57072	0.0646488	0	0	0	0	0	0	55.7279
67	5.2486	9.42417	0.0715959	0	0	0	0	0	0	46.6341
68	12.125	6.0766	0.0507543	0	0	0	0	0	0	18.1676
69	10.6218	5.97855	0.0718533	0	0	0	0	0	0	13.8522
70	13.4819	3.93239	0.0749461	0	0	0	0	0	0	33.3753
73	15.8603	5.44804	0.064192	0	0	0	0	0	0	58.8081
74	14.5497	12.0155	0.061199	0	0	0	0	0	0	63.6418
76	11.6108	7.57357	0.0540018	0	0	0	0	0	0	73.5126
77	23.6475	2.41766	0.0628765	0	0	0	0	0	0	87.7767
84	6.35836	15.0599	0.0626555	0	0	0	0	0	0	83.0908
89	23.0957	6.98459	0.0689511	0	0	0	0	0	0	181.585
93	23.117	9.16706	0.0539827	0	0	0	0	0	0	252.857
94	21.0502	2.22562	0.0603816	0	0	0	0	0	0	58.8666
97	5.32964	12.706	0.0572822	0	0	0	0	0	0	29.3895
106	2.20763	5.678	0.0610708	0	0	0	0	0	0	126.176
107	21.1103	3.40739	0.0530311	0	0	0	0	0	0	69.6594
109	5.97366	14.5849	0.0657444	0	0	0	0	0	0	50.8881
110	8.77104	8.03618	0.0669978	0	0	0	0	0	0	64.1088
111	17.8431	10.196	0.0660148	0	0	0	0	0	0	93.6459
112	18.0345	7.85014	0.0692958	0	0	0	0	0	0	163.261
113	17.5469	4.56261	0.0664494	0	0	0	0	0	0	63.2114
116	3.79782	6.03398	0.0724108	0	0	0	0	0	0	82.9487
117	12.7594	14.4487	0.0528143	0	0	0	0	0	0	83.9549
123	3.73536	14.4016	0.0732345	0	0	0	0	0	0	24.8724
124	11.2084	10.6454	0.0520857	0	0	0	0	0	0	106.248
125	2.27281	6.997	0.0506884	0	0	0	0	0	0	100.257
126	4.8989	7.60305	0.073449	0	0	0	0	0	0	158.526
129	13.5426	1.84549	0.0556184	0	0	0	0	0	0	146.069
130	5.27594	14.7279	0.0635387	0	0	0	0	0	0	36.1779
132	7.35528	3.48813	0.0612998	0	0	0	0	0	0	234.969
135	7.23413	7.45513	0.0671837	0	0	0	0	0	0	55.8185
138	25.7794	9.51776	0.0738569	0	0	0	0	0	0	370.043
139	7.22392	1.69809	0.0508491	0	0	0	0	0	0	87.3105
140	3.50929	14.8099	0.0542148	0	0	0	0	0	0	54.8563
144	14.5284	2.15342	0.0719444	0	0	0	0	0	0	34.4934
146	13.2249	12.0025	0.0729542	0	0	0	0	0	0	34.4665
147	8.88487	13.8572	0.0591766	0	0	0	0	0	0	39.9552
148	17.8636	2.04645	0.0685789	0	0	0	0	0	0	65.4658
149	25.6577	9.72446	0.0702225	0	0	0	0	0	0	70.2039
151	11.4208	4.2617	0.0606199	0	0	0	0	0	0	137.146
152	7.86487	3.30578	0.0747382	0	0	0	0	0	0	69.2971
154	5.82223	15.3746	0.0540798	0	0	0	0	0	0	55.24
156	16.3825	8.07361	0.0594527	0	0	0	0	0	0	117.727
158	20.482	5.75638	0.056673	0	0	0	0	0	0	59.816
159	26.4527	8.16719	0.0580336	0	0	0	0	0	0	178.233
164	19.2283	1.82791	0.0662468	0	0	0	0	0	0	83.7349
165	8.84896	14.9761	0.0686752	0	0	0	0	0	0	38.893
166	23.9162	2.38521	0.0612084	0	0	0	0	0	0	115.167
168	25.6807	4.35969	0.0728704	0	0	0	0	0	0	90.8848
169	1.19956	11.864	0.0650754	0	0	0	0	0	0	67.062
174	14.937	15.3432	0.0549835	0	0	0	0	0	0	11.69
176	8.09213	12.6084	0.0631689	0	0	0	0	0	0	39.7178
179	4.71674	5.6192	0.0500627	0	0	0	0	0	0	170.469
180	1.94316	1.6711	0.050051	0	0	0	0	0	0	113.929
182	13.0518	6.11533	0.0661618	0	0	0	0	0	0	40.5665
183	3.90588	15.7099	0.0625571	0	0	0	0	0	0	55.9027
184	17.0654	12.2483	0.0654121	0	0	0	0	0	0	81.437
185	13.8034	8.41313	0.0716066	0	0	0	0	0	0	68.9951
189	23.5525	5.43242	0.0509866	0	0	0	0	0	0	49.8008
192	3.97421	10.6925	0.0714068	0	0	0	0	0	0	22.892
193	3.08952	15.3702	0.0615546	0	0	0	0	0	0	49.9644
194	14.6625	14.0843	0.055082	0	0	0	0	0	0	81.9249
198	14.053	5.62653	0.0582414	0	0	0	0	0	0	40.4938
201	12.1256	5.34639	0.0569031	0	0	0	0	0	0	171.291
204	14.5752	7.88238	0.0697578	0	0	0	0	0	0	117.764
211	20.4772	3.3246	0.0738337	0	0	0	0	0	0	37.1539
213	19.0313	7.97512	0.0544855	0	0	0	0	0	0	129.941
214	26.8169	8.96423	0.0569992	0	0	0	0	0	0	159.129
215	21.7412	8.56985	0.0660345	0	0	0	0	0	0	166.442
221	21.8928	1.94685	0.0539172	0	0	0	0	0	0	77.9273
222	13.685	11.9167	0.0686692	0	0	0	0	0	0	41.9438
224	26.3884	1.79074	0.0619406	0	0	0	0	0	0	186.473
225	16.5762	11.738	0.0542313	0	0	0	0	0	0	1.37263
226	11.066	9.14151	0.0668501	0	0	0	0	0	0	13.6523
230	3.47242	1.07424	0.0538894	0	0	0	0	0	0	51.1019
231	16.4844	1.55751	0.0716493	0	0	0	0	0	0	62.5231
232	20.6483	7.96498	0.0732421	0	0	0	0	0	0	60.6512
233	18.1558	13.1442	0.0515218	0	0	0	0	0	0	36.6277
237	20.493	2.31334	0.0568839	0	0	0	0	0	0	30.1572
238	12.4562	10.1448	0.0522518	0	0	0	0	0	0	78.7754
245	7.51916	3.33372	0.0743509	0	0	0	0	0	0	70.6933
246	12.575	4.88577	0.0579262	0	0	0	0	0	0	85.1501
247	14.3964	7.70234	0.0744534	0	0	0	0	0	0	39.6051
249	23.257	6.15989	0.056453	0	0	0	0	0	0	60.0371
251	14.1771	15.1477	0.0670332	0	0	0	0	0	0	41.1508
254	8.98023	8.36328	0.0676596	0	0	0	0	0	0	82.6909
259	4.26266	4.92009	0.0518508	0	0	0	0	0	0	111.907
265	20.8431	6.85415	0.0744524	0	0	0	0	0	0	83.0167
268	7.03415	5.4135	0.0659841	0	0	0	0	0	0	65.1935
270	17.9343	6.54903	0.0722776	0	0	0	0	0	0	175.415
271	7.29995	6.06347	0.0599637	0	0	0	0	0	0	90.9523
273	22.8212	8.04365	0.063691	0	0	0	0	0	0	37.9108
277	2.35336	13.3486	0.0580283	0	0	0	0	0	0	33.0274
280	13.6859	9.11556	0.0734476	0	0	0	0	0	0	116.981
282	12.1263	12.478	0.054446	0	0	0	0	0	0	7.62706
284	12.6736	5.90199	0.0564164	0	0	0	0	0	0	134.557
286	20.0216	3.42568	0.0677922	0	0	0	0	0	0	115.241
288	11.7385	7.86354	0.0547113	0	0	0	0	0	0	38.7581
289	14.8591	15.2417	0.0731574	0	0	0	0	0	0	13.7972
290	26.7056	4.9473	0.0655788	0	0	0	0	0	0	114.574
293	2.84612	15.1431	0.0677	0	0	0	0	0	0	59.9217
295	3.71683	10.8235	0.0683585	0	0	0	0	0	0	34.9795
298	14.7024	14.5857	0.0720911	0	0	0	0	0	0	37.1816
300	5.89356	5.57309	0.0512414	0	0	0	0	0	0	161.325
301	17.2076	8.10934	0.0575657	0	0	0	0	0	0	131.969
304	25.2693	4.24302	0.0742154	0	0	0	0	0	0	64.4248
305	1.97096	13.7831	0.0640556	0	0	0	0	0	0	46.9565
306	22.2584	6.81371	0.0674183	0	0	0	0	0	0	91.3867
310	11.081	5.90101	0.0656974	0	0	0	0	0	0	90.8551
312	19.1136	8.60574	0.0507272	0	0	0	0	0	0	159.795
313	18.2022	1.95017	0.0586009	0	0	0	0	0	0	115.808
315	6.35569	2.39905	0.0668322	0	0	0	0	0	0	21.938
319	4.12882	8.57552	0.0736573	0	0	0	0	0	0	61.4882
327	3.83369	15.607	0.0632286	0	0	0	0	0	0	66.1844
328	18.2346	11.5973	0.0696034	0	0	0	0	0	0	89.8768
330	1.22022	14.9033	0.0605822	0	0	0	0	0	0	43.6902
332	1.48578	14.7252	0.0564883	0	0	0	0	0	0	27.2736
336	25.4613	8.3982	0.0502189	0	0	0	0	0	0	294.937
338	26.4636	7.69541	0.0515005	0	0	0	0	0	0	184.662
339	23.6736	4.35428	0.0732215	0	0	0	0	0	0	84.134
341	26.4766	3.4166	0.0654933	0	0	0	0	0	0	120.912
342	26.3373	5.59785	0.0571704	0	0	0	0	0	0	120.544
348	5.38717	13.0593	0.0659875	0	0	0	0	0	0	30.3942
350	8.59171	8.29738	0.0516838	0	0	0	0	0	0	101.771
354	24.6075	2.62136	0.0666467	0	0	0	0	0	0	76.8468
355	13.3461	12.4156	0.0748768	0	0	0	0	0	0	44.9264
358	26.474	9.14736	0.0682527	0	0	0	0	0	0	124.768
359	13.8759	5.04217	0.0661344	0	0	0	0	0	0	67.3356
362	5.9586	10.0831	0.0740584	0	0	0	0	0	0	88.4231
363	14.7782	13.1658	0.0548778	0	0	0	0	0	0	15.52
366	26.6777	5.18038	0.0620491	0	0	0	0	0	0	108.44
368	5.36885	7.77246	0.0683189	0	0	0	0	0	0	31.0968
370	10.4834	14.8428	0.0502697	0	0	0	0	0	0	28.1456
373	10.0476	5.42344	0.0746167	0	0	0	0	0	0	26.9463
374	4.65402	1.55656	0.0681705	0	0	0	0	0	0	170.372
375	2.90286	3.71769	0.0650516	0	0	0	0	0	0	78.1031
376	10.8871	2.97802	0.0744426	0	0	0	0	0	0	72.8779
383	7.89021	8.26688	0.0566434	0	0	0	0	0	0	102.906
384	7.09604	9.05608	0.064401	0	0	0	0	0	0	22.1211
388	21.7211	9.48483	0.0697648	0	0	0	0	0	0	264.183
395	4.95856	9.35299	0.067038	0	0	0	0	0	0	83.7469
400	19.3406	9.08184	0.0552619	0	0	0	0	0	0	36.9848
403	26.7385	7.15546	0.0706882	0	0	0	0	0	0	254.288
406	3.33796	10.8374	0.0665292	0	0	0	0	0	0	41.2816
407	5.08093	7.32845	0.0659139	0	0	0	0	0	0	97.2877
408	3.40913	1.77089	0.0708068	0	0	0	0	0	0	94.4185
409	6.5359	8.44411	0.0738786	0	0	0	0	0	0	78.3079
410	13.2176	8.12153	0.0540482	0	0	0	0	0	0	102.889
413	23.2309	1.92299	0.0680833	0	0	0	0	0	0	79.1988
416	4.25264	6.01499	0.0649273	0	0	0	0	0	0	45.1245
421	24.8834	1.5296	0.0636026	0	0	0	0	0	0	29.8308
423	12.8727	4.5485	0.0538369	0	0	0	0	0	0	115.302
425	17.715	7.71426	0.0635653	0	0	0	0	0	0	162.073
426	10.351	7.54814	0.052616	0	0	0	0	0	0	81.3872
428	8.32883	5.78583	0.0518119	0	0	0	0	0	0	105.49
431	21.8383	5.81651	0.0590341	0	0	0	0	0	0	67.8694
434	25.757	5.21399	0.0574064	0	0	0	0	0	0	97.2143
436	18.035	9.83801	0.0665746	0	0	0	0	0	0	78.5806
437	14.5985	13.404	0.0621401	0	0	0	0	0	0	40.051
440	17.0163	6.70153	0.073674	0	0	0	0	0	0	58.8802
442	8.30303	11.5594	0.073583	0	0	0	0	0	0	32.2999
443	5.71654	10.0368	0.0607451	0	0	0	0	0	0	76.6504
444	16.5868	10.6122	0.0708922	0	0	0	0	0	0	51.1762
445	1.98869	15.7243	0.0627039	0	0	0	0	0	0	55.9958
449	22.1708	3.71386	0.0625854	0	0	0	0	0	0	122.983
451	5.15361	3.47214	0.0541923	0	0	0	0	0	0	114.192
452	12.9271	5.38444	0.0685271	0	0	0	0	0	0	66.0247
453	15.6268	13.3314	0.0664688	0	0	0	0	0	0	17.2306
454	12	12.8733	0.064013	0	0	0	0	0	0	54.3379
455	8.20446	12.3699	0.0670414	0	0	0	0	0	0	54.4103
457	19.9012	7.68442	0.0674014	0	0	0	0	0	0	47.0665
459	1.26353	3.62642	0.0720698	0	0	0	0	0	0	110.52
460	19.4424	12.035	0.066915	0	0	0	0	0	2	35.8842
461	13.5509	15.5509	0.0554754	0	0	0	0	0	0	31.6134
465	9.68865	7.40521	0.0749948	0	0	0	0	0	0	69.1514
468	7.91201	11.72	0.0605431	0	0	0	0	0	0	15.6206
470	3.68946	6.26313	0.0523271	0	0	0	0	0	0	130.151
472	2.23232	1.46605	0.071164	0	0	0	0	0	0	193.342
473	4.93355	5.39758	0.0526372	0	0	0	0	0	0	93.3371
474	25.8452	1.11629	0.0640883	0	0	0	0	0	0	111.689
480	8.84005	4.12141	0.0694584	0	0	0	0	0	0	37.1346
483	23.1561	5.83181	0.0664931	0	0	0	0	0	0	134.949
486	8.54453	15.2034	0.0627767	0	0	0	0	0	0	99.2365
488	23.5853	5.75197	0.0573331	0	0	0	0	0	0	181.476
489	16.7052	7.94243	0.0578933	0	0	0	0	0	0	131.487
491	25.2634	5.44184	0.0663825	0	0	0	0	0	0	175.703
496	14.3662	12.4784	0.0533871	0	0	0	0	0	0	58.5379
499	18.7704	1.5634	0.0702159	0	0	0	0	0	0	84.2293
507	25.0758	1.86676	0.052702	0	0	0	0	0	0	44.9296
512	17.9352	13.9945	0.0508849	0	0	0	0	0	0	25.5896
517	25.507	7.50501	0.0578825	0	0	0	0	0	0	41.2517
522	23.5879	1.35299	0.0605552	0	0	0	0	0	0	50.9058
523	8.83809	1.0858	0.0585388	0	0	0	0	0	0	203.294
524	19.1786	3.81112	0.0588156	0	0	0	0	0	0	75.7625
525	15.3621	3.27075	0.0660034	0	0	0	0	0	0	87.6621
527	8.55855	3.99991	0.0564019	0	0	0	0	0	0	207.108
530	20.7011	6.81038	0.0741585	0	0	0	0	0	0	142.342
532	10.0006	9.94966	0.0624988	0	0	0	0	0	0	25.7449
539	11.1122	4.93456	0.0728112	0	0	0	0	0	0	179.124
540	4.6347	14.2393	0.061307	0	0	0	0	0	0	56.2386
541	7.9655	13.9254	0.0589606	0	0	0	0	0	0	66.5516
544	3.30949	9.88087	0.0598369	0	0	0	0	0	0	66.6718
545	12.2336	15.4744	0.0720506	0	0	0	0	0	0	8.88481
546	11.9447	12.0519	0.0701651	0	0	0	0	0	0	10.3181
547	15.9277	7.49998	0.0581319	0	0	0	0	0	0	148.286
548	4.83015	8.93212	0.0531474	0	0	0	0	0	0	109.391
550	20.5874	6.37433	0.0700979	0	0	0	0	0	0	29.4944
552	2.54224	14.2902	0.0543431	0	0	0	0	0	0	27.3426
557	20.54	4.73247	0.0743363	0	0	0	0	0	0	82.7233
559	6.96484	6.04212	0.050317	0	0	0	0	0	0	97.3746
560	15.4714	13.3159	0.0748306	0	0	0	0	0	0	34.4059
563	16.1386	7.16822	0.0688686	0	0	0	0	0	0	88.9332
565	11.2753	15.9338	0.0677077	0	0	0	0	0	0	25.1312
566	5.35402	4.21463	0.0615532	0	0	0	0	0	0	70.1511
567	7.82382	8.36358	0.0606749	0	0	0	0	0	0	20.7525
570	23.7991	2.76242	0.0505607	0	0	0	0	0	0	79.1057
574	15.0418	6.71254	0.0505279	0	0	0	0	0	0	80.1821
577	24.4859	1.67757	0.0527173	0	0	0	0	0	0	44.8233
582	20.7727	6.58056	0.0721215	0	0	0	0	0	0	196.192
585	15.6667	1.88673	0.0589638	0	0	0	0	0	0	75.6911
587	14.863	4.49443	0.0524154	0	0	0	0	0	0	32.2498
588	16.3946	12.4999	0.0617713	0	0	0	0	0	0	99.6759
592	12.5392	11.3201	0.0748549	0	0	0	0	0	0	42.8065
598	12.3727	15.4073	0.0615193	0	0	0	0	0	0	45.5396
599	11.5503	2.89549	0.0683366	0	0	0	0	0	0	74.3087
600	7.6759	10.224	0.050801	0	0	0	0	0	0	68.3916
607	25.9581	8.78184	0.0736031	0	0	0	0	0	0	144.975
610	6.27257	11.4441	0.0659058	0	0	0	0	0	0	48.0623
611	11.4062	4.3889	0.0674922	0	0	0	0	0	0	66.2653
613	8.83597	5.90687	0.0680411	0	0	0	0	0	0	47.7909
616	6.52802	6.21678	0.0606374	0	0	0	0	0	0	120.489
618	7.30724	1.92312	0.0502334	0	0	0	0	0	0	279.542
620	21.0008	9.65542	0.0522163	0	0	0	0	0	0	75.1333
624	10.4089	7.72852	0.0607039	0	0	0	0	0	0	58.0523
625	4.97345	10.1171	0.0695933	0	0	0	0	0	0	49.7228
626	12.5738	3.56882	0.0634161	0	0	0	0	0	0	94.6454
627	7.18408	1.59715	0.0567775	0	0	0	0	0	0	103.427
632	7.14496	15.3135	0.0594225	0	0	0	0	0	0	61.605
633	14.6648	3.2856	0.061966	0	0	0	0	0	0	85.3298
636	8.23312	9.89483	0.0639263	0	0	0	0	0	0	55.4344
639	18.129	3.75954	0.0701593	0	0	0	0	0	0	155.459
642	2.84854	9.04899	0.0675386	0	0	0	0	0	0	75.2885
645	20.939	6.20531	0.0608616	0	0	0	0	0	0	122.933
647	2.65327	15.233	0.055016	0	0	0	0	0	0	27.2391
648	20.8516	2.5286	0.0645715	0	0	0	0	0	0	69.0238
651	16.1686	9.1403	0.0662388	0	0	0	0	0	0	99.314
652	11.876	6.12192	0.0591497	0	0	0	0	0	0	35.0915
654	23.1181	5.68511	0.051725	0	0	0	0	0	0	176.342
655	15.2035	3.29053	0.0570951	0	0	0	0	0	0	80.8652
656	16.4326	12.1631	0.073641	0	0	0	0	0	0	37.6708
665	1.25089	4.27166	0.07174	0	0	0	0	0	0	117.932
667	8.73871	3.61371	0.0514877	0	0	0	0	0	0	40.6941
668	2.59694	14.74	0.0613802	0	0	0	0	0	0	13.9391
671	12.0012	6.33923	0.0556775	0	0	0	0	0	0	73.2259
678	14.034	13.7216	0.0744261	0	0	0	0	0	0	18.5869
679	20.215	8.82249	0.0555366	0	0	0	0	0	0	37.9016
680	12.8252	13.8019	0.0599959	0	0	0	0	0	0	17.8164
683	11.639	15.9123	0.0742025	0	0	0	0	0	0	33.477
685	18.6506	1.57211	0.0501048	0	0	0	0	0	0	94.4937
690	16.0579	12.2327	0.0640833	0	0	0	0	0	0	10.7823
692	4.3938	5.55287	0.0590312	0	0	0	0	0	0	155.402
694	5.6283	7.99145	0.0621857	0	0	0	0	0	0	58.3934
697	9.68541	4.07457	0.0734195	0	0	0	0	0	0	88.8804
698	12.8982	5.01411	0.0696895	0	0	0	0	0	0	60.1369
702	4.27433	14.3746	0.0521242	0	0	0	0	0	0	35.8474
703	8.19577	2.40667	0.070854	0	0	0	0	0	0	93.2987
707	26.8848	4.82688	0.0602173	0	0	0	0	0	0	57.6849
711	12.5965	7.87685	0.053742	0	0	0	0	0	0	37.923
713	25.1742	1.92162	0.060026	0	0	0	0	0	0	53.5786
714	24.2786	8.47235	0.0520093	0	0	0	0	0	0	274.157
715	3.75941	5.8947	0.0721444	0	0	0	0	0	0	151.782
721	21.9293	3.01936	0.0665844	0	0	0	0	0	0	88.17
724	10.4243	3.35238	0.0566134	0	0	0	0	0	0	202.984
726	11.0069	7.71052	0.0678767	0	0	0	0	0	0	29.048
728	22.7645	5.19036	0.0665394	0	0	0	0	0	0	141.279
729	5.41117	1.42478	0.0740347	0	0	0	0	0	0	173.603
731	22.4473	6.16209	0.0582903	0	0	0	0	0	0	124.01
732	4.45087	4.17315	0.0652063	0	0	0	0	0	0	107.416
733	2.09147	3.68863	0.073878	0	0	0	0	0	0	146.696
743	16.4621	9.64361	0.0640414	0	0	0	0	0	0	106.692
745	5.33622	2.47404	0.0557049	0	0	0	0	0	0	42.959
748	18.2061	9.0979	0.0579331	0	0	0	0	0	0	184.399
751	23.9626	6.09701	0.053261	0	0	0	0	0	0	54.8801
754	14.3918	14.2928	0.0659321	0	0	0	0	0	4	8.42229
756	11.5174	6.43134	0.0580577	0	0	0	0	0	0	126.776
758	15.5161	2.89114	0.069552	0	0	0	0	0	0	89.2573
759	5.05708	1.44635	0.0610039	0	0	0	0	0	0	158.347
760	14.2692	11.7321	0.0557999	0	0	0	0	0	0	21.5303
762	16.7181	1.25468	0.0716476	0	0	0	0	0	0	39.414
763	6.02913	4.86508	0.0659921	0	0	0	0	0	0	111.362
765	17.3606	3.04847	0.0600962	0	0	0	0	0	0	43.8355
767	15.7468	6.34195	0.0593063	0	0	0	0	0	0	60.3163
768	24.2392	1.54587	0.070205	0	0	0	0	0	0	52.2766
770	8.17335	14.378	0.0596184	0	0	0	0	0	0	37.361
776	7.27107	4.14637	0.0669048	0	0	0	0	0	0	169.443
778	11.2707	10.128	0.0555536	0	0	0	0	0	0	145.878
782	15.9836	7.34224	0.0601232	0	0	0	0	0	0	62.929
784	9.3236	8.455	0.0504376	0	0	0	0	0	0	45.5159
791	15.9056	14.9839	0.0590755	0	0	0	0	0	0	19.422
792	5.96964	3.49262	0.0737045	0	0	0	0	0	0	132.922
794	10.2049	14.1341	0.0588257	0	0	0	0	0	0	62.952
795	2.74662	5.48791	0.067232	0	0	0	0	0	0	230.289
797	26.3961	3.51744	0.0636889	0	0	0	0	0	0	271.956
802	26.8859	5.17946	0.0645945	0	0	0	0	0	0	110.645
803	16.5848	9.60802	0.0638442	0	0	0	0	0	0	124.996
804	24.9243	7.99757	0.0679596	0	0	0	0	0	0	138.79
807	2.68141	5.86869	0.0526539	0	0	0	0	0	0	115.446
811	5.15835	13.8853	0.0656718	0	0	0	0	0	0	16.7916
813	5.55094	2.45836	0.0643101	0	0	0	0	0	0	114.084
815	4.77586	8.35957	0.0594729	0	0	0	0	0	0	35.9044
816	13.5117	6.14516	0.0673582	0	0	0	0	0	0	54.6481
820	13.7732	15.816	0.0654669	0	0	0	0	0	0	16.5046
821	20.2839	9.99227	0.0578805	0	0	0	0	0	0	110.705
823	5.55374	12.7512	0.0526342	0	0	0	0	0	0	66.1626
828	21.6762	2.62992	0.0704305	0	0	0	0	0	0	55.218
829	10.5118	2.10458	0.0598005	0	0	0	0	0	0	63.8219
830	11.3532	9.70092	0.0518253	0	0	0	0	0	0	114.433
832	21.9523	5.10431	0.0545061	0	0	0	0	0	0	163.835
833	2.72073	12.0786	0.0688549	0	0	0	0	0	0	58.1514
835	16.0481	7.24956	0.0528461	0	0	0	0	0	0	93.8522
838	13.0445	5.97647	0.0529311	0	0	0	0	0	0	72.323
839	6.25433	4.70127	0.0719646	0	0	0	0	0	0	58.5913
844	7.96606	14.1678	0.0744422	0	0	0	0	0	0	48.7948
846	20.9468	8.17628	0.0604337	0	0	0	0	0	0	144.132
847	1.16578	12.9057	0.0619518	0	0	0	0	0	0	120.912
850	20.6418	4.29683	0.0573745	0	0	0	0	0	0	113.775
851	10.4272	7.27512	0.0509779	0	0	0	0	0	0	74.3808
853	4.86321	11.4204	0.0632651	0	0	0	0	0	0	35.1344
855	26.0029	2.62964	0.0714329	0	0	0	0	0	0	146.085
858	1.7627	8.1108	0.056868	0	0	0	0	0	0	159.558
860	9.08931	8.9936	0.0595568	0	0	0	0	0	0	83.2306
861	17.1097	9.13279	0.0661227	0	0	0	0	0	0	40.6778
863	7.0308	6.81947	0.0572811	0	0	0	0	0	0	37.2972
865	1.25561	6.47306	0.0667671	0	0	0	0	0	0	41.0237
867	15.2602	12.8527	0.0685131	0	0	0	0	0	0	36.8123
869	5.31453	6.45296	0.0691575	0	0	0	0	0	0	75.8936
877	8.70217	12.2593	0.0740592	0	0	0	0	0	0	38.3208
878	2.24074	4.51795	0.0667472	0	0	0	0	0	0	123.324
884	26.2767	6.51331	0.0688161	0	0	0	0	0	0	99.2796
886	10.4639	8.67801	0.068922	0	0	0	0	0	0	44.9259
887	6.66178	4.36014	0.0691138	0	0	0	0	0	0	113.46
890	3.03989	6.45834	0.0587731	0	0	0	0	0	0	143.126
894	26.9493	5.8074	0.056733	0	0	0	0	0	0	23.0466
895	19.569	10.1525	0.0739153	0	0	0	0	0	0	73.3323
896	6.20275	14.7071	0.0692891	0	0	0	0	0	0	48.2197
902	9.41022	13.6556	0.0660392	0	0	0	0	0	0	35.0294
905	9.57616	13.5096	0.0587747	0	0	0	0	0	0	11.2714
906	26.0778	7.72114	0.0558017	0	0	0	0	0	0	52.3855
909	23.0519	8.34862	0.0510643	0	0	0	0	0	0	239.305
910	3.12817	10.8277	0.0603284	0	0	0	0	0	0	38.2173
911	3.11114	5.56941	0.069926	0	0	0	0	0	0	156.211
915	12.4482	7.43845	0.0693544	0	0	0	0	0	0	69.1778
916	16.6312	10.8628	0.070713	0	0	0	0	0	0	40.9571
917	8.68602	12.5104	0.0501374	0	0	0	0	0	0	40.7936
920	8.51521	12.3916	0.05292	0	0	0	0	0	0	11.3343
921	4.14107	14.2082	0.0602919	0	0	0	0	0	0	38.5671
922	8.91248	6.86347	0.0618363	0	0	0	0	0	0	25.623
923	7.85244	1.03484	0.0689001	0	0	0	0	0	0	96.3719
925	21.0807	4.45607	0.0548205	0	0	0	0	0	0	127.66
929	10.5749	10.6316	0.0609197	0	0	0	0	0	0	39.6421
930	14.4239	15.7295	0.0732719	0	0	0	0	0	0	16.7688
936	8.76877	9.20064	0.061923	0	0	0	0	0	0	29.8868
937	25.5166	8.81531	0.0688396	0	0	0	0	0	0	80.7827
940	18.1529	3.62407	0.0676806	0	0	0	0	0	0	42.1768
944	2.34246	8.39266	0.0513398	0	0	0	0	0	0	135.069
945	19.7868	1.81378	0.0579692	0	0	0	0	0	0	57.4354
952	2.68889	15.7017	0.0672419	0	0	0	0	0	0	39.561
954	12.3241	9.45774	0.0646526	0	0	0	0	0	0	54.5021
957	17.2852	5.19327	0.0609954	0	0	0	0	0	0	76.4553
959	2.56943	11.5534	0.0531979	0	0	0	0	0	0	53.897
961	22.7712	2.83629	0.0625279	0	0	0	0	0	0	65.7934
962	25.3261	5.71435	0.0689487	0	0	0	0	0	0	86.7169
963	9.67325	14.8245	0.0647393	0	0	0	0	0	0	40.6866
964	26.8183	9.71893	0.0630698	0	0	0	0	0	0	109.427
966	16.338	6.6128	0.0500184	0	0	0	0	0	0	181.063
969	10.2034	1.20436	0.0598204	0	0	0	0	0	0	125.936
970	7.33437	1.48029	0.0683361	0	0	0	0	0	0	91.4812
975	20.2691	7.71715	0.055118	0	0	0	0	0	0	227.552
976	2.32588	1.26829	0.055008	0	0	0	0	0	0	93.7523
978	11.8545	15.5224	0.0510833	0	0	0	0	0	0	32.5559
982	8.955	5.46259	0.0568746	0	0	0	0	0	0	112.911
983	23.8887	6.45685	0.0729546	0	0	0	0	0	0	84.7103
985	24.4828	1.50609	0.0506798	0	0	0	0	0	0	97.654
986	14.6017	2.75466	0.0662777	0	0	0	0	0	0	66.5664
990	18.5099	5.65437	0.0521266	0	0	0	0	0	0	100.77
991	5.72941	3.24693	0.0716886	0	0	0	0	0	0	102.515
992	24.924	1.42279	0.0508065	0	0	0	0	0	0	155.935
1000	1.42534	3.51524	0.0593005	0	0	0	0	0	0	277.425
1001	7.88566	12.5113	0.0532487	0	0	0	0	0	0	26.6539
1004	2.94898	2.19651	0.0694819	0	0	0	0	0	0	215.829
1005	11.062	1.26289	0.0534515	0	0	0	0	0	0	109.109
1007	19.192	5.52646	0.071452	0	0	0	0	0	0	142.195
1010	8.6842	5.07539	0.0634417	0	0	0	0	0	0	72.5088
1012	7.37573	8.21396	0.059997	0	0	0	0	0	0	53.3384
1013	2.76398	8.20104	0.0583922	0	0	0	0	0	0	119.154
1016	2.38662	5.75461	0.0579309	0	0	0	0	0	0	78.6292
1019	12.4799	6.96498	0.066886	0	0	0	0	0	0	60.1354
1020	2.25927	4.01042	0.058313	0	0	0	0	0	0	69.8183
1025	10.8165	10.0012	0.0555286	0	0	0	0	0	0	29.4834
1026	9.19945	14.3894	0.0662878	0	0	0	0	0	0	33.3132
1034	18.5549	8.43563	0.0729725	0	0	0	0	0	0	100.112
1035	15.4755	3.96716	0.0643433	0	0	0	0	0	0	90.269
1036	11.766	1.09658	0.0743936	0	0	0	0	0	0	90.0516
1040	2.38739	1.64097	0.0747493	0	0	0	0	0	0	137.022
1041	9.01526	6.31505	0.073633	0	0	0	0	0	0	30.1955
1045	10.9056	6.97846	0.0554634	0	0	0	0	0	0	42.3257
1047	4.37432	14.7671	0.0516076	0	0	0	0	0	0	28.4878
1049	25.5819	7.9619	0.0563072	0	0	0	0	0	0	141.744
1050	15.9261	8.13454	0.0573749	0	0	0	0	0	0	113.477
1052	4.71204	11.5165	0.0675791	0	0	0	0	0	0	68.7021
1054	14.6456	7.76683	0.0656755	0	0	0	0	0	0	23.3002
1058	3.72501	3.92503	0.0564525	0	0	0	0	0	0	95.36
1059	13.5223	7.88484	0.0603027	0	0	0	0	0	0	90.6246
1060	20.2186	9.88798	0.0652486	0	0	0	0	0	0	134.476
1067	15.8482	1.10885	0.0502907	0	0	0	0	0	0	49.9298
1072	19.2138	10.8621	0.0737916	0	0	0	0	0	0	81.7352
1074	16.6396	2.20893	0.0747733	0	0	0	0	0	0	109.122
1075	3.81745	6.41923	0.066699	0	0	0	0	0	0	139.917
1076	14.6595	6.60532	0.0695897	0	0	0	0	0	0	92.724
1079	17.7396	10.4547	0.0722417	0	0	0	0	0	0	48.8349
1081	6.62972	12.0722	0.0662689	0	0	0	0	0	0	37.0225
1086	19.3863	11.4129	0.0635363	0	0	0	0	0	0	145.532
1088	19.3039	2.78182	0.0603192	0	0	0	0	0	0	123.108
1091	15.3609	4.87908	0.0519565	0	0	0	0	0	0	80.4896
1092	11.1585	14.8567	0.0685601	0	0	0	0	0	0	26.7439
1094	15.7274	9.91037	0.0717778	0	0	0	0	0	0	51.0908
1095	12.7993	1.77557	0.0702856	0	0	0	0	0	0	126.172
1099	7.12739	13.9439	0.0668619	0	0	0	0	0	0	25.2742
1101	13.8212	11.927	0.0680402	0	0	0	0	0	0	42.2195
1104	15.9173	12.5934	0.0679193	0	0	0	0	0	0	66.2188
1108	16.3885	9.55338	0.0524742	0	0	0	0	0	0	87.0988
1110	1.43772	10.7056	0.0695716	0	0	0	0	0	0	45.5143
1111	18.2744	11.3245	0.0686647	0	0	0	0	0	0	59.4162
1117	5.07223	5.5718	0.0656155	0	0	0	0	0	0	77.5176
1123	1.97282	3.74705	0.0583925	0	0	0	0	0	0	102.097
1127	11.6384	7.9074	0.0546375	0	0	0	0	0	0	30.706
1129	5.04843	15.272	0.057856	0	0	0	0	0	0	38.4089
1130	1.72873	13.8636	0.0590353	0	0	0	0	0	0	58.641
1133	17.8978	2.86738	0.0681161	0	0	0	0	0	0	145.085
1136	15.2609	2.07326	0.059161	0	0	0	0	0	0	74.9256
1137	25.6152	9.36708	0.0508096	0	0	0	0	0	0	60.646
1138	17.0169	3.39381	0.0718462	0	0	0	0	0	0	169.959
1139	22.1994	6.27191	0.0748633	0	0	0	0	0	0	40.3026
1140	16.9822	1.65647	0.0578772	0	0	0	0	0	0	90.6384
1143	26.1542	8.75596	0.0549035	0	0	0	0	0	0	96.3998
1144	20.528	6.8333	0.0670766	0	0	0	0	0	0	53.6951
1145	20.017	11.1212	0.0544203	0	0	0	0	0	0	3.17722
1146	16.215	6.71256	0.0604839	0	0	0	0	0	0	103.511
1149	13.2874	13.6868	0.0588583	0	0	0	0	0	0	110.932
1152	5.48079	15.6738	0.0747192	0	0	0	0	0	0	117.601
1153	3.62371	5.92403	0.0668576	0	0	0	0	0	0	126.103
1157	19.5439	7.14556	0.0519091	0	0	0	0	0	0	102.548
1159	23.9835	1.569	0.0627139	0	0	0	0	0	0	69.9708
1160	6.83122	7.09279	0.0730389	0	0	0	0	0	0	69.7033
1161	20.1269	11.5636	0.0595917	0	0	0	0	0	0	170.538
1162	12.002	3.04747	0.0582026	0	0	0	0	0	0	63.5337
1163	24.1066	2.46017	0.0611387	0	0	0	0	0	0	47.1237
1164	7.71293	4.12434	0.0653594	0	0	0	0	0	0	82.342
1165	18.6575	11.8308	0.0703482	0	0	0	0	0	2	37.6614
1166	1.28706	1.02917	0.0672162	0	0	0	0	0	0	48.0751
1168	15.8651	3.03776	0.0560539	0	0	0	0	0	0	51.3265
1173	25.9559	8.41612	0.0501891	0	0	0	0	0	0	142.237
1176	23.4284	6.97445	0.0517273	0	0	0	0	0	0	106.736
1177	3.60628	7.18274	0.0709388	0	0	0	0	0	0	112.261
1179	20.9041	1.50224	0.0696132	0	0	0	0	0	0	70.2081
1180	20.6696	9.3103	0.0710117	0	0	0	0	0	0	223.141
1182	1.13763	2.82571	0.0654352	0	0	0	0	0	0	208.377
1183	22.9802	6.53226	0.0566639	0	0	0	0	0	0	61.9445
1184	1.9482	11.505	0.0703177	0	0	0	0	0	0	46.7146
1185	3.82128	14.3093	0.0529321	0	0	0	0	0	0	57.6153
1188	10.7281	3.90423	0.0664697	0	0	0	0	0	0	22.7281
1190	6.861	11.1033	0.050159	0	0	0	0	0	0	74.4723
1193	2.64771	4.01986	0.0613589	0	0	0	0	0	0	34.4011
1200	2.83182	10.5017	0.0743606	0	0	0	0	0	0	47.4774
1202	13.8326	1.32359	0.0642738	0	0	0	0	0	0	28.8002
1203	14.9015	3.17461	0.0596772	0	0	0	0	0	0	91.3151
1205	23.0962	9.6412	0.0710282	0	0	0	0	0	0	182.684
1206	17.3653	2.41708	0.0742643	0	0	0	0	0	0	112.529
1208	15.6556	4.68702	0.0603027	0	0	0	0	0	0	55.3698
1209	13.6964	5.65786	0.0716682	0	0	0	0	0	0	64.7275
1212	13.284	8.83398	0.0597483	0	0	0	0	0	0	25.1749
1216	15.3303	9.96382	0.06045	0	0	0	0	0	0	115.33
1222	20.8681	4.35498	0.0674016	0	0	0	0	0	0	126.061
1223	3.03652	9.67332	0.0547721	0	0	0	0	0	0	62.8573
1226	9.15523	6.11038	0.0739154	0	0	0	0	0	0	112.332
1228	6.54449	13.7823	0.0512918	0	0	0	0	0	0	65.8174
1230	12.182	4.64809	0.0593932	0	0	0	0	0	0	75.1477
1231	19.7614	7.70214	0.0735998	0	0	0	0	0	0	131.552
1232	8.68035	6.13377	0.0664852	0	0	0	0	0	0	78.7302
1236	10.0964	13.1918	0.0634189	0	0	0	0	0	0	26.8336
1238	1.37226	8.43678	0.0661524	0	0	0	0	0	0	95.9395
1239	13.6609	13.7787	0.0585536	0	0	0	0	0	0	31.7459
1240	22.0115	7.37191	0.0680147	0	0	0	0	0	0	87.6664
1246	2.43021	9.93295	0.0601435	0	0	0	0	0	0	61.7635
1249	24.2645	6.353	0.0641512	0	0	0	0	0	0	89.4385
1251	19.0829	8.70781	0.0559408	0	0	0	0	0	0	74.4744
1256	2.87019	6.75793	0.0534974	0	0	0	0	0	0	111.404
1258	1.18575	8.85786	0.063327	0	0	0	0	0	0	97.143
1260	14.3089	3.38354	0.0737946	0	0	0	0	0	0	71.1737
1261	7.63177	11.0825	0.0639618	0	0	0	0	0	0	16.1567
1264	13.2111	8.74764	0.0533796	0	0	0	0	0	0	31.6706
1269	22.4572	7.15063	0.063422	0	0	0	0	0	0	121.947
1270	11.4039	13.9471	0.0649339	0	0	0	0	0	0	18.7474
1276	21.7511	2.25926	0.0700192	0	0	0	0	0	0	108.108
1278	8.16802	4.83716	0.066566	0	0	0	0	0	0	156.423
1280	13.99	9.69392	0.0525437	0	0	0	0	0	0	52.2423
1285	12.1029	1.94122	0.0617283	0	0	0	0	0	0	146.605
1287	22.7911	7.93297	0.0510806	0	0	0	0	0	0	172.905
1288	20.8374	7.1658	0.056876	0	0	0	0	0	0	198.438
1289	2.78513	10.7645	0.0615966	0	0	0	0	0	0	67.2172
1293	23.2533	5.96923	0.0683643	0	0	0	0	0	0	103.009
1294	24.455	5.19905	0.0713993	0	0	0	0	0	0	55.7201
1303	2.28923	5.19891	0.0564573	0	0	0	0	0	0	70.9138
1305	26.3377	2.69043	0.0558624	0	0	0	0	0	0	113.174
1307	20.4524	3.82272	0.0590787	0	0	0	0	0	0	52.8378
1309	10.6767	12.297	0.0544067	0	0	0	0	0	0	38.9767
1310	5.8632	13.4485	0.0746242	0	0	0	0	0	0	20.1166
1311	24.1208	8.98314	0.0556705	0	0	0	0	0	0	200.449
1312	22.683	2.20386	0.0698623	0	0	0	0	0	0	25.1321
1314	25.3669	3.30949	0.056869	0	0	0	0	0	0	254.799
1315	7.10083	10.5933	0.050348	0	0	0	0	0	0	23.1398
1321	21.1846	3.88445	0.0626909	0	0	0	0	0	0	77.2597
1326	16.5669	5.43105	0.0647897	0	0	0	0	0	0	57.6324
1328	26.7097	6.52367	0.0585285	0	0	0	0	0	0	96.8284
1329	1.92699	7.43595	0.0663739	0	0	0	0	0	0	239.38
1330	21.0168	1.55812	0.0561609	0	0	0	0	0	0	64.165
1331	8.90877	2.4651	0.0521875	0	0	0	0	0	0	156.883
1332	24.488	6.22759	0.0649534	0	0	0	0	0	0	171.066
1333	13.5685	9.15866	0.0516911	0	0	0	0	0	0	170.416
1335	13.2636	12.5428	0.0561487	0	0	0	0	0	0	37.9503
1339	12.3852	7.56646	0.0726811	0	0	0	0	0	0	101.484
1341	13.7781	14.8503	0.0705973	0	0	0	0	0	0	11.3975
1342	25.7484	9.93063	0.070472	0	0	0	0	0	0	226.169
1343	23.0972	4.26235	0.0519836	0	0	0	0	0	0	64.2993
1345	20.8147	10.5692	0.0539918	0	0	0	0	0	1	214.994
1346	9.1945	1.87655	0.0730283	0	0	0	0	0	0	158.632
1347	12.3339	14.12	0.0520753	0	0	0	0	0	0	31.6921
1349	5.89203	9.50139	0.06151	0	0	0	0	0	0	25.222
1355	10.4135	4.01471	0.0685138	0	0	0	0	0	0	141.668
1357	19.2148	12.1851	0.059589	0	0	0	0	0	0	40.4811
1358	22.181	2.91611	0.0679493	0	0	0	0	0	0	42.2729
1359	15.6992	15.6821	0.0602541	0	0	0	0	0	0	33.7049
1360	16.1229	6.1218	0.0590564	0	0	0	0	0	0	111.537
1361	5.21913	4.06163	0.0546911	0	0	0	0	0	0	85.8686
1364	24.6251	3.82332	0.0607544	0	0	0	0	0	0	73.9651
1365	13.7503	6.1746	0.068454	0	0	0	0	0	0	59.9096
1367	1.20884	15.4027	0.0511838	0	0	0	0	0	0	42.2009
1370	26.4902	2.97787	0.0615854	0	0	0	0	0	0	307.149
1371	14.5055	14.3698	0.0713639	0	0	0	0	0	4	12.6881
1373	10.9673	15.9354	0.066228	0	0	0	0	0	0	40.602
1375	10.7047	1.55946	0.0586031	0	0	0	0	0	0	127.158
1377	1.65719	8.82068	0.05913	0	0	0	0	0	0	73.7644
1378	23.8513	8.27775	0.0644952	0	0	0	0	0	0	237.752
1379	14.9038	4.71231	0.0678105	0	0	0	0	0	0	88.4558
1380	11.1183	6.61217	0.0590921	0	0	0	0	0	0	32.1256
1383	20.6226	3.31837	0.0717003	0	0	0	0	0	0	33.9063
1385	16.177	12.2108	0.0570199	0	0	0	0	0	0	13.2542
1386	19.1503	4.37738	0.0746756	0	0	0	0	0	0	46.5764
1388	8.56706	8.17609	0.0722819	0	0	0	0	0	0	62.8629
1390	24.7229	8.31938	0.0698834	0	0	0	0	0	0	291.246
1395	24.2005	7.46702	0.0725055	0	0	0	0	0	0	120.746
1400	18.3047	1.70308	0.0590804	0	0	0	0	0	0	24.764
1402	11.1735	3.59707	0.0532113	0	0	0	0	0	0	107.908
1403	4.90265	15.9325	0.069195	0	0	0	0	0	0	9.77972
1404	4.32744	6.42164	0.0578612	0	0	0	0	0	0	127.083
1405	10.0038	2.98242	0.0506099	0	0	0	0	0	0	179.046
1407	18.6704	12.3516	0.0593663	0	0	0	0	0	0	44.1586
1408	26.8713	8.86872	0.0529316	0	0	0	0	0	0	333.265
1409	18.5917	11.7177	0.0605278	0	0	0	0	0	0	75.3239
1410	6.65866	12.4513	0.0568896	0	0	0	0	0	0	29.2289
1412	2.1336	15.2075	0.0526671	0	0	0	0	0	0	115.732
1413	21.5959	9.80034	0.063365	0	0	0	0	0	0	410.129
1417	2.23267	10.3265	0.0606189	0	0	0	0	0	0	44.2345
1418	11.1352	3.06978	0.0566174	0	0	0	0	0	0	50.3459
1422	4.62661	10.5424	0.0725157	0	0	0	0	0	0	46.817
1424	1.89387	2.27786	0.0603815	0	0	0	0	0	0	281.072
1429	19.5157	6.69461	0.0662495	0	0	0	0	0	0	114.327
1431	3.03212	6.32545	0.0744386	0	0	0	0	0	0	136.209
1432	6.36515	2.62223	0.0504403	0	0	0	0	0	0	175.37
1434	14.5729	15.2703	0.0548255	0	0	0	0	0	0	23.979
1440	19.8129	2.47467	0.0634338	0	0	0	0	0	0	29.5493
1441	6.73131	14.8496	0.0609359	0	0	0	0	0	0	21.5873
1442	10.6736	1.36571	0.0561845	0	0	0	0	0	0	100.58
1443	3.70288	2.93462	0.073911	0	0	0	0	0	0	80.3719
1444	4.50947	5.60739	0.0688838	0	0	0	0	0	0	89.6354
1446	14.1281	9.23331	0.0680027	0	0	0	0	0	0	33.9876
1447	14.4815	15.4304	0.0577646	0	0	0	0	0	0	27.6829
1450	10.2635	1.56249	0.0506971	0	0	0	0	0	0	59.0993
1452	2.61571	11.3428	0.0653809	0	0	0	0	0	0	28.7121
1454	20.8916	6.00074	0.0661452	0	0	0	0	0	0	50.4969
1456	22.8771	1.04108	0.0588169	0	0	0	0	0	0	131.398
1458	26.6927	8.18958	0.0532367	0	0	0	0	0	0	386.585
1461	3.91997	4.71718	0.0595567	0	0	0	0	0	0	44.1245
1462	6.57865	5.40739	0.0541104	0	0	0	0	0	0	105.312
1464	1.90817	12.4601	0.0579976	0	0	0	0	0	0	92.4596
1469	4.43389	2.44025	0.0654062	0	0	0	0	0	0	73.8322
1470	7.74785	3.99045	0.0637097	0	0	0	0	0	0	226.178
1471	15.3712	2.02032	0.0632092	0	0	0	0	0	0	91.3358
1473	11.1422	13.0728	0.0592334	0	0	0	0	0	0	46.8402
1474	10.6478	2.97293	0.0737805	0	0	0	0	0	0	129.103
1475	10.512	9.64176	0.0580883	0	0	0	0	0	0	42.2261
1479	8.39912	7.30175	0.066763	0	0	0	0	0	0	51.3467
1480	2.16963	6.14635	0.0525086	0	0	0	0	0	0	93.8406
1481	8.87292	12.8688	0.0684754	0	0	0	0	0	0	29.4029
1486	25.958	2.76862	0.07464	0	0	0	0	0	0	84.5075
1488	9.52203	14.0038	0.0578392	0	0	0	0	0	0	37.3779
1489	6.31062	8.21175	0.05061	0	0	0	0	0	0	67.9713
1491	7.72899	7.76614	0.0503279	0	0	0	0	0	0	50.1201
1492	13.451	5.61182	0.0738181	0	0	0	0	0	0	99.8024
1495	26.5533	4.74704	0.067007	0	0	0	0	0	0	141.11
1497	9.59994	9.75065	0.0503342	0	0	0	0	0	0	117.334
1500	26.7161	5.88218	0.0560817	0	0	0	0	0	0	62.5157
1501	3.35913	4.55636	0.0671265	0	0	0	0	0	0	123.633
1503	19.2146	1.69206	0.0703332	0	0	0	0	0	0	77.7536
1504	5.43089	2.10839	0.0655243	0	0	0	0	0	0	101.024
1506	24.9997	2.90964	0.0675449	0	0	0	0	0	0	127.188
1509	10.3173	15.7507	0.0549416	0	0	0	0	0	0	38.9608
1510	1.87469	4.37877	0.0588523	0	0	0	0	0	0	184.738
1513	4.7837	8.82099	0.0674513	0	0	0	0	0	0	57.333
1521	20.66	4.65312	0.0697463	0	0	0	0	0	0	48.4463
1523	7.13469	15.6272	0.0598753	0	0	0	0	0	0	48.5732
1524	10.7867	1.91907	0.074746	0	0	0	0	0	0	27.7219
1527	16.0747	13.7211	0.0718341	0	0	0	0	0	0	34.0084
1528	3.69915	6.96117	0.0662202	0	0	0	0	0	0	92.7645
1530	23.7726	6.38709	0.0624773	0	0	0	0	0	0	56.1521
1532	1.34801	4.01679	0.0668194	0	0	0	0	0	0	175.617
1537	10.2172	13.1687	0.0595689	0	0	0	0	0	0	23.3065
1538	26.8004	8.51179	0.0731278	0	0	0	0	0	0	104.753
1542	21.4349	5.80778	0.0582461	0	0	0	0	0	0	151.032
1544	22.9739	9.60298	0.0571533	0	0	0	0	0	0	243.509
1551	7.02049	7.40398	0.0595614	0	0	0	0	0	0	114.383
1552	5.89677	8.36711	0.0625977	0	0	0	0	0	0	96.568
1554	17.4308	7.72518	0.0504965	0	0	0	0	0	0	52.5114
1555	2.66709	5.01379	0.0679892	0	0	0	0	0	0	183.113
1556	3.35593	6.25989	0.0651342	0	0	0	0	0	0	143.773
1562	10.0054	5.6825	0.0701158	0	0	0	0	0	0	87.7314
1563	11.2284	2.03908	0.051093	0	0	0	0	0	0	97.661
1565	9.90202	14.5749	0.0701834	0	0	0	0	0	0	20.9501
1568	5.67192	11.9538	0.0685703	0	0	0	0	0	0	32.0465
1572	9.87924	1.0989	0.06094	0	0	0	0	0	0	36.3779
1574	2.04315	3.07766	0.074792	0	0	0	0	0	0	73.8165
1575	20.394	6.79291	0.0649613	0	0	0	0	0	0	109.444
1577	2.2823	5.53474	0.0528894	0	0	0	0	0	0	173.942
1580	15.7584	15.5689	0.0674921	0	0	0	0	0	0	31.3843
1581	9.66161	15.3876	0.0727767	0	0	0	0	0	0	61.4107
1583	2.31244	10.1439	0.0546926	0	0	0	0	0	0	66.6447
1584	1.57345	14.9348	0.0585554	0	0	0	0	0	0	39.6612
1585	6.7922	2.02827	0.0665159	0	0	0	0	0	0	45.2394
1587	16.1028	3.32094	0.060183	0	0	0	0	0	0	124.279
1588	5.17028	4.50588	0.0717747	0	0	0	0	0	0	110.373
1590	7.38102	10.5733	0.0723776	0	0	0	0	0	0	59.5009
1591	7.46348	4.18307	0.051743	0	0	0	0	0	0	71.7506
1595	6.74963	12.7491	0.0550526	0	0	0	0	0	0	20.1313
1598	6.68384	10.3815	0.0683893	0	0	0	0	0	0	22.1169
1600	7.68659	5.03834	0.0530385	0	0	0	0	0	0	43.1589
1609	25.6454	9.14018	0.0622813	0	0	0	0	0	0	93.2745
1610	8.24506	9.45985	0.0510751	0	0	0	0	0	0	71.9404
1613	5.86343	8.24117	0.0678287	0	0	0	0	0	0	74.5315
1615	5.59807	9.6331	0.0525523	0	0	0	0	0	0	77.2785
1616	20.6151	10.5336	0.0727735	0	0	0	0	0	1	17.7615
1618	18.8155	8.47857	0.0534983	0	0	0	0	0	0	43.1898
1619	8.917	7.66939	0.0639789	0	0	0	0	0	0	35.8113
1621	23.6964	1.75362	0.0545225	0	0	0	0	0	0	180.978
1622	11.6802	3.82478	0.0642992	0	0	0	0	0	0	35.5502
1624	2.18747	7.41739	0.0684182	0	0	0	0	0	0	166.252
1629	9.95776	5.92094	0.0544277	0	0	0	0	0	0	65.875
1635	6.54276	4.29286	0.0676719	0	0	0	0	0	0	240.381
1638	1.06123	14.0335	0.0590288	0	0	0	0	0	0	38.5915
1644	5.01648	13.3158	0.0525908	0	0	0	0	0	0	19.6857
1654	7.15837	6.42909	0.0574554	0	0	0	0	0	0	74.6331
1657	14.2172	3.60164	0.0600173	0	0	0	0	0	0	158.883
1658	13.8351	5.53318	0.0651276	0	0	0	0	0	0	130.933
1662	17.9101	7.26039	0.0744011	0	0	0	0	0	0	128.667
1663	23.6134	9.41518	0.0621908	0	0	0	0	0	0	165.759
1666	26.3613	8.86997	0.063904	0	0	0	0	0	0	197.178
1667	24.621	1.22028	0.074901	0	0	0	0	0	0	35.1014
1672	23.6095	2.19569	0.051055	0	0	0	0	0	0	113.997
1673	9.34267	15.3204	0.0606711	0	0	0	0	0	0	23.7036
1675	11.2491	5.81114	0.0532404	0	0	0	0	0	0	35.9485
1678	3.09719	2.85335	0.060194	0	0	0	0	0	0	75.2133
1680	1.35607	7.32419	0.0633413	0	0	0	0	0	0	232.573
1683	8.84553	12.2888	0.0723601	0	0	0	0	0	0	39.1374
1686	9.42242	13.3535	0.0550599	0	0	0	0	0	0	34.2739
1687	25.6321	7.51311	0.0551676	0	0	0	0	0	0	74.7222
1689	21.4781	5.49116	0.0502944	0	0	0	0	0	0	100.566
1690	26.4933	1.83259	0.0512534	0	0	0	0	0	0	222.278
1692	10.4291	2.19052	0.0595136	0	0	0	0	0	0	30.1783
1694	20.9358	1.63825	0.0578523	0	0	0	0	0	0	30.2987
1695	15.5267	9.47586	0.073807	0	0	0	0	0	0	61.3633
1698	3.38794	12.4108	0.0716802	0	0	0	0	0	0	18.9521
1699	4.16681	11.9615	0.0676332	0	0	0	0	0	0	46.524
1700	25.4702	4.87848	0.0599296	0	0	0	0	0	0	176.425
1703	6.8201	2.54877	0.0508479	0	0	0	0	0	0	176.927
1707	3.48341	12.6939	0.0557429	0	0	0	0	0	0	37.4801
1708	11.4388	2.34192	0.070119	0	0	0	0	0	0	47.2993
1709	7.1792	1.15002	0.059461	0	0	0	0	0	0	65.7634
1710	8.50482	5.40228	0.0674805	0	0	0	0	0	0	83.8932
1711	25.4732	3.10035	0.0617936	0	0	0	0	0	0	101.452
1716	25.9987	3.02622	0.0739274	0	0	0	0	0	0	96.3507
1718	18.5231	9.79074	0.0517696	0	0	0	0	0	0	163.654
1719	12.5304	13.1349	0.0501239	0	0	0	0	0	0	55.5533
1723	22.2397	4.1564	0.0505175	0	0	0	0	0	0	100.031
1725	17.5193	12.3617	0.053406	0	0	0	0	0	0	73.5153
1727	2.71466	2.55812	0.0527856	0	0	0	0	0	0	173.55
1731	1.83833	14.6474	0.0598557	0	0	0	0	0	0	22.0861
1733	7.38673	13.7001	0.0525621	0	0	0	0	0	0	26.2384
1736	24.8518	4.99756	0.0581349	0	0	0	0	0	0	87.1891
1737	26.4388	4.69861	0.0574413	0	0	0	0	0	0	92.743
1738	20.6551	9.79819	0.0609455	0	0	0	0	0	0	148.395
1741	26.0212	2.10225	0.0741335	0	0	0	0	0	0	72.7545
1742	13.4689	9.12604	0.0532378	0	0	0	0	0	0	119.961
1748	18.715	1.7862	0.0536975	0	0	0	0	0	0	99.7277
1750	2.78417	13.4575	0.0568419	0	0	0	0	0	0	31.5175
1751	14.1055	11.3241	0.060392	0	0	0	0	0	0	38.6266
1755	6.48622	8.8065	0.0591838	0	0	0	0	0	0	56.1375
1761	21.7444	4.08017	0.0715553	0	0	0	0	0	0	131.07
1764	12.14	13.3589	0.0558125	0	0	0	0	0	0	26.6454
1772	15.1805	9.31159	0.0658932	0	0	0	0	0	0	37.1309
1773	11.137	6.7265	0.056787	0	0	0	0	0	0	153.35
1775	2.3295	8.51483	0.0715296	0	0	0	0	0	0	79.7023
1776	26.6071	2.04496	0.0527689	0	0	0	0	0	0	95.6657
1778	16.089	12.4354	0.0551742	0	0	0	0	0	0	90.2191
1779	15.0796	1.5793	0.0510657	0	0	0	0	0	0	119.888
1780	7.80844	9.46157	0.0630059	0	0	0	0	0	0	35.6113
1784	18.5021	7.62893	0.0602331	0	0	0	0	0	0	130.868
1785	19.1387	9.84235	0.0577688	0	0	0	0	0	0	78.9447
1790	4.54567	5.85526	0.0504967	0	0	0	0	0	0	118.736
1792	8.63472	11.5355	0.0621988	0	0	0	0	0	0	19.8581
1793	21.8389	1.38177	0.0606626	0	0	0	0	0	0	68.8268
1795	7.54869	10.8744	0.0541297	0	0	0	0	0	0	11.5618
1797	9.66816	1.20145	0.0518851	0	0	0	0	0	0	234.069
1799	13.2768	11.3264	0.0742022	0	0	0	0	0	0	91.3326
1800	8.08501	11.1591	0.0680755	0	0	0	0	0	0	28.5697
1805	18.3517	3.44767	0.0714494	0	0	0	0	0	0	248.437
1808	24.0874	3.28831	0.0536141	0	0	0	0	0	0	237.924
1810	4.45798	12.1348	0.0589427	0	0	0	0	0	0	32.5857
1814	6.73145	12.8735	0.0707558	0	0	0	0	0	0	57.4596
1816	6.9564	2.20079	0.0620232	0	0	0	0	0	0	19.8741
1817	2.03263	12.6972	0.0686172	0	0	0	0	0	0	56.7016
1821	7.3589	9.71955	0.0651974	0	0	0	0	0	0	43.9759
1822	16.815	8.77014	0.0546535	0	0	0	0	0	0	213.878
1824	11.2928	12.8699	0.0718163	0	0	0	0	0	0	32.8431
1827	8.70206	10.7361	0.052713	0	0	0	0	0	0	103.724
1833	26.4492	4.8102	0.0548108	0	0	0	0	0	0	189.266
1834	2.13145	6.98558	0.065575	0	0	0	0	0	0	80.2259
1835	3.60555	13.8135	0.0704282	0	0	0	0	0	0	37.5114
1837	12.8824	15.2528	0.0501277	0	0	0	0	0	0	4.99238
1841	19.0143	9.39855	0.0742039	0	0	0	0	0	0	54.8062
1844	4.13876	5.45283	0.0558589	0	0	0	0	0	0	181.205
1845	4.91841	5.29595	0.0501872	0	0	0	0	0	0	204.764
1847	5.58264	13.983	0.0584821	0	0	0	0	0	0	9.05262
1848	14.9492	8.60492	0.0595933	0	0	0	0	0	0	78.4912
1849	13.9396	7.5986	0.0740834	0	0	0	0	0	0	24.4707
1850	16.3177	12.4095	0.0570302	0	0	0	0	0	0	44.7666
1856	14.7467	11.3417	0.0684778	0	0	0	0	0	0	53.0933
1858	4.40271	14.1936	0.0593455	0	0	0	0	0	0	59.4665
1861	24.2653	9.19034	0.071703	0	0	0	0	0	0	256.796
1864	12.0139	11.5324	0.0603296	0	0	0	0	0	0	51.4357
1865	15.9841	14.8814	0.0702051	0	0	0	0	0	0	10.7814
1868	20.3125	2.43317	0.0737322	0	0	0	0	0	0	64.0056
1870	4.73802	14.8523	0.0527823	0	0	0	0	0	0	60.7297
1872	17.5667	3.73413	0.0662107	0	0	0	0	0	0	71.7617
1873	9.37831	4.0887	0.0539178	0	0	0	0	0	0	142.16
1874	20.5469	1.21228	0.0613683	0	0	0	0	0	0	51.5867
1877	8.29424	2.77481	0.0687444	0	0	0	0	0	0	92.5521
1880	3.50416	15.5049	0.0573619	0	0	0	0	0	0	42.2853
1881	19.3695	9.3093	0.0573655	0	0	0	0	0	0	101.605
1882	19.9446	2.95661	0.0679084	0	0	0	0	0	0	43.4854
1883	22.9649	4.31667	0.0706071	0	0	0	0	0	0	139.716
1885	12.3349	5.64284	0.0740096	0	0	0	0	0	0	105.697
1887	20.6157	10.3956	0.0653964	0	0	0	0	0	0	34.2458
1888	7.49591	13.6682	0.0612134	0	0	0	0	0	0	19.0212
1894	11.4364	14.0601	0.0527783	0	0	0	0	0	0	40.5129
1898	11.3207	9.43967	0.0661964	0	0	0	0	0	0	94.9674
1899	17.7537	10.0949	0.0689836	0	0	0	0	0	0	94.8758
1900	12.5674	12.5522	0.0567481	0	0	0	0	0	0	52.312
1903	8.00081	10.851	0.0519691	0	0	0	0	0	0	50.1224
1904	2.79229	5.37158	0.0578602	0	0	0	0	0	0	101.709
1906	13.1542	1.19127	0.0522302	0	0	0	0	0	0	261.563
1907	6.89271	12.4056	0.0730445	0	0	0	0	0	0	28.8947
1909	12.6142	11.1592	0.0541906	0	0	0	0	0	0	57.7504
1915	9.56901	14.744	0.0660753	0	0	0	0	0	0	34.8773
1918	1.98412	1.32854	0.0713816	0	0	0	0	0	0	196.735
1920	13.434	7.7121	0.0683676	0	0	0	0	0	0	45.6752
1925	2.74355	10.0228	0.0547106	0	0	0	0	0	0	36.9388
1926	8.46803	13.6063	0.064975	0	0	0	0	0	0	31.5673
1928	26.5029	2.41095	0.0556095	0	0	0	0	0	0	99.6889
1929	9.18493	9.53939	0.072745	0	0	0	0	0	0	78.0252
1930	17.1704	10.0701	0.0658528	0	0	0	0	0	0	91.7609
1932	14.9735	13.6995	0.0649122	0	0	0	0	0	0	77.6047
1933	6.4638	9.02141	0.0744419	0	0	0	0	0	0	57.2208
1937	13.1727	6.1925	0.0696908	0	0	0	0	0	0	108.482
1938	14.3586	10.8299	0.067772	0	0	0	0	0	0	27.0336
1942	2.7207	14.9131	0.0526615	0	0	0	0	0	0	35.9837
1944	2.85706	7.26201	0.0731366	0	0	0	0	0	0	97.9134
1945	6.14478	2.83412	0.0616684	0	0	0	0	0	0	180.91
1948	25.4364	9.1291	0.0511859	0	0	0	0	0	0	261.106
1951	15.7638	11.6324	0.0743511	0	0	0	0	0	0	99.3538
1954	12.6783	15.6061	0.0744683	0	0	0	0	0	0	50.4119
1955	4.52643	11.2481	0.0524041	0	0	0	0	0	0	28.1379
1957	3.9631	12.072	0.0587376	0	0	0	0	0	0	10.6912
1960	14.0912	2.35439	0.0533426	0	0	0	0	0	0	78.8124
1963	23.3258	1.02904	0.064903	0	0	0	0	0	0	29.7589
1964	8.79032	14.2197	0.0505364	0	0	0	0	0	0	56.3663
1967	1.55554	4.0783	0.0620456	0	0	0	0	0	0	198.995
1969	7.9695	3.69276	0.0648267	0	0	0	0	0	0	90.9947
1974	17.6745	10.5621	0.0535038	0	0	0	0	0	0	57.0879
1981	9.09137	8.42277	0.0585002	0	0	0	0	0	0	108.715
1986	10.4682	12.1019	0.0526236	0	0	0	0	0	0	36.1652
1987	7.03813	2.97664	0.0705948	0	0	0	0	0	0	114.148
1989	11.8941	6.95204	0.0616263	0	0	0	0	0	0	42.1173
1990	6.65339	12.6707	0.069242	0	0	0	0	0	0	23.5098
1992	17.0054	8.35652	0.0606354	0	0	0	0	0	0	114.805
1993	18.055	8.87142	0.066575	0	0	0	0	0	0	167.98
1994	13.2366	6.08945	0.0516541	0	0	0	0	0	0	23.6399
1997	8.25336	13.3032	0.0595085	0	0	0	0	0	0	29.6087
1998	9.52479	13.3194	0.0528569	0	0	0	0	0	0	21.8108
1999	7.68965	13.7699	0.0504523	0	0	0	0	0	0	22.7416
2003	26.8358	2.42928	0.0626684	0	0	0	0	0	0	112.945
2005	26.4172	3.98419	0.0577259	0	0	0	0	0	0	78.4111
2008	7.12272	12.7946	0.0528133	0	0	0	0	0	0	71.0409
2010	23.3059	4.61785	0.0502821	0	0	0	0	0	0	36.9217
2012	19.2329	7.30406	0.0505717	0	0	0	0	0	0	24.3724
2013	6.54052	14.0775	0.0639257	0	0	0	0	0	0	33.2608
2017	10.9916	4.45204	0.065156	0	0	0	0	0	0	70.9624
2018	12.7795	6.35899	0.0686708	0	0	0	0	0	0	97.248
2019	2.07268	10.907	0.0628997	0	0	0	0	0	0	41.1881
2022	3.77064	4.50086	0.0615749	0	0	0	0	0	0	109.029
2023	16.634	6.24575	0.0659501	0	0	0	0	0	0	67.7232
2025	12.1416	14.3868	0.0640284	0	0	0	0	0	0	23.1772
2027	8.62766	8.75491	0.0641595	0	0	0	0	0	0	17.7154
2031	1.34467	12.6562	0.061494	0	0	0	0	0	0	109.719
2035	11.2171	5.56725	0.0511198	0	0	0	0	0	0	62.9084
2037	4.03382	12.961	0.0507832	0	0	0	0	0	0	20.4641
2038	19.3972	4.37728	0.0681115	0	0	0	0	0	0	42.9087
2040	4.45034	15.6858	0.067251	0	0	0	0	0	0	133.793
2042	23.3071	3.79267	0.0575958	0	0	0	0	0	0	104.678
2043	12.7363	6.00918	0.0678889	0	0	0	0	0	0	10.0374
2044	14.4036	13.5421	0.0683693	0	0	0	0	0	0	44.7116
2046	13.511	3.19814	0.0706085	0	0	0	0	0	0	133.207
2049	3.56603	6.79447	0.0714906	0	0	0	0	0	0	135.943
2050	2.67348	5.72582	0.0662142	0	0	0	0	0	0	96.3806
2053	26.1836	4.01361	0.0736242	0	0	0	0	0	0	159.621
2054	20.8969	1.2467	0.0605794	0	0	0	0	0	0	175.635
2055	21.1725	2.53548	0.0711623	0	0	0	0	0	0	43.1994
2056	24.7667	4.29481	0.0680967	0	0	0	0	0	0	84.3954
2057	22.8368	3.3462	0.0530302	0	0	0	0	0	0	63.5848
2058	2.21186	6.28976	0.0730256	0	0	0	0	0	0	203.29
2059	4.80637	1.39701	0.0635951	0	0	0	0	0	0	46.3365
2060	8.79064	12.5621	0.0667948	0	0	0	0	0	0	43.4515
2063	12.4064	1.0612	0.051979	0	0	0	0	0	0	76.8744
2065	4.27705	5.78039	0.0719326	0	0	0	0	0	0	67.6609
2066	24.2309	9.52688	0.0668855	0	0	0	0	0	0	220.577
2067	1.92986	13.4283	0.0749584	0	0	0	0	0	0	47.0387
2070	10.8609	3.70054	0.0634308	0	0	0	0	0	0	72.4029
2074	4.18774	2.29627	0.067208	0	0	0	0	0	0	120.355
2075	1.02455	5.77081	0.0709732	0	0	0	0	0	0	62.0361
2079	13.6995	5.51425	0.0720642	0	0	0	0	0	0	116.911
2080	16.6884	9.8046	0.0627898	0	0	0	0	0	0	76.0276
2081	14.2643	13.5627	0.0725616	0	0	0	0	0	0	54.8197
2082	15.0312	12.7763	0.0683659	0	0	0	0	0	0	22.1936
2083	3.70795	15.6116	0.0627049	0	0	0	0	0	0	100.797
2084	11.1952	2.4283	0.0513697	0	0	0	0	0	0	79.0638
2085	16.2462	4.69246	0.0668802	0	0	0	0	0	0	62.4354
2088	2.64893	9.39029	0.0590124	0	0	0	0	0	0	108.146
2090	8.5442	6.36308	0.0716433	0	0	0	0	0	0	49.9786
2091	25.8594	5.13155	0.0742617	0	0	0	0	0	0	175.022
2094	22.1548	6.3941	0.0552093	0	0	0	0	0	0	87.7617
2097	16.9778	7.76284	0.0744314	0	0	0	0	0	0	122.454
2099	16.5687	9.28759	0.066425	0	0	0	0	0	0	57.3814
2100	20.9161	7.69569	0.0702331	0	0	0	0	0	0	91.1717
2101	17.7559	2.50952	0.053551	0	0	0	0	0	0	67.832
2102	14.4242	1.56568	0.0533907	0	0	0	0	0	0	102.709
2103	8.20264	1.69666	0.067243	0	0	0	0	0	0	155.66
2107	24.5122	9.47308	0.0744045	0	0	0	0	0	0	166.268
2108	11.7362	6.32668	0.066672	0	0	0	0	0	0	56.5044
2112	26.8599	5.43499	0.0576793	0	0	0	0	0	0	64.7831
2114	13.8096	11.5498	0.0740862	0	0	0	0	0	0	45.6602
2117	19.1046	5.41604	0.0695021	0	0	0	0	0	0	93.5853
2119	9.85278	11.1874	0.06931	0	0	0	0	0	0	47.041
2124	14.522	6.42196	0.053768	0	0	0	0	0	0	73.6289
2125	10.0662	13.0694	0.0627011	0	0	0	0	0	0	41.7596
2127	16.5446	7.6155	0.066948	0	0	0	0	0	0	75.0387
2129	7.61011	7.76079	0.0686798	0	0	0	0	0	0	60.3011
2133	19.1595	11.6693	0.0663319	0	0	0	0	0	0	70.0192
2138	5.49578	14.1769	0.0533362	0	0	0	0	0	0	20.5198
2142	3.97182	10.0676	0.0718819	0	0	0	0	0	0	41.0837
2143	6.26987	1.82356	0.0656783	0	0	0	0	0	0	60.3434
2147	14.9854	12.4071	0.0676906	0	0	0	0	0	0	43.979
2149	16.9018	9.39338	0.0509613	0	0	0	0	0	0	62.0337
2152	26.5101	3.88666	0.0593161	0	0	0	0	0	0	191.077
2153	12.1564	2.52783	0.0593341	0	0	0	0	0	0	116.141
2158	9.87361	5.65026	0.0656955	0	0	0	0	0	0	94.283
2161	20.2356	3.75145	0.0501888	0	0	0	0	0	0	25.0527
2162	15.1769	12.528	0.0673038	0	0	0	0	0	0	43.461
2166	11.2632	4.01372	0.0507635	0	0	0	0	0	0	121.086
2167	4.20208	10.0514	0.0537634	0	0	0	0	0	0	46.1514
2168	11.9532	8.9856	0.068143	0	0	0	0	0	0	95.5684
2169	5.59954	3.43681	0.051579	0	0	0	0	0	0	74.3379
2170	1.68739	14.9973	0.0671916	0	0	0	0	0	0	10.811
2173	23.3501	5.49981	0.0619566	0	0	0	0	0	0	64.338
2174	25.9972	5.8714	0.0514156	0	0	0	0	0	0	100.973
2175	9.86308	12.9547	0.0709753	0	0	0	0	0	0	35.8407
2178	10.8428	8.53354	0.0737772	0	0	0	0	0	0	94.7362
2181	26.5162	7.60381	0.0542266	0	0	0	0	0	0	87.6517
2182	18.5598	8.84477	0.0509524	0	0	0	0	0	0	177.451
2184	25.8585	6.63546	0.0667007	0	0	0	0	0	0	78.2826
2185	22.6774	3.78286	0.0695458	0	0	0	0	0	0	53.7219
2186	17.6968	4.58697	0.0683463	0	0	0	0	0	0	66.4033
2188	9.28647	4.94454	0.0506731	0	0	0	0	0	0	110.734
2189	13.7106	1.09562	0.0633808	0	0	0	0	0	0	158.167
2190	16.7296	1.13274	0.0508616	0	0	0	0	0	0	130.101
2191	12.4113	6.36377	0.0625932	0	0	0	0	0	0	90.5667
2197	6.70717	7.01853	0.0717389	0	0	0	0	0	0	96.1905
2198	4.89176	11.6751	0.0632944	0	0	0	0	0	0	22.761
2201	9.88312	6.77485	0.0662779	0	0	0	0	0	0	78.5464
2207	14.3158	7.96887	0.0618888	0	0	0	0	0	0	82.441
2213	19.9808	5.19422	0.0683581	0	0	0	0	0	0	55.3002
2215	13.9403	5.65696	0.05848	0	0	0	0	0	0	65.323
2216	17.0871	12.7198	0.0604855	0	0	0	0	0	0	32.2148
2217	21.5262	8.01423	0.0581882	0	0	0	0	0	0	122.628
2224	9.11234	4.32324	0.0726794	0	0	0	0	0	0	184.841
2227	3.14448	6.40046	0.0607879	0	0	0	0	0	0	138.945
2231	8.42521	12.4862	0.067214	0	0	0	0	0	0	33.318
2232	6.09997	14.1813	0.0537277	0	0	0	0	0	0	35.4298
2234	14.8825	9.50282	0.0660671	0	0	0	0	0	0	44.9177
2237	4.67997	2.55562	0.0623698	0	0	0	0	0	0	135.769
2238	18.0524	4.13762	0.067488	0	0	0	0	0	0	40.9051
2242	11.2277	8.33057	0.070586	0	0	0	0	0	0	49.0505
2245	6.47733	12.4997	0.0697635	0	0	0	0	0	0	37.9696
2246	18.9815	7.2726	0.0607177	0	0	0	0	0	0	150.546
2247	15.3715	14.2426	0.0515318	0	0	0	0	0	0	64.9444
2249	6.61046	2.94436	0.060063	0	0	0	0	0	0	159.104
2253	20.9362	8.52287	0.060002	0	0	0	0	0	0	46.8962
2255	9.84231	12.7325	0.0504562	0	0	0	0	0	0	35.8041
2261	18.6741	5.20342	0.0701284	0	0	0	0	0	0	71.7242
2262	14.7495	7.67231	0.0748774	0	0	0	0	0	0	48.6831
2265	21.5562	10.0421	0.0611503	0	0	0	0	0	0	91.706
2266	4.00145	4.43273	0.05307	0	0	0	0	0	0	74.0935
2267	19.5893	6.19722	0.0741421	0	0	0	0	0	0	105.843
2269	15.3822	14.3548	0.0612254	0	0	0	0	0	0	46.65
2272	2.86589	11.3155	0.0595025	0	0	0	0	0	0	40.7406
2273	7.05073	15.1113	0.0526431	0	0	0	0	0	0	74.2125
2274	3.27689	8.12607	0.0651498	0	0	0	0	0	0	110.232
2275	8.18847	10.0158	0.0652568	0	0	0	0	0	0	43.3154
2277	7.54815	15.9281	0.073526	0	0	0	0	0	0	44.914
2279	16.2545	6.82679	0.0583177	0	0	0	0	0	0	64.2794
2281	19.8053	7.01308	0.0543351	0	0	0	0	0	0	295.364
2282	20.0641	5.69703	0.0604616	0	0	0	0	0	0	61.5664
2283	8.4919	3.55697	0.0699421	0	0	0	0	0	0	81.8467
2286	9.83505	1.33122	0.0583055	0	0	0	0	0	0	83.3267
2287	25.0422	5.94175	0.0666688	0	0	0	0	0	0	125.064
2289	7.44438	14.9485	0.060388	0	0	0	0	0	0	30.3797
2291	13.2825	10.975	0.0533603	0	0	0	0	0	0	26.1146
2293	16.6428	14.9275	0.0502877	0	0	0	0	0	0	11.7254
2294	19.8168	9.83411	0.0526701	0	0	0	0	0	0	23.748
2295	7.66869	7.09021	0.0603533	0	0	0	0	0	0	97.9549
2296	15.2295	13.2843	0.0701527	0	0	0	0	0	0	30.8033
2298	6.32619	9.50142	0.0528443	0	0	0	0	0	0	86.7066
2305	17.5058	6.53757	0.0596992	0	0	0	0	0	0	79.296
2309	11.9378	14.4998	0.0508868	0	0	0	0	0	0	16.7776
2311	13.3612	6.47534	0.0556784	0	0	0	0	0	0	41.6323
2312	25.6514	1.76856	0.0650968	0	0	0	0	0	0	71.471
2315	5.70175	2.30051	0.0637494	0	0	0	0	0	0	43.8659
2316	16.2361	2.0116	0.0581378	0	0	0	0	0	0	191.383
2318	24.7246	8.92518	0.0508462	0	0	0	0	0	0	116.341
2321	4.17348	1.61076	0.0619402	0	0	0	0	0	0	128.648
2324	7.0728	12.2182	0.0699409	0	0	0	0	0	0	6.59567
2326	13.3258	1.09766	0.0587349	0	0	0	0	0	0	182.844
2334	12.5159	11.9506	0.0559514	0	0	0	0	0	0	49.8957
2335	17.9289	7.63507	0.0727081	0	0	0	0	0	0	115.324
2340	15.5111	6.13313	0.0539369	0	0	0	0	0	0	71.3831
2341	16.0712	5.56179	0.0566488	0	0	0	0	0	0	80.0824
2344	9.21709	7.29946	0.0606522	0	0	0	0	0	0	104.509
2346	4.22121	10.565	0.0711426	0	0	0	0	0	0	36.5926
2348	12.0701	7.09205	0.0740875	0	0	0	0	0	0	75.1092
2350	9.35562	10.0327	0.0551077	0	0	0	0	0	0	40.086
2353	9.56281	7.41158	0.0510137	0	0	0	0	0	0	87.9795
2356	21.5131	5.24802	0.0638932	0	0	0	0	0	0	66.4182
2358	14.3115	4.91738	0.0696637	0	0	0	0	0	0	143.743
2361	2.0875	11.0225	0.0535754	0	0	0	0	0	0	36.5897
2368	12.5375	2.93787	0.0668108	0	0	0	0	0	0	32.0563
2370	11.5884	11.3614	0.0735153	0	0	0	0	0	0	54.2664
2371	11.2233	9.52198	0.0613514	0	0	0	0	0	0	25.337
2379	14.2492	6.50463	0.0725748	0	0	0	0	0	0	43.0628
2380	5.9583	11.5862	0.0665929	0	0	0	0	0	0	40.1653
2382	12.0634	10.475	0.0707681	0	0	0	0	0	0	111.508
2384	6.43969	10.9002	0.0637568	0	0	0	0	0	0	10.7937
2387	2.48682	3.1627	0.0625973	0	0	0	0	0	0	155.048
2388	26.767	4.83978	0.0582703	0	0	0	0	0	0	105.178
2390	7.42007	9.10945	0.0739495	0	0	0	0	0	0	34.3686
2394	9.4761	5.99778	0.063719	0	0	0	0	0	0	130.118
2395	6.42621	4.36973	0.0721006	0	0	0	0	0	0	205.895
2398	7.361	7.24601	0.0608078	0	0	0	0	0	0	84.692
2399	15.5373	3.38393	0.0681613	0	0	0	0	0	0	151.272
2402	21.59	5.50857	0.0629719	0	0	0	0	0	0	97.1986
2405	4.44741	2.13074	0.0603419	0	0	0	0	0	0	96.8276
2406	8.65163	12.395	0.0702981	0	0	0	0	0	0	36.0638
2408	1.97998	11.9003	0.072198	0	0	0	0	0	0	66.0463
2409	16.0309	3.46841	0.0548437	0	0	0	0	0	0	102.488
2410	6.95642	8.64428	0.0731671	0	0	0	0	0	0	29.847
2412	14.9716	8.27582	0.0660838	0	0	0	0	0	0	95.7197
2413	24.1048	9.83398	0.0633198	0	0	0	0	0	0	266.072
2414	3.24497	9.75062	0.0655325	0	0	0	0	0	0	62.2745
2416	26.6358	8.29553	0.0670519	0	0	0	0	0	0	125.465
2418	19.0872	12.6409	0.0748337	0	0	0	0	0	0	10.9668
2419	15.783	1.56291	0.06078	0	0	0	0	0	0	28.9417
2421	6.36653	4.77469	0.0589809	0	0	0	0	0	0	134.862
2422	18.18	7.26662	0.0667608	0	0	0	0	0	0	88.4271
2428	8.68697	2.51706	0.0660104	0	0	0	0	0	0	131.642
2429	7.01475	8.51144	0.0719609	0	0	0	0	0	0	83.6648
2430	10.7388	12.8599	0.0598949	0	0	0	0	0	0	79.0542
2431	19.8681	7.56621	0.0554951	0	0	0	0	0	0	297.964
2432	15.4949	12.7712	0.0599871	0	0	0	0	0	3	84.4076
2433	25.4681	8.24959	0.0537927	0	0	0	0	0	0	248.299
2434	22.1008	3.43952	0.0701964	0	0	0	0	0	0	94.3359
2436	1.89347	2.0608	0.0618098	0	0	0	0	0	0	184.38
2439	9.30443	8.21261	0.0738319	0	0	0	0	0	0	93.2419
2440	14.243	14.9217	0.0568134	0	0	0	0	0	0	46.2127
2442	8.89181	8.11006	0.0747456	0	0	0	0	0	0	84.9647
2443	13.6892	1.55445	0.0748077	0	0	0	0	0	0	38.9294
2444	3.35252	12.0183	0.0741806	0	0	0	0	0	0	23.1341
2445	1.31844	8.67645	0.0699092	0	0	0	0	0	0	47.2751
2447	25.6222	4.70095	0.0523917	0	0	0	0	0	0	94.9746
2449	19.1816	7.54067	0.0683783	0	0	0	0	0	0	190.258
2453	9.14773	4.01024	0.0667304	0	0	0	0	0	0	215.452
2454	13.462	13.8674	0.0626547	0	0	0	0	0	0	11.6156
2455	7.03159	2.60561	0.0655008	0	0	0	0	0	0	103.038
2461	13.4441	1.78678	0.0590245	0	0	0	0	0	0	136.747
2465	5.73714	12.6697	0.0587779	0	0	0	0	0	0	25.4163
2468	20.5277	8.58876	0.0570844	0	0	0	0	0	0	88.3603
2470	26.0091	1.27491	0.053189	0	0	0	0	0	0	128.69
2472	16.2606	5.5577	0.0664956	0	0	0	0	0	0	45.2831
2473	25.0601	6.23669	0.0736829	0	0	0	0	0	0	114.554
2474	13.0413	2.29429	0.0645678	0	0	0	0	0	0	32.0987
2477	18.4422	6.26476	0.0711376	0	0	0	0	0	0	155.184
2478	17.5123	13.371	0.0719113	0	0	0	0	0	3	19.097
2480	7.13016	14.5445	0.0740197	0	0	0	0	0	0	58.5829
2482	20.0851	1.53166	0.0692865	0	0	0	0	0	0	31.7215
2484	17.1056	11.7922	0.0639397	0	0	0	0	0	0	6.42399
2485	11.6654	10.3469	0.0636628	0	0	0	0	0	0	69.0116
2487	19.9613	10.6563	0.0733322	0	0	0	0	0	0	85.1615
2495	8.55254	12.832	0.0718119	0	0	0	0	0	0	23.7427
2497	14.4717	2.80221	0.0722134	0	0	0	0	0	0	51.7593
2500	4.5294	12.771	0.0635261	0	0	0	0	0	0	27.6308
2501	11.6355	13.3493	0.0659452	0	0	0	0	0	0	29.2708
2506	10.0736	1.23784	0.0742233	0	0	0	0	0	0	58.3233
2508	1.72404	9.67215	0.0577928	0	0	0	0	0	0	54.6573
2512	26.3121	5.84971	0.0684706	0	0	0	0	0	0	133.638
2520	26.8878	4.01512	0.0600471	0	0	0	0	0	0	188.605
2521	11.7115	8.38681	0.0671228	0	0	0	0	0	0	71.6026
2522	6.39229	10.6836	0.0505069	0	0	0	0	0	0	90.3484
2524	8.56132	14.9189	0.0683711	0	0	0	0	0	0	17.3695
2527	4.19086	13.1534	0.0676259	0	0	0	0	0	0	45.5512
2529	9.99202	5.30476	0.0564906	0	0	0	0	0	0	126.748
2534	3.24188	1.25637	0.0525106	0	0	0	0	0	0	148.253
2540	6.41029	15.2793	0.0699727	0	0	0	0	0	0	20.3604
2542	19.8542	4.21998	0.0741047	0	0	0	0	0	0	115.574
2543	17.3649	4.18897	0.0693852	0	0	0	0	0	0	29.9558
2544	4.4709	8.53024	0.0541364	0	0	0	0	0	0	67.4411
2545	2.3218	3.84767	0.0731358	0	0	0	0	0	0	116.945
2546	7.08397	3.108	0.0685679	0	0	0	0	0	0	95.0386
2549	1.05737	1.38629	0.056359	0	0	0	0	0	0	53.8051
2550	12.3354	10.9395	0.071738	0	0	0	0	0	0	42.6817
2553	3.10912	3.23185	0.0542609	0	0	0	0	0	0	69.2712
2554	6.45064	1.07534	0.0677389	0	0	0	0	0	0	89.7362
2555	24.122	4.56146	0.0747019	0	0	0	0	0	0	98.7517
2557	1.93042	6.66434	0.0585991	0	0	0	0	0	0	130.362
2560	19.3414	11.9641	0.0565641	0	0	0	0	0	2	122.85
2561	26.1777	3.86994	0.0702159	0	0	0	0	0	0	116.394
2562	24.1426	4.3871	0.0569687	0	0	0	0	0	0	48.238
2564	10.0623	11.7351	0.0642982	0	0	0	0	0	0	48.7384
2566	12.8642	3.09099	0.0665183	0	0	0	0	0	0	21.8528
2571	1.43872	4.10092	0.0571145	0	0	0	0	0	0	141.443
2572	2.62784	1.58614	0.0571337	0	0	0	0	0	0	139.809
2574	13.2644	9.19208	0.0698162	0	0	0	0	0	0	55.5287
2579	20.3404	5.58297	0.0506038	0	0	0	0	0	0	84.6626
2584	3.86196	8.77579	0.0588989	0	0	0	0	0	0	121.617
2590	5.30856	12.0091	0.074053	0	0	0	0	0	0	26.9401
2593	25.1653	6.96819	0.0685641	0	0	0	0	0	0	53.4438
2594	10.8573	8.16064	0.0738624	0	0	0	0	0	0	94.8977
2599	21.9373	9.03085	0.0634557	0	0	0	0	0	0	213.227
2601	10.2128	9.25706	0.0744389	0	0	0	0	0	0	19.5574
2603	1.00977	5.20719	0.0689208	0	0	0	0	0	0	49.56
2607	25.5406	2.46787	0.0665756	0	0	0	0	0	0	124.761
2613	5.42392	6.1625	0.0678388	0	0	0	0	0	0	115.474
2615	14.8239	2.68439	0.0554674	0	0	0	0	0	0	134.96
2617	15.6144	11.6333	0.074997	0	0	0	0	0	0	134.306
2618	24.7206	9.92822	0.0728359	0	0	0	0	0	0	147.17
2622	17.2639	4.55086	0.062101	0	0	0	0	0	0	52.856
2624	17.6856	4.05163	0.0677412	0	0	0	0	0	0	125.184
2625	5.79784	8.56395	0.0678276	0	0	0	0	0	0	90.7675
2626	21.5393	2.8305	0.0741911	0	0	0	0	0	0	75.9778
2628	6.59335	5.0224	0.0588028	0	0	0	0	0	0	130.626
2631	8.16905	1.22461	0.0701893	0	0	0	0	0	0	37.0788
2632	18.8442	12.672	0.0689094	0	0	0	0	0	0	8.30576
2635	5.96675	3.73983	0.0582039	0	0	0	0	0	0	77.2887
2636	16.6292	3.96249	0.0710906	0	0	0	0	0	0	31.2317
2642	10.0672	11.9912	0.0587005	0	0	0	0	0	0	30.757
2644	23.0917	1.46796	0.0747931	0	0	0	0	0	0	104.308
2655	14.8218	5.46551	0.0716755	0	0	0	0	0	0	118.067
2656	12.6934	7.13049	0.0664699	0	0	0	0	0	0	61.2788
2658	6.59093	14.3603	0.0588774	0	0	0	0	0	0	35.489
2665	23.435	7.34019	0.063709	0	0	0	0	0	0	128.411
2666	11.834	2.89146	0.0722858	0	0	0	0	0	0	142.096
2667	12.0514	9.92234	0.0592992	0	0	0	0	0	0	114.63
2668	17.9954	13.3628	0.0661342	0	0	0	0	0	3	33.0046
2669	7.59228	2.57279	0.0631579	0	0	0	0	0	0	85.6259
2671	11.1565	10.8038	0.0588925	0	0	0	0	0	0	82.3741
2672	9.16938	1.0146	0.0578116	0	0	0	0	0	0	81.7312
2673	3.55385	15.6173	0.0526446	0	0	0	0	0	0	33.8951
2675	9.22893	14.6298	0.0725244	0	0	0	0	0	0	22.9727
2676	15.6047	10.3	0.052877	0	0	0	0	0	0	39.3644
2678	25.2266	3.69252	0.0659721	0	0	0	0	0	0	57.2135
2679	16.2657	9.06868	0.0544844	0	0	0	0	0	0	43.8834
2682	16.2957	11.1556	0.0688884	0	0	0	0	0	0	31.8008
2684	19.0334	2.18417	0.0646644	0	0	0	0	0	0	72.9382
2691	2.15807	9.60871	0.0533263	0	0	0	0	0	0	89.4908
2695	20.4366	6.56541	0.0658857	0	0	0	0	0	0	185.759
2698	4.17373	5.69824	0.0602325	0	0	0	0	0	0	90.8714
2699	22.1165	4.71722	0.0665646	0	0	0	0	0	0	90.5938
2701	19.8614	8.16759	0.0633157	0	0	0	0	0	0	106.931
2704	4.63047	15.3429	0.0656311	0	0	0	0	0	0	77.5811
2712	13.0758	1.10154	0.0669623	0	0	0	0	0	0	227.781
2713	10.9363	13.1142	0.0614398	0	0	0	0	0	0	23.5241
2714	5.26948	4.88602	0.0503877	0	0	0	0	0	0	90.0995
2715	15.1078	12.6351	0.0602846	0	0	0	0	0	0	83.2264
2716	17.5286	9.84632	0.0628048	0	0	0	0	0	1	59.6876
2717	8.00035	11.6329	0.0635505	0	0	0	0	0	0	22.321
2720	10.1816	12.8123	0.0742319	0	0	0	0	0	0	39.7453
2722	10.3486	8.90629	0.0737258	0	0	0	0	0	0	49.8984
2729	19.4391	6.52341	0.0523888	0	0	0	0	0	0	35.3268
2730	8.46683	1.88383	0.0614134	0	0	0	0	0	0	139.669
2732	9.66859	11.8881	0.0657718	0	0	0	0	0	0	29.1924
2736	6.58529	5.53486	0.0736461	0	0	0	0	0	0	38.7902
2746	6.66265	15.7069	0.0608699	0	0	0	0	0	0	48.4413
2748	2.8606	14.418	0.0694119	0	0	0	0	0	0	30.9837
2750	9.19807	4.80295	0.055895	0	0	0	0	0	0	285.606
2752	2.864	12.3824	0.0733363	0	0	0	0	0	0	50.3044
2753	23.3414	3.55775	0.0657852	0	0	0	0	0	0	45.9792
2754	17.8173	13.9456	0.064088	0	0	0	0	0	0	8.1442
2755	23.109	5.54446	0.0527168	0	0	0	0	0	0	63.3269
2756	16.8511	2.13334	0.0537767	0	0	0	0	0	0	130.548
2765	2.68479	1.35986	0.073603	0	0	0	0	0	0	204.776
2767	15.0808	13.0191	0.0741864	0	0	0	0	0	0	10.802
2768	1.99321	1.84663	0.0647132	0	0	0	0	0	0	243.732
2778	12.7232	5.13158	0.0521553	0	0	0	0	0	0	83.3737
2780	2.13166	2.30236	0.0549816	0	0	0	0	0	0	225.613
2781	6.55947	7.38342	0.0682361	0	0	0	0	0	0	57.4738
2783	7.68216	2.22796	0.0720895	0	0	0	0	0	0	103.488
2792	18.7725	11.5952	0.0652318	0	0	0	0	0	0	54.9582
2793	26.7367	3.8265	0.0677559	0	0	0	0	0	0	190.515
2795	8.67611	1.92192	0.0580409	0	0	0	0	0	0	182.725
2799	21.4155	8.3453	0.0597477	0	0	0	0	0	0	216.44
2803	15.8843	8.29478	0.0729599	0	0	0	0	0	0	158.055
2806	4.021	2.07524	0.07132	0	0	0	0	0	0	158.963
2807	17.8887	9.52564	0.0627087	0	0	0	0	0	0	96.2649
2808	2.11397	2.95807	0.0635964	0	0	0	0	0	0	285.105
2811	15.8672	11.0081	0.0715724	0	0	0	0	0	0	42.5015
2812	1.28351	12.9743	0.0743766	0	0	0	0	0	0	112.71
2813	4.90017	8.38185	0.0657386	0	0	0	0	0	0	48.0268
2814	3.21014	7.09972	0.0693158	0	0	0	0	0	0	138.05
2816	26.7228	6.63877	0.0573217	0	0	0	0	0	0	97.6986
2819	22.3075	3.70691	0.0743753	0	0	0	0	0	0	114.307
2820	7.56008	3.0812	0.055841	0	0	0	0	0	0	127.181
2821	24.1884	8.89729	0.0537564	0	0	0	0	0	0	285.538
2823	19.3602	3.9871	0.0661366	0	0	0	0	0	0	99.6926
2824	19.8925	11.4162	0.0725433	0	0	0	0	0	0	74.2162
2825	16.8823	4.52548	0.0587488	0	0	0	0	0	0	144.954
2826	9.77331	11.4106	0.0607091	0	0	0	0	0	0	51.1068
2829	5.66966	4.79431	0.0526746	0	0	0	0	0	0	34.8919
2831	3.38215	11.7103	0.0654868	0	0	0	0	0	0	37.0664
2832	20.2735	4.96305	0.0675012	0	0	0	0	0	0	36.4892
2837	16.0057	9.05606	0.0510034	0	0	0	0	0	0	43.6277
2838	24.0821	1.37371	0.0536185	0	0	0	0	0	0	105.215
2839	23.2965	2.9569	0.0650763	0	0	0	0	0	0	40.2608
2841	2.42325	12.9467	0.0594728	0	0	0	0	0	0	97.9901
2846	14.0873	13.3297	0.0731068	0	0	0	0	0	0	18.2668
2847	12.2044	15.2137	0.0746318	0	0	0	0	0	0	59.647
2849	8.99806	14.7869	0.0742832	0	0	0	0	0	0	49.8798
2850	3.40965	7.7836	0.0737727	0	0	0	0	0	0	128.886
2853	16.049	1.04639	0.0628026	0	0	0	0	0	0	100.045
2857	20.9151	9.14805	0.0748862	0	0	0	0	0	0	189.818
2859	3.88476	12.8162	0.0649238	0	0	0	0	0	0	38.3359
2860	8.01124	5.19552	0.0671221	0	0	0	0	0	0	83.543
2862	11.799	12.6484	0.059878	0	0	0	0	0	0	22.2365
2863	21.6094	10.2877	0.0734198	0	0	0	0	0	0	31.4635
2866	7.5917	11.7061	0.0538422	0	0	0	0	0	0	13.5857
2867	2.65869	13.4772	0.0702486	0	0	0	0	0	0	24.3942
2868	10.6797	9.0852	0.0644821	0	0	0	0	0	0	41.4086
2872	17.0517	13.0296	0.0667479	0	0	0	0	0	0	27.8988
2875	20.0861	1.40682	0.0556815	0	0	0	0	0	0	131.818
2876	5.02104	5.3176	0.0547601	0	0	0	0	0	0	145.049
2877	25.6836	5.29405	0.0514214	0	0	0	0	0	0	173.987
2878	25.2536	4.63978	0.0598194	0	0	0	0	0	0	192.567
2879	9.22299	5.03385	0.0590985	0	0	0	0	0	0	89.8823
2887	20.7792	5.07127	0.0562426	0	0	0	0	0	0	49.9604
2888	20.438	10.2323	0.0692763	0	0	0	0	0	0	80.2728
2892	16.1609	10.5205	0.0743418	0	0	0	0	0	0	109.24
2894	16.8489	12.7322	0.0545313	0	0	0	0	0	0	104.075
2895	9.38768	12.0938	0.0632702	0	0	0	0	0	0	23.9068
2896	21.381	5.45815	0.0523499	0	0	0	0	0	0	78.6395
2897	5.13509	1.21789	0.0704047	0	0	0	0	0	0	80.0232
2901	22.3623	4.61811	0.0723136	0	0	0	0	0	0	58.7583
2902	5.34262	6.05998	0.0630612	0	0	0	0	0	0	78.9112
2906	15.5524	4.76479	0.068947	0	0	0	0	0	0	50.6043
2910	1.88467	1.7648	0.0604401	0	0	0	0	0	0	79.7248
2911	14.3135	2.54506	0.0522045	0	0	0	0	0	0	144.293
2912	18.6621	6.24477	0.0535535	0	0	0	0	0	0	271.207
2920	13.7853	12.8631	0.0592384	0	0	0	0	0	0	3.67527
2923	13.1823	13.8815	0.0623349	0	0	0	0	0	0	62.5365
2924	5.59707	3.30685	0.0735957	0	0	0	0	0	0	154.276
2925	16.0821	3.07902	0.0581516	0	0	0	0	0	0	47.0518
2926	8.127	11.8295	0.0622085	0	0	0	0	0	0	52.8829
2927	8.43144	12.7966	0.0544523	0	0	0	0	0	0	24.446
2928	9.958	12.7203	0.0659661	0	0	0	0	0	0	30.2521
2931	6.17733	12.6992	0.0641105	0	0	0	0	0	0	28.1723
2933	19.4226	1.72871	0.0538243	0	0	0	0	0	0	149.534
2934	5.36193	9.89425	0.058369	0	0	0	0	0	0	59.4934
2938	2.94954	11.7829	0.0513378	0	0	0	0	0	0	59.038
2941	6.1401	8.69119	0.0560774	0	0	0	0	0	0	60.8803
2942	8.27961	14.3477	0.0508717	0	0	0	0	0	0	18.6473
2943	24.5798	1.75685	0.0702605	0	0	0	0	0	0	82.0296
2944	17.9138	8.65716	0.0725303	0	0	0	0	0	0	59.4095
2948	20.8705	3.56777	0.0577312	0	0	0	0	0	0	150.79
2949	18.3265	9.74054	0.0692693	0	0	0	0	0	0	69.2
2950	23.4377	5.59978	0.0709792	0	0	0	0	0	0	108.569
2951	8.51303	15.8188	0.0515405	0	0	0	0	0	0	32.2889
2956	4.08056	2.36432	0.0598534	0	0	0	0	0	0	127.912
2961	20.9296	1.08914	0.0506925	0	0	0	0	0	0	244.714
2962	19.3423	7.00922	0.0655806	0	0	0	0	0	0	51.9969
2963	10.8331	11.7733	0.051657	0	0	0	0	0	0	36.9328
2964	11.9423	14.2829	0.0683598	0	0	0	0	0	0	18.5624
2967	5.93395	1.69267	0.0522099	0	0	0	0	0	0	60.2167
2969	11.327	6.83753	0.0608028	0	0	0	0	0	0	67.1802
2972	3.44723	4.64687	0.0592143	0	0	0	0	0	0	180.387
2973	22.3596	3.58644	0.0569134	0	0	0	0	0	0	44.3124
2981	18.107	1.80076	0.0627607	0	0	0	0	0	0	84.6806
2982	4.73625	14.0283	0.0673547	0	0	0	0	0	0	9.36999
2984	8.92108	1.90783	0.0616494	0	0	0	0	0	0	172.746
2985	10.8094	12.7489	0.071635	0	0	0	0	0	0	20.7291
2990	18.9471	7.73874	0.0561108	0	0	0	0	0	0	214.315
2995	15.0577	5.6022	0.0725077	0	0	0	0	0	0	60.6792
2996	13.1681	3.53761	0.0503964	0	0	0	0	0	0	169.335
3001	9.1257	8.066	0.0631593	0	0	0	0	0	0	86.7583
3006	6.27364	4.55998	0.0707038	0	0	0	0	0	0	112.219
3010	6.09506	9.03084	0.0713026	0	0	0	0	0	0	44.4894
3012	17.2321	1.53643	0.0725718	0	0	0	0	0	0	53.3326
3016	21.3408	2.10738	0.0572148	0	0	0	0	0	0	26.1472
3017	14.8288	15.3656	0.0543679	0	0	0	0	0	0	21.7992
3022	20.5438	9.47442	0.0685965	0	0	0	0	0	0	76.8422
3025	9.61447	3.23491	0.0628959	0	0	0	0	0	0	102.491
3027	6.29594	14.2814	0.0614593	0	0	0	0	0	0	31.638
3028	2.05457	1.72332	0.0730635	0	0	0	0	0	0	99.6147
3029	1.81579	6.63114	0.0607643	0	0	0	0	0	0	80.5852
3030	18.479	8.17953	0.0731293	0	0	0	0	0	0	110.746
3035	20.7811	7.50327	0.0698415	0	0	0	0	0	0	158.169
3036	26.7921	9.18729	0.057968	0	0	0	0	0	0	318.727
3038	18.1241	10.877	0.0599919	0	0	0	0	0	0	52.6747
3039	4.72092	8.92996	0.0562554	0	0	0	0	0	0	107.592
3040	2.27526	2.83899	0.0607019	0	0	0	0	0	0	175.382
3041	19.6864	9.2933	0.0651982	0	0	0	0	0	0	72.9155
3050	14.9715	10.0406	0.0632713	0	0	0	0	0	0	95.9253
3051	7.91695	9.38455	0.0701557	0	0	0	0	0	0	85.9058
3055	10.3857	5.84162	0.0708135	0	0	0	0	0	0	55.8319
3057	12.5981	8.66922	0.0654543	0	0	0	0	0	0	80.3614
3059	1.70351	9.3917	0.0747659	0	0	0	0	0	0	120.568
3064	22.1575	4.83811	0.0555716	0	0	0	0	0	0	93.5784
3065	12.902	2.11653	0.0566699	0	0	0	0	0	0	92.0932
3066	17.7596	3.44551	0.0564604	0	0	0	0	0	0	68.9483
3070	1.68992	4.88467	0.0659279	0	0	0	0	0	0	124.059
3071	2.42513	2.15486	0.0690315	0	0	0	0	0	0	175.029
3072	3.00906	1.00722	0.0612464	0	0	0	0	0	0	96.9131
3073	1.08054	14.2936	0.0699138	0	0	0	0	0	0	40.6945
3074	4.58575	5.3552	0.0653068	0	0	0	0	0	0	107.342
3075	10.5685	12.317	0.0556673	0	0	0	0	0	0	35.5574
3077	17.7001	3.19004	0.0721928	0	0	0	0	0	0	15.1642
3078	10.5188	1.90777	0.0589042	0	0	0	0	0	0	70.2733
3079	18.5969	12.5488	0.0591548	0	0	0	0	0	0	5.52661
3082	26.2036	6.91061	0.058752	0	0	0	0	0	0	144.905
3084	12.6138	10.9698	0.073869	0	0	0	0	0	0	28.1203
3085	15.2679	5.5063	0.0583086	0	0	0	0	0	0	71.9973
3086	10.4847	14.6294	0.0570635	0	0	0	0	0	0	46.8808
3088	17.8512	4.6794	0.0562998	0	0	0	0	0	0	49.4686
3091	20.7972	1.5803	0.062792	0	0	0	0	0	0	71.7959
3096	3.00925	4.56856	0.0610521	0	0	0	0	0	0	33.1167
3098	1.54144	5.9749	0.0564076	0	0	0	0	0	0	212.627
3108	13.4924	4.98594	0.0581297	0	0	0	0	0	0	54.9466
3110	13.2115	14.9855	0.0749467	0	0	0	0	0	0	113.808
3112	18.0603	4.65072	0.0534668	0	0	0	0	0	0	134.605
3113	12.7171	6.13151	0.0559667	0	0	0	0	0	0	168.017
3114	12.7842	3.19664	0.0659946	0	0	0	0	0	0	135.143
3117	25.4125	9.01809	0.062464	0	0	0	0	0	0	185.797
3124	25.1956	3.56446	0.0556405	0	0	0	0	0	0	236.093
3130	19.89	5.71281	0.0736057	0	0	0	0	0	0	31.9686
3131	3.96283	3.96382	0.0643298	0	0	0	0	0	0	101.053
3133	15.7714	12.3565	0.0671208	0	0	0	0	0	0	70.1581
3134	15.1484	9.5578	0.0553579	0	0	0	0	0	0	51.9119
3135	8.47374	5.97063	0.0682974	0	0	0	0	0	0	35.6998
3136	23.4042	6.34886	0.0723996	0	0	0	0	0	0	93.1592
3139	18.2556	10.8605	0.0725609	0	0	0	0	0	0	76.7849
3142	12.9367	11.0126	0.0707686	0	0	0	0	0	0	87.3193
3144	6.04771	11.9053	0.0512387	0	0	0	0	0	0	34.5473
3145	10.0762	9.75836	0.0503903	0	0	0	0	0	0	186.224
3147	21.3296	6.9849	0.0680382	0	0	0	0	0	0	122.045
3152	13.9855	7.96334	0.0672696	0	0	0	0	0	0	103.532
3157	20.064	9.67477	0.0542418	0	0	0	0	0	0	269.682
3158	2.9608	6.99359	0.065434	0	0	0	0	0	0	140.65
3161	7.8581	12.6135	0.0525587	0	0	0	0	0	0	49.2907
3162	7.53186	7.98939	0.074475	0	0	0	0	0	0	62.2715
3163	11.7582	4.28083	0.0502385	0	0	0	0	0	0	79.9661
3165	6.96989	1.27837	0.0736609	0	0	0	0	0	0	84.9843
3167	12.4555	12.7891	0.0705802	0	0	0	0	0	0	69.2851
3168	7.64649	4.8347	0.0664767	0	0	0	0	0	0	100.294
3169	11.7039	13.2163	0.0568346	0	0	0	0	0	0	5.76361
3170	23.3779	5.27305	0.073335	0	0	0	0	0	0	79.7889
3173	4.76903	3.2266	0.0647473	0	0	0	0	0	0	174.447
3175	13.8987	15.6004	0.0511296	0	0	0	0	0	0	36.8559
3176	1.68036	12.4629	0.0748098	0	0	0	0	0	0	101.692
3178	15.4456	10.7128	0.0564615	0	0	0	0	0	0	85.1913
3181	12.7338	8.88252	0.0669422	0	0	0	0	0	0	76.6981
3182	16.3325	5.8197	0.0664294	0	0	0	0	0	0	49.2633
3185	10.4598	1.79235	0.0707683	0	0	0	0	0	0	89.1411
3186	17.4738	4.80738	0.0592273	0	0	0	0	0	0	172.382
3187	1.16009	3.72627	0.0637969	0	0	0	0	0	0	204.322
3190	14.3131	2.77507	0.0739007	0	0	0	0	0	0	81.4605
3191	3.20156	4.902	0.0647713	0	0	0	0	0	0	79.7065
3193	16.2536	14.2408	0.0564443	0	0	0	0	0	0	3.43023
3195	1.08683	13.9139	0.0633375	0	0	0	0	0	0	71.0195
3198	1.81195	5.084	0.0569976	0	0	0	0	0	0	113.256
3200	8.31116	5.68172	0.0537852	0	0	0	0	0	0	74.6315
3201	19.8217	1.92442	0.058153	0	0	0	0	0	0	29.4774
3202	16.4027	10.4637	0.0599108	0	0	0	0	0	0	88.1305
3204	16.696	11.4406	0.0569321	0	0	0	0	0	0	4.87646
3206	15.8655	14.1921	0.0699621	0	0	0	0	0	0	5.92922
3209	3.88516	5.92805	0.058019	0	0	0	0	0	0	100.592
3215	3.50897	3.89464	0.07227	0	0	0	0	0	0	112.543
3217	18.6895	6.34622	0.0515913	0	0	0	0	0	0	32.6074
3218	2.36512	12.6482	0.0622398	0	0	0	0	0	0	57.3226
3220	11.5312	7.33415	0.0719879	0	0	0	0	0	0	48.0714
3221	3.82844	1.93544	0.0633541	0	0	0	0	0	0	41.9473
3225	4.69189	9.62256	0.0647385	0	0	0	0	0	0	109.062
3226	14.6306	6.38886	0.0597902	0	0	0	0	0	0	94.538
3227	17.8773	12.0568	0.0616991	0	0	0	0	0	0	107.311
3229	12.7609	15.2291	0.0737187	0	0	0	0	0	0	94.2435
3231	13.8482	14.059	0.0732564	0	0	0	0	0	0	39.9405
3234	10.085	2.04309	0.0552365	0	0	0	0	0	0	166.116
3235	3.5559	4.1093	0.0531706	0	0	0	0	0	0	223.453
3237	26.7964	6.0973	0.0670084	0	0	0	0	0	0	76.6596
3238	6.71631	10.9698	0.0669004	0	0	0	0	0	0	26.2894
3239	12.0045	9.11859	0.0711515	0	0	0	0	0	0	16.888
3243	7.03348	15.9501	0.0515769	0	0	0	0	0	0	34.3209
3252	22.5206	5.18448	0.052437	0	0	0	0	0	0	182.989
3253	24.4363	2.41967	0.059406	0	0	0	0	0	0	77.48
3254	4.06493	5.65892	0.0555112	0	0	0	0	0	0	67.954
3259	22.4613	4.16052	0.0595493	0	0	0	0	0	0	104.154
3260	15.6286	10.747	0.0657183	0	0	0	0	0	0	20.5032
3261	17.5606	8.4686	0.053464	0	0	0	0	0	0	90.1218
3264	1.37149	12.7798	0.0650775	0	0	0	0	0	0	175.712
3266	9.33618	13.038	0.0632912	0	0	0	0	0	0	35.5861
3269	7.20135	3.69887	0.0682209	0	0	0	0	0	0	30.8182
3270	17.8925	3.74227	0.062841	0	0	0	0	0	0	73.6389
3272	25.1498	6.0264	0.0704268	0	0	0	0	0	0	113.299
3274	17.7522	9.32632	0.0702767	0	0	0	0	0	0	84.5281
3275	17.5565	5.07209	0.0728111	0	0	0	0	0	0	106.999
3276	5.44432	2.29501	0.0612539	0	0	0	0	0	0	189.115
3277	25.887	8.66118	0.0664835	0	0	0	0	0	0	229.81
3278	6.60709	11.4399	0.0629261	0	0	0	0	0	0	46.6981
3279	26.9058	9.94471	0.0565539	0	0	0	0	0	0	88.0082
3285	2.27047	12.5602	0.0671179	0	0	0	0	0	0	71.7494
3286	20.4258	4.78229	0.0504195	0	0	0	0	0	0	106.353
3287	3.16406	13.4609	0.0630361	0	0	0	0	0	0	20.6963
3289	10.7559	3.63374	0.0611415	0	0	0	0	0	0	53.5058
3290	11.3047	7.97765	0.0618765	0	0	0	0	0	0	62.438
3291	3.15532	11.2343	0.0560811	0	0	0	0	0	0	36.2753
3292	11.6572	7.34025	0.0541862	0	0	0	0	0	0	42.4731
3293	20.1947	8.04879	0.0685124	0	0	0	0	0	0	158.408
3300	21.203	7.16452	0.054034	0	0	0	0	0	0	136.266
3301	15.7289	6.21523	0.0687646	0	0	0	0	0	0	85.548
3305	19.709	6.55339	0.0532526	0	0	0	0	0	0	56.9522
3306	19.6478	7.16208	0.0532871	0	0	0	0	0	0	90.1715
3307	12.0793	2.42794	0.0660133	0	0	0	0	0	0	82.8623
3310	19.1143	2.0925	0.0576962	0	0	0	0	0	0	64.5659
3311	14.9599	1.99778	0.055028	0	0	0	0	0	0	103.195
3313	9.35934	7.56844	0.0514451	0	0	0	0	0	0	15.9645
3318	24.6528	8.21185	0.0585264	0	0	0	0	0	0	66.0372
3323	17.6044	5.21321	0.0707411	0	0	0	0	0	0	58.7867
3326	11.7914	11.3273	0.0535826	0	0	0	0	0	0	55.125
3327	11.4932	4.85776	0.0719059	0	0	0	0	0	0	174.212
3328	4.87987	12.8618	0.0725419	0	0	0	0	0	0	32.6509
3329	1.6066	9.61811	0.0716189	0	0	0	0	0	0	61.6725
3330	13.8473	14.2019	0.0698045	0	0	0	0	0	4	4.32605
3331	14.0087	6.58266	0.0672284	0	0	0	0	0	0	32.974
3332	1.77173	1.43111	0.0650462	0	0	0	0	0	0	249.926
3334	18.9103	7.98177	0.0669122	0	0	0	0	0	0	101.503
3336	1.7583	2.83837	0.0629907	0	0	0	0	0	0	265.363
3337	19.0791	10.893	0.0644652	0	0	0	0	0	0	59.6356
3340	8.03394	8.67526	0.072213	0	0	0	0	0	0	38.1791
3342	13.6514	13.3719	0.0593633	0	0	0	0	0	0	21.8074
3344	1.70827	5.79402	0.0620182	0	0	0	0	0	0	118.501
3346	5.97396	15.8187	0.069747	0	0	0	0	0	0	45.9293
3352	20.4781	7.11594	0.0567604	0	0	0	0	0	0	272.606
3355	12.9378	6.035	0.0690706	0	0	0	0	0	0	71.5801
3356	4.04795	15.0739	0.0708145	0	0	0	0	0	0	103.653
3358	1.63809	12.9465	0.0526909	0	0	0	0	0	0	74.3566
3359	9.65491	14.9533	0.0554859	0	0	0	0	0	0	35.8689
3364	3.80795	13.171	0.0500384	0	0	0	0	0	0	55.3412
3371	25.8506	1.7109	0.0549103	0	0	0	0	0	0	55.171
3372	22.1098	7.47283	0.0728244	0	0	0	0	0	0	189.23
3377	20.4801	2.61155	0.0545558	0	0	0	0	0	0	74.0029
3380	11.2158	5.14012	0.0616241	0	0	0	0	0	0	91.7439
3384	26.9413	4.13638	0.07264	0	0	0	0	0	0	81.6034
3390	12.9476	3.50835	0.0502051	0	0	0	0	0	0	139.211
3391	1.36792	6.53498	0.0611443	0	0	0	0	0	0	135.544
3392	16.6634	13.4014	0.068448	0	0	0	0	0	0	30.4062
3397	7.05988	5.79552	0.0568593	0	0	0	0	0	0	158.585
3401	23.1597	9.28534	0.0719192	0	0	0	0	0	0	296.086
3406	2.15155	8.21942	0.0548213	0	0	0	0	0	0	75.2786
3408	9.09814	7.29025	0.0588429	0	0	0	0	0	0	124.219
3410	9.51018	5.86698	0.0621857	0	0	0	0	0	0	39.5463
3411	15.178	15.1206	0.0503076	0	0	0	0	0	0	23.1444
3412	16.6551	6.76288	0.0596516	0	0	0	0	0	0	92.679
3415	17.0921	11.568	0.0634813	0	0	0	0	0	0	33.0415
3416	1.28932	13.9813	0.0544052	0	0	0	0	0	0	36.4973
3420	12.2491	3.64612	0.0520516	0	0	0	0	0	0	201.137
3421	16.688	9.55257	0.0534175	0	0	0	0	0	0	194.444
3423	26.9395	4.72539	0.0550982	0	0	0	0	0	0	62.6774
3424	19.8652	7.10865	0.057582	0	0	0	0	0	0	77.7634
3428	2.03358	3.94881	0.0576655	0	0	0	0	0	0	93.8681
3429	7.68073	10.3295	0.0549191	0	0	0	0	0	0	33.2757
3430	12.9319	3.80297	0.0710275	0	0	0	0	0	0	123.137
3431	6.39347	3.82749	0.0594542	0	0	0	0	0	0	60.2195
3432	14.149	11.5408	0.056756	0	0	0	0	0	0	27.2613
3433	14.7945	13.041	0.0709725	0	0	0	0	0	0	9.56993
3437	3.70775	4.87477	0.0698473	0	0	0	0	0	0	118.981
3438	19.8142	11.9447	0.0628261	0	0	0	0	0	0	80.4712
3439	6.21802	6.03467	0.0727516	0	0	0	0	0	0	43.1705
3440	10.6817	2.21172	0.0538405	0	0	0	0	0	0	125.204
3444	15.8785	1.49191	0.0582642	0	0	0	0	0	0	69.6601
3446	9.31734	2.12704	0.064895	0	0	0	0	0	0	44.8423
3448	17.6707	13.6855	0.0610919	0	0	0	0	0	0	65.8537
3449	9.23563	11.9402	0.0504037	0	0	0	0	0	0	39.4457
3452	19.6633	12.1166	0.0612493	0	0	0	0	0	2	95.4482
3458	2.84334	14.8782	0.0749872	0	0	0	0	0	0	17.038
3459	18.1275	9.76173	0.0533963	0	0	0	0	0	0	70.7644
3463	21.9073	7.28264	0.0669808	0	0	0	0	0	0	16.5602
3469	8.89244	8.82544	0.0567459	0	0	0	0	0	0	57.8307
3470	3.52587	2.44472	0.0690435	0	0	0	0	0	0	112.905
3472	21.9997	2.16968	0.059975	0	0	0	0	0	0	139.895
3473	19.5708	3.02717	0.0672757	0	0	0	0	0	0	38.5587
3474	12.1179	9.57152	0.0545295	0	0	0	0	0	0	131.839
3476	22.4677	9.03879	0.0612791	0	0	0	0	0	0	225.052
3477	25.4156	2.10357	0.0733415	0	0	0	0	0	0	144.189
3480	18.5296	2.9801	0.0703337	0	0	0	0	0	0	94.7921
3481	24.7242	6.17876	0.074433	0	0	0	0	0	0	137.788
3483	13.0263	4.0619	0.0611566	0	0	0	0	0	0	162.82
3485	8.76146	15.9294	0.0720969	0	0	0	0	0	0	18.4535
3486	9.74369	5.2793	0.0682911	0	0	0	0	0	0	150.373
3487	4.78222	7.36437	0.0630253	0	0	0	0	0	0	65.4209
3494	25.9063	5.78948	0.0709542	0	0	0	0	0	0	129.385
3495	4.16011	15.7483	0.059686	0	0	0	0	0	0	60.5978
3496	19.0077	5.16293	0.0739201	0	0	0	0	0	0	99.8598
3498	24.8905	3.82315	0.0719344	0	0	0	0	0	0	68.0679
3507	12.1692	8.15954	0.0611321	0	0	0	0	0	0	65.0857
3510	15.6011	8.9711	0.051651	0	0	0	0	0	0	106.691
3511	15.9225	12.2364	0.0714373	0	0	0	0	0	0	74.0415
3512	2.48058	12.6065	0.0605588	0	0	0	0	0	0	70.4864
3513	7.91867	5.54404	0.0553721	0	0	0	0	0	0	77.7422
3514	4.87318	8.60826	0.0739106	0	0	0	0	0	0	42.6303
3516	26.2174	5.59582	0.0628632	0	0	0	0	0	0	96.5611
3518	1.49775	5.74893	0.0674583	0	0	0	0	0	0	119.523
3519	17.3448	10.7742	0.0736292	0	0	0	0	0	0	123.185
3522	26.7923	8.13884	0.0587283	0	0	0	0	0	0	265.454
3523	12.8745	2.46575	0.0713311	0	0	0	0	0	0	168.919
3524	10.6391	11.4994	0.064081	0	0	0	0	0	0	55.4838
3526	20.4352	2.2002	0.0703145	0	0	0	0	0	0	61.5319
3527	12.3299	15.2417	0.0539732	0	0	0	0	0	0	81.2862
3530	26.7273	5.759	0.0644948	0	0	0	0	0	0	83.1699
3533	13.6568	6.92473	0.0610527	0	0	0	0	0	0	69.1157
3534	15.6084	10.4058	0.0531381	0	0	0	0	0	0	62.6828
3535	14.7081	8.50922	0.0609542	0	0	0	0	0	0	135.872
3539	2.98877	8.96338	0.0614539	0	0	0	0	0	0	78.7011
3542	18.7485	8.96957	0.0563896	0	0	0	0	0	0	126.206
3543	16.4916	4.96842	0.0642734	0	0	0	0	0	0	105.026
3545	16.8534	1.30813	0.0732805	0	0	0	0	0	0	93.6668
3546	18.4153	6.82531	0.0572124	0	0	0	0	0	0	45.2317
3547	4.69369	12.9961	0.058401	0	0	0	0	0	0	13.1874
3549	8.44035	15.7161	0.0739575	0	0	0	0	0	0	77.1524
3551	9.02675	8.14859	0.0657474	0	0	0	0	0	0	82.7663
3555	19.2115	3.56995	0.071284	0	0	0	0	0	0	94.5604
3558	10.0216	2.69631	0.0509721	0	0	0	0	0	0	55.9818
3559	3.14584	9.63306	0.0617943	0	0	0	0	0	0	46.159
3560	13.6238	5.29965	0.0515841	0	0	0	0	0	0	123.874
3561	5.61221	2.72496	0.0748918	0	0	0	0	0	0	111.99
3562	23.2186	7.27166	0.0568266	0	0	0	0	0	0	106.226
3563	13.8348	11.7065	0.061015	0	0	0	0	0	0	37.6779
3564	17.8391	7.13227	0.0722236	0	0	0	0	0	0	159.271
3565	16.5889	10.3396	0.0728814	0	0	0	0	0	0	64.4608
3566	12.4873	2.47285	0.0717031	0	0	0	0	0	0	84.3729
3571	15.6352	7.52139	0.0689538	0	0	0	0	0	0	56.984
3572	16.3496	7.03461	0.0737238	0	0	0	0	0	0	50.7459
3575	7.89383	10.8105	0.0606285	0	0	0	0	0	0	26.5408
3576	10.7803	3.26521	0.0739082	0	0	0	0	0	0	167.877
3577	10.4057	13.1614	0.0513988	0	0	0	0	0	0	34.6481
3579	3.04917	9.13634	0.0535076	0	0	0	0	0	0	91.9976
3581	17.4955	5.92107	0.0709003	0	0	0	0	0	0	28.9113
3583	15.4572	11.4197	0.0604593	0	0	0	0	0	0	31.0503
3585	23.6737	9.00983	0.0531542	0	0	0	0	0	0	281.938
3588	14.4488	6.7522	0.0668947	0	0	0	0	0	0	101.646
3589	13.9735	5.52093	0.07401	0	0	0	0	0	0	121.227
3590	4.47986	12.5705	0.0601433	0	0	0	0	0	0	28.7694
3592	15.1464	8.36414	0.0626772	0	0	0	0	0	0	152.823
3594	4.24309	5.38082	0.0710873	0	0	0	0	0	0	117.632
3596	17.7749	11.7507	0.057459	0	0	0	0	0	0	50.2933
3598	16.2601	3.12058	0.0704682	0	0	0	0	0	0	122.932
3599	13.0802	4.83067	0.0661668	0	0	0	0	0	0	68.3599
3602	10.034	1.60402	0.0678983	0	0	0	0	0	0	174.111
3606	17.6311	4.23823	0.0597999	0	0	0	0	0	0	22.0871
3609	9.75698	7.53289	0.0699063	0	0	0	0	0	0	35.4797
3610	17.0471	4.00687	0.0618452	0	0	0	0	0	0	21.3917
3612	12.2211	10.2652	0.0702562	0	0	0	0	0	0	37.8784
3614	11.0779	8.79801	0.0632002	0	0	0	0	0	0	37.5783
3615	7.21349	2.19503	0.0512376	0	0	0	0	0	0	30.3795
3616	1.40457	15.7957	0.07214	0	0	0	0	0	0	72.8248
3617	16.4708	2.41518	0.0602309	0	0	0	0	0	0	52.289
3618	16.4271	1.67302	0.0574336	0	0	0	0	0	0	171.811
3620	18.7177	12.7105	0.0634248	0	0	0	0	0	0	15.6025
3622	15.7678	13.2716	0.0747328	0	0	0	0	0	0	25.1183
3624	12.4918	13.8212	0.0626379	0	0	0	0	0	0	42.5397
3626	13.9878	2.31077	0.0588805	0	0	0	0	0	0	93.6902
3630	17.3054	10.0959	0.071603	0	0	0	0	0	0	50.9145
3633	13.4057	13.6447	0.0667301	0	0	0	0	0	0	98.5092
3636	21.0253	8.8556	0.0537087	0	0	0	0	0	0	25.4271
3642	15.2149	11.9736	0.0523084	0	0	0	0	0	0	70.528
3643	11.7382	1.76827	0.0740613	0	0	0	0	0	0	68.8968
3648	8.87308	13.1324	0.0735373	0	0	0	0	0	0	15.8558
3649	6.2342	3.80889	0.0581113	0	0	0	0	0	0	45.0517
3652	14.8127	1.20545	0.0548154	0	0	0	0	0	0	32.7806
3654	12.4045	12.2206	0.0746019	0	0	0	0	0	0	36.5626
3655	5.87025	3.03797	0.05179	0	0	0	0	0	0	98.2279
3656	2.73706	2.68093	0.0721166	0	0	0	0	0	0	156.507
3658	20.2728	4.63959	0.0635793	0	0	0	0	0	0	45.4874
3659	2.53344	13.4976	0.0566645	0	0	0	0	0	0	51.2727
3660	5.61067	1.59894	0.068492	0	0	0	0	0	0	54.9003
3666	6.12961	6.65467	0.0701219	0	0	0	0	0	0	86.4248
3671	2.54468	12.8455	0.0523514	0	0	0	0	0	0	50.6823
3675	14.5916	9.9743	0.0745239	0	0	0	0	0	0	51.7902
3677	1.10681	3.01058	0.0531488	0	0	0	0	0	0	192.795
3679	10.7859	4.70225	0.0676954	0	0	0	0	0	0	131.426
3680	5.73661	11.5135	0.0593786	0	0	0	0	0	0	56.4805
3685	6.40948	9.30346	0.074742	0	0	0	0	0	0	94.4966
3695	12.7146	10.7299	0.0592007	0	0	0	0	0	0	147.836
3697	15.6467	15.3747	0.0648562	0	0	0	0	0	0	19.4281
3700	8.85653	15.2126	0.0618909	0	0	0	0	0	0	50.4286
3701	17.824	5.70037	0.0692606	0	0	0	0	0	0	68.8657
3702	7.73884	15.2711	0.0558753	0	0	0	0	0	0	71.9583
3703	10.7599	8.63787	0.0596569	0	0	0	0	0	0	22.694
3704	21.9178	9.62668	0.0603127	0	0	0	0	0	0	257.912
3705	4.17802	1.73136	0.0587546	0	0	0	0	0	0	181.569
3711	6.57226	8.19918	0.0679347	0	0	0	0	0	0	60.9636
3712	8.89651	15.0965	0.0609854	0	0	0	0	0	0	106.05
3717	7.34216	8.71365	0.0719116	0	0	0	0	0	0	44.3276
3718	10.9956	3.51139	0.0530154	0	0	0	0	0	0	99.9393
3721	17.8479	10.5312	0.0604893	0	0	0	0	0	0	40.7692
3726	11.2445	4.11266	0.0500133	0	0	0	0	0	0	86.8168
3730	9.39561	2.23518	0.0554987	0	0	0	0	0	0	75.961
3733	7.90446	15.83	0.0519634	0	0	0	0	0	0	13.0652
3734	25.538	9.06198	0.0706164	0	0	0	0	0	0	263.32
3736	20.3465	9.22898	0.0532958	0	0	0	0	0	0	62.7495
3743	3.12571	6.80389	0.0623457	0	0	0	0	0	0	140.238
3746	13.2715	12.6654	0.0667517	0	0	0	0	0	0	7.57689
3750	13.9082	1.02789	0.0550296	0	0	0	0	0	0	320.71
3752	19.9193	7.00416	0.0601039	0	0	0	0	0	0	271.381
3756	15.4431	10.0743	0.0620836	0	0	0	0	0	0	86.0254
3757	25.0213	8.55882	0.0666723	0	0	0	0	0	0	152.994
3758	5.56867	12.5313	0.0630884	0	0	0	0	0	0	25.5821
3759	8.78636	5.16737	0.074135	0	0	0	0	0	0	65.3985
3760	6.45551	11.2317	0.0601889	0	0	0	0	0	0	25.6919
3762	20.2669	7.121	0.0635572	0	0	0	0	0	0	132.052
3763	9.56306	7.18425	0.0575201	0	0	0	0	0	0	44.1736
3765	2.69538	7.04776	0.0739679	0	0	0	0	0	0	98.2562
3771	22.5072	6.84533	0.0531057	0	0	0	0	0	0	281.681
3774	24.2965	4.07621	0.0716501	0	0	0	0	0	0	125.332
3775	21.1503	4.89988	0.0666553	0	0	0	0	0	0	60.429
3778	1.85671	9.84922	0.0666303	0	0	0	0	0	0	62.1589
3783	23.9337	4.23998	0.0715735	0	0	0	0	0	0	77.4794
3785	8.20168	14.8475	0.0560957	0	0	0	0	0	0	14.2126
3786	13.9175	12.443	0.0648627	0	0	0	0	0	0	35.1566
3792	14.0445	14.9446	0.0743138	0	0	0	0	0	0	28.4135
3795	12.3686	2.51866	0.055753	0	0	0	0	0	0	127.995
3797	6.18899	3.34465	0.0710468	0	0	0	0	0	0	188.625
3798	5.5153	11.5972	0.0592673	0	0	0	0	0	0	26.612
3800	23.0159	6.24883	0.0681058	0	0	0	0	0	0	71.9571
3803	11.1207	7.78746	0.0695706	0	0	0	0	0	0	25.2981
3804	12.6122	4.16825	0.0638389	0	0	0	0	0	0	155.497
3805	23.4632	7.57854	0.0554453	0	0	0	0	0	0	140.172
3806	17.6769	10.6763	0.0607886	0	0	0	0	0	0	186.269
3811	18.2436	4.80688	0.0745197	0	0	0	0	0	0	47.2936
3813	20.1837	2.1022	0.0671732	0	0	0	0	0	0	118.658
3814	16.0994	5.76425	0.050112	0	0	0	0	0	0	41.0032
3819	6.00787	8.54272	0.055619	0	0	0	0	0	0	86.9535
3823	18.1272	8.33399	0.064284	0	0	0	0	0	0	116.758
3826	26.6215	6.70081	0.0615483	0	0	0	0	0	0	102.355
3827	1.18027	13.9861	0.0547951	0	0	0	0	0	0	18.0006
3829	16.4554	15.0188	0.0697327	0	0	0	0	0	0	1.13631
3836	11.3673	3.41966	0.0615703	0	0	0	0	0	0	70.9886
3839	9.93926	12.3382	0.0725687	0	0	0	0	0	0	39.1179
3841	16.1012	4.90403	0.0543975	0	0	0	0	0	0	25.2801
3843	17.164	7.36348	0.0583703	0	0	0	0	0	0	189.234
3846	2.41389	14.466	0.0549221	0	0	0	0	0	0	14.3041
3848	10.5388	3.40806	0.0707416	0	0	0	0	0	0	223.428
3850	22.3867	3.82604	0.0688243	0	0	0	0	0	0	31.0296
3851	17.9643	11.6716	0.0630064	0	0	0	0	0	2	48.904
3852	9.33937	6.40613	0.0584003	0	0	0	0	0	0	59.0844
3853	9.86286	8.32222	0.0617272	0	0	0	0	0	0	72.4768
3855	22.9997	7.24159	0.0580163	0	0	0	0	0	0	165.967
3856	1.91553	1.10611	0.073815	0	0	0	0	0	0	372.741
3859	20.3552	9.33716	0.0553028	0	0	0	0	0	0	283.578
3862	26.8789	3.6928	0.0615808	0	0	0	0	0	0	70.9116
3863	18.0836	1.08793	0.0705584	0	0	0	0	0	0	37.9954
3864	4.38839	3.18815	0.0695522	0	0	0	0	0	0	147.213
3865	2.69704	5.99015	0.0698256	0	0	0	0	0	0	115.702
3869	5.83744	11.9837	0.0567482	0	0	0	0	0	0	22.6308
3876	6.1439	8.47563	0.0749112	0	0	0	0	0	0	40.4764
3878	16.513	3.75042	0.0514407	0	0	0	0	0	0	55.655
3881	6.74972	12.0941	0.0558099	0	0	0	0	0	0	36.1393
3882	21.3097	2.572	0.0708149	0	0	0	0	0	0	91.9285
3883	12.8926	13.1218	0.0739474	0	0	0	0	0	0	36.4917
3884	13.6176	5.771	0.0662946	0	0	0	0	0	0	162.821
3885	4.51633	11.906	0.0595048	0	0	0	0	0	0	58.8225
3886	1.15169	6.94003	0.0651427	0	0	0	0	0	0	205.691
3900	17.0394	3.03844	0.0612458	0	0	0	0	0	0	121.669
3903	13.4168	8.60752	0.0743312	0	0	0	0	0	0	165.768
3904	12.3229	12.8269	0.0675058	0	0	0	0	0	0	52.8175
3905	13.94	11.6209	0.0746858	0	0	0	0	0	0	62.874
3906	12.844	9.36684	0.0592569	0	0	0	0	0	0	50.9348
3909	5.67263	12.453	0.0671649	0	0	0	0	0	0	29.3687
3912	16.4309	7.68427	0.0570961	0	0	0	0	0	0	64.6272
3913	25.4626	3.80295	0.062432	0	0	0	0	0	0	120.916
3914	11.2504	14.6296	0.0733503	0	0	0	0	0	0	54.9194
3918	12.7739	15.7055	0.0636365	0	0	0	0	0	0	45.5644
3919	16.287	3.64907	0.0502387	0	0	0	0	0	0	100.787
3921	5.29582	3.11216	0.0633075	0	0	0	0	0	0	116.985
3922	8.372	11.7994	0.0587764	0	0	0	0	0	0	46.2028
3927	3.45345	6.87973	0.0697388	0	0	0	0	0	0	110.305
3928	5.39453	3.17968	0.056328	0	0	0	0	0	0	213.608
3934	22.7673	6.64278	0.056191	0	0	0	0	0	0	52.8304
3937	1.91065	13.9	0.0676083	0	0	0	0	0	0	36.6625
3940	16.0858	4.55943	0.0645726	0	0	0	0	0	0	78.0145
3941	26.6062	2.46708	0.0550538	0	0	0	0	0	0	141.412
3944	12.7113	4.09537	0.0591406	0	0	0	0	0	0	107.556
3946	6.93317	6.73878	0.0695431	0	0	0	0	0	0	47.446
3947	8.25703	10.136	0.0733352	0	0	0	0	0	0	100.714
3948	15.5854	8.19135	0.0683211	0	0	0	0	0	0	79.4087
3949	17.6087	11.1215	0.0509874	0	0	0	0	0	0	37.5676
3951	6.2809	6.96804	0.0655391	0	0	0	0	0	0	50.6055
3954	14.4289	12.2627	0.0623986	0	0	0	0	0	0	50.7312
3955	10.8312	9.40711	0.0671943	0	0	0	0	0	0	37.5394
3959	20.8359	2.17332	0.0636947	0	0	0	0	0	0	43.1995
3961	10.1296	3.81495	0.0601669	0	0	0	0	0	0	120.272
3964	16.3922	4.40425	0.0693892	0	0	0	0	0	0	137.485
3965	24.006	7.30962	0.0541737	0	0	0	0	0	0	83.835
3968	12.7534	13.095	0.0678998	0	0	0	0	0	0	46.1625
3969	20.982	7.9564	0.0679346	0	0	0	0	0	0	76.1177
3971	22.8851	5.94642	0.0694973	0	0	0	0	0	0	105.076
3972	15.7121	4.47774	0.0692248	0	0	0	0	0	0	136.086
3973	9.80149	15.3861	0.0671955	0	0	0	0	0	0	46.8927
3977	11.7396	13.0973	0.0674645	0	0	0	0	0	0	42.6837
3978	26.937	1.59668	0.0638	0	0	0	0	0	0	55.5554
3983	16.9539	10.1102	0.0718977	0	0	0	0	0	0	38.0547
3985	2.88947	3.50364	0.0501551	0	0	0	0	0	0	123.701
3986	26.1486	1.03501	0.0623929	0	0	0	0	0	0	18.5561
3994	18.0755	11.9468	0.0575157	0	0	0	0	0	0	32.0525
3997	23.9399	4.85024	0.0602473	0	0	0	0	0	0	104.741
3998	11.2257	8.99388	0.0560994	0	0	0	0	0	0	55.9644
4000	6.59149	13.4944	0.0706538	0	0	0	0	0	0	24.9653
4002	24.4329	6.74977	0.0501567	0	0	0	0	0	0	179.916
4007	14.3309	1.16492	0.0501607	0	0	0	0	0	0	169.815
4011	13.8775	8.79356	0.0742602	0	0	0	0	0	0	3.36848
4012	14.1896	3.43703	0.0570594	0	0	0	0	0	0	131.396
4015	16.0366	3.67883	0.0715494	0	0	0	0	0	0	84.2076
4016	21.1732	6.00057	0.0701638	0	0	0	0	0	0	90.7439
4017	25.2666	7.36	0.0584386	0	0	0	0	0	0	132.403
4019	3.96824	1.74914	0.0589099	0	0	0	0	0	0	112.679
4020	1.20045	2.71551	0.0539244	0	0	0	0	0	0	210.923
4021	3.63897	8.06313	0.0543836	0	0	0	0	0	0	108.397
4023	14.5025	11.3167	0.0688551	0	0	0	0	0	0	76.7955
4025	2.50164	7.61309	0.0724735	0	0	0	0	0	0	165.533
4028	20.8229	4.10607	0.0584646	0	0	0	0	0	0	37.7499
4035	12.3627	15.95	0.0515807	0	0	0	0	0	0	6.06699
4038	8.97681	3.30899	0.050107	0	0	0	0	0	0	66.3144
4040	14.9721	1.59145	0.0572039	0	0	0	0	0	0	85.4569
4050	8.22984	13.0851	0.0552444	0	0	0	0	0	0	12.1247
4052	23.1732	9.73558	0.0507918	0	0	0	0	0	0	207.749
4053	20.3304	3.81332	0.0629752	0	0	0	0	0	0	13.8162
4056	12.3106	4.65079	0.0693571	0	0	0	0	0	0	53.8465
4059	13.3931	7.10487	0.0747271	0	0	0	0	0	0	125.974
4060	23.0167	6.89566	0.0500955	0	0	0	0	0	0	52.6408
4061	25.4841	6.16778	0.0742269	0	0	0	0	0	0	109.782
4062	19.3857	3.86429	0.0593086	0	0	0	0	0	0	38.1008
4064	3.51961	8.17123	0.0720407	0	0	0	0	0	0	103.404
4065	17.2749	14.2028	0.0704772	0	0	0	0	0	0	24.6919
4067	22.1378	4.34394	0.0563027	0	0	0	0	0	0	61.8832
4070	1.81459	12.7761	0.0533691	0	0	0	0	0	0	47.3054
4072	12.4863	15.9274	0.0741419	0	0	0	0	0	0	0.737951
4076	15.2759	14.2814	0.0517036	0	0	0	0	0	0	73.0031
4077	13.2405	12.3309	0.0504497	0	0	0	0	0	0	32.1651
4078	5.99616	1.32116	0.0506772	0	0	0	0	0	0	71.3085
4079	16.7203	14.0033	0.0668978	0	0	0	0	0	0	33.7644
4084	1.63218	6.61325	0.0738072	0	0	0	0	0	0	176.595
4085	16.0465	11.3388	0.0700904	0	0	0	0	0	0	25.1549
4086	7.38859	13.0858	0.052518	0	0	0	0	0	0	61.9288
4088	26.6764	4.71693	0.0598427	0	0	0	0	0	0	154.382
4095	6.36928	13.5082	0.0570551	0	0	0	0	0	0	32.6445
4103	6.4431	2.78189	0.0605254	0	0	0	0	0	0	165.443
4106	2.8873	10.866	0.0714545	0	0	0	0	0	0	41.6997
4113	8.33742	7.93673	0.067494	0	0	0	0	0	0	76.4793
4116	10.1772	4.08942	0.0693249	0	0	0	0	0	0	107.433
4121	8.19905	3.79723	0.0724925	0	0	0	0	0	0	85.6251
4124	14.388	7.03434	0.0731361	0	0	0	0	0	0	58.3865
4127	10.1462	7.25439	0.0513406	0	0	0	0	0	0	28.9859
4133	15.9839	10.9458	0.0560281	0	0	0	0	0	0	9.39488
4135	22.3154	5.48384	0.0521836	0	0	0	0	0	0	138.176
4138	12.6791	14.2263	0.0703192	0	0	0	0	0	0	19.796
4142	5.2566	7.52442	0.0634133	0	0	0	0	0	0	107.213
4144	6.8572	11.2034	0.0500694	0	0	0	0	0	0	27.3634
4145	18.3539	6.43793	0.0511729	0	0	0	0	0	0	21.9025
4146	10.1524	15.2371	0.0508852	0	0	0	0	0	0	15.2468
4147	5.12909	4.75994	0.0605799	0	0	0	0	0	0	75.3679
4150	4.68211	10.9656	0.053728	0	0	0	0	0	0	46.8556
4151	12.12	5.0087	0.0577578	0	0	0	0	0	0	168.192
4152	11.4357	10.6716	0.0630387	0	0	0	0	0	0	87.3139
4153	24.3924	6.03543	0.0582068	0	0	0	0	0	0	128.091
4154	1.9495	2.17012	0.0610591	0	0	0	0	0	0	46.7301
4156	15.0088	2.59948	0.0576053	0	0	0	0	0	0	18.4667
4160	23.2464	3.32891	0.0582288	0	0	0	0	0	0	168.421
4163	21.2011	7.28887	0.0703645	0	0	0	0	0	0	41.0441
4164	14.364	5.14191	0.0646434	0	0	0	0	0	0	40.2615
4167	18.2987	8.85075	0.0696012	0	0	0	0	0	0	105.545
4168	5.238	8.25807	0.0527649	0	0	0	0	0	0	47.5209
4171	21.7844	9.25623	0.0710814	0	0	0	0	0	0	292.974
4172	12.0769	14.0487	0.0648587	0	0	0	0	0	0	24.0465
4173	12.3348	5.91701	0.0688274	0	0	0	0	0	0	64.3094
4176	5.19641	15.4284	0.0654906	0	0	0	0	0	0	73.8471
4177	2.4035	6.48757	0.0505321	0	0	0	0	0	0	124.038
4179	10.0152	14.7639	0.0589128	0	0	0	0	0	0	51.09
4184	21.1586	4.55307	0.0635042	0	0	0	0	0	0	25.6643
4188	12.3877	6.86939	0.0659968	0	0	0	0	0	0	68.7362
4191	19.474	9.38559	0.0720973	0	0	0	0	0	0	29.0278
4196	9.61888	5.61983	0.0715289	0	0	0	0	0	0	21.3728
4200	18.7765	8.85951	0.0572689	0	0	0	0	0	0	49.7503
4203	19.2112	1.42404	0.0549855	0	0	0	0	0	0	198.397
4206	26.076	1.97625	0.0630495	0	0	0	0	0	0	167.15
4210	3.66135	13.2134	0.0663178	0	0	0	0	0	0	34.888
4214	7.99629	11.2786	0.0710004	0	0	0	0	0	0	73.7492
4216	2.76308	14.3317	0.0608545	0	0	0	0	0	0	23.1487
4220	22.7814	3.58863	0.0575848	0	0	0	0	0	0	77.0943
4225	8.73541	13.3511	0.0629602	0	0	0	0	0	0	23.4264
4226	9.70756	10.4018	0.0675882	0	0	0	0	0	0	59.3828
4233	11.5398	13.6435	0.06364	0	0	0	0	0	0	36.8958
4235	1.47947	9.64104	0.0577111	0	0	0	0	0	0	83.3209
4237	15.8788	4.27114	0.0736613	0	0	0	0	0	0	83.8355
4240	26.0741	5.02195	0.059117	0	0	0	0	0	0	135.169
4241	6.2605	5.50846	0.0618566	0	0	0	0	0	0	108.001
4243	19.0314	2.44764	0.0517933	0	0	0	0	0	0	113.53
4246	9.71157	10.7642	0.0613645	0	0	0	0	0	0	28.287
4247	24.5675	8.67105	0.0590965	0	0	0	0	0	0	352.036
4249	8.7382	8.51174	0.0699526	0	0	0	0	0	0	58.2361
4251	22.7146	1.99287	0.0624149	0	0	0	0	0	0	33.1617
4252	9.67396	1.31934	0.0661605	0	0	0	0	0	0	55.3604
4257	9.02016	4.66308	0.0646737	0	0	0	0	0	0	54.7799
4258	19.9425	11.0222	0.0694747	0	0	0	0	0	0	44.297
4259	5.27399	14.1089	0.0595105	0	0	0	0	0	0	25.3842
4260	9.00173	8.01366	0.0715048	0	0	0	0	0	0	60.9159
4267	20.4444	9.02096	0.0553694	0	0	0	0	0	0	33.5918
4269	5.09223	6.35501	0.0733256	0	0	0	0	0	0	142.871
4270	3.96883	2.5315	0.0517724	0	0	0	0	0	0	141.322
4271	20.228	3.16244	0.0746728	0	0	0	0	0	0	97.2535
4272	6.83781	10.9978	0.0578227	0	0	0	0	0	0	27.9096
4273	3.76519	12.1854	0.0712447	0	0	0	0	0	0	48.7038
4274	21.6421	2.7512	0.0556981	0	0	0	0	0	0	28.6789
4276	19.7496	9.43656	0.0721289	0	0	0	0	0	0	78.1038
4278	15.1908	8.86795	0.0582436	0	0	0	0	0	0	44.9168
4280	3.72694	7.23161	0.0592542	0	0	0	0	0	0	76.6968
4281	8.28406	8.65602	0.0587717	0	0	0	0	0	0	31.7206
4286	8.63488	1.33655	0.0726611	0	0	0	0	0	0	66.1429
4288	15.6119	3.28456	0.0562143	0	0	0	0	0	0	67.4915
4290	26.2504	9.27452	0.0594695	0	0	0	0	0	0	121.134
4291	13.54	14.8861	0.0610514	0	0	0	0	0	0	59.9754
4293	8.70048	10.8521	0.0634549	0	0	0	0	0	0	49.8373
4294	21.0694	8.5044	0.0744424	0	0	0	0	0	0	81.6822
4298	24.0696	2.58887	0.0728639	0	0	0	0	0	0	54.6338
4299	7.46371	1.34419	0.0711488	0	0	0	0	0	0	174.165
4301	18.285	4.23446	0.0530268	0	0	0	0	0	0	51.7208
4302	4.4491	13.0012	0.0507384	0	0	0	0	0	0	4.74699
4303	19.1582	11.3241	0.0545568	0	0	0	0	0	0	97.7409
4309	11.6808	11.0814	0.0621761	0	0	0	0	0	0	13.4616
4310	10.0565	15.2992	0.0596968	0	0	0	0	0	0	54.8151
4311	8.7917	6.86675	0.0590064	0	0	0	0	0	0	27.7895
4312	5.34456	13.4459	0.0684068	0	0	0	0	0	0	44.6976
4313	11.8442	7.4626	0.0544584	0	0	0	0	0	0	13.3652
4314	6.91621	7.35375	0.0562071	0	0	0	0	0	0	82.9878
4315	22.1767	9.36	0.0516917	0	0	0	0	0	0	422.256
4319	16.4134	1.88658	0.0559102	0	0	0	0	0	0	61.8169
4324	3.71785	10.0698	0.0649097	0	0	0	0	0	0	42.9592
4325	19.8547	4.03257	0.0728485	0	0	0	0	0	0	28.5437
4328	23.4074	3.89996	0.0672421	0	0	0	0	0	0	83.7549
4331	14.8489	11.4416	0.0745706	0	0	0	0	0	0	65.7345
4333	3.83151	11.051	0.0512912	0	0	0	0	0	0	60.6337
4337	21.2607	1.18795	0.0737909	0	0	0	0	0	0	20.5397
4339	16.0042	12.6785	0.0536922	0	0	0	0	0	0	46.4147
4340	13.1704	12.2422	0.0621619	0	0	0	0	0	0	29.0436
4341	3.91882	12.9424	0.0657493	0	0	0	0	0	0	25.9562
4343	6.67622	13.3842	0.0684204	0	0	0	0	0	0	37.4377
4344	11.7519	10.6663	0.0631256	0	0	0	0	0	0	46.3406
4349	17.1194	2.94389	0.062735	0	0	0	0	0	0	65.2098
4350	17.3602	1.60429	0.0724718	0	0	0	0	0	0	36.2797
4353	10.4643	8.96517	0.0561513	0	0	0	0	0	0	76.5977
4355	24.4448	3.30544	0.0509401	0	0	0	0	0	0	155.246
4356	17.1919	11.4583	0.0736912	0	0	0	0	0	2	45.4517
4360	4.82446	13.1708	0.0611385	0	0	0	0	0	0	38.1268
4365	6.08827	1.2611	0.0593025	0	0	0	0	0	0	82.85
4367	5.50464	14.2948	0.0650111	0	0	0	0	0	0	33.2244
4369	11.405	10.3081	0.0740622	0	0	0	0	0	0	53.1426
4371	11.7634	2.99874	0.0563523	0	0	0	0	0	0	48.5948
4374	6.27129	13.6878	0.053883	0	0	0	0	0	0	14.3927
4382	11.2658	10.2575	0.0740401	0	0	0	0	0	0	43.0361
4385	24.8257	9.28999	0.0609203	0	0	0	0	0	0	247.694
4388	8.20594	10.3983	0.0626391	0	0	0	0	0	0	80.8683
4391	10.7835	9.1883	0.054094	0	0	0	0	0	0	108.717
4396	7.2154	3.13712	0.0660756	0	0	0	0	0	0	138.869
4398	14.4228	15.2014	0.0562779	0	0	0	0	0	0	130.474
4402	18.8812	3.01085	0.0715026	0	0	0	0	0	0	118.878
4403	13.7111	4.74327	0.0697905	0	0	0	0	0	0	76.318
4406	4.47043	5.36822	0.0508136	0	0	0	0	0	0	120.904
4410	20.209	8.29738	0.0634053	0	0	0	0	0	0	41.7938
4412	14.0917	1.12496	0.0585071	0	0	0	0	0	0	179.954
4413	18.5165	5.38787	0.0657757	0	0	0	0	0	0	189.986
4416	2.63574	7.59291	0.0632761	0	0	0	0	0	0	184.158
4418	21.0021	3.75248	0.060574	0	0	0	0	0	0	84.0453
4423	6.71254	5.01557	0.0606139	0	0	0	0	0	0	133.697
4427	2.02329	8.17494	0.0528163	0	0	0	0	0	0	85.2186
4428	7.9178	9.51206	0.0574446	0	0	0	0	0	0	40.0961
4430	8.33753	6.21035	0.067764	0	0	0	0	0	0	70.0264
4435	24.6075	7.66131	0.0518293	0	0	0	0	0	0	100.046
4436	23.2696	9.22384	0.0541707	0	0	0	0	0	0	259.569
4437	19.9309	2.15043	0.0738374	0	0	0	0	0	0	99.1549
4439	25.7178	5.60917	0.0553535	0	0	0	0	0	0	121.956
4440	9.74677	5.83298	0.0548685	0	0	0	0	0	0	24.1517
4445	16.8681	14.6606	0.0677883	0	0	0	0	0	0	6.14925
4446	24.4019	8.95205	0.0747783	0	0	0	0	0	0	176.508
4448	10.4952	12.6515	0.0711586	0	0	0	0	0	0	46.3452
4449	9.17747	15.346	0.0612435	0	0	0	0	0	0	104.785
4451	23.3264	2.72284	0.0506442	0	0	0	0	0	0	87.4087
4452	18.2236	9.80321	0.0512778	0	0	0	0	0	0	77.3798
4453	16.4278	4.14729	0.0717411	0	0	0	0	0	0	71.7826
4454	16.6403	10.009	0.0725207	0	0	0	0	0	0	26.7826
4456	25.1827	9.79966	0.0644321	0	0	0	0	0	0	257.3
4462	6.1064	10.2421	0.0578395	0	0	0	0	0	0	29.1328
4464	6.64563	13.7207	0.0673111	0	0	0	0	0	0	41.3939
4470	5.73353	14.1872	0.0670224	0	0	0	0	0	0	19.5803
4473	22.6229	3.98186	0.0502189	0	0	0	0	0	0	39.6027
4475	12.2601	2.72331	0.0582695	0	0	0	0	0	0	84.0127
4481	7.36388	14.8638	0.0565475	0	0	0	0	0	0	10.9281
4485	9.43664	3.05416	0.070215	0	0	0	0	0	0	103.724
4486	21.2815	9.75273	0.0588734	0	0	0	0	0	0	323.683
4488	18.04	5.0071	0.0727063	0	0	0	0	0	0	67.5631
4491	16.3794	5.93107	0.0544378	0	0	0	0	0	0	75.2978
4495	9.75759	9.83581	0.053568	0	0	0	0	0	0	17.9456
4497	8.31112	1.21264	0.0675832	0	0	0	0	0	0	73.8495
4502	8.2156	15.6788	0.0594097	0	0	0	0	0	0	41.7691
4504	10.9162	10.8703	0.0733779	0	0	0	0	0	0	48.9875
4506	13.4755	10.113	0.0539402	0	0	0	0	0	0	47.1323
4510	9.33354	1.35258	0.0568605	0	0	0	0	0	0	141.593
4511	5.57701	9.52517	0.0575268	0	0	0	0	0	0	51.4174
4512	18.1273	2.05148	0.067381	0	0	0	0	0	0	39.9467
4514	1.04031	9.24633	0.072348	0	0	0	0	0	0	52.7298
4516	21.1754	9.52347	0.0598191	0	0	0	0	0	0	115.923
4517	16.9291	11.0403	0.0737693	0	0	0	0	0	0	49.1581
4521	8.05046	8.09326	0.0567385	0	0	0	0	0	0	37.493
4522	1.06889	7.31579	0.051551	0	0	0	0	0	0	63.8298
4524	23.0057	4.18296	0.0692819	0	0	0	0	0	0	56.1066
4525	25.9662	1.16382	0.0659435	0	0	0	0	0	0	82.9072
4526	8.10696	4.71546	0.0696796	0	0	0	0	0	0	108.413
4527	19.1953	7.18557	0.0738252	0	0	0	0	0	0	265.56
4528	19.3178	7.23566	0.0585512	0	0	0	0	0	0	298.162
4529	1.61396	9.48911	0.0577385	0	0	0	0	0	0	74.6228
4534	2.44966	13.2988	0.0504644	0	0	0	0	0	0	43.9106
4535	2.26545	9.62805	0.0558618	0	0	0	0	0	0	70.3633
4540	24.6639	7.99697	0.0533382	0	0	0	0	0	0	250.369
4542	19.5446	12.127	0.0579642	0	0	0	0	0	0	115.744
4544	3.97026	12.7147	0.0678627	0	0	0	0	0	0	28.8202
4546	24.0446	3.06904	0.0567297	0	0	0	0	0	0	163.001
4550	11.6227	2.76681	0.0701909	0	0	0	0	0	0	35.2349
4551	3.50841	4.34005	0.0645881	0	0	0	0	0	0	62.7932
4552	5.11728	4.37426	0.070226	0	0	0	0	0	0	211.156
4553	3.77389	6.17456	0.0702231	0	0	0	0	0	0	211.845
4554	9.43247	5.13959	0.0714171	0	0	0	0	0	0	91.6464
4556	13.1586	3.77809	0.0549857	0	0	0	0	0	0	114.545
4557	8.34952	11.6837	0.059124	0	0	0	0	0	0	13.597
4560	11.704	15.7408	0.0747677	0	0	0	0	0	0	49.9634
4562	13.301	5.5344	0.0711018	0	0	0	0	0	0	62.9088
4564	26.8971	2.62299	0.0548887	0	0	0	0	0	0	110.081
4565	8.48054	3.69112	0.0649183	0	0	0	0	0	0	153.999
4566	14.8607	12.9248	0.0613772	0	0	0	0	0	0	47.4857
4568	6.26188	15.6104	0.0739092	0	0	0	0	0	0	77.4429
4569	4.776	11.0276	0.0588369	0	0	0	0	0	0	26.4182
4572	9.84278	12.2302	0.0723756	0	0	0	0	0	0	43.6477
4573	13.7111	2.71407	0.0563393	0	0	0	0	0	0	175.514
4574	8.07736	6.44927	0.0611989	0	0	0	0	0	0	33.7227
4579	19.3618	6.1789	0.0592634	0	0	0	0	0	0	90.5392
4581	6.92522	4.27374	0.069379	0	0	0	0	0	0	79.3432
4589	15.3511	6.3168	0.0699281	0	0	0	0	0	0	29.4633
4593	12.8376	12.3838	0.0665716	0	0	0	0	0	0	37.675
4595	19.2872	4.57651	0.067949	0	0	0	0	0	0	153.278
4596	4.2727	14.2062	0.0713695	0	0	0	0	0	0	47.0002
4597	14.3925	6.59573	0.0720393	0	0	0	0	0	0	44.0511
4599	25.8345	3.4451	0.0590291	0	0	0	0	0	0	164.649
4600	17.4366	10.2817	0.0626978	0	0	0	0	0	0	45.5567
4601	12.8981	8.71227	0.0550122	0	0	0	0	0	0	38.4742
4603	23.2419	3.1961	0.074678	0	0	0	0	0	0	122.199
4604	14.7339	5.85894	0.0633313	0	0	0	0	0	0	108.672
4605	7.98459	2.99419	0.0612144	0	0	0	0	0	0	167.929
4607	24.2784	1.91391	0.0651711	0	0	0	0	0	0	107.041
4608	24.5045	4.83584	0.0724422	0	0	0	0	0	0	86.0501
4609	19.7296	3.45439	0.0515852	0	0	0	0	0	0	78.3063
4610	18.2479	7.39468	0.0739447	0	0	0	0	0	0	172.847
4613	5.88304	6.51987	0.0518355	0	0	0	0	0	0	79.2338
4614	12.7769	8.40399	0.0534248	0	0	0	0	0	0	52.8481
4616	21.4007	9.72955	0.0628192	0	0	0	0	0	0	318.608
4619	5.17965	9.31827	0.0548327	0	0	0	0	0	0	105.03
4621	4.75309	13.9086	0.0508774	0	0	0	0	0	0	29.2421
4622	20.5131	7.78603	0.0696597	0	0	0	0	0	0	198.858
4624	4.6552	4.21712	0.067572	0	0	0	0	0	0	129.82
4625	13.1743	7.12554	0.060168	0	0	0	0	0	0	84.6763
4627	25.3358	6.46792	0.0521484	0	0	0	0	0	0	75.2666
4628	3.61992	15.5259	0.0602974	0	0	0	0	0	0	42.6769
4629	1.42246	6.01693	0.0698451	0	0	0	0	0	0	237.794
4630	10.3332	4.23811	0.0574941	0	0	0	0	0	0	153.276
4632	16.8554	10.3356	0.0721576	0	0	0	0	0	0	141.66
4633	9.3654	4.54417	0.06079	0	0	0	0	0	0	74.2174
4635	9.24728	6.22175	0.070615	0	0	0	0	0	0	35.7537
4637	16.8777	3.37895	0.0682917	0	0	0	0	0	0	199.168
4638	14.5958	1.01958	0.0645665	0	0	0	0	0	0	82.6139
4640	10.9861	4.93451	0.0536289	0	0	0	0	0	0	247.388
4641	9.93423	4.50083	0.0742159	0	0	0	0	0	0	184.113
4642	11.5196	15.9504	0.0511037	0	0	0	0	0	0	24.671
4645	19.695	4.38388	0.0640842	0	0	0	0	0	0	33.5106
4647	25.883	9.93673	0.0643777	0	0	0	0	0	0	262.74
4648	6.43556	2.54548	0.0537913	0	0	0	0	0	0	138.115
4649	10.3563	5.12353	0.068831	0	0	0	0	0	0	314.995
4651	11.4807	14.6433	0.0655006	0	0	0	0	0	0	34.3241
4652	15.4092	13.1215	0.0700608	0	0	0	0	0	0	22.5725
4655	21.1272	3.29401	0.0616081	0	0	0	0	0	0	86.7998
4656	16.5772	1.24377	0.0565958	0	0	0	0	0	0	54.4387
4661	20.439	2.41104	0.0548344	0	0	0	0	0	0	105.889
4665	13.7908	3.9936	0.0623088	0	0	0	0	0	0	32.3323
4668	2.34202	13.1111	0.0515645	0	0	0	0	0	0	42.238
4673	15.9767	13.9752	0.0616465	0	0	0	0	0	0	86.488
4674	4.23201	15.5491	0.0616209	0	0	0	0	0	0	73.0968
4677	10.6267	11.7959	0.0608171	0	0	0	0	0	0	30.0334
4679	19.0135	1.52932	0.0549012	0	0	0	0	0	0	71.8546
4680	6.22681	2.31983	0.0706549	0	0	0	0	0	0	39.4069
4681	9.23635	10.3896	0.0601303	0	0	0	0	0	0	16.7937
4684	6.31983	1.04391	0.0669519	0	0	0	0	0	0	42.2792
4688	2.47044	13.1616	0.0629394	0	0	0	0	0	0	46.7062
4690	15.1623	1.76274	0.0615401	0	0	0	0	0	0	83.7506
4693	8.52977	4.87626	0.0683895	0	0	0	0	0	0	245.542
4694	14.0645	13.5734	0.0724951	0	0	0	0	0	0	23.3819
4695	13.1385	11.3431	0.0652668	0	0	0	0	0	0	72.9695
4696	16.9843	2.9383	0.053091	0	0	0	0	0	0	41.9852
[truncated: 20,457 more rows]
