# Supplementary material for: Study on stability analysis of soil nail reinforced slopes under loading based on the discrete element method
Source: PLoS One. 2026 May 26;21(5):e0350163. doi: 10.1371/journal.pone.0350163 (PMC13210361; doi:10.1371/journal.pone.0350163)
Supplement: S1 File — (ZIP) [file pone.0350163.s001.zip › DATA in PFC/initial_contacts.txt]

ball1_id	ball2_id	ball1_type	ball2_type	cx	cy	nx	ny	fn	fs	bond_type
6	21988	0	0	6.9659	3.82452	0.507752	-0.861503	5.57244	12.5631	0
6	29749	0	0	6.99524	3.90227	0.949716	0.313111	23.652	8.59449	0
7	28757	0	0	24.634	3.70405	-0.975792	0.218699	21.2162	2.92941	0
12	5819	0	0	3.15203	12.0898	0.967586	-0.25254	-0.155864	1.99105	0
17	4641	0	0	9.9259	4.57456	0.11234	-0.99367	-13.7233	9.10061	0
17	7912	0	0	9.90035	4.71862	-0.236225	0.971698	7.16537	0.10063	0
25	9688	0	0	14.7718	8.60798	-0.754266	0.656569	2.25649	4.9956	0
35	7830	0	0	10.5578	10.867	-0.997123	-0.0757956	10.5432	0.155878	0
36	8603	0	0	24.9194	7.46599	-0.911048	0.412301	16.2457	6.67813	0
40	1994	0	0	13.1931	6.06156	0.841672	0.539988	5.63704	2.17473	0
51	1555	0	0	2.66202	4.94605	0.074573	0.997216	-5.12059	9.10568	0
63	3510	0	0	15.5857	9.0204	0.297669	-0.954669	-1.13905	8.67727	0
67	4619	0	0	5.20955	9.36419	-0.545621	-0.838032	1.3277	4.66004	0
93	3401	0	0	23.1353	9.21776	0.339862	0.940475	1.30098	0.725457	0
151	611	0	0	11.4138	4.32189	-0.114057	0.993474	-5.63775	1.21248	0
174	289	0	0	14.9036	15.2996	-0.608853	-0.793283	0.11077	1.50769	0
183	327	0	0	3.86998	15.6588	-0.574332	-0.818622	-0.413876	7.07802	0
265	530	0	0	20.7719	6.83222	-0.955615	-0.294618	16.4716	5.1065	0
421	992	0	0	24.906	1.47021	0.354952	-0.934885	-7.18869	0.81207	0
563	835	0	0	16.0874	7.21425	-0.743552	0.668678	3.7341	6.32837	0
639	940	0	0	18.1411	3.69059	0.173604	-0.984815	-2.8106	1.85799	0
782	835	0	0	16.0179	7.29291	0.57154	-0.820574	0.0817703	7.40665	0
12	29230	0	0	3.10928	12.0522	0.128428	-0.991719	-1.78498	1.82381	0
19	18330	0	0	5.96866	5.20514	-0.867014	-0.498284	13.7543	7.42698	0
19	28347	0	0	6.06443	5.26643	0.815654	0.57854	10.1538	6.27579	0
21	51229	0	0	10.2996	12.1716	0.942756	-0.333484	8.79588	0.0171365	0
22	20360	0	0	18.92	5.91137	-0.306025	-0.952024	0.32134	0.290137	0
24	15402	0	0	6.12887	9.77154	0.914675	0.40419	12.1811	1.31951	0
24	42844	0	0	6.12	9.69998	0.788208	-0.615408	-0.985272	0.88062	0
32	15068	0	0	25.7942	7.89184	0.611185	-0.791488	22.4378	14.8862	0
32	23482	0	0	25.7076	7.9021	-0.779155	-0.626832	-1.51878	16.1636	0
32	23484	0	0	25.774	8.00084	0.286074	0.958207	-8.09756	1.6194	0
33	24026	0	0	22.8882	1.61962	-0.554063	0.832475	4.99596	7.02065	0
38	40341	0	0	1.84176	14.2095	0.98453	0.175217	-0.782095	0.105099	0
43	24224	0	0	12.0755	7.7596	-0.530604	-0.84762	2.27108	5.60609	0
48	15202	0	0	5.21304	13.7859	0.881948	0.471347	8.8932	2.80736	0
48	34325	0	0	5.1657	13.6925	0.141814	-0.989893	-0.25869	0.102936	0
50	30371	0	0	26.6001	1.36166	0.244466	0.969658	1.58142	6.17978	0
51	36503	0	0	2.7141	4.89788	0.988584	0.150668	6.81343	5.391	0
54	38186	0	0	15.9082	4.50753	-0.986365	0.164574	23.5698	5.19065	0
54	42458	0	0	15.93	4.44745	-0.651235	-0.758876	3.43744	4.96724	0
55	34632	0	0	16.6186	6.1056	0.956139	0.292915	9.69909	2.55321	0
56	47461	0	0	12.4301	5.46054	0.370687	-0.928758	-4.06345	0.445205	0
57	25720	0	0	16.8568	13.0238	-0.509976	0.860189	-5.17366	3.11652	1
57	35305	0	0	16.9144	13.0249	0.477805	0.878466	-5.01222	9.58836	0
59	25894	0	0	25.8856	3.20143	-0.57294	0.819597	3.02699	9.49498	0
59	33269	0	0	25.8942	3.08891	-0.440325	-0.897838	-0.642182	7.79407	0
60	50684	0	0	13.68	9.90704	0.384082	0.923299	-2.83479	3.36987	0
66	34745	0	0	7.95452	1.61512	-0.726912	0.686731	-3.14125	2.30889	0
68	44691	0	0	12.1679	6.04956	0.846172	-0.53291	5.94394	2.00219	0
68	47062	0	0	12.1426	6.12416	0.347238	0.937777	0.18956	1.37172	0
69	52350	0	0	10.6697	6.03213	0.666184	0.745787	7.27766	1.02089	0
70	16449	0	0	13.5473	3.89591	0.873446	-0.486922	4.72511	4.65928	0
70	28456	0	0	13.4328	3.98897	-0.655592	0.755115	0.567182	2.58795	0
70	46530	0	0	13.4464	3.86646	-0.474243	-0.880394	1.25125	5.85481	0
74	46308	0	0	14.4887	12.019	-0.99836	0.0572546	9.64135	0.70813	0
76	45241	0	0	11.608	7.62746	-0.0536178	0.998562	-0.754291	0.640093	0
77	17481	0	0	23.5876	2.43638	-0.954521	0.298145	13.5259	5.39838	0
77	25772	0	0	23.7082	2.40179	0.967501	-0.252868	17.8204	0.0915661	0
84	39294	0	0	6.40868	15.0972	0.803176	0.595742	3.59203	3.27063	0
89	38214	0	0	23.0271	6.99065	-0.996126	0.0879403	38.6803	2.1425	0
89	42208	0	0	23.1347	7.04146	0.564873	0.825178	2.29779	2.8056	0
93	20568	0	0	23.0652	9.15184	-0.959387	-0.282094	45.0865	8.41488	0
93	26651	0	0	23.1227	9.11343	0.10677	-0.994284	-8.89573	7.13902	0
97	14939	0	0	5.29314	12.6619	-0.637432	-0.770506	1.17727	0.596007	0
107	4655	0	0	21.1181	3.35494	0.146816	-0.989164	-1.64867	2.55221	0
110	2442	0	0	8.82812	8.0711	0.853036	0.521852	12.6892	3.31369	0
113	7001	0	0	17.4806	4.5576	-0.997159	-0.0753189	15.0834	1.47155	0
116	4553	0	0	3.78567	6.10535	-0.167842	0.985814	-10.4556	3.00207	0
116	8132	0	0	3.72597	6.04285	-0.992465	0.122531	7.52137	1.32892	0
117	9560	0	0	12.8096	14.4651	0.95094	0.309376	16.7981	3.48836	0
139	5491	0	0	7.17838	1.72068	-0.89584	0.444377	13.4848	5.07257	0
144	9028	0	0	14.556	2.08701	0.382907	-0.923787	-0.497053	6.26456	0
147	7975	0	0	8.87986	13.7984	-0.0847084	-0.996406	1.17369	0.304674	0
148	5013	0	0	17.8069	2.08482	-0.828464	0.560042	9.25576	1.21463	0
148	8387	0	0	17.7996	2.0219	-0.933657	-0.358167	7.87257	2.06255	0
151	4981	0	0	11.3652	4.2859	-0.916776	0.399402	25.7298	2.91646	0
166	6468	0	0	23.9521	2.43475	0.587075	0.809532	0.49872	3.86467	0
174	7382	0	0	14.989	15.361	0.946233	0.323487	1.88247	0.903982	0
176	4767	0	0	8.15505	12.6031	0.996477	-0.0838712	7.65069	0.396034	0
180	2910	0	0	1.91667	1.71355	-0.52952	0.848297	0.950455	4.65557	0
180	3028	0	0	1.98845	1.69233	0.90547	0.42441	6.12163	11.6646	0
198	2215	0	0	13.9968	5.64172	-0.965394	0.260794	4.92947	5.68739	0
198	3589	0	0	14.018	5.58003	-0.601124	-0.799155	2.36435	3.14702	0
204	1054	0	0	14.6115	7.82286	0.520423	-0.853909	3.12376	6.10715	0
213	7139	0	0	19.0575	8.02284	0.481091	0.876671	-2.9069	2.05011	0
214	1408	0	0	26.8451	8.9147	0.494293	-0.869295	2.29541	20.442	0
224	7552	0	0	26.4388	1.75477	0.813935	-0.580955	-4.38999	3.34316	0
225	8504	0	0	16.6031	11.785	0.497606	0.867403	-1.07769	0.242677	0
225	9770	0	0	16.6167	11.7021	0.747837	-0.663882	0.452605	2.99951	0
249	6821	0	0	23.232	6.21049	-0.442759	0.896641	0.810457	4.14369	0
251	5718	0	0	14.1708	15.081	-0.0928334	-0.995682	-1.89319	0.345594	0
254	1981	0	0	9.03983	8.39519	0.881644	0.471915	13.144	5.3872	0
268	8484	0	0	7.06665	5.35608	0.492567	-0.870274	0.666569	2.05862	0
270	6026	0	0	17.9571	6.48053	0.31633	-0.948649	-2.2861	1.21552	0
273	1287	0	0	22.8045	7.98223	-0.262143	-0.965029	-1.16419	6.94864	0
273	5506	0	0	22.8088	8.10609	-0.194155	0.980971	-0.620721	3.64439	0
289	3017	0	0	14.8417	15.3127	-0.237148	0.971473	-1.53059	3.93733	0
290	2388	0	0	26.7382	4.89037	0.495984	-0.868331	-0.313245	1.81386	0
290	9384	0	0	26.7711	4.94444	0.999047	-0.0436418	20.9535	2.20783	0
301	4888	0	0	17.2561	8.07836	0.84265	-0.538462	5.07642	4.89475	0
304	6703	0	0	25.2343	4.30845	-0.471055	0.882104	-3.79694	7.64557	0
306	7009	0	0	22.2082	6.76894	-0.746801	-0.665048	19.8829	10.4283	0
328	7438	0	0	18.2733	11.5394	0.556053	-0.831147	15.7691	8.69343	0
332	6358	0	0	1.45129	14.6805	-0.611455	-0.791279	2.61378	4.20362	0
350	1388	0	0	8.58144	8.24683	-0.199135	-0.979972	2.55419	2.93263	0
354	8698	0	0	24.6149	2.55515	0.111244	-0.993793	-4.06631	0.145524	0
358	7018	0	0	26.5145	9.20228	0.593436	0.804881	-3.27279	17.5017	0
362	9949	0	0	5.94895	10.0097	-0.130416	-0.991459	-4.0461	3.82918	0
370	5503	0	0	10.4608	14.8878	-0.448314	0.893876	0.0346282	1.95444	0
373	2529	0	0	10.016	5.35589	-0.424321	-0.905512	0.351277	0.142737	0
403	8671	0	0	26.7008	7.21521	-0.533676	0.845689	-0.723574	17.7394	0
406	5153	0	0	3.38561	10.7911	0.717015	-0.697058	-3.16273	4.70748	0
409	8871	0	0	6.4621	8.44319	-0.999922	-0.012519	12.9744	2.60839	0
413	4705	0	0	23.1768	1.88181	-0.79594	-0.605375	19.9854	3.43365	0
421	5075	0	0	24.8382	1.57425	-0.711647	0.702537	-2.93006	2.57236	0
431	8337	0	0	21.8862	5.85099	0.811634	0.584167	4.31183	6.93242	0
434	2877	0	0	25.7183	5.25622	-0.675748	0.737133	16.0295	7.18599	0
440	6242	0	0	16.9506	6.6681	-0.89104	-0.453925	12.3511	4.52204	0
444	7798	0	0	16.6082	10.5446	0.301819	-0.953365	8.42584	6.13986	0
445	8598	0	0	1.94812	15.7721	-0.647291	0.762243	5.84448	1.1763	0
449	2819	0	0	22.2332	3.71069	0.99871	-0.0507772	22.8505	3.51028	0
457	2431	0	0	19.883	7.61958	-0.26962	-0.962967	4.97524	2.51187	0
460	5533	0	0	19.5071	12.0182	0.967909	-0.251301	3.4956	1.49063	1
468	2717	0	0	7.95511	11.6775	0.712002	-0.702178	4.45544	1.77661	0
468	9903	0	0	7.8624	11.6853	-0.81961	-0.572921	1.3127	3.52561	0
486	6544	0	0	8.48783	15.2302	-0.903977	0.427581	15.8592	3.43659	0
488	5488	0	0	23.6127	5.80234	0.478042	0.878337	-0.958448	0.942871	0
489	8141	0	0	16.6673	7.89871	-0.654852	-0.755757	2.92536	3.57097	0
522	9063	0	0	23.5282	1.36231	-0.98804	0.154196	10.1426	1.41967	0
524	6489	0	0	19.1199	3.81245	-0.999742	0.0227259	16.9419	0.812201	0
527	4761	0	0	8.51319	4.03339	-0.804644	0.593758	32.5043	13.7912	0
539	4640	0	0	11.0396	4.93454	-1	-0.000394106	38.9031	5.25768	0
544	6177	0	0	3.33952	9.82911	0.501763	-0.865005	-4.52144	0.045415	0
548	3039	0	0	4.77709	8.93107	-0.999805	-0.0197524	18.1072	4.38809	0
550	8755	0	0	20.5657	6.441	-0.308884	0.9511	1.25934	0.700747	0
560	9834	0	0	15.515	13.3767	0.583159	0.812358	-3.91575	1.47123	0
588	1850	0	0	16.3546	12.4529	-0.647277	-0.762254	9.74183	4.88508	0
592	7004	0	0	12.6049	11.3559	0.878006	0.478649	-0.327659	2.74707	0
607	3277	0	0	25.9207	8.71844	-0.507718	-0.861523	-1.96657	1.238	0
611	4981	0	0	11.3559	4.34397	-0.745682	-0.666301	14.3249	3.76716	0
611	8232	0	0	11.3984	4.45591	-0.114689	0.993401	-8.51941	3.79224	0
613	5677	0	0	8.81095	5.97013	-0.367769	0.929917	-4.52148	2.39285	0
625	5498	0	0	5.00242	10.0538	0.416346	-0.909206	-2.82411	2.66525	0
625	7544	0	0	4.94993	10.1825	-0.338342	0.941023	-1.11728	1.36096	0
627	6322	0	0	7.1294	1.61223	-0.963995	0.26592	11.9322	1.46866	0
665	9681	0	0	1.28735	4.2099	0.50831	-0.861174	-8.76035	13.3703	0
679	6601	0	0	20.2614	8.79208	0.836783	-0.547534	0.537767	4.38714	0
680	7711	0	0	12.776	13.8363	-0.819013	0.573775	-0.418594	1.17202	0
683	4642	0	0	11.5683	15.9348	-0.952645	0.304083	3.8583	3.9698	0
690	1385	0	0	16.1209	12.2211	0.983602	-0.180353	0.0864479	0.558984	0
697	8103	0	0	9.73689	4.12682	0.70178	0.712394	24.5023	9.75047	0
702	7878	0	0	4.31766	14.3457	0.83151	-0.555509	-0.150191	1.35996	0
707	9384	0	0	26.8611	4.88223	-0.393475	0.919335	-1.2437	3.7303	0
715	3209	0	0	3.82911	5.91318	0.966585	0.256347	16.7481	5.99663	0
724	7274	0	0	10.3791	3.31835	-0.799011	-0.601317	16.6119	0.646039	0
731	9241	0	0	22.5054	6.16599	0.997756	0.0669592	17.4793	5.01085	0
733	1123	0	0	2.0252	3.72126	-0.897152	0.441722	10.4682	4.10186	0
751	8296	0	0	23.964	6.04381	0.0274825	-0.999622	-4.725	2.73018	0
754	1371	0	0	14.4464	14.3298	0.828172	0.560474	-0.143359	2.95772	1
756	5325	0	0	11.5259	6.48877	0.146191	0.989256	-2.30652	4.9593	0
758	9856	0	0	15.5578	2.83555	0.600679	-0.79949	7.42424	10.7524	0
767	5985	0	0	15.7945	6.30677	0.804783	-0.59357	6.40063	5.29662	0
778	4382	0	0	11.2686	10.1835	-0.0376563	0.999291	-2.06402	0.63299	0
778	8198	0	0	11.3208	10.152	0.902463	0.430768	6.91131	2.30657	0
784	5410	0	0	9.29541	8.41322	-0.559375	-0.828915	4.45902	3.7217	0
791	1865	0	0	15.9415	14.937	0.607799	-0.794091	-2.02699	0.29939	0
807	9274	0	0	2.63624	5.84166	-0.858167	-0.513371	13.699	12.7108	0
816	9512	0	0	13.5108	6.21242	-0.0141948	0.999899	-4.81775	2.35536	0
821	1060	0	0	20.2532	9.94325	-0.530438	-0.847724	7.78275	6.264	0
829	1692	0	0	10.4703	2.14765	-0.693477	0.720479	2.39231	5.17451	0
830	5158	0	0	11.4032	9.68764	0.9665	-0.256666	15.8018	2.578	0
839	3006	0	0	6.26407	4.63	0.135381	-0.990794	-8.329	3.51059	0
855	1486	0	0	25.9809	2.69761	-0.307504	0.951547	-12.6173	4.63253	0
863	3946	0	0	6.98671	6.78303	-0.770844	-0.637024	7.61774	4.2347	0
865	6533	0	0	1.20472	6.51629	-0.762162	0.647386	5.61882	8.1089	0
869	6758	0	0	5.28462	6.51528	-0.432717	0.90153	-2.55489	0.907343	0
877	1683	0	0	8.77468	12.2742	0.97952	0.201347	8.49964	2.57049	0
884	8370	0	0	26.2119	6.53639	-0.942042	0.335496	16.5365	1.2443	0
890	1431	0	0	3.03646	6.39971	-0.0583527	-0.998296	-7.77331	5.20814	0
890	2227	0	0	3.0913	6.42989	0.874974	-0.484169	20.6433	10.3909	0
895	6379	0	0	19.531	10.2159	-0.51376	0.857934	9.19518	9.23985	1
910	6228	0	0	3.07075	10.8093	-0.952561	-0.304349	6.25367	0.329178	0
910	8636	0	0	3.13239	10.8878	0.0700556	0.997543	-2.93722	1.06847	0
915	5700	0	0	12.4117	7.37952	-0.526652	-0.850081	-0.0355	2.12327	0
916	4803	0	0	16.7008	10.8748	0.98545	0.169966	7.38991	2.36998	0
917	5518	0	0	8.63597	12.5092	-0.999722	-0.0235841	5.44927	0.438795	0
921	5208	0	0	4.16999	14.1554	0.479987	-0.877276	2.21461	0.402381	0
922	4311	0	0	8.85068	6.86515	-0.99963	0.0272161	3.98744	0.280837	0
936	6354	0	0	8.78761	9.1417	0.304506	-0.95251	-1.3557	4.45306	0
944	1775	0	0	2.33705	8.44371	-0.105534	0.994416	-6.69071	0.419701	0
959	9513	0	0	2.56205	11.6061	-0.138783	0.990323	-0.813932	0.618696	0
982	7007	0	0	8.9493	5.40601	-0.100164	-0.994971	-3.74094	2.78155	0
991	2924	0	0	5.66411	3.27649	-0.910971	0.41247	22.1703	7.85839	0
106	25320	0	0	2.15365	5.70653	-0.884114	0.467272	17.8331	7.64311	0
106	47966	0	0	2.23757	5.7312	0.49042	0.871486	-6.40855	7.14169	0
107	30020	0	0	21.0611	3.38777	-0.928876	-0.370391	11.0944	3.41833	0
109	21833	0	0	5.95186	14.5229	-0.331877	-0.943323	-1.42139	3.38192	0
109	46247	0	0	5.91632	14.6169	-0.873434	0.486942	8.62793	2.28938	0
110	11861	0	0	8.73241	7.98156	-0.577493	-0.816396	9.93389	6.83614	0
111	17343	0	0	17.826	10.2597	-0.259442	0.965759	-2.55058	1.01401	0
111	48451	0	0	17.7788	10.2108	-0.974661	0.223686	15.8694	0.743463	0
112	19678	0	0	17.9887	7.79822	-0.661871	-0.749618	9.27245	3.10176	0
112	44620	0	0	18.1001	7.82799	0.947442	-0.319928	31.2583	10.0571	0
113	13332	0	0	17.5916	4.51348	0.672919	-0.739716	2.21489	7.70242	0
113	14186	0	0	17.5761	4.62224	0.440443	0.897781	2.56451	7.36425	0
117	40552	0	0	12.7614	14.5014	0.0367387	0.999325	-2.63867	4.47971	0
117	50168	0	0	12.712	14.4719	-0.898821	0.438317	8.962	4.32946	0
123	32028	0	0	3.80841	14.4064	0.997858	0.0654117	4.53382	1.86605	0
123	33916	0	0	3.72703	14.3289	-0.113935	-0.993488	-1.81335	0.829501	0
125	19521	0	0	2.30773	7.03372	0.689185	0.724585	0.457347	8.14765	0
125	37745	0	0	2.25297	6.95041	-0.391922	-0.919999	-3.19558	7.83639	0
125	50605	0	0	2.25373	7.04393	-0.376728	0.926324	-2.97373	8.24097	0
126	21177	0	0	4.83197	7.63316	-0.91193	0.410346	19.5668	5.20731	0
126	28446	0	0	4.83678	7.56395	-0.846309	-0.532693	14.4758	9.18382	0
130	39047	0	0	5.21453	14.7117	-0.966862	-0.2553	5.9403	1.52932	0
130	43752	0	0	5.31627	14.6789	0.635575	-0.772039	5.38868	3.6179	0
130	49960	0	0	5.23138	14.7731	-0.701691	0.712481	2.10413	0.25842	0
132	29470	0	0	7.38814	3.53983	0.536374	0.84398	7.08091	5.78172	0
135	34696	0	0	7.16764	7.46438	-0.990464	0.137774	12.5071	1.44323	0
135	41198	0	0	7.25602	7.39168	0.326108	-0.945333	-1.04602	7.41896	0
138	28676	0	0	25.825	9.45973	0.617464	-0.786599	44.6732	19.1669	0
140	37645	0	0	3.546	14.77	0.677337	-0.735673	-1.65558	2.26605	0
140	39263	0	0	3.46917	14.8463	-0.740273	0.672307	0.287236	5.20294	0
146	43101	0	0	13.2796	12.0507	0.750933	0.660379	-1.01774	0.383535	0
146	43116	0	0	13.1561	11.9784	-0.943699	-0.330804	6.80904	2.81086	0
147	13975	0	0	8.93797	13.8832	0.898273	0.439438	7.53763	3.7667	0
147	25145	0	0	8.88824	13.9163	0.0569875	0.998375	-0.315979	1.535	0
148	16186	0	0	17.9227	2.0118	0.862545	-0.505981	6.54786	2.25431	0
149	21700	0	0	25.6675	9.65498	0.140269	-0.990113	4.17971	14.2617	0
149	52219	0	0	25.7103	9.77098	0.748992	0.662579	2.9879	13.4594	0
151	28831	0	0	11.3918	4.20848	-0.478066	-0.878324	-1.80781	5.80585	0
152	16058	0	0	7.8088	3.25641	-0.750525	-0.660842	3.93224	4.70112	0
152	37748	0	0	7.79848	3.34005	-0.888593	0.458696	11.2915	5.2647	0
154	18833	0	0	5.79577	15.3275	-0.489449	-0.872032	1.1079	7.44214	0
156	34543	0	0	16.408	8.12726	0.429705	0.902969	4.95187	6.31239	0
158	11919	0	0	20.446	5.71262	-0.635192	-0.772354	6.08245	3.79178	0
159	10956	0	0	26.4341	8.22214	-0.32077	0.947157	-0.108833	9.87685	0
159	40282	0	0	26.444	8.10984	-0.150768	-0.988569	-8.42171	4.3459	0
164	17602	0	0	19.2798	1.78631	0.777732	-0.628596	9.75196	2.49725	0
164	26505	0	0	19.2634	1.88402	0.529658	0.848211	-0.144912	7.79408	0
165	30530	0	0	8.86253	14.9088	0.197682	-0.980266	1.3438	1.21607	0
165	31502	0	0	8.79143	14.9388	-0.838852	-0.54436	7.69944	4.69849	0
165	42152	0	0	8.9137	14.9533	0.943173	-0.332303	7.13732	3.12817	0
166	25772	0	0	23.855	2.38418	-0.999857	-0.0169074	22.1899	1.45871	0
174	30024	0	0	14.9373	15.3981	0.00557503	0.999984	-0.58211	0.805126	0
176	25833	0	0	8.05542	12.6598	-0.581292	0.813695	1.39013	1.83755	0
176	28268	0	0	8.02951	12.6003	-0.991689	-0.128655	5.41622	1.3393	0
176	37679	0	0	8.12357	12.6632	0.497758	0.867316	-0.313656	0.538332	0
179	24017	0	0	4.67243	5.59596	-0.885571	-0.464504	16.4652	4.78249	0
182	17570	0	0	13.0484	6.1814	-0.0520507	0.998644	-5.34065	4.2869	0
182	21445	0	0	12.9919	6.14328	-0.906316	0.422601	8.25934	2.03798	0
183	10029	0	0	3.96754	15.7204	0.985852	0.16762	3.38276	1.03831	0
183	26193	0	0	3.92512	15.7694	0.307949	0.951403	-1.13473	3.95889	0
184	41451	0	0	17.0618	12.3136	-0.0541473	0.998533	-3.25184	8.71072	0
185	36620	0	0	13.7832	8.48183	-0.281227	0.959641	-4.23398	1.12532	0
185	45036	0	0	13.849	8.46831	0.637101	0.770781	1.82237	4.50388	0
189	17773	0	0	23.5073	5.45595	-0.886943	0.461879	7.32358	2.97205	0
193	18006	0	0	3.06377	15.3143	-0.418561	-0.908189	6.82955	0.381248	0
193	19032	0	0	3.02829	15.3763	-0.995085	0.0990253	5.31598	0.440939	0
198	22096	0	0	14.0814	5.57576	0.488954	-0.872309	-1.55507	3.03092	0
198	29453	0	0	14.0754	5.6802	0.385575	0.922677	4.45496	7.12599	0
204	15894	0	0	14.565	7.95134	-0.146574	0.9892	-2.39776	1.38336	0
204	21198	0	0	14.5173	7.84351	-0.830241	-0.557404	15.0973	6.84913	0
204	25939	0	0	14.6448	7.88611	0.998568	0.0534967	21.7786	0.169168	0
204	32863	0	0	14.5111	7.90982	-0.91933	0.393488	14.0286	2.68775	0
213	33090	0	0	19.0195	7.92199	-0.217201	-0.976127	-4.11005	0.949208	0
214	16620	0	0	26.765	8.94095	-0.912729	-0.408565	12.6353	18.431	0
215	37391	0	0	21.6866	8.5328	-0.827417	-0.561588	25.4747	7.98075	0
224	27982	0	0	26.3508	1.83985	-0.60782	0.794075	-4.84884	4.89383	0
224	50945	0	0	26.3279	1.77736	-0.976363	-0.216138	33.9221	3.94523	0
225	49371	0	0	16.5607	11.6861	-0.285379	-0.958415	-3.02174	3.92969	0
226	43870	0	0	11.0857	9.07765	0.294381	-0.955688	-0.81913	1.0868	0
226	46877	0	0	11.0942	9.20209	0.422433	0.906394	-0.164718	3.38967	0
226	51602	0	0	11.0285	9.19686	-0.560256	0.82832	2.52475	2.89332	0
231	13417	0	0	16.5131	1.49191	0.400298	-0.916385	-2.38156	4.5462	0
232	25618	0	0	20.5814	7.93518	-0.913472	-0.406903	4.46059	0.0365152	0
232	48017	0	0	20.5832	7.99865	-0.888029	0.459787	11.8199	8.126	0
237	17124	0	0	20.5284	2.26887	0.622939	-0.78227	2.50736	1.91058	0
238	32540	0	0	12.508	10.1386	0.992984	-0.11825	15.622	0.212586	0
245	24737	0	0	7.50078	3.40576	-0.24733	0.968931	-6.74159	1.7777	0
245	41631	0	0	7.45049	3.36187	-0.925303	0.379228	13.448	4.33361	0
249	11409	0	0	23.2986	6.12178	0.737451	-0.675401	8.4145	7.3356	0
249	27505	0	0	23.2155	6.12167	-0.735703	-0.677304	7.08124	8.06426	0
251	18674	0	0	14.2047	15.2088	0.411578	0.911374	-4.18373	3.82016	0
259	44262	0	0	4.31439	4.91855	0.999561	-0.0296136	14.5628	1.07583	0
265	20380	0	0	20.8888	6.91283	0.614948	0.788567	1.76338	7.1094	0
268	15542	0	0	6.98473	5.45717	-0.749379	0.662141	11.9964	7.24773	0
268	21131	0	0	7.09884	5.42639	0.980704	0.195501	13.5845	6.1324	0
268	31410	0	0	7.00727	5.35326	-0.407468	-0.91322	0.79198	2.77395	0
270	50443	0	0	17.9487	6.61982	0.199324	0.979934	-1.54474	6.17307	0
271	52249	0	0	7.29231	6.12293	-0.12756	0.991831	-3.18265	3.35589	0
273	16943	0	0	22.881	8.02184	0.939509	-0.342524	9.81315	1.84227	0
277	17147	0	0	2.35664	13.2907	0.056641	-0.998395	-4.62271	2.03949	0
280	39494	0	0	13.7234	9.17868	0.511061	0.859544	-5.22922	0.228964	0
280	40120	0	0	13.7593	9.11693	0.999827	0.0186133	30.3592	0.540347	0
282	34596	0	0	12.1268	12.4236	0.0090029	-0.999959	0.310615	1.40573	0
284	28978	0	0	12.6271	5.87014	-0.824873	-0.565319	27.8394	8.87924	0
286	11280	0	0	20.0835	3.45311	0.914353	0.404918	22.8232	7.74384	0
286	29630	0	0	20.0393	3.36027	0.260517	-0.965469	1.20516	5.79616	0
288	12437	0	0	11.7002	7.82455	-0.700886	-0.713273	3.49623	2.46136	0
288	12732	0	0	11.7503	7.91687	0.216228	0.976343	1.11616	3.87753	0
288	51642	0	0	11.7727	7.82098	0.626518	-0.779407	3.49903	4.49917	0
289	15400	0	0	14.7914	15.2694	-0.9251	0.379723	-2.0175	3.09703	0
289	24636	0	0	14.9084	15.1877	0.674753	-0.738044	0.480085	3.52513	0
290	10646	0	0	26.6423	4.96411	-0.966585	0.256345	19.7175	2.35127	0
293	17473	0	0	2.87236	15.2055	0.387821	0.921735	-0.367961	5.60864	0
295	43789	0	0	3.66509	10.8681	-0.757088	0.653313	-0.630037	5.24625	0
298	46883	0	0	14.7402	14.647	0.5246	0.851349	9.7843	3.74613	0
298	51311	0	0	14.7451	14.5276	0.592666	-0.805448	-0.353709	1.25665	0
301	13515	0	0	17.1515	8.12221	-0.97466	0.223692	18.4231	5.15886	0
301	20138	0	0	17.1982	8.05262	-0.164457	-0.986384	0.0409238	9.12579	0
305	20197	0	0	2.03488	13.7863	0.998704	0.0508866	3.81334	5.39365	0
305	25469	0	0	1.94396	13.7251	-0.421887	-0.906649	-2.79517	7.3138	0
306	28965	0	0	22.2876	6.75296	0.432446	-0.90166	-2.22914	1.91667	0
306	34072	0	0	22.2768	6.87849	0.272028	0.962289	-0.912003	1.38626	0
306	43894	0	0	22.3253	6.80499	0.99159	-0.129422	22.0038	5.99935	0
310	12793	0	0	11.1113	5.84275	0.461178	-0.887308	-3.81543	1.33138	0
310	27914	0	0	11.1447	5.91689	0.970305	0.241886	19.52	0.0679748	0
310	32468	0	0	11.0235	5.93256	-0.876993	0.480503	9.68768	8.49096	0
312	28376	0	0	19.0867	8.56272	-0.529665	-0.848207	0.0444786	4.20458	0
312	46751	0	0	19.1498	8.64117	0.715333	0.698783	6.86789	4.68484	0
313	14362	0	0	18.2425	1.99257	0.68898	0.72478	10.7732	5.43146	0
315	11736	0	0	6.33987	2.46395	-0.236812	0.971555	-2.42663	2.68224	0
319	26680	0	0	4.11978	8.6486	-0.122706	0.992443	-5.27264	1.78892	0
319	39905	0	0	4.18661	8.62113	0.785008	0.619485	17.6335	4.93656	0
328	12483	0	0	18.2824	11.6478	0.687326	0.726349	0.819183	5.1338	1
328	13021	0	0	18.1674	11.6155	-0.965075	0.261973	23.083	5.4736	0
328	21397	0	0	18.1789	11.5557	-0.801487	-0.598013	-0.358748	0.427869	0
330	50178	0	0	1.27747	14.8835	0.945188	-0.326526	-2.60029	5.44223	0
336	33716	0	0	25.4428	8.44478	-0.369422	0.929262	22.4916	14.8931	0
336	49714	0	0	25.5052	8.42245	0.875252	0.483667	23.799	14.1636	0
338	15248	0	0	26.4314	7.73555	-0.625093	0.78055	24.1492	19.2935	0
338	51992	0	0	26.4295	7.65675	-0.660569	-0.750765	1.61037	13.7729	0
339	32629	0	0	23.6343	4.41602	-0.537082	0.84353	-1.67071	2.06117	0
339	37003	0	0	23.6929	4.28369	0.263247	-0.964728	-1.74799	6.29379	0
341	32093	0	0	26.5415	3.42455	0.992594	0.121479	20.1776	6.33123	0
342	28959	0	0	26.3762	5.556	0.680831	-0.732441	7.5261	12.0127	0
348	19425	0	0	5.3221	13.0487	-0.986901	-0.161326	5.01076	1.94022	0
348	27041	0	0	5.44057	13.0207	0.809795	-0.586712	2.8731	3.89479	0
350	25826	0	0	8.5433	8.31533	-0.937594	0.347732	13.9781	4.69621	0
354	13595	0	0	24.5604	2.66858	-0.70599	0.708222	6.5081	10.2192	0
354	48239	0	0	24.6249	2.68568	0.260886	0.96537	-0.848921	7.75858	0
355	21094	0	0	13.4127	12.4499	0.88883	0.458238	7.30412	4.09715	0
355	50823	0	0	13.2723	12.4281	-0.986048	0.166459	11.7092	1.30239	0
358	35925	0	0	26.4129	9.17763	-0.89613	0.443791	26.0558	7.44717	0
358	37160	0	0	26.507	9.08767	0.483651	-0.875261	-0.100552	16.6337	0
359	25413	0	0	13.8146	5.01728	-0.926425	-0.37648	9.4687	2.78215	0
359	37927	0	0	13.8565	5.10533	-0.293891	0.955839	-2.89704	1.64356	0
359	44031	0	0	13.8646	4.977	-0.170817	-0.985303	-4.70195	3.51058	0
362	12518	0	0	5.88538	10.0938	-0.989608	0.143794	14.8649	4.65915	0
362	17338	0	0	5.97071	10.1561	0.163593	0.986528	-4.77241	0.0779307	0
362	28515	0	0	6.01733	10.0381	0.793537	-0.608522	3.98811	3.34418	0
363	13159	0	0	14.7271	13.146	-0.932982	-0.359924	0.0494434	2.23939	0
374	16165	0	0	4.58815	1.57387	-0.967133	0.254269	32.3869	2.31393	0
374	24287	0	0	4.71847	1.53462	0.94668	-0.322174	33.7076	6.48856	0
375	15047	0	0	2.84846	3.75334	-0.83639	0.548135	4.73867	4.8888	0
375	43957	0	0	2.95554	3.75584	0.809916	0.586545	-2.03512	5.12528	0
376	17150	0	0	10.825	2.93701	-0.83448	-0.551038	-1.525	8.18516	0
376	19194	0	0	10.8181	3.00586	-0.927256	0.374428	19.1209	0.462141	0
376	32607	0	0	10.9338	2.92018	0.628279	-0.777988	21.2556	9.65841	0
384	18116	0	0	7.03201	9.04948	-0.994731	-0.102519	3.55519	1.16739	0
384	42476	0	0	7.13899	9.00821	0.667857	-0.74429	0.231067	3.70689	0
388	18883	0	0	21.6726	9.53485	-0.696235	0.717814	42.3778	9.47839	0
388	29001	0	0	21.7063	9.41675	-0.212731	-0.977111	25.4948	3.65272	0
395	15721	0	0	4.91574	9.40451	-0.639249	0.769	-4.98107	2.24596	0
395	41829	0	0	4.90207	9.31702	-0.843515	-0.537106	13.5749	6.45596	0
395	51048	0	0	4.97809	9.417	0.291786	0.956484	-0.637077	2.18273	0
400	16125	0	0	19.2972	9.11612	-0.784345	0.620324	-1.59532	3.05907	0
403	13784	0	0	26.6739	7.12678	-0.913955	-0.405816	33.8581	20.9993	0
406	29800	0	0	3.27529	10.8596	-0.942498	0.334213	1.6078	3.38593	0
406	31130	0	0	3.36111	10.8997	0.348467	0.937321	-2.67087	5.91549	0
406	39315	0	0	3.28233	10.801	-0.836856	-0.547423	1.59651	2.99978	0
408	46789	0	0	3.34137	1.75036	-0.957057	-0.2899	10.9919	2.27302	0
408	47519	0	0	3.35848	1.82025	-0.716161	0.697935	14.3166	5.33658	0
410	44454	0	0	13.1964	8.17125	-0.39173	0.92008	-5.58032	3.47981	0
413	19246	0	0	23.2752	1.97462	0.6509	0.759164	3.1352	0.455395	0
416	49497	0	0	4.18901	6.00241	-0.980991	-0.194052	4.66593	5.31088	0
423	37881	0	0	12.9068	4.5901	0.633521	0.773726	13.4038	10.3085	0
426	33990	0	0	10.2984	7.54888	-0.9999	0.0141368	11.3879	2.75275	0
426	44011	0	0	10.3981	7.52479	0.896149	-0.443754	8.06183	3.5548	0
426	44670	0	0	10.327	7.50131	-0.455385	-0.890295	-1.92639	3.38442	0
428	10957	0	0	8.35738	5.82903	0.551372	0.834259	1.96349	0.011555	0
431	10658	0	0	21.865	5.76392	0.452369	-0.891831	3.28946	6.83445	0
431	21741	0	0	21.8075	5.86677	-0.522829	0.852437	2.96759	7.38473	0
431	45094	0	0	21.7891	5.78387	-0.833249	-0.552898	3.7018	7.59499	0
436	11887	0	0	17.9903	9.88728	-0.671798	0.740734	5.24769	4.06496	1
436	22058	0	0	18.0119	9.7756	-0.34707	-0.937839	-3.85982	3.65697	0
436	46699	0	0	18.099	9.85617	0.962003	0.27304	5.65483	3.48839	0
437	13241	0	0	14.5742	13.4612	-0.39037	0.920658	-2.42895	3.58575	0
443	14627	0	0	5.70579	9.97711	-0.177218	-0.984172	-0.175204	3.13281	0
444	29264	0	0	16.5214	10.6394	-0.923093	0.384577	14.3927	2.34262	0
444	37471	0	0	16.5284	10.5721	-0.825181	-0.564868	-0.4472	3.60697	0
451	37086	0	0	5.09976	3.47779	-0.994556	0.104206	21.6977	4.75728	0
452	26596	0	0	12.9643	5.44194	0.543243	0.839575	-0.954317	7.2221	0
452	45323	0	0	12.8588	5.38917	-0.997619	0.0689681	9.03315	5.37169	0
453	40501	0	0	15.6369	13.2658	0.152246	-0.988343	-0.248577	4.68203	0
454	23665	0	0	11.9925	12.9369	-0.117452	0.993079	-3.0173	5.00776	0
454	44929	0	0	12.0601	12.8512	0.938448	-0.345422	11.208	1.07717	0
455	12425	0	0	8.17738	12.4312	-0.40404	0.914741	-0.830308	2.48644	0
455	24363	0	0	8.13803	12.3788	-0.991155	0.13271	7.25759	0.25998	0
455	31496	0	0	8.16176	12.3183	-0.63724	-0.770666	0.5737	2.36257	0
455	34579	0	0	8.27087	12.3785	0.991693	0.128624	11.2528	1.47115	0
457	50187	0	0	19.9214	7.74859	0.300904	0.953654	4.92414	6.82783	0
459	44903	0	0	1.28976	3.55931	0.364129	-0.931349	-8.43927	11.2778	0
461	13027	0	0	13.6049	15.5633	0.974671	0.223644	6.95195	1.45411	0
465	42912	0	0	9.7635	7.40948	0.998376	0.056974	12.6593	0.881457	0
470	27052	0	0	3.63751	6.25731	-0.99379	-0.111272	16.9863	1.4726	0
470	36835	0	0	3.69078	6.31535	0.025442	0.999676	-5.76313	0.149976	0
474	25094	0	0	25.8106	1.17026	-0.539111	0.842235	-6.76712	2.58606	0
483	32952	0	0	23.193	5.77651	0.555251	-0.831683	2.01922	6.82016	0
486	17708	0	0	8.58101	15.2545	0.581346	0.813656	4.30916	5.27344	0
488	24415	0	0	23.5292	5.74006	-0.978139	-0.207952	23.3945	6.53132	0
488	24853	0	0	23.6393	5.73322	0.944803	-0.32764	33.7213	6.91511	0
488	44442	0	0	23.5668	5.69773	-0.32238	-0.94661	-3.33545	3.69563	0
489	23613	0	0	16.7279	7.88916	0.392926	-0.91957	-1.21533	1.90096	0
491	40045	0	0	25.3293	5.44888	0.994335	0.106294	28.3652	6.45472	0
499	13325	0	0	18.8341	1.53413	0.908664	-0.417528	11.4028	7.57836	0
507	44448	0	0	25.1088	1.82568	0.625699	-0.780065	-3.82321	1.59446	0
512	45863	0	0	17.8962	14.0271	-0.766607	0.642117	4.11476	0.283753	0
522	12218	0	0	23.6164	1.29961	0.470888	-0.882193	-1.00219	2.3136	0
522	31661	0	0	23.5533	1.30338	-0.572978	-0.819571	1.05219	0.110371	0
522	50715	0	0	23.6302	1.39624	0.698858	0.71526	5.55302	7.41308	0
524	17499	0	0	19.2068	3.86264	0.480156	0.877183	8.68184	8.81054	0
524	42589	0	0	19.2098	3.76133	0.530294	-0.847814	1.92744	5.66457	0
525	14925	0	0	15.3963	3.21436	0.519249	-0.854623	-0.623121	6.21576	0
530	21819	0	0	20.7574	6.76215	0.759405	-0.650618	18.1593	4.90152	0
539	32875	0	0	11.1723	4.97559	0.82579	0.563977	17.5961	11.0906	0
539	50244	0	0	11.108	4.862	-0.0586035	-0.998281	-10.5904	5.25484	0
540	44654	0	0	4.69428	14.2535	0.972803	0.231634	12.2741	1.00898	0
540	47374	0	0	4.6103	14.2956	-0.398341	0.917237	0.61999	2.93021	0
540	50774	0	0	4.58772	14.2001	-0.767348	-0.641231	8.79378	3.14749	0
541	17502	0	0	8.00109	13.8785	0.604722	-0.796437	5.92605	1.6041	0
541	34312	0	0	7.90731	13.9342	-0.988693	0.149957	9.92151	0.0857964	0
544	20929	0	0	3.36786	9.89384	0.976189	0.216922	12.5601	2.6627	0
544	50060	0	0	3.24986	9.8766	-0.997444	-0.0714503	10.8756	3.29209	0
545	18739	0	0	12.2502	15.4043	0.230307	-0.973118	1.83351	1.19889	0
545	37578	0	0	12.2531	15.5439	0.269544	0.962988	2.18733	0.160468	0
546	21054	0	0	11.9869	12.1079	0.602306	0.798266	1.15423	1.84366	0
546	40035	0	0	11.8952	12.0022	-0.705374	-0.708835	0.0836491	1.18802	0
546	52611	0	0	11.9568	11.9828	0.172143	-0.985072	0.0736697	1.07401	0
547	50835	0	0	15.9716	7.53806	0.755282	0.6554	8.63299	3.55613	0
548	20718	0	0	4.87914	8.95244	0.923667	0.383197	19.4931	0.0203987	0
557	48234	0	0	20.5643	4.80265	0.327651	0.944799	-0.356143	5.7157	0
560	21176	0	0	15.4511	13.3879	-0.271944	0.962313	-4.08098	4.22776	0
563	30959	0	0	16.178	7.22456	0.573382	0.819288	5.27995	11.1032	0
563	41006	0	0	16.132	7.09977	-0.0957873	-0.995402	-4.03461	1.67763	0
565	29903	0	0	11.3151	15.8791	0.588308	-0.808637	5.82982	6.25563	0
566	14826	0	0	5.33638	4.15574	-0.286956	-0.957944	1.02668	12.1498	0
566	47505	0	0	5.41471	4.22476	0.986354	0.164641	16.0707	1.75099	0
567	17860	0	0	7.79595	8.41746	-0.459439	0.888209	-2.35215	0.346136	0
567	20902	0	0	7.76315	8.36272	-0.999899	-0.0141866	3.60883	1.06079	0
574	13605	0	0	15.0041	6.7462	-0.745267	0.666766	7.03984	4.09688	0
582	21471	0	0	20.7276	6.63681	-0.625391	0.780311	11.4023	3.01782	0
582	49751	0	0	20.838	6.54996	0.905336	-0.424697	36.0999	0.387021	0
585	17505	0	0	15.6569	1.82861	-0.165879	-0.986146	-3.78423	1.60236	0
585	37532	0	0	15.7145	1.85222	0.810643	-0.585541	10.6897	4.9368	0
587	43163	0	0	14.8479	4.54457	-0.288246	0.957556	-2.63394	2.63412	0
588	21691	0	0	16.428	12.448	0.541719	-0.84056	10.9573	5.14709	0
588	23590	0	0	16.456	12.5056	0.995711	0.0925145	5.00123	1.64675	0
592	21303	0	0	12.4808	11.3669	-0.781017	0.62451	7.53363	3.7079	0
592	42986	0	0	12.6067	11.2879	0.902097	-0.431534	9.7033	2.3317	0
598	18739	0	0	12.3204	15.3751	-0.851893	-0.523716	4.14315	5.61699	0
598	44205	0	0	12.4311	15.4265	0.949715	0.313117	2.64999	2.25097	0
599	23962	0	0	11.4988	2.85062	-0.754139	-0.656715	5.76172	8.62836	0
600	17149	0	0	7.62532	10.2203	-0.997362	-0.0725843	9.68631	1.25395	0
600	37485	0	0	7.66199	10.1752	-0.274239	-0.961661	1.15082	0.0590696	0
600	41131	0	0	7.72526	10.2356	0.97347	0.228813	11.4729	1.75448	0
610	29155	0	0	6.23953	11.3872	-0.501614	-0.865091	-1.22812	3.12763	0
610	46830	0	0	6.2114	11.4685	-0.928783	0.370623	5.5414	5.92801	0
611	51012	0	0	11.4606	4.42871	0.807225	0.590244	20.382	2.32258	0
613	19614	0	0	8.88945	5.86484	0.786258	-0.617899	4.36827	4.60018	0
613	43002	0	0	8.8243	5.83984	-0.171565	-0.985173	-3.85044	2.08193	0
616	43975	0	0	6.46989	6.19963	-0.9591	-0.283067	18.9678	5.2273	0
618	24312	0	0	7.2602	1.94045	-0.938341	0.345712	28.9392	3.08684	0
618	41136	0	0	7.35666	1.93153	0.985845	0.167662	41.6743	5.58403	0
620	34589	0	0	21.009	9.70696	0.156438	0.987688	2.2855	0.48266	0
624	15949	0	0	10.3793	7.78143	-0.487727	0.872996	2.62997	4.21746	0
624	47991	0	0	10.4691	7.72203	0.994246	-0.107121	9.57994	0.158788	0
625	32816	0	0	4.90441	10.1088	-0.992976	-0.118318	5.12265	0.387653	0
627	31117	0	0	7.24028	1.60473	0.991042	0.133547	19.0404	2.44551	0
632	31913	0	0	7.09717	15.2782	-0.804429	-0.594048	3.78933	5.54428	0
633	20663	0	0	14.634	3.23186	-0.496434	-0.868074	1.60663	5.70029	0
633	33370	0	0	14.7112	3.32656	0.749949	0.661495	13.0003	8.06764	0
636	44038	0	0	8.28533	9.8581	0.817829	-0.575462	10.3466	2.42581	0
639	18136	0	0	18.0622	3.78071	-0.953272	0.302114	16.9723	6.81554	0
639	39164	0	0	18.194	3.78581	0.927097	0.374821	35.5943	4.41469	0
639	46051	0	0	18.1343	3.82941	0.0760985	0.9971	0.326165	1.31231	0
642	33911	0	0	2.80594	8.99663	-0.631045	-0.775746	2.57121	6.57403	0
642	45598	0	0	2.78218	9.06121	-0.983486	0.180983	8.79471	6.21851	0
645	21557	0	0	20.8857	6.23455	-0.876936	0.480606	13.541	6.91756	0
645	32884	0	0	20.9946	6.22983	0.915025	0.403397	24.4378	2.52002	0
645	48659	0	0	20.9417	6.26607	0.0435591	0.999051	-5.24378	2.32265	0
647	14928	0	0	2.63159	15.1824	-0.394234	-0.91901	1.45184	0.0807056	0
647	25793	0	0	2.68908	15.1913	0.651402	-0.758733	0.790778	4.01405	0
648	48849	0	0	20.892	2.57888	0.62644	0.77947	10.295	8.26806	0
651	47027	0	0	16.2292	9.16694	0.915523	0.402266	14.8051	4.98494	0
654	13963	0	0	23.0834	5.72322	-0.674017	0.738716	17.36	8.89058	0
654	32952	0	0	23.1672	5.7013	0.949614	0.313421	13.0078	5.16401	0
656	15308	0	0	16.3751	12.1171	-0.780401	-0.62528	0.892015	3.94559	0
656	25528	0	0	16.4048	12.2313	-0.37789	0.925851	-2.8407	4.18377	0
665	22590	0	0	1.21353	4.21042	-0.520827	-0.853662	-4.543	14.3829	0
667	39128	0	0	8.75139	3.56386	0.246595	-0.969119	-1.73541	2.92224	0
668	49029	0	0	2.63951	14.6958	0.693758	-0.720209	-0.18019	2.49375	0
679	17157	0	0	20.2098	8.7672	-0.0923852	-0.995723	-2.31706	3.91985	0
679	30621	0	0	20.2122	8.87793	-0.0496812	0.998765	-6.07761	0.532656	0
683	21604	0	0	11.7095	15.9354	0.950255	0.311474	6.78146	2.25179	0
683	31393	0	0	11.6071	15.8453	-0.430222	-0.902723	-1.39852	3.20105	0
685	37023	0	0	18.6097	1.60081	-0.818501	0.574505	12.807	6.7615	0
685	42664	0	0	18.6545	1.52223	0.0779389	-0.996958	-2.59928	2.76221	0
690	52039	0	0	16.0953	12.2846	0.584476	0.811411	6.60447	2.44652	0
694	16913	0	0	5.68973	8.00086	0.988455	0.151516	5.57905	1.23733	0
694	37239	0	0	5.60336	7.9345	-0.401187	-0.915996	-0.709984	2.50152	0
698	41647	0	0	12.8296	5.02601	-0.985305	0.170804	10.7452	4.46378	0
698	46978	0	0	12.928	5.07708	0.427417	0.904054	-1.90814	7.73133	0
703	11253	0	0	8.25507	2.4454	0.837283	0.54677	13.1882	11.073	0
703	17317	0	0	8.15838	2.34651	-0.527853	-0.849336	4.2985	10.5391	0
707	37769	0	0	26.8516	4.77662	-0.550862	-0.834596	-5.33285	2.30935	0
711	46709	0	0	12.5549	7.84287	-0.77446	-0.632623	1.63727	2.59162	0
713	48129	0	0	25.2191	1.88181	0.748356	-0.663297	-5.37556	2.67373	0
714	27165	0	0	24.2646	8.42225	-0.268193	-0.963365	-4.06069	0.770935	0
721	45111	0	0	21.9954	3.01171	0.993375	-0.11492	18.6446	7.30955	0
726	27311	0	0	10.9804	7.773	-0.39028	0.920696	-0.467686	3.59806	0
728	23479	0	0	22.8296	5.17707	0.979813	-0.199917	26.5872	3.44147	0
729	21254	0	0	5.33764	1.43312	-0.993634	0.112655	37.3035	0.079978	0
731	14943	0	0	22.4502	6.22031	0.0492423	0.998787	-3.47091	0.0132024	0
732	36841	0	0	4.49857	4.21759	0.731689	0.681639	3.09234	13.8182	0
732	39611	0	0	4.45668	4.10821	0.0891679	-0.996017	-8.6126	9.37134	0
733	12389	0	0	2.15221	3.73057	0.82287	0.568229	7.60701	7.82872	0
733	15915	0	0	2.15933	3.65946	0.91871	-0.394933	19.1377	7.25608	0
733	32460	0	0	2.0247	3.65708	-0.904158	-0.427198	11.9002	7.13794	0
733	43836	0	0	2.07982	3.76156	-0.157734	0.987482	-6.90757	6.0848	0
743	47050	0	0	16.451	9.70658	-0.173336	0.984863	-0.90741	4.20678	0
745	16062	0	0	5.33084	2.41864	-0.0967263	-0.995311	-3.40116	4.6708	0
748	47786	0	0	18.1538	9.12247	-0.905296	0.424781	35.458	8.16353	0
754	24014	0	0	14.4085	14.2291	0.254245	-0.96714	-0.501142	1.59661	1
754	48672	0	0	14.3801	14.3577	-0.177069	0.984198	0.956791	4.33739	1
758	14827	0	0	15.4473	2.88067	-0.988602	-0.150554	27.8757	0.306766	0
758	17359	0	0	15.4709	2.94405	-0.648957	0.760825	-4.29489	1.80227	0
758	23061	0	0	15.487	2.828	-0.418421	-0.908253	-0.540976	1.85837	0
759	16036	0	0	5.08499	1.50051	0.458032	0.888936	0.565068	1.05035	0
759	49537	0	0	5.0054	1.41401	-0.847735	-0.530419	22.2484	8.8844	0
760	30538	0	0	14.3171	11.7608	0.858233	0.51326	2.29752	1.08849	0
760	33979	0	0	14.2634	11.7876	-0.103738	0.994605	-0.424877	0.619682	0
762	22945	0	0	16.6693	1.30709	-0.681042	0.732244	8.63492	6.20399	0
762	24564	0	0	16.7772	1.21437	0.826465	-0.562988	15.7168	0.712923	0
763	17449	0	0	6.0905	4.88908	0.931306	0.364237	24.6618	6.67356	0
763	35728	0	0	6.03852	4.93039	0.142374	0.989813	-4.90256	1.5163	0
763	43206	0	0	5.9784	4.823	-0.769695	-0.638412	4.52092	2.05852	0
765	19801	0	0	17.3826	2.99262	0.366022	-0.930606	-1.06811	0.729588	0
765	34359	0	0	17.4185	3.06436	0.964332	0.264696	9.373	1.05758	0
768	13532	0	0	24.1694	1.55355	-0.994005	0.109339	8.03154	2.98048	0
768	22606	0	0	24.2074	1.60845	-0.452657	0.891685	-5.39606	1.15728	0
768	27136	0	0	24.1917	1.49406	-0.675289	-0.737553	2.06171	1.12389	0
768	34863	0	0	24.2742	1.60667	0.499648	0.866229	1.79987	4.74314	0
770	35323	0	0	8.13274	14.4216	-0.681978	0.731372	7.85725	5.26835	0
782	36735	0	0	16.0124	7.39496	0.480118	0.877204	-0.777727	6.69549	0
782	42068	0	0	15.9272	7.32128	-0.937251	-0.348656	10.9911	3.79987	0
791	43345	0	0	15.9511	15.0215	0.769893	0.638173	-2.67095	0.604586	0
792	17161	0	0	5.90149	3.46462	-0.924952	-0.380084	21.4033	9.79802	0
792	22977	0	0	5.96182	3.56586	-0.10616	0.994349	0.339259	1.26432	0
792	26350	0	0	6.04067	3.47313	0.964357	-0.264604	30.1661	4.06043	0
794	28224	0	0	10.1576	14.0992	-0.804551	-0.593883	4.94504	3.14186	0
795	29376	0	0	2.68039	5.49904	-0.986175	0.165706	47.6752	6.39503	0
795	44595	0	0	2.73459	5.55402	-0.179022	0.983845	-7.33353	4.1991	0
797	19223	0	0	26.3696	3.45953	-0.416158	-0.909292	-4.01703	7.01194	0
797	41358	0	0	26.3515	3.56285	-0.700609	0.713545	0.573747	3.93444	0
797	45924	0	0	26.3332	3.5079	-0.988703	-0.149885	42.3678	1.1736	0
802	20157	0	0	26.8308	5.21309	-0.853685	0.520789	8.78472	6.93862	0
803	25402	0	0	16.5374	9.56529	-0.742788	-0.669526	3.1162	4.13685	0
813	49347	0	0	5.49074	2.43597	-0.937227	-0.348721	24.291	4.31307	0
815	46528	0	0	4.79225	8.41674	0.275587	0.961276	-3.41777	3.199	0
815	47703	0	0	4.81118	8.31172	0.593902	-0.804537	-3.48364	4.49113	0
820	41886	0	0	13.7348	15.7632	-0.58843	-0.808548	-4.56185	0.462293	0
820	50754	0	0	13.8161	15.7666	0.654386	-0.756161	1.93836	0.386238	0
821	36787	0	0	20.2569	10.0434	-0.466302	0.884626	9.93452	9.86553	0
821	42232	0	0	20.3414	9.99816	0.994794	0.101911	22.5777	3.23472	0
823	13866	0	0	5.60407	12.7662	0.958802	0.284074	8.44419	1.24595	0
823	35627	0	0	5.50163	12.7579	-0.992006	0.126191	9.14178	1.12894	0
828	17091	0	0	21.7433	2.60862	0.953118	-0.3026	14.2526	1.83294	0
828	41898	0	0	21.6933	2.56165	0.243188	-0.969979	-5.57841	0.294052	0
830	28142	0	0	11.3081	9.67562	-0.872331	-0.488916	12.5299	5.71211	0
832	50001	0	0	21.9912	5.1424	0.714596	0.699537	11.3629	5.16673	0
835	18007	0	0	16.0794	7.29215	0.591637	0.806204	7.91367	8.36356	0
839	39514	0	0	6.32073	4.67355	0.922789	-0.385305	3.97491	0.984907	0
839	40630	0	0	6.25932	4.77303	0.0693072	0.997595	-1.86739	7.03913	0
844	12215	0	0	7.94356	14.097	-0.3027	-0.953086	1.44085	1.08648	0
844	25315	0	0	7.8917	14.1646	-0.999076	-0.0429752	6.71864	0.718452	0
844	39276	0	0	8.04044	14.1669	0.99992	-0.0126354	11.4304	1.7635	0
846	52374	0	0	20.8864	8.17654	-0.999991	0.00435581	20.9285	0.733734	0
847	37194	0	0	1.13609	12.9601	-0.479238	0.877685	-9.85139	4.73807	0
847	45800	0	0	1.15814	12.8442	-0.123381	-0.992359	-10.4959	10.3063	0
850	25100	0	0	20.6007	4.25693	-0.717689	-0.696364	18.4993	5.78571	0
850	27157	0	0	20.6296	4.35281	-0.213393	0.976966	5.01069	0.734463	0
850	45866	0	0	20.6607	4.24267	0.329913	-0.944011	-2.6593	0.577754	0
853	10941	0	0	4.80214	11.404	-0.965716	-0.2596	2.71045	0.774773	0
853	46963	0	0	4.84738	11.3592	-0.250183	-0.968198	-2.21192	1.67528	0
853	47935	0	0	4.84641	11.4814	-0.265532	0.964102	-1.65976	2.45551	0
858	41265	0	0	1.7169	8.07723	-0.806623	-0.591066	23.0366	7.02621	0
860	27295	0	0	9.09977	8.93499	0.175793	-0.984427	-4.66153	1.4487	0
860	37736	0	0	9.13284	9.03421	0.731212	0.68215	9.07188	10.8585	0
861	33305	0	0	17.0843	9.0718	-0.385137	-0.922859	-4.24608	3.58677	0
863	42112	0	0	7.06996	6.77774	0.68433	-0.729172	1.4799	5.8906	0
867	18214	0	0	15.3161	12.8921	0.817307	0.576202	-3.49345	3.14051	0
867	40675	0	0	15.1935	12.868	-0.97468	0.223603	10.5216	0.795696	0
877	49531	0	0	8.66559	12.195	-0.494047	-0.869435	-0.382966	1.05261	0
878	23409	0	0	2.30548	4.53403	0.970522	0.241013	16.0287	7.75883	0
878	26270	0	0	2.22697	4.45273	-0.206489	-0.978449	-8.46294	0.498778	0
878	30503	0	0	2.17809	4.49497	-0.938833	-0.344374	13.7702	3.67388	0
878	46687	0	0	2.28665	4.46953	0.688092	-0.725624	1.19963	3.92318	0
884	22997	0	0	26.3369	6.54671	0.874208	0.485551	12.0438	7.68184	0
884	36764	0	0	26.2253	6.46761	-0.747492	-0.66427	4.48901	8.93184	0
884	41452	0	0	26.3029	6.44973	0.380242	-0.924887	7.70512	11.1217	0
886	30981	0	0	10.4725	8.60966	0.125735	-0.992064	-1.74445	1.84663	0
886	35702	0	0	10.4008	8.65027	-0.91536	-0.402636	4.25246	3.55268	0
887	18468	0	0	6.60072	4.39234	-0.884549	0.466448	1.07915	3.50295	0
890	28130	0	0	2.9854	6.43633	-0.927222	-0.374513	3.47906	4.38836	0
890	31378	0	0	3.04634	6.51672	0.109786	0.993955	-11.4018	0.855004	0
894	32109	0	0	26.9348	5.86221	-0.256583	0.966522	4.26532	9.36118	0
896	13137	0	0	6.27099	14.6953	0.985559	-0.16933	8.83006	0.691755	0
902	13037	0	0	9.4104	13.7216	0.00274167	0.999996	0.969112	1.47703	0
902	24511	0	0	9.35436	13.6908	-0.846018	0.533154	3.98152	1.80827	0
905	48879	0	0	9.54906	13.5617	-0.461276	0.887256	1.45137	2.24654	0
906	37428	0	0	26.0977	7.77326	0.355887	0.934529	-6.72824	0.241675	0
909	22750	0	0	23.0852	8.30995	0.652809	-0.757523	17.2656	4.63902	0
909	37964	0	0	23.0475	8.39947	-0.0861698	0.99628	2.74533	4.81043	0
909	42323	0	0	23.0014	8.35594	-0.989642	0.14356	38.9829	0.240976	0
910	29800	0	0	3.18227	10.8542	0.897633	0.440744	5.17243	0.383184	0
911	12196	0	0	3.04483	5.54725	-0.94845	-0.316926	22.519	5.62262	0
911	33905	0	0	3.07819	5.63105	-0.471325	0.88196	-1.05102	5.90982	0
911	47648	0	0	3.17964	5.5833	0.980047	0.198764	27.3	5.86537	0
911	47902	0	0	3.09571	5.50124	-0.220694	-0.975343	-5.76916	2.10133	0
915	13240	0	0	12.5175	7.43992	0.999775	0.021229	14.6008	1.21674	0
915	19721	0	0	12.3789	7.44089	-0.999384	0.0351039	13.6454	1.39695	0
916	11491	0	0	16.5607	10.8681	-0.997174	0.0751207	11.8131	1.494	0
917	38297	0	0	8.67025	12.5579	-0.314456	0.949272	1.92086	2.18275	0
920	49309	0	0	8.54075	12.3453	0.482638	-0.87582	0.230859	1.6441	0
923	15350	0	0	7.9045	1.0799	0.756085	0.654473	20.9508	12.2433	0
929	10665	0	0	10.5241	10.665	-0.835932	0.548833	5.93883	2.49969	0
930	40646	0	0	14.4547	15.6631	0.42101	-0.907056	3.94007	2.33356	0
936	20564	0	0	8.72439	9.15752	-0.71712	-0.69695	1.92125	4.00064	0
937	15603	0	0	25.5689	8.85991	0.76122	0.648494	14.3314	15.3611	0
937	29213	0	0	25.4601	8.77611	-0.821716	-0.569898	2.50147	7.10638	0
944	27030	0	0	2.38106	8.35888	0.752451	-0.658648	-3.70431	9.84567	0
945	32326	0	0	19.8352	1.78198	0.835698	-0.549189	6.9635	5.73659	0
952	51531	0	0	2.63928	15.6564	-0.738179	-0.674605	2.37504	4.79717	0
957	21380	0	0	17.3401	5.21961	0.901807	0.432139	13.4211	3.08141	0
957	40715	0	0	17.2327	5.22412	-0.862395	0.506235	10.8799	6.31866	0
961	31550	0	0	22.8273	2.80874	0.897556	-0.4409	6.0897	5.01202	0
961	44719	0	0	22.821	2.87404	0.796894	0.604119	5.60579	4.70188	0
962	26978	0	0	25.2681	5.75152	-0.841922	0.5396	13.9713	6.31929	0
962	35535	0	0	25.3554	5.65198	0.424494	-0.905431	5.14624	10.225	0
963	11181	0	0	9.67839	14.7599	0.0794229	-0.996841	-1.01246	0.690339	0
963	16846	0	0	9.61446	14.8514	-0.909372	0.415985	8.22233	1.65274	0
966	26437	0	0	16.3791	6.64123	0.822527	0.568727	20.8896	6.7915	0
969	17433	0	0	10.2492	1.16595	0.766216	-0.642583	14.1588	5.47683	0
969	21247	0	0	10.2156	1.26286	0.204097	0.978951	10.4257	3.52584	0
976	12145	0	0	2.3275	1.32321	0.0295275	0.999564	-10.73	0.0808831	0
978	11753	0	0	11.8787	15.5674	0.473051	0.881035	-1.97672	0.860231	0
978	36941	0	0	11.8086	15.5	-0.898814	-0.438331	3.23926	2.94818	0
982	43984	0	0	9.00628	5.48714	0.901909	0.431926	7.61479	6.07873	0
983	20088	0	0	23.9003	6.38491	0.159974	-0.987121	-5.05758	7.31455	0
983	20114	0	0	23.9484	6.49869	0.818938	0.573882	14.5056	6.47242	0
983	27217	0	0	23.883	6.52955	-0.077238	0.997013	-4.89063	0.717495	0
983	30000	0	0	23.8234	6.48932	-0.895375	0.445312	9.98241	2.69655	0
985	51413	0	0	24.4347	1.49025	-0.949877	-0.312625	14.7482	0.800941	0
986	16359	0	0	14.6323	2.69586	0.460691	-0.88756	-3.14512	2.93468	0
991	10045	0	0	5.79823	3.22706	0.960767	-0.277358	12.685	3.3341	0
991	34163	0	0	5.72383	3.31834	-0.0778088	0.996968	-4.87104	8.19604	0
991	40638	0	0	5.68017	3.19492	-0.68747	-0.726213	6.43911	2.95271	0
992	13566	0	0	24.8732	1.42214	-0.999919	-0.0127409	25.1055	1.9673	0
1005	6612	0	0	11.1108	1.24134	0.914862	-0.403767	10.1965	5.69248	0
1007	2117	0	0	19.1477	5.47048	-0.62032	-0.784349	13.8863	8.69295	0
1010	3759	0	0	8.73131	5.1178	0.743189	0.669082	12.6975	6.09746	0
1013	7575	0	0	2.77241	8.25879	0.144499	0.989505	-6.76982	8.25223	0
1016	4733	0	0	2.42786	5.79517	0.712951	0.701214	-1.75159	3.55033	0
1054	2262	0	0	14.6942	7.72266	0.739755	-0.672877	7.14369	0.130762	0
1060	9234	0	0	20.1924	9.94772	-0.401713	0.915766	5.66863	6.4592	0
1072	3337	0	0	19.1419	10.8786	-0.974669	0.223654	15.1199	4.24524	0
1081	3881	0	0	6.69486	12.0841	0.983683	0.179913	6.613	1.1498	0
1086	7584	0	0	19.3365	11.4524	-0.78311	0.621883	23.7263	3.56064	0
1095	6332	0	0	12.7294	1.76813	-0.994375	-0.105917	24.6172	4.59806	0
1129	8596	0	0	4.99982	15.3033	-0.840486	0.541833	6.3015	2.72154	0
1139	2094	0	0	22.1737	6.34223	-0.342769	0.93942	-2.57826	1.02838	0
1140	5327	0	0	16.9744	1.59915	-0.136269	-0.990672	-3.70235	0.378295	0
1140	6625	0	0	17.0321	1.62707	0.861299	-0.508099	8.55375	3.66329	0
1145	4258	0	0	19.9843	11.0777	-0.601606	-0.798793	-3.35726	2.43215	0
1149	3633	0	0	13.3428	13.6671	0.942079	-0.33539	21.4428	0.663007	0
1160	2197	0	0	6.76864	7.05533	-0.857998	-0.513652	4.0441	8.12977	0
1165	1409	0	0	18.6221	11.77	-0.503033	-0.864267	-4.98103	0.759407	1
1182	8611	0	0	1.20282	2.82047	0.996788	-0.0800877	45.76	12.3706	0
1202	6326	0	0	13.8199	1.38656	-0.197534	0.980296	-0.034309	2.62675	0
1205	4052	0	0	23.1411	9.69623	0.631891	0.775057	16.3507	12.4653	0
1205	9116	0	0	23.1454	9.59008	0.693431	-0.720523	18.1714	18.139	0
1209	2079	0	0	13.6979	5.58626	0.0213816	-0.999771	-3.86559	3.73094	0
1209	3884	0	0	13.6555	5.71663	-0.571252	0.820775	-2.43178	3.60717	0
1209	7430	0	0	13.768	5.6561	0.999698	-0.0245717	13.2822	1.31766	0
1212	1264	0	0	13.2455	8.78837	-0.645569	-0.763702	1.61417	4.92591	0
1216	5748	0	0	15.3207	10.0235	-0.159458	0.987205	-3.6357	2.68073	0
1226	4635	0	0	9.20231	6.16734	0.637096	0.770784	1.77492	4.60065	0
1232	5677	0	0	8.72931	6.08884	0.736795	-0.676117	1.2908	6.7215	0
1239	7789	0	0	13.6687	13.8368	0.132738	0.991151	-0.935723	0.560821	0
1240	3372	0	0	22.059	7.42064	0.697524	0.716562	8.42111	2.57536	0
1258	8351	0	0	1.20631	8.79797	0.324646	-0.945836	-6.03893	0.892163	0
1270	1894	0	0	11.4219	14.0094	0.276661	0.960968	1.57909	0.36707	0
1278	4526	0	0	8.13819	4.7777	-0.448431	-0.893818	2.25466	5.08777	0
1289	6360	0	0	2.72364	10.7667	-0.999339	0.0363556	7.85864	3.23447	0
1326	5403	0	0	16.557	5.36704	-0.15342	-0.988161	-6.17924	1.44354	0
1330	1694	0	0	20.9769	1.59759	-0.710952	0.70324	5.10226	1.1247	0
1342	4647	0	0	25.8188	9.93382	0.998975	0.0452574	46.8077	4.08055	0
1343	4524	0	0	23.058	4.22832	-0.755492	-0.655158	7.97853	4.76883	0
1346	6825	0	0	9.23337	1.93837	0.532286	0.846564	6.8832	5.32705	0
1364	7682	0	0	24.579	3.86283	-0.759461	0.650553	12.0816	7.99992	0
1365	9070	0	0	13.8014	6.2201	0.746983	0.664843	4.46803	4.25859	0
1370	7101	0	0	26.5517	2.97849	0.99995	0.00999168	63.0039	1.70012	0
1378	6279	0	0	23.808	8.22996	-0.671349	-0.741142	8.64535	8.91022	0
1390	3318	0	0	24.6848	8.26086	-0.546257	-0.837618	-0.359943	8.28742	0
1413	6794	0	0	21.565	9.74506	-0.487999	-0.872844	-2.43483	0.380706	0
1444	7762	0	0	4.50894	5.67622	-0.00775173	0.99997	-5.38082	1.13766	0
1458	2416	0	0	26.6675	8.23647	-0.47307	0.881025	20.5316	11.6039	0
1471	4730	0	0	15.3822	2.08253	0.175132	0.984545	-1.80423	2.88687	0
1479	5898	0	0	8.33386	7.28778	-0.977855	-0.209284	9.97116	1.17054	0
1495	4088	0	0	26.6183	4.73113	0.971371	-0.237566	29.7141	0.935453	0
1503	7043	0	0	19.2786	1.66284	0.909517	-0.415667	1.06351	0.788335	0
1503	7601	0	0	19.192	1.6255	-0.321687	-0.946846	-3.31527	0.495947	0
1506	6723	0	0	24.961	2.85439	-0.574099	-0.818786	13.0386	11.391	0
1532	2571	0	0	1.39692	4.06215	0.733241	0.679968	2.74242	10.1328	0
1532	6689	0	0	1.29182	3.98071	-0.841489	-0.540274	19.3962	5.54045	0
1532	9681	0	0	1.33548	4.0824	-0.187565	0.982252	-12.1463	2.48506	0
1551	4314	0	0	6.96684	7.37814	-0.900938	-0.433947	11.6135	3.21194	0
1562	7458	0	0	10.022	5.75061	0.236717	0.971579	-6.7237	14.5762	0
1588	4552	0	0	5.14349	4.43935	-0.373507	-0.927627	-6.95225	0.589978	0
1590	7370	0	0	7.34443	10.6357	-0.505891	0.862597	-1.69641	2.50272	0
1590	9505	0	0	7.38585	10.5011	0.0667313	-0.997771	-5.68442	3.10755	0
1610	9777	0	0	8.19993	9.48363	-0.884681	0.466196	12.1268	4.0756	0
1616	1887	0	0	20.6154	10.4609	0.00430754	-0.999991	2.79547	11.7978	1
1621	4998	0	0	23.6697	1.80119	-0.488716	0.872443	-4.30213	1.10053	0
1622	4849	0	0	11.7204	3.87492	0.625541	0.780191	0.509416	0.232836	0
1622	8796	0	0	11.6519	3.76706	-0.439815	-0.898089	-5.72744	10.3017	0
1624	5564	0	0	2.11989	7.42763	-0.988709	0.149847	25.3525	7.21256	0
1624	7468	0	0	2.21979	7.47764	0.47269	0.881229	-2.5985	16.3874	0
1629	7458	0	0	9.99244	5.87903	0.637507	-0.770444	-7.17587	7.17751	0
1635	2395	0	0	6.48634	4.33008	-0.83476	0.550614	19.7396	2.09614	0
1638	3195	0	0	1.07358	13.9758	0.209334	-0.977844	-10.3903	1.51051	0
1658	2079	0	0	13.7707	5.5242	-0.990408	-0.138176	26.1218	2.50663	0
1658	3589	0	0	13.8999	5.52745	0.996099	-0.0882432	25.55	5.27159	0
1658	7430	0	0	13.8297	5.59798	-0.0841568	0.996453	-0.194542	1.99676	0
1662	3564	0	0	17.8741	7.19538	-0.484959	-0.874537	2.63134	5.97871	0
1663	5507	0	0	23.6719	9.43646	0.939604	0.342262	26.3588	11.6031	0
1666	7326	0	0	26.3173	8.82367	-0.689014	-0.724748	8.20142	11.8884	0
1680	5772	0	0	1.32887	7.26705	-0.429718	-0.902963	-2.30051	2.57401	0
1687	5705	0	0	25.6798	7.48541	0.864544	-0.502558	17.8992	4.75582	0
1689	2402	0	0	21.5278	5.49889	0.988091	0.153873	16.8611	0.00929942	0
1690	7552	0	0	26.4921	1.78139	-0.0241181	-0.999709	-1.79969	3.01407	0
1699	9203	0	0	4.13364	12.0204	-0.490828	0.871257	-2.9662	2.11095	0
1711	9275	0	0	25.4146	3.08085	-0.948856	-0.315708	14.8582	4.78199	0
1727	3656	0	0	2.72413	2.61001	0.179362	0.983783	-4.3873	1.38591	0
1733	1888	0	0	7.43717	13.6854	0.959832	-0.280574	2.95883	0.354384	0
1733	6516	0	0	7.34012	13.6759	-0.887162	-0.461457	1.20308	0.735216	0
1750	2867	0	0	2.72805	13.4663	-0.987806	0.155687	-0.0734531	5.27004	0
1755	6921	0	0	6.52123	8.85417	0.592045	0.805905	1.60495	6.85043	0
1778	8918	0	0	16.1197	12.4812	0.556682	0.830726	5.76251	3.27373	0
1780	3051	0	0	7.85978	9.42513	0.815462	-0.578811	0.403456	1.14401	0
1790	7762	0	0	4.52971	5.80743	-0.316344	-0.948644	-2.99906	4.07745	0
1805	8121	0	0	18.396	3.50363	0.621	0.783811	7.35385	0.662709	0
1808	4710	0	0	24.0826	3.34166	-0.0903447	0.995911	-2.49867	0.341241	0
1833	5884	0	0	26.4963	4.83815	0.85972	0.510765	15.6312	4.98615	0
1833	6832	0	0	26.3947	4.81541	-0.995457	0.0952141	32.8425	4.58619	0
1847	4862	0	0	5.5655	13.9271	-0.293255	-0.956034	0.606072	1.14796	0
1849	8714	0	0	14.0129	7.58801	0.989713	-0.143067	0.240333	6.05795	0
1856	5811	0	0	14.6829	11.3169	-0.931767	-0.363058	7.7103	5.06622	0
1877	8410	0	0	8.23071	2.74862	-0.924476	-0.38124	12.0068	6.9836	0
1881	4191	0	0	19.4158	9.3431	0.807777	0.589488	3.4108	2.54974	0
1883	4524	0	0	22.9855	4.24918	0.291536	-0.95656	-2.20572	6.71953	0
1894	7362	0	0	11.3838	14.0565	-0.997654	-0.068452	4.71582	1.76631	0
1918	6685	0	0	2.05193	1.35073	0.950391	0.311059	24.8957	18.182	0
1932	6446	0	0	14.9632	13.7636	-0.159343	0.987223	1.91935	4.23328	0
1933	6921	0	0	6.51458	8.96709	0.682904	-0.730508	-2.39232	3.56786	0
1954	3918	0	0	12.7298	15.6597	0.693369	0.720583	-5.23696	2.69104	0
1955	9798	0	0	4.48609	11.2816	-0.769805	0.638279	-0.182895	3.4071	0
1967	8312	0	0	1.575	4.1372	0.313551	0.949571	-9.07147	2.22698	0
1986	9878	0	0	10.4302	12.0656	-0.722693	-0.69117	-0.815286	0.396049	0
1987	9041	0	0	6.9761	2.94296	-0.878826	-0.477143	27.9285	1.93841	0
2003	8374	0	0	26.8908	2.39942	0.878917	-0.476975	6.80535	9.6776	0
2012	4527	0	0	19.2177	7.2559	-0.302536	-0.953138	-2.28465	2.26169	0
2019	8392	0	0	2.10151	10.8511	0.458462	-0.888714	-4.81446	1.13238	0
2037	4341	0	0	3.98371	12.9529	-0.987064	-0.16033	3.42709	0.138801	0
2050	9274	0	0	2.62729	5.77319	-0.698117	0.715984	1.24095	11.3983	0
2055	3882	0	0	21.2413	2.55378	0.966346	0.257245	8.67708	2.0133	0
2056	5154	0	0	24.8155	4.34224	0.717316	0.696748	0.947095	4.24043	0
2058	7573	0	0	2.14594	6.25839	-0.902959	-0.429727	18.8537	9.94436	0
2058	8575	0	0	2.21394	6.36275	0.0285905	0.999591	-7.66981	0.911691	0
2066	6735	0	0	24.2167	9.59223	-0.212451	0.977172	-0.267532	2.98859	0
2074	2956	0	0	4.13105	2.33227	-0.844203	0.536024	23.9801	4.99866	0
2081	8332	0	0	14.2165	13.6172	-0.659097	0.752058	-0.345486	7.34152	0
2083	4628	0	0	3.66308	15.5679	-0.716225	-0.697869	-2.72172	7.32071	0
2094	6097	0	0	22.1106	6.36108	-0.801125	-0.598498	12.6318	5.65084	0
2107	9165	0	0	24.5461	9.407	0.45636	-0.889795	6.20339	1.54056	0
2125	4927	0	0	10.0218	13.1136	-0.708868	0.705341	4.92233	3.28433	0
2133	9545	0	0	19.2138	11.7073	0.819229	0.573467	-0.174579	2.07296	0
2142	8446	0	0	4.00404	10.0033	0.448324	-0.893871	-3.16887	1.26317	0
2143	8932	0	0	6.30423	1.87949	0.523416	0.852077	-1.31965	1.04543	0
2161	5401	0	0	20.2155	3.70549	-0.401497	-0.915861	-1.12852	1.80019	0
2162	2715	0	0	15.1405	12.5845	-0.54219	0.840256	1.63644	2.4878	0
2166	8276	0	0	11.2145	4.02792	-0.960052	0.279823	18.1652	2.28342	0
2174	3494	0	0	25.959	5.83698	-0.74268	-0.669646	9.15399	11.3632	0
2181	6793	0	0	26.5476	7.55963	0.579708	-0.814824	0.848346	1.16068	0
2185	8874	0	0	22.6205	3.74292	-0.818514	-0.574486	12.9418	3.53657	0
2201	9411	0	0	9.93549	6.81538	0.790855	0.612003	7.56967	4.69018	0
2231	7375	0	0	8.39183	12.5445	-0.496733	0.867903	1.04954	4.27299	0
2234	9587	0	0	14.9146	9.56049	0.487267	0.873253	0.639828	4.8854	0
2238	6847	0	0	17.9901	4.11196	-0.924751	-0.380572	12.8912	0.0596742	0
2247	2269	0	0	15.3764	14.2938	0.0951292	0.995465	2.69133	2.2295	0
2247	4076	0	0	15.3238	14.262	-0.926466	0.376378	8.21715	2.04388	0
2262	8149	0	0	14.8151	7.70843	0.875921	0.482455	4.93957	2.82913	0
2282	7976	0	0	20.1032	5.743	0.648483	0.76123	10.4935	5.70956	0
2283	9521	0	0	8.43151	3.5922	-0.863746	0.503927	14.4767	4.4624	0
2286	6078	0	0	9.81726	1.27573	-0.305234	-0.952277	0.170159	5.75197	0
2287	3272	0	0	25.0945	5.98291	0.785863	0.618401	6.65605	7.92769	0
2293	7085	0	0	16.5931	14.92	-0.988769	-0.149451	1.25841	0.546609	0
2334	8322	0	0	12.4617	11.9641	-0.970318	0.241833	4.46212	0.335405	0
2335	7407	0	0	17.9981	7.6129	0.952314	-0.30512	15.0848	5.51533	0
2341	4855	0	0	16.048	5.51013	-0.410175	-0.912007	-1.86053	2.1925	0
2341	6586	0	0	16.1171	5.52855	0.809573	-0.587019	5.34603	2.80618	0
2358	4856	0	0	14.3306	4.85042	0.274478	-0.961593	-6.3615	3.58617	0
2370	7637	0	0	11.5162	11.3748	-0.983334	0.181811	10.2502	2.04268	0
2408	5650	0	0	1.93921	11.9597	-0.565391	0.824823	-3.05695	7.99307	0
2410	2429	0	0	6.98583	8.57731	0.402087	-0.915601	-2.46206	0.92054	0
2428	8399	0	0	8.62102	2.51551	-0.999725	-0.0234387	17.4437	4.07279	0
2439	5410	0	0	9.27924	8.28194	-0.341565	0.939858	2.43505	4.26079	0
2440	5718	0	0	14.2067	14.9654	-0.639652	0.768665	7.07884	3.63927	0
2442	3551	0	0	8.96361	8.13056	0.961578	0.274531	16.5379	2.41049	0
2444	5819	0	0	3.28381	12.0462	-0.926868	0.375388	-1.11912	3.19602	0
2445	5360	0	0	1.37341	8.71963	0.786442	0.617664	6.73241	7.68496	0
2445	8351	0	0	1.26301	8.71905	-0.792805	0.609476	1.89083	7.82796	0
2453	5258	0	0	9.08552	4.03409	-0.933744	0.357941	43.5222	13.2789	0
2453	5747	0	0	9.14207	3.94379	-0.0848641	-0.996393	0.416157	6.36304	0
2461	7454	0	0	13.3905	1.7622	-0.909097	-0.416583	22.7148	5.22021	0
2472	6586	0	0	16.2031	5.52425	-0.864207	-0.503137	2.6782	3.00435	0
2482	2875	0	0	20.0856	1.46243	0.00794859	-0.999968	0.735232	0.410886	0
2495	2927	0	0	8.48366	12.8119	-0.959945	-0.280189	3.38068	2.53005	0
2495	6062	0	0	8.55315	12.9037	0.00843448	0.999964	1.24976	0.211219	0
2512	5489	0	0	26.3174	5.91793	0.0769377	0.997036	-8.82298	5.87901	0
2524	5790	0	0	8.55877	14.8506	-0.0373304	-0.999303	-0.0604035	0.430595	0
2544	7894	0	0	4.51085	8.49372	0.738077	-0.674717	-1.66275	6.93133	0
2546	4396	0	0	7.1509	3.12283	0.976315	0.216355	19.9479	0.351285	0
2554	4684	0	0	6.38485	1.05954	-0.972323	-0.23364	16.851	5.39298	0
2557	9189	0	0	1.98765	6.67672	0.977396	0.211416	17.0115	6.113	0
2560	9941	0	0	19.287	11.9795	-0.962427	0.27154	19.0313	3.8951	1
2566	3114	0	0	12.824	3.14402	-0.603389	0.797447	2.55151	2.518	0
2613	2902	0	0	5.38179	6.10937	-0.621305	-0.783569	-2.52776	1.47805	0
2624	9112	0	0	17.6647	3.98722	-0.309275	-0.950973	-1.8178	0.892681	0
2626	4274	0	0	21.598	2.7852	0.791678	-0.610938	6.06576	2.29137	0
2632	3620	0	0	18.7783	12.6921	-0.95676	0.290877	4.41519	3.09484	0
2658	6698	0	0	6.59769	14.4187	0.114852	0.993383	0.0924032	0.151508	0
2665	8144	0	0	23.3807	7.30694	-0.85284	-0.522172	10.5718	5.36237	0
2669	7140	0	0	7.59464	2.5097	0.0374652	-0.999298	-4.2261	2.58962	0
2695	9050	0	0	20.3718	6.5769	-0.984663	0.174465	27.7452	4.56951	0
2722	4353	0	0	10.4143	8.93972	0.89127	0.453473	6.09108	5.98311	0
2732	4743	0	0	9.63631	11.9454	-0.491036	0.871139	-0.208155	3.26134	0
2748	4216	0	0	2.80863	14.372	-0.748984	-0.662588	2.90641	4.18215	0
2750	8226	0	0	9.25046	4.82218	0.938748	0.344605	34.0594	5.57437	0
2752	5653	0	0	2.93599	12.3687	0.982376	-0.186917	3.29583	3.52549	0
2756	7579	0	0	16.8479	2.0797	-0.0592631	-0.998242	-2.81851	1.57537	0
2806	9107	0	0	4.05121	2.01064	0.423617	-0.905841	-3.85312	3.74502	0
2812	9140	0	0	1.31649	13.0408	0.443866	0.896093	-0.730399	9.57641	0
2819	2973	0	0	22.337	3.63866	0.396915	-0.917855	-3.12137	4.35718	0
2819	3850	0	0	22.3486	3.76879	0.55401	0.83251	2.58822	3.93881	0
2823	4062	0	0	19.3736	3.92235	0.20398	-0.978975	-2.43172	1.02744	0
2824	4937	0	0	19.8277	11.4487	-0.894196	0.447676	14.183	2.11582	0
2825	8239	0	0	16.9069	4.57878	0.419195	0.907896	2.31078	2.75959	0
2837	4860	0	0	16.0236	9.10376	0.35001	0.936746	-1.54187	1.20685	0
2838	7243	0	0	24.1281	1.34619	0.858002	-0.513646	7.61367	5.90315	0
2859	4341	0	0	3.90168	12.8789	0.260689	0.965423	-1.84815	1.96754	0
2860	6515	0	0	7.94476	5.20435	-0.991305	0.131581	19.7803	0.45456	0
2863	8489	0	0	21.5361	10.2839	-0.998607	-0.0527594	6.11328	5.8243	0
2867	6896	0	0	2.6281	13.5405	-0.435524	0.900177	0.612008	0.293168	0
2867	7265	0	0	2.6924	13.5388	0.480326	0.87709	-0.26405	5.32231	0
2879	5515	0	0	9.25291	5.08474	0.506912	0.861998	4.98844	10.9353	0
2887	7253	0	0	20.7283	5.0474	-0.905429	-0.424497	1.78019	4.07901	0
2895	6869	0	0	9.32656	12.0774	-0.966109	-0.258133	1.94518	2.19755	0
2911	7609	0	0	14.2618	2.55209	-0.990852	0.134955	22.1862	1.16453	0
2912	3217	0	0	18.676	6.29644	0.260847	0.96538	1.97421	3.66306	0
2923	6084	0	0	13.1785	13.8193	-0.060583	-0.998163	-1.87327	3.84322	0
2933	7076	0	0	19.4119	1.78142	-0.19955	0.979888	-3.61404	1.15006	0
2944	6941	0	0	17.8807	8.72163	-0.456785	0.889577	-0.318512	4.23033	0
2951	6666	0	0	8.50746	15.8699	-0.108214	0.994128	0.29384	0.431951	0
2961	7942	0	0	20.9793	1.07916	0.980429	-0.196871	35.2214	0.0177087	0
2996	7186	0	0	13.1454	3.49267	-0.450794	-0.892628	1.50089	0.44327	0
3001	4260	0	0	9.06756	8.04145	-0.92126	-0.388947	14.439	3.16146	0
3030	4955	0	0	18.5101	8.11336	0.425093	-0.90515	0.528679	8.49291	0
3030	7525	0	0	18.4956	8.25077	0.225888	0.974153	-3.80308	3.93335	0
3035	7913	0	0	20.8157	7.44267	0.496085	-0.868274	8.14989	3.78176	0
3051	4428	0	0	7.91741	9.45466	0.00663852	0.999978	-2.22749	2.12393	0
3057	6546	0	0	12.6248	8.72894	0.408353	0.912824	-3.69743	2.01579	0
3070	6553	0	0	1.73222	4.8341	0.641702	-0.766954	0.515636	6.73025	0
3074	4406	0	0	4.52089	5.36252	-0.993691	0.112149	18.4329	1.94015	0
3110	5235	0	0	13.1496	14.9435	-0.82727	-0.561804	0.184278	2.37152	0
3117	7992	0	0	25.3591	8.9859	-0.856438	-0.51625	39.0026	13.5024	0
3134	8433	0	0	15.1959	9.58614	0.858896	0.51215	0.0785715	3.43648	0
3142	8613	0	0	12.8888	11.0647	-0.676182	0.736735	8.86439	5.79383	0
3169	3977	0	0	11.7202	13.1619	0.286915	-0.957956	1.46134	1.43444	0
3170	5111	0	0	23.4487	5.29219	0.965315	0.261087	21.3764	1.90135	0
3170	5562	0	0	23.3048	5.26739	-0.997018	-0.0771664	15.6197	2.2211	0
3176	7219	0	0	1.74339	12.5029	0.844159	0.536092	3.64431	9.00411	0
3185	5120	0	0	10.5145	1.74751	0.773445	-0.633864	13.9306	4.76468	0
3191	9220	0	0	3.22793	4.84285	0.407299	-0.913295	-3.3418	4.66772	0
3195	3827	0	0	1.13693	13.9526	0.791475	0.611202	8.9571	1.04643	0
3220	3292	0	0	11.6031	7.33763	0.99883	0.0483502	6.95589	0.482632	0
3229	8420	0	0	12.8186	15.1834	0.783976	-0.620791	17.3013	4.15146	0
3231	3330	0	0	13.8478	14.1322	-0.0065475	0.999979	-0.0956999	1.61409	1
3252	6987	0	0	22.4725	5.20513	-0.918934	0.394411	23.6875	3.73372	0
3260	4783	0	0	15.6454	10.6836	0.255963	-0.966687	-0.864195	1.60237	0
3261	8554	0	0	17.6128	8.45713	0.976726	-0.214492	15.4938	3.16613	0
3269	7990	0	0	7.2307	3.76042	0.430457	0.902611	-1.87418	2.98162	0
3293	8494	0	0	20.2458	8.00317	0.745886	-0.666074	4.69527	0.115447	0
3313	9340	0	0	9.38739	7.61152	0.545695	0.837984	0.103194	1.8411	0
3328	4871	0	0	4.81967	12.8213	-0.830155	-0.557533	1.9518	2.84304	0
3329	4529	0	0	1.61067	9.54668	0.0569763	-0.998376	-10.2522	4.43589	0
3331	8062	0	0	14.0145	6.51577	0.0866288	-0.996241	-3.91243	2.22047	0
3340	6842	0	0	8.02493	8.60363	-0.124758	-0.992187	-2.22773	2.66984	0
3372	4895	0	0	22.1818	7.46235	0.98959	-0.143912	38.8404	2.39042	0
3384	9926	0	0	26.9603	4.20644	0.2626	0.964905	-13.3246	6.64623	0
3392	7539	0	0	16.697	13.3418	0.491136	-0.871083	4.4387	4.53032	0
3401	4436	0	0	23.2224	9.25026	0.872636	-0.488371	39.3537	13.6827	0
3416	3827	0	0	1.23499	13.9837	-0.999039	0.0438379	-1.42416	8.73173	0
3452	4542	0	0	19.6023	12.1219	-0.996248	0.0865401	12.7665	4.60729	1
3473	5905	0	0	19.5416	3.08776	-0.434014	0.900906	-5.76426	3.06353	0
3486	8146	0	0	9.70331	5.22433	-0.592087	-0.805874	9.80259	5.26431	0
3507	8760	0	0	12.1874	8.10121	0.2983	-0.954472	-1.40038	1.0735	0
3510	7168	0	0	15.6419	9.0027	0.790353	0.612651	9.69007	6.91061	0
3522	7836	0	0	26.842	8.16987	0.848427	0.529312	12.2736	13.1679	0
3523	7121	0	0	12.8958	2.39773	0.29914	-0.954209	2.58507	1.79938	0
3523	8076	0	0	12.9179	2.52223	0.60967	0.792656	11.0743	6.26658	0
3545	7991	0	0	16.9262	1.29985	0.993585	-0.113092	18.5662	1.53579	0
3551	4260	0	0	9.01476	8.08395	-0.182299	-0.983243	-1.51461	0.219322	0
3555	6791	0	0	19.278	3.59549	0.933456	0.358692	24.3957	3.12115	0
3558	8122	0	0	10.0001	2.65015	-0.422433	-0.906394	1.39551	4.91082	0
3561	5624	0	0	5.5502	2.76688	-0.82848	0.560018	2.9879	1.07592	0
3565	5221	0	0	16.655	10.3089	0.907095	-0.420926	14.1974	4.29981	0
3565	7798	0	0	16.6096	10.4095	0.282978	0.959126	-2.2193	0.769638	0
3566	3795	0	0	12.4205	2.49862	-0.932962	0.359975	17.2784	6.61856	0
3571	5861	0	0	15.572	7.49393	-0.917142	-0.39856	6.96951	2.87941	0
3579	6662	0	0	3.00186	9.1613	-0.884527	0.466488	-1.06597	3.05797	0
3594	5085	0	0	4.30943	5.40619	0.933996	0.357283	15.83	8.65841	0
3602	8522	0	0	9.98879	1.65456	-0.666758	0.745274	13.0459	2.13769	0
3612	8113	0	0	12.2399	10.1976	0.268087	-0.963395	-0.500464	5.37964	0
3615	8914	0	0	7.16359	2.20662	-0.974084	0.226185	7.82232	0.704876	0
3622	7847	0	0	15.8391	13.2491	0.953662	-0.300881	9.4111	1.02988	0
3622	8892	0	0	15.7488	13.3439	-0.25475	0.967007	2.27863	4.66861	0
3642	9665	0	0	15.1643	11.9867	-0.967743	0.25194	5.8847	2.16891	0
3671	4701	0	0	2.56329	12.7966	0.355699	-0.934601	-4.02334	1.10028	0
3697	9931	0	0	15.5861	15.3977	-0.934591	0.355725	-0.757188	0.422829	0
3701	7117	0	0	17.7645	5.7357	-0.859934	0.510405	5.20065	1.1906	0
3717	6774	0	0	7.27041	8.7092	-0.998077	-0.061985	6.45048	1.47258	0
3752	9001	0	0	19.9388	6.94732	0.324201	-0.945988	-1.40733	8.53333	0
3758	3909	0	0	5.61902	12.4934	0.798544	-0.601936	0.0438592	1.60149	0
3759	8438	0	0	8.75551	5.23478	-0.416135	0.909303	-2.42055	5.16607	0
3765	7619	0	0	2.62806	7.01722	-0.910684	-0.413104	17.4576	3.24146	0
3775	9264	0	0	21.1983	4.94605	0.720904	0.693035	6.50515	4.38739	0
3786	6608	0	0	13.9179	12.5079	0.00717421	0.999974	-2.23602	0.849413	0
3797	8045	0	0	6.11816	3.33973	-0.997591	-0.0693756	37.9404	7.00727	0
3814	9316	0	0	16.053	5.78302	-0.927066	0.374899	5.43207	3.73228	0
3823	7799	0	0	18.1562	8.39133	0.451452	0.892296	2.66065	3.21475	0
3829	8077	0	0	16.4344	14.9523	-0.300947	-0.953641	-0.332814	1.12154	0
3839	4572	0	0	9.89096	12.2841	-0.665969	-0.74598	-0.5341	1.01273	0
3850	8176	0	0	22.4551	3.81848	0.993939	-0.10993	4.68988	0.514776	0
3852	6461	0	0	9.39519	6.38907	0.956318	-0.29233	10.6079	2.88365	0
3853	9303	0	0	9.9234	8.31021	0.980896	-0.194533	8.17719	2.1327	0
3865	7816	0	0	2.64814	6.03998	-0.70048	0.713672	3.5483	6.14492	0
3900	4349	0	0	17.0789	2.99174	0.645694	-0.763596	2.80685	7.56177	0
3900	6027	0	0	17.0139	3.0941	-0.41668	0.909053	-5.04182	1.56508	0
3919	8476	0	0	16.3223	3.61332	0.702604	-0.711581	1.71063	2.11908	0
3941	8036	0	0	26.5584	2.4942	-0.869951	0.493139	13.8977	13.7568	0
3947	6778	0	0	8.22919	10.2037	-0.379903	0.925026	-0.631737	4.5416	0
3954	9520	0	0	14.4106	12.203	-0.293892	-0.955839	0.56933	1.03761	0
3964	6673	0	0	16.3394	4.4492	-0.761018	0.648731	7.76267	10.7072	0
4000	4343	0	0	6.63453	13.4384	0.609784	-0.792568	0.414685	1.60769	0
4023	5811	0	0	14.5703	11.3053	0.986145	-0.165884	15.3248	0.982822	0
4025	4416	0	0	2.57324	7.60232	0.988867	-0.148805	29.3478	7.59195	0
4050	5308	0	0	8.25944	13.1318	0.535867	0.844302	0.328126	1.63185	0
4059	5372	0	0	13.4677	7.10154	0.999006	-0.0445813	15.3175	2.86313	0
4059	9900	0	0	13.3243	7.07571	-0.9206	-0.390508	23.7858	3.97426	0
4062	8643	0	0	19.3331	3.837	-0.887686	-0.460449	8.14707	0.0424346	0
4062	8815	0	0	19.3847	3.805	-0.0180416	-0.999837	-2.50097	0.761127	0
4065	8080	0	0	17.2289	14.2561	-0.652898	0.757446	-0.59052	3.94069	0
4076	7358	0	0	15.2695	14.3327	-0.123266	0.992374	0.92592	2.19997	0
4078	4365	0	0	6.0386	1.29348	0.837675	-0.546169	5.43346	6.08189	0
4084	6241	0	0	1.6718	6.551	0.536905	-0.843643	0.274883	11.513	0
4103	8660	0	0	6.43853	2.84224	-0.0754789	0.997147	-9.47652	5.60121	0
4103	9982	0	0	6.49477	2.81336	0.854102	0.520106	36.1209	6.10354	0
4152	7731	0	0	11.3731	10.6646	-0.993664	-0.112389	17.611	1.85871	0
4152	7808	0	0	11.4727	10.6206	0.58718	-0.809456	1.98371	2.22204	0
4160	4603	0	0	23.2445	3.27073	-0.0337788	-0.999429	-3.09014	0.257726	0
4171	8821	0	0	21.8553	9.25896	0.99926	0.0384743	56.0782	0.295511	0
4196	5417	0	0	9.58681	5.68373	-0.448635	0.893715	-0.192506	3.87384	0
4203	6189	0	0	19.2622	1.4038	0.929544	-0.36871	28.7649	4.93598	0
4240	4946	0	0	26.0477	4.96903	-0.445787	-0.895139	-6.29973	3.3146	0
4259	7215	0	0	5.32231	14.0741	0.811981	-0.583684	0.800663	1.24434	0
4260	8008	0	0	9.00448	7.94224	0.038505	-0.999258	-2.30094	2.0845	0
4290	9752	0	0	26.2978	9.3104	0.797284	0.603604	3.46355	8.76365	0
4360	9832	0	0	4.78236	13.1266	-0.689818	-0.723983	1.02271	2.36637	0
4369	8198	0	0	11.3883	10.236	-0.225183	-0.974316	-0.262516	3.27219	0
4437	8397	0	0	19.8607	2.17325	-0.951033	0.309088	10.2836	1.16107	0
4452	7754	0	0	18.263	9.83599	0.768469	0.639888	4.10278	6.64771	0
4527	4528	0	0	19.2636	7.2135	0.925587	0.378535	59.5121	7.68672	0
4527	9230	0	0	19.2041	7.11231	0.118766	-0.992922	3.52008	1.04671	0
4528	4715	0	0	19.3123	7.17741	-0.094174	-0.995556	-4.48426	4.7309	0
4542	5533	0	0	19.5596	12.071	0.258949	-0.965891	6.54869	4.06235	1
4554	8395	0	0	9.46465	5.07583	0.450547	-0.892753	-3.99893	10.7162	0
4565	6256	0	0	8.41934	3.71256	-0.943721	0.330744	15.4828	7.66793	0
4565	9003	0	0	8.46497	3.75408	-0.240032	0.970765	-4.18288	4.04322	0
4565	9521	0	0	8.42828	3.65264	-0.805309	-0.592855	15.3971	5.91734	0
4605	8528	0	0	7.99797	3.05383	0.218966	0.975732	0.516824	4.4563	0
4628	7462	0	0	3.65971	15.4806	0.660413	-0.750903	0.433771	5.59089	0
4630	8691	0	0	10.2781	4.22182	-0.958983	-0.283464	9.16456	6.06409	0
4635	5768	0	0	9.2661	6.15382	0.26697	-0.963705	1.80791	0.867022	0
4655	7684	0	0	21.1721	3.33605	0.73054	0.68287	7.13211	0.0463929	0
4668	8745	0	0	2.33188	13.0605	-0.196761	-0.980451	-2.14625	6.5211	0
4684	6477	0	0	6.32001	1.1108	0.00281482	0.999996	-0.366525	3.86889	0
4693	9252	0	0	8.57408	4.9283	0.64828	0.761402	8.61428	0.209941	0
4705	6235	0	0	23.0649	1.85804	-0.973235	0.229812	24.2395	6.0261	0
4710	8642	0	0	24.1159	3.4469	0.6478	0.761811	10.3202	10.5159	0
4712	9529	0	0	14.7986	12.1955	0.887837	0.460158	5.45697	7.42423	0
4727	7755	0	0	24.7258	6.75921	0.983442	0.181226	27.6438	4.73874	0
4732	5547	0	0	13.4309	2.84756	-0.9831	0.183067	28.2913	4.10326	0
4739	9726	0	0	8.98221	8.97725	-0.0267034	0.999643	-3.80949	1.57177	0
4747	8082	0	0	1.20968	7.81594	-0.999671	-0.0256543	31.1508	1.79351	0
4755	7532	0	0	13.4993	9.91009	-0.949963	-0.312362	7.35576	4.00402	0
4761	8682	0	0	8.51498	4.1015	0.834722	0.550672	1.60606	4.77778	0
4807	5339	0	0	26.2507	5.32751	0.60958	-0.792724	8.88768	8.74933	0
4820	6660	0	0	7.73024	7.60468	-0.57433	0.818624	-0.0317784	0.496701	0
4841	6576	0	0	8.89863	6.05838	0.116817	-0.993153	-2.45143	3.7327	0
4851	5409	0	0	2.36196	4.33328	-0.942336	-0.334668	8.52875	4.72755	0
4861	9443	0	0	18.0527	5.8212	0.853648	-0.520851	9.96678	8.21537	0
4862	6636	0	0	5.48099	13.8367	-0.934474	-0.356033	8.676	3.02534	0
4864	7197	0	0	2.10041	3.30387	-0.883487	0.468456	22.6561	12.9365	0
4888	7309	0	0	17.31	8.10833	-0.0125608	0.999921	-4.4326	0.710005	0
4889	8333	0	0	19.4743	8.01268	-0.82822	0.560404	32.3595	3.28513	0
4895	7161	0	0	22.2494	7.38005	-0.0515084	-0.998673	-0.863812	3.73514	0
4946	9739	0	0	26.008	4.86187	-0.244607	-0.969622	-6.32778	3.3095	0
5043	9443	0	0	18.1124	5.84876	-0.157413	-0.987533	0.113834	5.28143	0
5076	9225	0	0	9.55507	4.0061	-0.882722	0.469896	7.86764	5.56649	0
5121	8731	0	0	12.4585	3.44479	-0.996226	-0.0867981	15.009	4.47738	0
5134	7867	0	0	1.33528	1.30172	0.688715	0.725032	0.167441	12.849	0
5176	7507	0	0	7.68545	1.70959	-0.543281	-0.839551	7.14619	8.74462	0
5213	5505	0	0	17.7428	12.9692	0.413112	-0.91068	0.939673	0.464904	0
5219	5909	0	0	18.4253	12.4331	0.793665	0.608355	-3.23818	2.09057	0
5234	5804	0	0	12.2966	4.76987	0.997199	0.0747903	28.3654	2.60523	0
5258	7827	0	0	8.98689	4.03747	-0.956182	-0.292773	40.9404	10.017	0
5301	9447	0	0	18.8705	11.7998	0.579009	0.815321	-2.48701	0.901456	1
5316	6308	0	0	6.03729	14.7383	-0.942755	-0.333485	15.9286	2.16581	0
5327	6625	0	0	17.0285	1.55884	0.909593	0.415501	4.08458	4.06474	0
5341	8337	0	0	21.9726	5.94114	-0.549016	-0.835812	-3.37896	0.168959	0
5343	6612	0	0	11.1163	1.17643	0.833159	0.553033	9.46168	4.54522	0
5357	7458	0	0	10.1125	5.8318	-0.991542	-0.129784	20.874	4.05003	0
5357	9452	0	0	10.2266	5.88523	0.73478	0.678306	8.80652	5.60449	0
5365	8522	0	0	9.88411	1.75739	0.757054	-0.653353	20.4076	9.07684	0
5370	8819	0	0	10.7075	6.53282	-0.352923	-0.935652	10.8058	2.06514	0
5384	6086	0	0	26.7429	7.47193	0.36982	-0.929103	-4.65483	4.24644	0
5387	6228	0	0	3.01363	10.851	0.00192483	-0.999998	-4.1138	0.469413	0
5387	8636	0	0	3.07457	10.9337	0.955452	0.295146	6.64362	1.36913	0
5399	6414	0	0	20.3514	1.43912	-0.43007	-0.902796	-3.40632	3.6535	0
5428	5442	0	0	12.1308	3.84096	-0.955985	-0.293416	23.7303	2.07257	0
5429	8318	0	0	6.79795	4.50688	0.758471	0.651706	20.9285	13.1217	0
5432	9178	0	0	25.9174	2.34891	-0.352257	-0.935903	-2.09884	10.5732	0
5433	8413	0	0	5.53942	9.02842	0.744053	-0.668121	-2.83401	7.04517	0
5499	8333	0	0	19.4787	8.07925	-0.89288	-0.450295	2.31276	4.25041	0
5500	7783	0	0	6.57795	6.55668	-0.707311	0.706903	0.45097	5.23633	0
5500	8488	0	0	6.55851	6.49582	-0.985966	-0.166945	8.52925	4.79078	0
5506	5932	0	0	22.8457	8.21624	0.74527	0.666763	10.4849	3.97446	0
5575	6115	0	0	1.32948	9.47248	0.738457	-0.674301	-2.25444	6.7021	0
5591	9595	0	0	14.3909	1.33897	-0.864347	0.502897	25.4917	7.73204	0
5593	7415	0	0	21.1183	9.81288	-0.4268	0.904346	5.84019	5.5631	0
5609	7410	0	0	2.51316	7.07529	0.778403	0.627764	4.59227	8.28606	0
5631	8876	0	0	20.8405	2.71169	-0.622416	-0.782686	4.24781	2.42669	0
5649	6904	0	0	11.8449	14.7044	-0.979863	-0.199671	1.83369	0.646758	0
5669	6389	0	0	14.7026	11.08	0.988285	0.152621	9.27781	3.84361	0
5673	8713	0	0	21.5464	9.28422	-0.62651	-0.779413	6.05859	10.2084	0
5677	6576	0	0	8.85534	6.02051	0.968625	-0.248525	17.4537	0.257499	0
5683	8935	0	0	5.96573	12.4944	0.992678	0.120788	3.87998	0.227524	0
5691	8854	0	0	13.6689	6.63584	0.105761	-0.994392	-4.49781	1.28946	0
5700	9133	0	0	12.3998	7.2622	0.34574	-0.93833	-2.1914	0.036475	0
5724	6600	0	0	5.38679	11.4034	0.946657	-0.322243	3.87593	3.27717	0
5725	8571	0	0	16.7169	3.87407	-0.708986	-0.705223	5.2589	2.60822	0
5765	7610	0	0	2.06812	4.64473	-0.887926	0.459987	27.5801	6.92773	0
5787	9164	0	0	19.7513	6.79314	0.029523	0.999564	-4.91225	2.95092	0
5807	7939	0	0	25.3458	2.26497	-0.144376	-0.989523	-7.39842	0.768819	0
5822	8041	0	0	9.9509	9.1677	0.903522	0.428542	8.59828	3.89129	0
5823	6153	0	0	7.38139	7.00503	-0.973351	-0.229321	18.4562	3.89635	0
5823	9056	0	0	7.51062	7.03114	0.986037	0.166528	23.557	0.623195	0
5833	8044	0	0	3.45881	9.10838	-0.27266	-0.96211	-1.19057	7.42788	0
5833	8917	0	0	3.52057	9.12444	0.707353	-0.70686	-3.16171	4.35283	0
5841	7344	0	0	5.50698	7.66659	-0.996729	-0.0808162	22.5205	2.36466	0
5854	6815	0	0	16.1343	9.81864	-0.756176	0.654368	8.62047	1.96969	0
5895	9529	0	0	14.9208	12.2619	-0.869171	-0.494512	-0.58476	0.712353	0
5900	9436	0	0	25.1019	4.67363	-0.866317	-0.499494	14.0459	8.17719	0
5904	9696	0	0	24.3378	5.22531	-0.0526846	-0.998611	-3.54252	0.977904	0
5905	6850	0	0	19.582	3.14242	0.988528	-0.151035	40.4633	4.49645	0
5908	9791	0	0	2.42156	12.3348	0.232368	-0.972628	-6.67236	0.585388	0
5910	6383	0	0	5.69557	6.96221	-0.43839	0.898785	-3.31571	3.92478	0
5921	6384	0	0	10.4806	4.60818	0.920198	-0.391454	21.8077	5.47008	0
5921	8587	0	0	10.4069	4.68925	-0.302384	0.953186	-1.89792	1.59639	0
5927	8084	0	0	15.5208	8.42165	-0.920281	-0.391257	23.437	5.58995	0
5957	8948	0	0	2.17364	7.83794	0.222109	0.975022	-0.708493	12.1763	0
6015	7414	0	0	6.81671	10.8136	-0.188038	0.982162	-1.75524	0.0666288	0
6016	6591	0	0	19.5953	3.64046	0.481989	0.876177	-0.868654	1.1527	0
6020	8360	0	0	15.2007	6.57066	0.872823	-0.488037	15.9254	5.55344	0
6036	7609	0	0	14.1177	2.55248	0.991555	0.12969	28.4682	2.94086	0
6044	8061	0	0	21.9252	2.24324	-0.741535	-0.670914	5.81048	0.227604	0
6068	9053	0	0	13.6122	3.57777	0.409748	-0.912199	-0.993477	0.648497	0
6070	7976	0	0	20.1618	5.73253	-0.34558	0.938389	-0.411645	1.40785	0
6095	7766	0	0	8.21446	7.53985	0.243421	0.969921	0.589485	2.23044	0
6103	8752	0	0	7.2593	1.36073	-0.97117	0.238389	32.765	4.11443	0
6119	8755	0	0	20.5039	6.45498	0.687332	0.726343	5.99381	3.55189	0
6149	6721	0	0	8.00384	9.79249	-0.345428	0.938445	-0.577858	3.98115	0
6153	7686	0	0	7.28627	6.91779	-0.312611	-0.949881	-0.786507	2.63152	0
6170	8395	0	0	9.44629	4.95924	0.703557	0.710639	13.7171	6.9935	0
6174	6490	0	0	6.04408	2.80331	0.388286	-0.921539	-0.76954	5.8149	0
6182	6500	0	0	18.2039	6.37627	0.0176024	0.999845	-1.16966	2.32933	0
6190	9662	0	0	10.444	15.6875	-0.14828	0.988945	0.240697	3.41165	0
6203	6582	0	0	26.6756	8.43567	0.698119	-0.715982	19.1711	19.6188	0
6214	6837	0	0	12.3319	9.95482	0.976826	-0.214037	8.53213	0.21898	0
6237	6815	0	0	16.025	9.90809	0.791253	-0.611489	13.9393	6.74315	0
6279	9341	0	0	23.816	8.128	0.778722	-0.627369	21.3871	11.2249	0
6292	7887	0	0	19.4188	3.05369	-0.473072	0.881024	1.74807	0.129984	0
6302	8598	0	0	1.88792	15.76	0.30243	0.953172	0.530249	1.33866	0
6316	6342	0	0	14.6565	4.15497	0.981744	-0.190207	8.61009	4.11161	0
6321	8320	0	0	5.0802	7.914	0.495659	-0.868517	-2.59742	3.24789	0
6408	9418	0	0	15.6996	14.5688	0.0216486	-0.999766	-1.46882	1.53108	1
6408	9634	0	0	15.6327	14.6173	-0.95662	-0.291338	-0.235192	1.24295	1
6424	8661	0	0	4.66074	5.94206	0.998452	0.055622	6.12294	2.42143	0
6431	9437	0	0	21.6959	4.35895	-0.495699	-0.868494	-0.315566	4.45886	0
6439	7966	0	0	24.7626	2.84906	0.38873	-0.921352	-5.86891	2.812	0
6450	8714	0	0	14.1243	7.63972	-0.52931	-0.848428	2.87499	3.71582	0
6467	7989	0	0	23.2556	8.66073	-0.919481	-0.393135	11.2637	7.58065	0
6476	7728	0	0	7.15955	9.83553	0.259943	0.965624	-2.73727	4.40841	0
6495	8754	0	0	14.1169	14.3295	0.997098	-0.0761315	5.78221	1.98657	0
6501	7007	0	0	8.88888	5.3096	0.851881	0.523736	8.00105	4.27838	0
6534	8655	0	0	11.7693	6.95871	-0.213063	-0.977038	-4.06139	0.176478	0
6626	9548	0	0	1.06158	13.8089	-0.944521	0.32845	-6.03322	4.55715	0
6651	9937	0	0	14.3702	14.5899	-0.688579	-0.725162	-5.62965	2.94675	0
6694	6746	0	0	15.8406	8.69393	0.494027	0.869446	-3.2594	6.47335	0
6745	7167	0	0	15.5008	5.02264	-0.383494	-0.923544	2.39419	5.00287	0
6758	8408	0	0	5.2187	6.52158	-0.59575	-0.80317	-0.33504	1.23246	0
6844	7163	0	0	19.4916	2.37028	0.807464	-0.589916	13.8711	5.64435	0
6850	9237	0	0	19.6241	3.19109	-0.293115	0.956077	-0.977688	4.23123	0
6898	7061	0	0	5.96043	2.56543	-0.699121	0.715003	1.71397	3.34475	0
6898	9057	0	0	6.02012	2.44375	0.137202	-0.990543	-2.55318	1.28938	0
6936	8842	0	0	3.42186	14.0385	-0.976661	0.214788	1.71446	3.78561	0
6947	9296	0	0	9.34666	2.74	-0.294427	-0.955674	-4.8054	2.56864	0
6947	9539	0	0	9.29807	2.78884	-0.957025	-0.290006	27.9785	3.8735	0
6969	8216	0	0	12.1558	11.6829	-0.650889	-0.759173	1.78794	1.38558	0
6982	8590	0	0	17.1115	4.20672	0.325901	0.945404	5.04267	7.80531	0
7018	9499	0	0	26.4911	9.27792	-0.94423	0.329288	41.8025	5.85026	0
7018	9771	0	0	26.5892	9.19931	0.526689	-0.850058	0.23594	15.5069	0
7068	7727	0	0	10.9276	14.1358	0.992547	0.121862	2.71092	1.83713	0
7134	8429	0	0	3.31778	15.829	-0.643979	-0.765043	-1.97607	3.84954	0
7143	7778	0	0	7.11363	13.3282	0.996771	-0.0802915	5.33594	0.679441	0
7145	9189	0	0	2.06855	6.72825	-0.604955	-0.79626	-3.83273	4.63965	0
7228	9906	0	0	25.9853	1.80269	-0.469385	-0.882994	3.55437	5.06206	0
7268	7754	0	0	18.2616	9.91923	0.789329	-0.61397	11.7586	3.4422	1
7284	7375	0	0	8.39713	12.6484	-0.582786	-0.812626	1.20142	1.02557	0
7305	9872	0	0	9.90999	15.901	0.553066	0.833137	2.49132	1.61251	0
7309	8329	0	0	17.2585	8.20016	-0.846851	0.53183	11.2691	2.2409	0
7336	8125	0	0	23.0212	7.86542	0.384332	-0.923195	2.15837	2.10116	0
7365	8715	0	0	23.3629	7.71815	0.886181	-0.463338	12.633	1.25046	0
7365	9656	0	0	23.3628	7.78265	0.884229	0.467053	9.23768	1.04121	0
7373	9334	0	0	18.9293	6.88778	0.980771	-0.195164	8.39785	2.82448	0
7386	9618	0	0	6.59483	2.38126	-0.241501	-0.9704	-1.33304	7.43198	0
7401	8492	0	0	4.28855	11.6929	-0.351586	0.936156	-1.35605	1.2048	0
7405	7423	0	0	1.98527	4.33991	0.213089	0.977033	-10.0396	1.83032	0
7414	7536	0	0	6.86412	10.8959	0.944081	0.329715	5.60755	1.06582	0
7423	9161	0	0	2.0517	4.36088	0.735572	-0.677446	0.533385	8.80026	0
7474	8125	0	0	22.9873	7.79854	0.971572	0.236746	8.15346	6.51263	0
7553	9382	0	0	5.02939	11.4881	0.611635	0.79114	1.29037	1.2406	0
7558	7975	0	0	8.91495	13.7165	-0.779672	0.626188	4.9626	1.79889	0
7668	9714	0	0	2.65491	4.12499	0.997585	-0.069461	15.8283	3.00073	0
7685	7911	0	0	3.18819	13.1492	-0.849011	0.528375	-1.1202	4.54935	0
7715	9512	0	0	13.5041	6.33722	0.0923424	-0.995727	-3.37248	1.11663	0
7762	9583	0	0	4.4477	5.71437	-0.901207	-0.433388	5.5215	4.66491	0
7819	9568	0	0	17.4507	13.0606	0.934389	0.356253	-10.1927	7.73	0
7850	9601	0	0	14.1879	14.7373	-0.830436	-0.557114	5.21922	8.48112	0
7866	8540	0	0	14.2204	5.48857	-0.250458	-0.968128	0.0783843	0.448882	0
7902	9889	0	0	16.5255	8.70613	0.711204	-0.702986	8.63777	4.36942	0
7922	8838	0	0	15.3704	12.1893	-0.622842	-0.782348	-2.39262	2.72579	0
7923	8558	0	0	12.3868	8.4488	-0.262608	0.964903	-2.57596	0.849697	0
8064	8697	0	0	17.7923	4.99273	0.394586	-0.918859	4.29782	7.62234	0
8134	9451	0	0	22.3921	7.25289	-0.909936	-0.414748	18.8576	3.5544	0
8163	8354	0	0	13.667	2.8804	0.641285	0.767303	12.0975	7.05709	0
8195	9080	0	0	3.77828	3.15051	-0.42411	0.905611	-4.55633	2.39307	0
8197	8838	0	0	15.3165	12.0618	0.127273	0.991868	-2.61774	2.44045	0
8212	9992	0	0	2.87575	8.0282	0.579773	-0.814778	-5.22742	6.90145	0
8240	9431	0	0	2.17312	2.45912	-0.0352093	-0.99938	-6.17585	0.81525	0
8286	9036	0	0	5.25418	5.72629	0.994903	0.100833	15.3548	0.353759	0
8289	8844	0	0	24.9821	4.24633	-0.279137	0.960251	-3.59974	0.112354	0
8301	9658	0	0	23.1449	2.42701	0.984185	-0.177141	14.6531	3.46371	0
8354	8986	0	0	13.682	2.99173	-0.415152	0.909752	3.1636	2.69301	0
8355	9367	0	0	12.9758	8.6062	-0.574236	-0.81869	1.14265	5.50634	0
8399	9207	0	0	8.4868	2.48629	-0.91894	-0.394398	27.0133	7.47642	0
8426	9671	0	0	16.0163	11.1181	0.454958	0.890513	-2.68751	2.57039	1
8427	8624	0	0	10.8904	9.51425	-0.936803	0.349857	11.8405	2.65352	0
8474	8773	0	0	5.45801	15.2585	-0.971541	-0.236871	25.3567	2.15753	0
8488	9347	0	0	6.46456	6.5158	-0.832669	0.553771	10.5745	5.54846	0
8522	8974	0	0	9.97377	1.77464	0.461848	0.886959	-3.27374	1.55124	0
8542	9165	0	0	24.6517	9.34922	-0.995561	-0.0941178	40.1842	4.81093	0
8544	8763	0	0	1.62728	12.0076	0.998942	0.0459883	8.05396	1.5792	0
8570	9254	0	0	15.5903	1.23437	-0.646114	0.763241	-1.39655	1.76015	0
8571	9023	0	0	16.7019	3.7583	0.506122	-0.862462	1.42616	6.74594	0
8573	9819	0	0	7.41591	5.22225	0.926399	-0.376544	21.2394	6.11447	0
8660	9982	0	0	6.49552	2.87629	0.841772	-0.539834	23.3567	5.48042	0
8670	8717	0	0	26.4602	3.13267	0.508853	-0.860853	-1.18383	8.63536	0
8729	9903	0	0	7.74629	11.6694	0.943622	-0.331024	3.59317	1.13414	0
8730	9572	0	0	11.1523	12.692	0.5588	0.829302	-0.457285	0.549006	0
8788	9825	0	0	21.1081	8.15889	0.843495	-0.537138	22.4292	7.1687	0
8796	9417	0	0	11.6872	3.71792	0.991398	0.130885	14.1687	2.31927	0
8841	9213	0	0	5.80448	1.09948	0.192971	0.981204	-4.51006	2.12171	0
8936	9023	0	0	16.7997	3.70395	-0.999698	-0.0245766	18.0821	3.08068	0
9000	9297	0	0	1.76414	9.09519	0.596373	-0.802708	-4.51599	4.08553	0
9053	9746	0	0	13.6764	3.49473	0.780319	-0.625382	13.9233	7.3192	0
9089	9831	0	0	2.80572	9.62593	0.902833	0.429991	11.9841	0.512049	0
9125	9857	0	0	5.27151	10.9028	0.588202	0.808714	0.315654	4.99112	0
9175	9583	0	0	4.39412	5.75422	-0.155192	-0.987884	-5.75794	1.21277	0
9283	9340	0	0	9.45457	7.60519	-0.380228	0.924893	-1.61499	2.83696	0
9296	9539	0	0	9.28026	2.72546	-0.666369	0.745622	3.08361	0.906457	0
9514	9830	0	0	13.054	6.88301	-0.989565	-0.144089	29.7633	1.20116	0
9628	9776	0	0	15.3472	2.30819	0.833007	-0.553262	5.45629	4.40463	0
1000	13486	0	0	1.48444	3.51905	0.99793	0.064314	42.8314	5.57952	0
1000	44903	0	0	1.36627	3.51098	-0.997403	-0.0720243	47.5821	2.23787	0
1004	51210	0	0	2.91826	2.2587	-0.44288	0.896581	1.931	10.9465	0
1007	21330	0	0	19.2466	5.57245	0.7649	0.644149	12.2793	1.38719	0
1007	28217	0	0	19.1296	5.56109	-0.874407	0.485194	16.1429	9.43532	0
1007	30757	0	0	19.2613	5.50965	0.971881	-0.235474	21.0582	3.54384	0
1012	34103	0	0	7.3412	8.26295	-0.576074	0.817397	-4.86521	3.72767	0
1019	18161	0	0	12.4502	7.02487	-0.444212	0.895922	2.98907	3.46568	0
1020	34199	0	0	2.31736	4.0054	0.99629	-0.0860567	10.2343	2.81224	0
1020	41916	0	0	2.22714	3.96188	-0.551916	-0.8339	-6.16449	8.25596	0
1034	24409	0	0	18.5928	8.49787	0.52001	0.85416	6.36762	6.94594	0
1034	30322	0	0	18.6015	8.37961	0.639782	-0.768557	12.9901	13.188	0
1034	31941	0	0	18.4851	8.41475	-0.958039	-0.286639	26.6066	7.66252	0
1035	33125	0	0	15.5251	4.00815	0.770796	0.637082	6.61277	6.08702	0
1035	43568	0	0	15.413	3.98229	-0.97197	0.235104	8.40539	4.74517	0
1035	46423	0	0	15.4623	4.03008	-0.205056	0.97875	-3.85083	2.31854	0
1036	11327	0	0	11.8084	1.15769	0.570069	0.821597	-4.83647	1.87404	0
1040	20044	0	0	2.40592	1.71325	0.248275	0.96869	-7.16273	2.91967	0
1040	35245	0	0	2.37643	1.56711	-0.146886	-0.989153	-3.27096	3.29667	0
1041	46322	0	0	9.01551	6.38862	0.00330109	0.999995	-0.178739	0.139555	0
1041	47351	0	0	8.95152	6.35185	-0.866065	0.499932	7.30765	3.26743	0
1045	40967	0	0	10.96	6.98923	0.98095	0.194258	6.68126	2.22424	0
1047	10193	0	0	4.35057	14.8129	-0.460594	0.887611	0.272544	3.48498	0
1047	28803	0	0	4.42378	14.7817	0.959076	0.283149	5.73154	0.993267	0
1049	35723	0	0	25.5267	7.97261	-0.981764	0.190104	20.397	3.25127	0
1049	43772	0	0	25.5488	7.9164	-0.588207	-0.808711	-1.10805	6.54477	0
1049	46232	0	0	25.5713	8.01712	-0.189458	0.981889	-3.12878	1.40272	0
1050	10965	0	0	15.9306	8.07734	0.0778021	-0.996969	-2.49632	4.46123	0
1050	49670	0	0	15.8751	8.16074	-0.889383	0.457162	18.9711	4.52385	0
1052	10941	0	0	4.72612	11.4505	0.208659	-0.977988	-2.85795	2.85757	0
1052	11014	0	0	4.67185	11.5707	-0.595375	0.803448	-0.196117	3.31676	0
1052	12897	0	0	4.65128	11.4869	-0.899268	-0.437398	12.5337	3.57318	0
1052	47935	0	0	4.77893	11.5258	0.990372	0.13843	11.0874	0.717032	0
1058	17932	0	0	3.78041	3.91459	0.9827	-0.185205	9.20122	6.16203	0
1058	33805	0	0	3.67765	3.95567	-0.839667	0.543101	7.59235	2.23925	0
1058	41988	0	0	3.7369	3.98018	0.210807	0.977528	-11.7505	2.95123	0
1058	47476	0	0	3.68392	3.88641	-0.728654	-0.684882	-1.58652	6.0756	0
1059	21888	0	0	13.4656	7.8644	-0.940604	-0.339507	16.6495	3.9527	0
1059	44486	0	0	13.5202	7.94506	-0.0351951	0.99938	-1.86356	1.41952	0
1060	25040	0	0	20.1551	9.87337	-0.974544	-0.224198	22.35	4.21523	0
1072	32594	0	0	19.1924	10.9327	-0.28986	0.957069	3.49746	7.54986	0
1074	21420	0	0	16.6849	2.14941	0.60523	-0.79605	-3.45128	0.148777	0
1074	35588	0	0	16.7131	2.22222	0.984057	0.177852	27.5766	0.630447	0
1074	46480	0	0	16.613	2.13915	-0.356852	-0.934161	2.20709	5.05179	0
1074	52547	0	0	16.5649	2.20966	-0.999953	0.0097353	16.6774	2.3862	0
1075	16952	0	0	3.87698	6.38922	0.892987	-0.450082	21.6322	11.7447	0
1075	46237	0	0	3.85453	6.47462	0.556355	0.830945	-0.0483333	6.35757	0
1076	24392	0	0	14.6251	6.54487	-0.495046	-0.868867	-0.237759	3.86495	0
1076	28500	0	0	14.5923	6.62314	-0.96663	0.256175	15.9731	6.86902	0
1079	17343	0	0	17.7738	10.3911	0.473907	-0.880575	6.01616	10.9848	0
1079	33792	0	0	17.6899	10.4023	-0.687795	-0.725905	6.0715	8.52045	0
1081	16624	0	0	6.56931	12.0994	-0.911758	0.410729	4.4971	2.30238	0
1081	20889	0	0	6.62007	12.1377	-0.145598	0.989344	-1.69063	0.48225	0
1086	29347	0	0	19.3277	11.3884	-0.922308	-0.386455	5.7339	3.22194	0
1086	33930	0	0	19.4061	11.3526	0.311773	-0.950157	7.07881	4.93171	0
1086	45696	0	0	19.4482	11.3989	0.975116	-0.221693	21.5926	2.82081	0
1088	12048	0	0	19.2437	2.78271	-0.999892	0.0147259	25.8655	1.05103	0
1091	20851	0	0	15.3671	4.93063	0.120822	0.992674	-3.42064	0.00163031	0
1091	26040	0	0	15.372	4.82835	0.214437	-0.976738	-4.08777	0.910441	0
1092	13272	0	0	11.0902	14.8632	-0.9955	0.0947655	6.03042	0.490168	0
1092	22346	0	0	11.1296	14.9188	-0.421338	0.906903	-1.1445	1.10988	0
1092	26338	0	0	11.2146	14.8175	0.819993	-0.572374	4.42848	3.99703	0
1094	23251	0	0	15.7866	9.95084	0.825668	0.564156	6.25234	9.38323	0
1094	23772	0	0	15.7561	9.84473	0.401371	-0.915915	2.27746	3.33288	0
1094	26758	0	0	15.6866	9.96932	-0.568695	0.822548	7.15085	5.74234	0
1094	26948	0	0	15.6889	9.84981	-0.536443	-0.843937	-2.92223	2.58009	0
1095	15179	0	0	12.8329	1.71383	0.477956	-0.878384	1.85183	2.61603	0
1095	27441	0	0	12.7663	1.71355	-0.469473	-0.882947	1.1761	0.237237	0
1095	31744	0	0	12.8694	1.77192	0.99865	-0.0519527	22.7188	1.38761	0
1095	41513	0	0	12.759	1.83311	-0.573533	0.819182	2.41181	5.41039	0
1095	46981	0	0	12.834	1.83664	0.494163	0.869369	2.98681	4.73163	0
1099	14934	0	0	7.06613	13.9172	-0.916296	-0.400502	1.25098	1.26932	0
1099	18351	0	0	7.07288	13.9827	-0.81536	0.578954	3.49194	1.87732	0
1104	26060	0	0	15.8976	12.6584	-0.291065	0.956703	-0.0925086	3.74106	0
1104	48808	0	0	15.9844	12.5825	0.986976	-0.16087	3.79885	5.99391	0
1104	49702	0	0	15.8759	12.5396	-0.610269	-0.792194	-4.13114	6.26868	0
1108	21212	0	0	16.3368	9.54449	-0.985497	-0.16969	11.6641	2.94897	0
1108	27980	0	0	16.3649	9.60021	-0.450034	0.893012	0.00949062	2.17974	0
1110	24126	0	0	1.41833	10.6388	-0.278704	-0.960377	-4.94975	2.94625	0
1110	34890	0	0	1.47263	10.7658	0.501851	0.864954	-6.12638	4.64715	0
1110	39721	0	0	1.50727	10.705	0.999956	-0.00935881	4.11298	4.05121	0
1111	46309	0	0	18.2724	11.2559	-0.0288629	-0.999583	-1.25188	1.59835	0
1111	48639	0	0	18.2313	11.3778	-0.62931	0.777155	16.4346	4.65558	0
1117	25111	0	0	5.05474	5.50857	-0.266614	-0.963804	-5.06899	0.940782	0
1117	50816	0	0	5.13642	5.58526	0.978711	0.205243	11.6503	3.95533	0
1117	52390	0	0	5.07557	5.63733	0.0509889	0.998699	-5.05078	1.41211	0
1123	32460	0	0	1.97387	3.68867	0.0180085	-0.999838	-8.40871	0.425755	0
1129	18321	0	0	5.04725	15.2142	-0.0204389	-0.999791	0.609225	0.546527	0
1129	41750	0	0	5.06162	15.3283	0.228108	0.973636	2.79228	0.449068	0
1129	48767	0	0	5.10458	15.2858	0.970955	0.239261	4.26558	4.26668	0
1130	38367	0	0	1.77496	13.8269	0.783122	-0.621868	-8.42496	6.64608	0
1136	10635	0	0	15.2651	2.01428	0.0711185	-0.997468	-5.39754	0.134099	0
1137	52730	0	0	25.6321	9.41491	0.33304	0.942913	1.2602	0.261918	0
1138	35236	0	0	17.0445	3.32756	0.38463	-0.923071	-1.7893	4.30868	0
1139	42769	0	0	22.1426	6.22308	-0.757944	-0.65232	5.75212	7.42155	0
1144	28995	0	0	20.5757	6.88044	0.7112	0.70299	3.07339	11.6158	0
1149	26132	0	0	13.2947	13.6284	0.123592	-0.992333	-0.0547874	1.95247	0
1152	34832	0	0	5.55538	15.6705	0.999061	-0.043337	28.1688	4.05963	0
1152	52211	0	0	5.4169	15.6351	-0.855757	-0.517378	18.1356	11.1991	0
1153	19871	0	0	3.57078	5.88326	-0.792248	-0.610199	5.1419	6.42047	0
1157	12359	0	0	19.5113	7.10529	-0.630075	-0.776534	12.3343	9.1203	0
1157	23162	0	0	19.5446	7.19741	0.0128357	0.999918	-3.91833	2.71713	0
1159	11757	0	0	24.0161	1.62254	0.51902	0.854762	-2.49828	4.28638	0
1159	13532	0	0	24.0461	1.56463	0.997568	-0.0696955	9.5056	3.91823	0
1159	42405	0	0	23.9327	1.53238	-0.811144	-0.584847	12.3425	4.84512	0
1160	15210	0	0	6.78167	7.14634	-0.679177	0.733974	0.57332	7.96136	0
1161	36973	0	0	20.1766	11.5307	0.834095	-0.551621	30.221	1.34473	0
1161	44323	0	0	20.1219	11.5043	-0.0840156	-0.996464	0.7292	1.45291	0
1163	11113	0	0	24.0705	2.41087	-0.590376	-0.807128	0.796549	4.29364	0
1163	39739	0	0	24.1674	2.45492	0.996291	-0.0860445	6.9318	2.41421	0
1164	18044	0	0	7.66894	4.07604	-0.673339	-0.739334	3.65491	5.36498	0
1164	52173	0	0	7.7767	4.11009	0.975923	-0.218118	6.48108	8.2681	0
1165	41956	0	0	18.6153	11.887	-0.600524	0.799607	1.4125	2.33023	1
1165	47010	0	0	18.6879	11.7674	0.431648	-0.902042	1.81971	2.57057	1
1165	51136	0	0	18.7261	11.8459	0.976548	0.215301	3.09115	4.36865	1
1168	22647	0	0	15.8261	2.99752	-0.695981	-0.71806	2.50134	5.40549	0
1168	29943	0	0	15.9004	3.08124	0.631026	0.775762	2.24933	0.387402	0
1168	41924	0	0	15.8399	3.08781	-0.449604	0.893228	-0.5228	5.40778	0
1173	34237	0	0	26.0048	8.40471	0.97378	-0.227491	21.3213	3.97034	0
1176	29643	0	0	23.4781	6.9885	0.962288	0.272034	19.5615	0.857257	0
1176	36989	0	0	23.435	7.02574	0.126995	0.991903	-6.17491	4.13985	0
1179	43103	0	0	20.8538	1.45414	-0.72279	-0.691067	3.73023	2.59222	0
1179	45158	0	0	20.9629	1.465	0.84464	-0.535335	9.01687	2.51995	0
1180	11694	0	0	20.6145	9.2655	-0.775707	-0.631093	5.5818	6.20688	0
1180	17176	0	0	20.6737	9.38115	0.0584935	0.998288	-1.96808	7.59346	0
1183	42304	0	0	23.0275	6.50112	0.835214	-0.549925	10.4718	4.10243	0
1184	26629	0	0	1.89192	11.463	-0.801626	-0.597826	-2.40209	5.69023	0
1184	50053	0	0	2.01315	11.5317	0.924767	0.380533	-0.0241992	3.85213	0
1185	33916	0	0	3.77096	14.293	-0.951131	-0.308786	7.88869	0.379395	0
1188	17112	0	0	10.7227	3.83799	-0.0820725	-0.996626	-1.03821	5.33429	0
1188	35605	0	0	10.7359	3.97026	0.116407	0.993202	-5.87969	4.03159	0
1190	16481	0	0	6.81222	11.1146	-0.974075	0.226224	9.75809	1.60653	0
1193	47307	0	0	2.67664	3.96576	0.471594	-0.881816	-1.48584	3.09754	0
1193	48793	0	0	2.61446	3.96829	-0.541973	-0.840396	-1.24242	4.57893	0
1200	15025	0	0	2.78217	10.4464	-0.668333	-0.743863	1.1495	4.23403	0
1200	23456	0	0	2.85695	10.4318	0.338147	-0.941093	-7.18815	1.21613	0
1200	38262	0	0	2.90394	10.4836	0.969947	-0.243318	2.3209	2.0461	0
1203	27961	0	0	14.9605	3.16621	0.99004	-0.140787	15.9458	6.34361	0
1203	51836	0	0	14.8614	3.13052	-0.672488	-0.740108	10.3347	10.2122	0
1205	49142	0	0	23.0402	9.68476	-0.789504	0.613746	7.43935	1.22884	0
1206	16300	0	0	17.4309	2.45173	0.884269	0.466977	20.1676	4.04242	0
1206	33137	0	0	17.3083	2.4647	-0.767106	0.64152	6.61456	5.12335	0
1206	51532	0	0	17.304	2.37531	-0.826585	-0.562812	18.9011	5.72054	0
1216	45640	0	0	15.2719	9.97954	-0.965571	0.260138	24.1171	1.80376	0
1222	34652	0	0	20.808	4.38538	-0.892433	0.451179	8.43676	2.80499	0
1223	35755	0	0	2.99332	9.70688	-0.78965	0.613558	-5.16509	8.48505	0
1226	24340	0	0	9.08331	6.09357	-0.973748	-0.227628	22.6921	7.17073	0
1226	30335	0	0	9.10945	6.16832	-0.619927	0.78466	1.10973	4.31418	0
1226	45744	0	0	9.13256	6.04007	-0.306827	-0.951765	-0.102168	2.18055	0
1228	22386	0	0	6.50313	13.8125	-0.807568	0.589774	7.69054	2.40729	0
1228	34633	0	0	6.58414	13.8148	0.773956	0.633239	2.60326	2.31057	0
1230	19493	0	0	12.123	4.65535	-0.9925	0.122241	12.1204	0.659206	0
1231	24365	0	0	19.7504	7.77488	-0.149189	0.988809	8.93157	6.8399	0
1231	33788	0	0	19.6933	7.72981	-0.926555	0.376161	22.9377	0.423001	0
1232	12750	0	0	8.61893	6.10831	-0.923772	-0.382944	6.87614	4.44534	0
1232	44559	0	0	8.74391	6.15296	0.957306	0.289077	7.78924	6.74994	0
1238	37562	0	0	1.42938	8.47006	0.864074	0.503364	13.083	6.3571	0
1239	31027	0	0	13.7034	13.7385	0.726534	-0.68713	5.82023	0.358244	0
1239	45898	0	0	13.6157	13.8158	-0.772846	0.634594	6.80622	0.546669	0
1240	47751	0	0	21.9475	7.39456	-0.942829	0.333276	14.9827	5.66228	0
1246	11223	0	0	2.48474	9.90767	0.907251	-0.420589	-1.01099	6.28564	0
1246	46782	0	0	2.4343	9.87294	0.0679469	-0.997689	-3.53979	1.32292	0
1246	50868	0	0	2.3755	9.95785	-0.910146	0.414288	-0.371579	6.48187	0
1249	19554	0	0	24.2649	6.2889	0.00651837	-0.999979	-5.79203	1.64395	0
1249	38528	0	0	24.3207	6.32219	0.876872	-0.480723	20.4832	1.58915	0
1251	26420	0	0	19.0455	8.6663	-0.670209	-0.742172	2.30075	4.03076	0
1256	16494	0	0	2.92181	6.77196	0.964984	0.262308	15.9651	7.35438	0
1256	37975	0	0	2.90069	6.71399	0.570193	-0.821511	-6.94955	2.60899	0
1258	29122	0	0	1.24726	8.84299	0.972014	-0.234924	6.86851	5.40149	0
1260	24527	0	0	14.2447	3.34711	-0.869559	-0.49383	5.91965	2.81949	0
1260	40438	0	0	14.2892	3.45467	-0.266653	0.963792	-3.48289	1.30503	0
1261	26880	0	0	7.58431	11.1254	-0.742086	0.670305	2.56856	1.64806	0
1264	24022	0	0	13.1902	8.79666	-0.391699	0.920094	2.87481	5.65079	0
1269	13251	0	0	22.4506	7.08755	-0.103883	-0.99459	-4.63696	1.17738	0
1269	25534	0	0	22.3999	7.12354	-0.904188	-0.427134	27.262	0.324145	0
1270	10375	0	0	11.4573	13.9101	0.822368	-0.568956	2.92652	1.91516	0
1276	11091	0	0	21.73	2.32597	-0.301875	0.953348	0.0452205	0.887942	0
1276	23866	0	0	21.6833	2.27643	-0.969403	0.245473	25.2972	4.12435	0
1276	39966	0	0	21.812	2.29385	0.869269	0.494339	7.35415	2.58422	0
1278	15398	0	0	8.23401	4.82909	0.992603	-0.121406	34.5034	0.938218	0
1278	36619	0	0	8.10556	4.85998	-0.939295	0.34311	29.8496	6.94024	0
1280	10796	0	0	14.0029	9.64305	0.246764	-0.969076	-2.63961	0.0694297	0
1280	19765	0	0	14.0001	9.74537	0.194214	0.980959	-0.800133	2.69678	0
1287	11258	0	0	22.8397	7.91737	0.952153	-0.305623	25.3014	0.727336	0
1287	23236	0	0	22.7998	7.88268	0.16941	-0.985546	-0.821495	1.39852	0
1287	31585	0	0	22.7467	7.95804	-0.870987	0.491306	32.2246	7.91445	0
1288	37926	0	0	20.8626	7.21671	0.443749	0.896151	5.91165	5.03666	0
1289	13193	0	0	2.75597	10.8187	-0.473671	0.880702	-6.09464	0.293276	0
1289	32293	0	0	2.84461	10.7488	0.966782	-0.255601	9.60057	5.16074	0
1293	27505	0	0	23.2092	6.02145	-0.64529	0.763937	11.3843	5.70965	0
1293	46664	0	0	23.2711	5.90325	0.260204	-0.965554	-0.979847	1.52719	0
1294	46365	0	0	24.4864	5.13497	0.440476	-0.897764	-0.95787	6.7448	0
1303	48085	0	0	2.24466	5.16434	-0.790172	-0.612885	4.14163	8.5432	0
1305	31371	0	0	26.3132	2.64025	-0.438275	-0.898841	12.3059	16.5442	0
1307	25725	0	0	20.5112	3.82756	0.996633	0.0819863	11.3645	1.46008	0
1309	32736	0	0	10.6427	12.2546	-0.626269	-0.779607	-0.145048	2.60426	0
1309	38409	0	0	10.7258	12.2737	0.903559	-0.428463	2.8077	2.81192	0
1309	40435	0	0	10.7189	12.3311	0.777063	0.629423	0.4125	1.8094	0
1310	38813	0	0	5.91564	13.3955	0.702795	-0.711392	3.15671	1.60793	0
1311	40961	0	0	24.1457	9.0329	0.447016	0.894526	4.74534	10.6887	0
1321	30289	0	0	21.2221	3.83418	0.597287	-0.802028	1.24976	1.03754	0
1321	43325	0	0	21.1661	3.94432	-0.295897	0.95522	-0.21913	2.13643	0
1321	48475	0	0	21.1597	3.82695	-0.397489	-0.917607	1.80053	1.50807	0
1326	17171	0	0	16.6174	5.39039	0.778412	-0.627754	2.51292	0.888641	0
1326	23398	0	0	16.5167	5.47192	-0.775587	0.631241	4.75281	8.39765	0
1329	16688	0	0	1.95916	7.378	0.485345	-0.874323	-5.89684	5.21178	0
1329	19022	0	0	1.86137	7.42688	-0.99058	-0.136934	44.759	2.46291	0
1329	35871	0	0	1.92997	7.50216	0.0449881	0.998988	-7.83311	2.64412	0
1331	21457	0	0	8.89972	2.4138	-0.173712	-0.984796	4.40406	6.5395	0
1331	21845	0	0	8.9609	2.46267	0.99892	-0.0464716	27.2189	3.14731	0
1331	44775	0	0	8.87047	2.5005	-0.734397	0.678721	15.6229	10.8672	0
1332	17666	0	0	24.432	6.19463	-0.86147	-0.507809	12.9247	2.72216	0
1333	10569	0	0	13.5333	9.19637	-0.683134	0.730293	9.73088	3.5822	0
1333	14660	0	0	13.5998	9.19969	0.606587	0.795017	1.66613	2.4627	0
1333	22396	0	0	13.563	9.10733	-0.106448	-0.994318	-2.32495	0.467662	0
1335	50823	0	0	13.2391	12.4924	-0.436131	-0.899883	-0.972275	1.28007	0
1339	51295	0	0	12.3437	7.62607	-0.571677	0.820479	0.478118	2.151	0
1339	52126	0	0	12.3126	7.56797	-0.999784	0.020771	20.745	2.3235	0
1341	51574	0	0	13.7835	14.9207	0.0771454	0.99702	-1.57375	1.61687	0
1343	12834	0	0	23.142	4.28862	0.862666	0.505774	12.6323	2.57271	0
1343	38665	0	0	23.1385	4.23072	0.794015	-0.607899	-0.467615	2.07237	0
1345	12567	0	0	20.8659	10.5864	0.948279	0.317437	2.23288	0.884716	1
1346	25933	0	0	9.2127	1.80587	0.249371	-0.968408	5.16653	2.82505	0
1346	27358	0	0	9.12338	1.89256	-0.975605	0.219532	36.398	4.93617	0
1347	23633	0	0	12.3812	14.1417	0.909175	0.416413	1.94047	2.95099	0
1349	11802	0	0	5.9278	9.45136	0.581571	-0.813496	-0.00859732	2.06239	0
1349	23843	0	0	5.95272	9.51098	0.98775	0.156046	3.53506	1.40989	0
1349	24444	0	0	5.8666	9.44548	-0.414096	-0.910233	2.07046	5.11585	0
1349	30420	0	0	5.85554	9.55081	-0.594093	0.804396	-3.06574	1.54603	0
1355	19397	0	0	10.4728	3.98034	0.86506	-0.501668	15.1601	5.66035	0
1355	39931	0	0	10.3453	4.00827	-0.995563	-0.0941006	29.3098	1.09991	0
1355	46878	0	0	10.4751	4.0445	0.900393	0.435077	15.8322	3.07308	0
1357	25807	0	0	19.1913	12.1303	-0.394569	-0.918866	-1.63155	0.720838	0
1357	41471	0	0	19.2728	12.1983	0.974905	0.222619	6.45461	2.1103	0
1358	32268	0	0	22.1819	2.98399	0.0132354	0.999912	-1.40498	3.96555	0
1359	16205	0	0	15.6491	15.7155	-0.832469	0.554072	0.108052	0.039733	0
1359	44008	0	0	15.6462	15.6537	-0.881517	-0.472153	-1.14417	1.54192	0
1360	18050	0	0	16.0773	6.08423	-0.771438	-0.636305	20.7109	8.06531	0
1361	14826	0	0	5.26971	4.0823	0.92569	0.378284	14.7632	0.49478	0
1364	28757	0	0	24.6014	3.76745	-0.390093	-0.920776	-4.13539	0.348122	0
1371	18655	0	0	14.5545	14.4216	0.687949	0.725759	-1.83544	0.390443	1
1371	34820	0	0	14.5128	14.2989	0.103226	-0.994658	-0.800115	0.96907	1
1373	11850	0	0	11.0335	15.9345	0.999909	-0.0134803	8.92007	1.47056	0
1373	12523	0	0	10.9965	15.8761	0.442596	-0.896721	-2.69796	0.716253	0
1373	36725	0	0	10.9017	15.927	-0.992022	-0.126065	7.08646	0.400012	0
1375	33575	0	0	10.6633	1.51812	-0.708011	-0.706201	14.117	8.01497	0
1375	37077	0	0	10.6932	1.61687	-0.196331	0.980538	-4.29577	2.38237	0
1375	39563	0	0	10.761	1.54349	0.962008	-0.27302	18.2944	3.43045	0
1377	12511	0	0	1.6704	8.76306	0.223424	-0.974721	-5.58619	0.0301908	0
1377	45169	0	0	1.71512	8.80896	0.980136	-0.198324	4.04289	3.52466	0
1379	15728	0	0	14.9323	4.65081	0.420556	-0.907266	-3.19663	1.13995	0
1379	33877	0	0	14.971	4.72116	0.991435	0.130598	16.7369	3.02359	0
1379	43163	0	0	14.8654	4.65642	-0.566343	-0.82417	0.765473	4.46741	0
1379	52623	0	0	14.875	4.77372	-0.423697	0.905804	-1.80003	4.12731	0
1380	11600	0	0	11.1739	6.59213	0.940642	-0.339399	5.81722	2.64456	0
1380	13225	0	0	11.0919	6.55936	-0.447523	-0.894273	0.878496	5.43392	0
1383	33092	0	0	20.6026	3.24954	-0.278049	-0.960567	-0.719452	2.01178	0
1383	50232	0	0	20.6686	3.37327	0.642507	0.76628	5.64912	6.03278	0
1385	11777	0	0	16.2097	12.2575	0.573632	0.819113	-1.19985	6.60785	0
1385	31163	0	0	16.2335	12.2033	0.991227	-0.132171	-3.29276	5.46187	0
1386	48680	0	0	19.2172	4.34445	0.897382	-0.441256	12.4191	6.27457	0
1388	23587	0	0	8.59385	8.109	0.370758	-0.92873	-3.09223	2.43696	0
1388	48265	0	0	8.63845	8.165	0.988154	-0.153462	11.699	2.66452	0
1390	18439	0	0	24.6887	8.38026	-0.489706	0.871887	3.32525	13.061	0
1390	19275	0	0	24.6533	8.32502	-0.996738	0.0807031	46.64	0.154616	0
1390	21488	0	0	24.7928	8.31837	0.999896	-0.0144407	59.2498	6.11197	0
1390	36659	0	0	24.7623	8.26168	0.563643	-0.826018	2.33311	7.00839	0
1395	31723	0	0	24.2573	7.51207	0.783232	0.62173	10.3778	14.624	0
1395	37080	0	0	24.2281	7.40003	0.380059	-0.924962	11.9327	10.0232	0
1400	19935	0	0	18.3128	1.64461	0.136708	-0.990611	-3.55637	0.468667	0
1402	29680	0	0	11.1582	3.54613	-0.28632	-0.958134	-0.349641	4.97973	0
1403	14703	0	0	4.85589	15.8815	-0.675953	-0.736944	1.18243	2.33223	0
1407	22942	0	0	18.6915	12.407	0.356536	0.934282	-1.08949	0.56036	0
1409	19904	0	0	18.5571	11.7674	-0.572011	0.820246	12.1454	4.99707	1
1409	20906	0	0	18.5322	11.7067	-0.983288	-0.182056	3.96596	2.78095	0
1410	32148	0	0	6.6797	12.5041	0.369929	0.92906	1.71079	1.41181	0
1410	45298	0	0	6.66185	12.3945	0.0560052	-0.99843	2.60731	1.78384	0
1410	52612	0	0	6.71114	12.4293	0.922523	-0.385943	2.92981	1.59763	0
1412	26067	0	0	2.18314	15.1897	0.941045	-0.338283	7.67736	3.08368	0
1413	37013	0	0	21.5353	9.81884	-0.95636	0.292192	85.787	8.02729	0
1413	45504	0	0	21.6591	9.79777	0.999175	-0.0406213	81.3734	10.9876	0
1417	49296	0	0	2.27824	10.2866	0.752209	-0.658925	-5.71485	5.58797	0
1418	11542	0	0	11.0845	3.09474	-0.897404	0.44121	12.0583	0.0101963	0
1418	28246	0	0	11.1394	3.1262	0.0732962	0.99731	-6.01653	0.483791	0
1418	31155	0	0	11.1555	3.01696	0.357662	-0.933851	3.18272	10.3257	0
1422	28822	0	0	4.58818	10.481	-0.530657	-0.847587	0.485472	5.6477	0
1422	34468	0	0	4.69239	10.512	0.907738	-0.419538	1.25251	6.61569	0
1422	36264	0	0	4.6731	10.598	0.641623	0.76702	-0.113863	5.29793	0
1422	42069	0	0	4.5887	10.6041	-0.523315	0.852139	-2.40755	4.83142	0
1424	41016	0	0	1.91089	2.33572	0.282178	0.959362	-9.9495	1.28618	0
1429	38503	0	0	19.5279	6.6296	0.185027	-0.982734	1.13477	1.18738	0
1429	46736	0	0	19.5698	6.73275	0.817574	0.575824	9.40979	4.97478	0
1431	16817	0	0	3.00935	6.25458	-0.306007	-0.952029	-13.9517	9.1856	0
1431	18667	0	0	2.95972	6.3086	-0.973988	-0.226598	35.5233	4.05175	0
1431	40897	0	0	3.08066	6.26909	0.652553	-0.757743	5.38243	11.0237	0
1434	33003	0	0	14.5577	15.2177	-0.276765	-0.960938	-2.49205	4.99029	0
1434	35049	0	0	14.5881	15.3229	0.279349	0.96019	-0.762377	0.341849	0
1440	35941	0	0	19.8396	2.53217	0.42153	0.906814	5.36371	9.48362	0
1440	39329	0	0	19.8005	2.4125	-0.195684	-0.980667	0.15547	0.985412	0
1441	13468	0	0	6.7708	14.896	0.648104	0.761552	4.57837	3.2236	0
1442	33575	0	0	10.6475	1.41534	-0.465112	0.885252	3.48414	10.3646	0
1443	14259	0	0	3.64413	2.8898	-0.795061	-0.606529	3.50531	4.77389	0
1443	45318	0	0	3.70561	2.86077	0.0368685	-0.99932	-4.16088	0.670663	0
1444	24017	0	0	4.57526	5.58704	0.955339	-0.295514	14.5774	4.8563	0
1446	25436	0	0	14.0866	9.17957	-0.611815	-0.791001	0.109918	4.67746	0
1446	31238	0	0	14.1497	9.16883	0.316899	-0.948459	-2.33671	3.22975	0
1446	52706	0	0	14.1185	9.3006	-0.141754	0.989902	-3.69419	0.492526	0
1447	29133	0	0	14.453	15.4806	-0.494045	0.869436	2.01846	1.11795	0
1447	29530	0	0	14.428	15.4088	-0.927439	-0.373974	-2.38633	0.110765	0
1450	12500	0	0	10.2793	1.61061	0.312135	0.950038	-2.92656	1.7478	0
1450	51412	0	0	10.2231	1.59313	-0.796227	0.604998	8.75335	4.12766	0
1452	33942	0	0	2.64012	11.4034	0.373435	0.927656	-3.29702	2.69907	0
1454	23545	0	0	20.874	6.06437	-0.267798	0.963475	4.1041	8.02844	0
1458	20341	0	0	26.7321	8.22526	0.74183	0.670588	10.9856	10.8498	0
1458	48834	0	0	26.6398	8.18448	-0.99537	-0.096122	45.491	8.71592	0
1461	28038	0	0	3.88459	4.76505	-0.594477	0.804112	-1.44944	8.92804	0
1461	41361	0	0	3.93233	4.65896	0.207598	-0.978214	-3.79091	4.96534	0
1462	36350	0	0	6.63004	5.39068	0.951003	-0.309183	18.6752	3.52517	0
1464	16801	0	0	1.85835	12.4304	-0.858957	-0.512048	7.19648	6.83761	0
1469	12268	0	0	4.38489	2.48352	-0.749638	0.661849	8.11314	10.0577	0
1470	11864	0	0	7.70204	3.94619	-0.719153	-0.694852	14.3249	11.194	0
1470	18044	0	0	7.68708	4.00923	-0.955426	0.29523	29.4463	4.78181	0
1470	34921	0	0	7.80981	3.97615	0.974364	-0.224977	46.9053	8.54553	0
1471	10635	0	0	15.3172	1.98744	-0.854051	-0.520189	9.46212	4.45073	0
1473	17339	0	0	11.179	13.0265	0.621729	-0.783232	0.68657	1.77731	0
1473	31459	0	0	11.0868	13.052	-0.935965	-0.352092	5.43399	2.13062	0
1474	13721	0	0	10.5985	3.02784	-0.667725	0.744408	2.65622	0.664433	0
1474	34483	0	0	10.5742	2.96767	-0.997446	-0.0714283	29.1727	7.26979	0
1475	32163	0	0	10.4793	9.68968	-0.563901	0.825842	0.888307	3.93447	0
1479	29458	0	0	8.44448	7.25276	0.679465	-0.733708	6.46789	2.08146	0
1479	33309	0	0	8.37597	7.23913	-0.34666	-0.937991	-3.19339	2.36119	0
1479	42198	0	0	8.46333	7.31992	0.962219	0.272276	5.78039	1.04059	0
1480	35434	0	0	2.19899	6.10282	0.559173	-0.829051	-8.32956	4.57398	0
1481	23538	0	0	8.9156	12.8154	0.624028	-0.781402	2.29895	1.49919	0
1486	29090	0	0	25.9136	2.70865	-0.595234	-0.803552	2.47028	0.159511	0
1486	32412	0	0	25.8834	2.77011	-0.999801	0.0199488	12.7995	3.83167	0
1486	33739	0	0	25.999	2.83094	0.55012	0.835085	1.01953	16.0262	0
1488	21019	0	0	9.49652	13.952	-0.441639	-0.897193	1.32885	0.63932	0
1488	48354	0	0	9.46432	14.0003	-0.998166	-0.0605443	4.36165	0.459655	0
1489	37624	0	0	6.32849	8.25905	0.353396	0.935474	1.35813	6.86425	0
1491	32737	0	0	7.77513	7.78623	0.916847	0.399239	7.66898	1.99965	0
1492	19008	0	0	13.3829	5.64024	-0.922773	0.385345	18.8221	9.42723	0
1492	44018	0	0	13.4393	5.53893	-0.157937	-0.987449	-3.85347	10.6235	0
1492	47502	0	0	13.4742	5.68187	0.31464	0.949211	2.77144	7.92548	0
1495	28400	0	0	26.5741	4.68335	0.310798	-0.950476	-2.76185	3.48312	0
1497	24334	0	0	9.56229	9.78404	-0.748203	0.663469	7.37912	1.6094	0
1497	34759	0	0	9.55567	9.72681	-0.88043	-0.474176	12.3082	2.64599	0
1500	16440	0	0	26.7033	5.93676	-0.228372	0.973574	-0.703546	5.85931	0
1500	29125	0	0	26.7685	5.86219	0.934321	-0.356434	12.2167	2.92538	0
1501	50849	0	0	3.29263	4.56553	-0.990626	0.136605	17.1143	1.77339	0
1501	52673	0	0	3.34269	4.62142	-0.244979	0.969528	-7.73371	0.651145	0
1503	11075	0	0	19.1597	1.73584	-0.782433	0.622735	13.8944	7.58645	0
1504	12254	0	0	5.38897	2.15865	-0.640504	0.767955	-0.728929	6.20104	0
1504	40474	0	0	5.36643	2.09664	-0.983777	-0.179395	13.8706	5.32822	0
1506	46092	0	0	24.9466	2.95129	-0.78687	0.617119	11.5559	6.6108	0
1509	41824	0	0	10.3525	15.7928	0.640928	0.767601	4.78073	4.65796	0
1513	18955	0	0	4.71636	8.82371	-0.999185	0.0403755	10.3168	5.67534	0
1521	17262	0	0	20.7142	4.60937	0.777948	-0.628329	14.0736	4.15827	0
1523	22480	0	0	7.19345	15.6158	0.981902	-0.189388	5.23985	2.84708	0
1523	38126	0	0	7.10246	15.5768	-0.538772	-0.842452	0.665118	1.01655	0
1523	52281	0	0	7.17614	15.6703	0.69274	0.721188	1.10664	2.40302	0
1524	22634	0	0	10.8585	1.93964	0.96136	0.275295	10.704	3.0854	0
1527	22024	0	0	16.0415	13.6575	-0.461615	-0.88708	-2.41899	4.25853	0
1527	25995	0	0	16.0423	13.7852	-0.450798	0.892626	-0.0540779	1.30628	0
1527	36571	0	0	16.1094	13.6583	0.484279	-0.874914	-1.85136	2.48053	0
1528	20270	0	0	3.75276	6.92231	0.809604	-0.586977	12.3178	6.79667	0
1528	34977	0	0	3.63532	6.94356	-0.96399	-0.265939	13.6442	5.07134	0
1530	11077	0	0	23.7226	6.34961	-0.799982	-0.600024	7.59218	5.63732	0
1537	51680	0	0	10.205	13.1105	-0.203872	-0.978998	-1.11596	1.93291	0
1538	25567	0	0	26.8302	8.57853	0.407491	0.913209	-7.8734	18.0032	0
1542	28257	0	0	21.378	5.79537	-0.976995	-0.213263	16.1942	1.42747	0
1542	33206	0	0	21.4358	5.74959	0.0169599	-0.999856	1.13761	1.02245	0
1551	27507	0	0	6.97293	7.43968	-0.799803	0.600262	8.49056	6.22732	0
1551	34696	0	0	7.06837	7.43924	0.805195	0.593011	13.092	4.31875	0
1551	50589	0	0	7.015	7.34477	-0.0924059	-0.995721	-1.96898	1.69743	0
1552	17232	0	0	5.90024	8.42955	0.0555656	0.998455	-4.48643	4.39701	0
1555	24445	0	0	2.62048	5.06324	-0.685796	0.727794	3.68367	5.38194	0
1555	25899	0	0	2.73399	5.02543	0.985192	0.171457	32.3667	4.60743	0
1556	35493	0	0	3.29664	6.23316	-0.911619	-0.411037	20.6947	8.03649	0
1556	48537	0	0	3.3617	6.32466	0.0887165	0.996057	-8.76605	2.51238	0
1563	21816	0	0	11.257	2.08141	0.559159	0.82906	-0.68824	1.64374	0
1565	12528	0	0	9.97032	14.559	0.973961	-0.226717	5.54689	0.31215	0
1568	31418	0	0	5.71556	12.0066	0.637036	0.770834	-0.218862	2.64518	0
1568	50043	0	0	5.72658	11.9125	0.798108	-0.602515	2.08753	4.28399	0
1568	51623	0	0	5.62026	11.9088	-0.754142	-0.656712	1.49665	3.97182	0
1572	24179	0	0	9.90468	1.15426	0.4175	0.908677	-4.7447	10.32	0
1580	14190	0	0	15.8217	15.5457	0.938965	-0.344012	0.403128	3.27158	0
1580	44390	0	0	15.6977	15.5394	-0.899287	-0.437358	-0.479809	3.14041	0
1581	16220	0	0	9.68749	15.4556	0.355817	0.934556	1.50093	0.940016	0
1583	21674	0	0	2.35428	10.1087	0.765252	-0.643731	-3.64124	3.42214	0
1583	43449	0	0	2.26698	10.1743	-0.8317	0.555225	-1.51261	3.8756	0
1583	49296	0	0	2.31536	10.1985	0.0533997	0.998573	-5.5389	0.601908	0
1584	17964	0	0	1.57065	14.8765	-0.0478778	-0.998853	-5.23256	1.7317	0
1585	17942	0	0	6.84454	2.0693	0.787018	0.616929	8.07736	8.66771	0
1587	37948	0	0	16.1621	3.33091	0.986176	0.165698	20.7083	3.55174	0
1587	45337	0	0	16.0578	3.28096	-0.747325	-0.664459	13.4736	3.44909	0
1588	23161	0	0	5.09942	4.49446	-0.987265	-0.159086	13.4372	9.07046	0
1588	26399	0	0	5.24196	4.50795	0.999583	0.0288767	12.5134	3.47315	0
1588	32164	0	0	5.2138	4.44884	0.606592	-0.795013	5.94783	5.92069	0
1590	25536	0	0	7.45135	10.5563	0.971928	-0.235278	11.7653	4.12556	0
1590	47693	0	0	7.32463	10.5279	-0.779262	-0.626698	9.0336	3.1849	0
1591	16495	0	0	7.42635	4.14707	-0.71791	-0.696135	6.57196	5.81252	0
1591	27106	0	0	7.48046	4.13424	0.328493	-0.944506	-2.92845	7.65235	0
1591	27383	0	0	7.51521	4.18212	0.999831	-0.0183957	18.3382	5.10948	0
1598	14028	0	0	6.66229	10.4464	-0.315143	0.949044	-0.748522	1.58163	0
1598	17893	0	0	6.61879	10.3604	-0.951333	-0.308163	3.13954	1.85662	0
1598	34966	0	0	6.72625	10.4351	0.62026	0.784396	2.15443	3.80895	0
1598	42837	0	0	6.68917	10.3134	0.0780394	-0.99695	-1.04027	0.585813	0
1613	15544	0	0	5.82897	8.18279	-0.50823	-0.861221	-0.1476	6.17196	0
1615	12948	0	0	5.64834	9.64812	0.958131	0.286331	13.4786	2.19792	0
1615	24945	0	0	5.55332	9.66051	-0.852792	0.52225	5.85054	8.29284	0
1618	15281	0	0	18.7637	8.46507	-0.967599	-0.252492	2.8142	8.06916	0
1618	29976	0	0	18.7855	8.52284	-0.560223	0.828342	0.443382	5.64106	0
1619	42460	0	0	8.90357	7.73191	-0.210029	0.977695	0.0732453	4.68043	0
1621	10162	0	0	23.749	1.76772	0.965925	0.258822	34.9069	0.855974	0
1621	18297	0	0	23.678	1.70229	-0.337052	-0.941486	3.37451	3.97735	0
1622	41395	0	0	11.6577	3.88502	-0.349408	0.936971	-1.17105	4.5268	0
1624	11908	0	0	2.14927	7.36065	-0.558568	-0.829459	-2.12784	5.08434	0
1644	50177	0	0	4.97964	13.3533	-0.701	0.713161	0.505028	1.54944	0
1644	52097	0	0	5.03613	13.2671	0.374158	-0.927365	-0.324754	1.87679	0
1654	15607	0	0	7.18874	6.38038	0.529216	-0.848487	3.1349	8.18295	0
1654	16104	0	0	7.18907	6.47761	0.534732	0.845022	-0.93261	7.33225	0
1654	45011	0	0	7.10252	6.41574	-0.972613	-0.23243	4.83766	6.68236	0
1654	45556	0	0	7.12452	6.47547	-0.589431	0.807819	2.85293	7.87463	0
1657	17526	0	0	14.1669	3.63429	-0.838863	0.544343	8.26604	2.36007	0
1662	10729	0	0	17.8409	7.28764	-0.930482	0.366337	23.215	7.65286	0
1662	17066	0	0	17.9594	7.3161	0.66231	0.74923	8.57723	8.51056	0
1663	45378	0	0	23.642	9.35995	0.459182	-0.888342	6.98765	11.7334	0
1666	24275	0	0	26.3993	8.92134	0.594837	0.803847	-2.95195	6.62864	0
1667	19604	0	0	24.6019	1.29265	-0.254737	0.96701	-1.79812	2.75615	0
1667	23724	0	0	24.6883	1.18755	0.899328	-0.437275	5.29724	5.16468	0
1667	25085	0	0	24.6103	1.14616	-0.142057	-0.989858	-1.61708	0.105253	0
1667	51423	0	0	24.5563	1.18254	-0.863645	-0.5041	10.336	2.66697	0
1673	19944	0	0	9.37274	15.3731	0.495733	0.868475	1.35579	2.19794	0
1675	27914	0	0	11.2358	5.86268	-0.250706	0.968063	-5.10472	1.88552	0
1678	16092	0	0	3.10655	2.79392	0.155544	-0.987829	-6.62537	3.45018	0
1680	12804	0	0	1.41922	7.32646	0.999355	0.0359075	36.8634	4.91393	0
1680	25080	0	0	1.38795	7.26946	0.503455	-0.864021	-5.41179	0.150398	0
1680	29851	0	0	1.38779	7.37894	0.501403	0.865214	1.52085	6.34597	0
1683	10531	0	0	8.8886	12.2307	0.595527	-0.803335	3.78043	0.178396	0
1683	13685	0	0	8.81853	12.3559	-0.373419	0.927663	-1.34346	1.69674	0
1690	15133	0	0	26.54	1.81139	0.910329	-0.413886	8.69458	12.1001	0
1692	15587	0	0	10.3891	2.23454	-0.672725	0.739892	-1.87864	0.0465106	0
1692	29578	0	0	10.4081	2.13485	-0.352531	-0.9358	-0.740637	5.18961	0
1692	41207	0	0	10.4501	2.24618	0.353056	0.935602	-3.57499	0.888874	0
1695	26039	0	0	15.4552	9.45777	-0.96951	-0.245052	12.3775	3.48642	0
1695	47433	0	0	15.513	9.54838	-0.186181	0.982515	-4.10814	0.216623	0
1695	50446	0	0	15.599	9.46114	0.979905	-0.199463	8.01891	2.16441	0
1698	47420	0	0	3.42738	12.3509	0.550148	-0.835067	-2.05811	0.237822	0
1700	12745	0	0	25.4107	4.87194	-0.994023	-0.109173	23.2982	4.57623	0
1700	51034	0	0	25.5082	4.83221	0.634693	-0.772764	0.733864	4.25909	0
1703	21228	0	0	6.78878	2.58881	-0.616014	0.787736	6.95798	0.353018	0
1703	23394	0	0	6.77091	2.53596	-0.9677	-0.252105	24.6458	1.78475	0
1703	27816	0	0	6.87043	2.54174	0.990387	-0.138326	26.9502	0.666475	0
1707	49891	0	0	3.51069	12.7425	0.489878	0.871791	-0.553874	4.48391	0
1708	33255	0	0	11.4818	2.39731	0.612803	0.790236	5.92248	4.23731	0
1708	36447	0	0	11.4169	2.4085	-0.312528	0.949909	-2.37397	0.74503	0
1710	13097	0	0	8.4568	5.44968	-0.711722	0.702461	0.199492	9.15411	0
1710	36895	0	0	8.55532	5.44695	0.749021	0.662546	7.48289	7.8178	0
1710	46485	0	0	8.45281	5.35939	-0.771429	-0.636315	6.25189	9.11551	0
1716	11769	0	0	26.03	3.09315	0.423694	0.905805	-3.11946	15.4439	0
1716	33739	0	0	26.0185	2.95503	0.267813	-0.963471	-10.9596	7.59194	0
1719	25881	0	0	12.5787	13.122	0.966293	-0.257444	8.43445	0.764294	0
1719	36377	0	0	12.5424	13.1835	0.240553	0.970636	-1.63683	0.846578	0
1719	42676	0	0	12.4887	13.1071	-0.832216	-0.554451	0.85507	3.38172	0
1725	33093	0	0	17.5311	12.3096	0.222088	-0.975027	-0.492558	3.3987	0
1725	41012	0	0	17.5301	12.4139	0.20234	0.979315	0.0531975	7.26197	0
1725	46808	0	0	17.5726	12.3616	0.999998	-0.00179882	14.8287	4.65819	0
1727	17691	0	0	2.67778	2.52039	-0.699147	-0.714978	6.31252	9.93989	0
1727	32860	0	0	2.76589	2.57076	0.970872	0.2396	20.9517	4.11399	0
1731	38521	0	0	1.84589	14.7067	0.126393	0.99198	-4.30077	4.85312	0
1731	38713	0	0	1.77858	14.6462	-0.999815	-0.0192535	-0.794359	3.90123	0
1733	41009	0	0	7.34848	13.7362	-0.727895	0.685689	3.08163	2.06063	0
1736	32517	0	0	24.8375	4.94124	-0.245762	-0.96933	-4.01076	5.59419	0
1737	39694	0	0	26.3814	4.6996	-0.999852	0.017218	16.9566	0.58919	0
1738	44041	0	0	20.5966	9.81525	-0.959967	0.280115	24.7092	0.387891	0
1741	17076	0	0	26.0948	2.11061	0.993617	0.112808	14.7506	2.87398	0
1742	46992	0	0	13.4158	9.12264	-0.99795	-0.0640033	20.4978	0.493219	0
1748	36150	0	0	18.6617	1.78034	-0.994033	-0.109081	21.828	2.002	0
1748	40288	0	0	18.735	1.83603	0.371554	0.928411	5.33439	10.8223	0
1748	49096	0	0	18.7536	1.74885	0.718355	-0.695676	4.39676	9.04216	0
1750	12401	0	0	2.84087	13.4537	0.9978	-0.0662896	-0.912382	3.92498	0
1751	24884	0	0	14.085	11.3809	-0.339736	0.940521	-1.49983	3.79735	0
1751	28957	0	0	14.1213	11.2658	0.262496	-0.964933	-6.24205	1.49368	0
1755	11896	0	0	6.44012	8.76945	-0.779447	-0.626469	8.92344	4.33601	0
1761	37196	0	0	21.8065	4.11543	0.869581	0.493791	29.0981	9.41119	0
1761	47227	0	0	21.7117	4.14376	-0.457875	0.889016	-2.99594	1.41388	0
1764	18310	0	0	12.1819	13.3221	0.751324	-0.659934	1.96557	1.99375	0
1764	34415	0	0	12.1868	13.3892	0.839126	0.543937	1.84002	3.20768	0
1764	36060	0	0	12.1159	13.3086	-0.433126	-0.901334	-0.503714	2.41978	0
1772	18633	0	0	15.152	9.37099	-0.432498	0.901635	-1.52906	4.64155	0
1773	12872	0	0	11.0915	6.76045	-0.801384	0.598151	3.50973	1.87561	0
1773	52213	0	0	11.173	6.77027	0.636144	0.77157	4.12403	3.31186	0
1775	34241	0	0	2.39044	8.47742	0.852242	-0.523147	6.58149	6.43897	0
1775	48902	0	0	2.27864	8.4646	-0.711483	-0.702704	4.3281	2.94772	0
1776	12660	0	0	26.65	2.01428	0.813268	-0.581889	5.3476	8.42281	0
1776	27956	0	0	26.5939	1.99388	-0.250008	-0.968244	-1.09793	0.287489	0
1776	50011	0	0	26.6244	2.09477	0.328352	0.944555	-3.36254	6.51957	0
1779	10991	0	0	15.1039	1.53441	0.474895	-0.880043	1.79943	4.82347	0
1779	22079	0	0	15.0716	1.62966	-0.157951	0.987447	0.703684	2.21463	0
1779	42289	0	0	15.0511	1.53697	-0.558315	-0.829629	4.97345	1.02431	0
1780	33569	0	0	7.81967	9.52351	0.178455	0.983948	1.67015	1.34586	0
1784	35597	0	0	18.442	7.62612	-0.998912	-0.0466384	26.2018	1.58284	0
1784	42170	0	0	18.5122	7.68823	0.167182	0.985926	-3.12326	1.28498	0
1790	20835	0	0	4.50471	5.88462	-0.812759	0.582601	14.3596	8.79869	0
1790	44299	0	0	4.59435	5.84219	0.965796	-0.259304	15.1636	2.37792	0
1792	15570	0	0	8.68385	11.4974	0.790221	-0.612823	1.8528	2.94854	0
1793	31961	0	0	21.8407	1.44239	0.0302452	0.999543	-6.2043	1.49723	0
1793	38670	0	0	21.8912	1.4125	0.862066	0.506796	11.2504	2.37538	0
1799	20457	0	0	13.2311	11.268	-0.616234	-0.787563	6.47426	4.90252	0
1799	33714	0	0	13.3022	11.3961	0.342385	0.93956	-0.374818	0.714974	0
1800	22161	0	0	8.11	11.2223	0.367495	0.930025	-1.45136	3.10254	0
1800	38507	0	0	8.03684	11.1111	-0.708535	-0.705676	2.62468	4.91846	0
1805	12913	0	0	18.285	3.47319	-0.933871	0.35761	20.3312	3.96891	0
1805	21495	0	0	18.2924	3.40788	-0.830362	-0.557224	36.3633	9.58326	0
1805	44294	0	0	18.4231	3.44713	0.999972	-0.00751678	46.7777	1.72369	0
1810	18460	0	0	4.43054	12.1869	-0.466588	0.884475	-0.25284	5.25904	0
1814	10278	0	0	6.67841	12.8266	-0.749688	-0.661792	1.52509	1.17858	0
1814	12938	0	0	6.71353	12.9418	-0.253452	0.967348	1.60646	1.14236	0
1814	43304	0	0	6.80204	12.87	0.998775	-0.0494826	11.248	1.2753	0
1816	18646	0	0	6.97904	2.14309	0.365198	-0.93093	-2.21172	1.13423	0
1816	44327	0	0	6.92271	2.25282	-0.543484	0.839419	2.52945	2.73888	0
1817	39469	0	0	2.09264	12.664	0.875001	-0.484121	-4.77324	7.06383	0
1821	20500	0	0	7.32968	9.66127	-0.448253	-0.893907	2.88666	5.08609	0
1821	30319	0	0	7.30983	9.76247	-0.752747	0.65831	3.72467	3.94838	0
1821	43903	0	0	7.42408	9.7179	0.99968	-0.025305	11.2159	1.09644	0
1822	17527	0	0	16.8495	8.72782	0.63195	-0.775009	2.14558	3.34186	0
1822	51058	0	0	16.772	8.80379	-0.787355	0.6165	13.7863	8.08245	0
1824	11559	0	0	11.2994	12.7984	0.0919632	-0.995762	-1.87737	0.128723	0
1824	19255	0	0	11.3615	12.891	0.956236	0.292596	2.08754	2.54879	0
1834	37745	0	0	2.17562	6.93722	0.674332	-0.738428	0.614714	10.0321	0
1834	41596	0	0	2.1256	7.05087	-0.0892892	0.996006	-11.1711	3.213	0
1834	45505	0	0	2.07582	6.95088	-0.848467	-0.529248	0.641577	5.58184	0
1835	19841	0	0	3.63204	13.8788	0.376191	0.926542	-0.888931	1.13325	0
1837	16078	0	0	12.9324	15.2552	0.998871	0.0474961	-1.13621	9.71926	0
1844	30996	0	0	4.12305	5.39926	-0.281439	-0.959579	-8.62926	3.64067	0
1844	39926	0	0	4.08389	5.44273	-0.983479	-0.181024	28.2224	6.05293	0
1847	20643	0	0	5.5896	14.041	0.119063	0.992887	0.870476	0.678982	0
1848	12025	0	0	15.0005	8.57467	0.861349	-0.508014	3.77998	9.19214	0
1849	19323	0	0	13.9191	7.66979	-0.275917	0.961181	-6.88873	2.58928	0
1849	38605	0	0	13.9866	7.65581	0.635379	0.772201	0.109394	1.34826	0
1850	11079	0	0	16.2611	12.4157	-0.994025	0.109153	7.64723	5.68962	0
1856	37207	0	0	14.728	11.4075	-0.272843	0.962058	-2.37643	1.3869	0
1861	40961	0	0	24.2172	9.1373	-0.672208	-0.740363	5.12704	4.25891	0
1864	10926	0	0	12.0229	11.4728	0.149429	-0.988772	-2.64659	2.09551	0
1864	38856	0	0	12.0724	11.5179	0.970429	-0.241387	12.6527	0.672603	0
1865	10663	0	0	16.0026	14.8137	0.264117	-0.964491	-2.27324	1.2455	0
1865	45742	0	0	15.9384	14.8281	-0.651909	-0.758298	0.734731	0.978612	0
1870	45117	0	0	4.78658	14.8729	0.920787	0.390067	4.92988	1.18214	0
1872	46445	0	0	17.5516	3.79855	-0.228552	0.973532	-6.03784	4.97847	0
1873	13214	0	0	9.42585	4.11406	0.882363	0.470568	23.6822	3.59564	0
1874	21000	0	0	20.4898	1.23474	-0.930602	0.366031	11.8879	2.39428	0
1874	25138	0	0	20.5412	1.27336	-0.0934444	0.995624	-0.547852	0.500586	0
1880	32786	0	0	3.53897	15.4594	0.60723	-0.794526	-0.352722	3.72644	0
1881	29562	0	0	19.4201	9.28234	0.882519	-0.470276	15.4377	4.0776	0
1882	40244	0	0	19.8869	2.99242	-0.849622	0.527392	8.68159	5.03219	0
1883	33335	0	0	22.8961	4.33229	-0.975168	0.221467	24.2835	5.43303	0
1883	46257	0	0	22.9634	4.38725	-0.0214042	0.999771	-4.14	2.3974	0
1885	17367	0	0	12.2609	5.64308	-0.999995	0.00316585	21.0052	4.56447	0
1885	23909	0	0	12.2926	5.5821	-0.571021	-0.820936	0.293075	3.52864	0
1887	51451	0	0	20.6699	10.3591	0.829437	-0.5586	19.2044	1.73095	0
1888	29818	0	0	7.45185	13.6257	-0.719818	-0.694163	-0.307616	1.64011	0
1899	30430	0	0	17.7754	10.0295	0.315025	-0.949083	0.0356977	8.43204	0
1899	47165	0	0	17.7081	10.0432	-0.660985	-0.750399	1.30983	6.13344	0
1900	17945	0	0	12.529	12.5939	-0.67675	0.736213	1.67432	2.3323	0
1900	38586	0	0	12.575	12.496	0.134117	-0.990966	-2.09918	1.60171	0
1900	48776	0	0	12.5132	12.5355	-0.955842	-0.29388	4.55877	3.56088	0
1903	20530	0	0	7.96495	10.8885	-0.690839	0.723009	6.01184	5.0257	0
1903	51281	0	0	8.05265	10.8479	0.998225	-0.0595551	8.60318	0.585309	0
1904	36603	0	0	2.82903	5.32697	0.635689	-0.771945	0.163303	6.86192	0
1907	28829	0	0	6.85028	12.4651	-0.58088	0.813989	1.23957	0.694488	0
1907	52612	0	0	6.81971	12.4067	-0.999894	0.014591	5.55483	0.440047	0
1909	21045	0	0	12.5803	11.117	-0.626325	-0.779562	-0.245601	1.60902	0
1915	11181	0	0	9.63175	14.7233	0.949714	-0.313118	8.30889	0.0921909	0
1918	33513	0	0	1.91301	1.33436	-0.99667	0.0815426	29.5875	8.5393	0
1920	23502	0	0	13.4981	7.73589	0.937379	0.348311	8.87248	2.36551	0
1920	34137	0	0	13.3704	7.73695	-0.931476	0.363802	8.72255	2.90822	0
1926	13353	0	0	8.41558	13.6446	-0.807333	0.590096	2.60206	1.65169	0
1926	46508	0	0	8.4925	13.6664	0.37698	0.926221	1.04205	3.05104	0
1926	48610	0	0	8.52236	13.5707	0.836641	-0.547752	4.33308	2.75082	0
1928	18511	0	0	26.4547	2.38324	-0.866748	-0.498747	13.5745	8.02653	0
1929	19459	0	0	9.25663	9.55109	0.986947	0.161047	15.0175	1.31523	0
1929	23792	0	0	9.22831	9.48104	0.596583	-0.802552	-0.652599	1.83823	0
1929	44204	0	0	9.14605	9.6008	-0.53494	0.84489	1.74357	3.15992	0
1932	19823	0	0	15.0379	13.6924	0.993955	-0.109791	17.3015	2.18373	0
1932	41184	0	0	14.9313	13.6501	-0.649547	-0.760322	3.33379	2.10744	0
1933	12817	0	0	6.44333	8.94984	-0.274974	-0.961452	-1.77621	3.93577	0
1933	50873	0	0	6.39915	9.05809	-0.869813	0.493381	-0.123358	5.75533	0
1937	17570	0	0	13.1098	6.22248	-0.902649	0.430377	22.264	8.95079	0
1938	21336	0	0	14.3259	10.7706	-0.48296	-0.875642	-4.75279	2.03005	0
1938	40009	0	0	14.4203	10.8578	0.911197	0.41197	1.56076	2.32847	0
1942	16966	0	0	2.68127	14.948	-0.749228	0.662313	-0.0172138	2.06008	0
1944	16795	0	0	2.89277	7.32576	0.488726	0.872437	-7.85434	0.252146	0
1944	25300	0	0	2.93007	7.26563	0.99877	0.0495837	23.6205	2.15471	0
1944	48157	0	0	2.80176	7.2143	-0.757133	-0.653261	12.6534	15.7418	0
1948	32605	0	0	25.3883	9.14665	-0.93927	0.34318	43.1293	8.90819	0
1951	43209	0	0	15.7873	11.7029	0.316332	0.948649	-2.41469	7.20538	0
1951	52553	0	0	15.8217	11.5858	0.779074	-0.626931	13.4594	11.7443	0
1954	11664	0	0	12.6206	15.5591	-0.77492	-0.632059	-0.105692	3.67083	0
1954	39609	0	0	12.7099	15.5388	0.424767	-0.905303	3.25587	4.2187	0
1957	37163	0	0	3.92924	12.024	-0.576442	-0.817138	-0.925208	0.975343	0
1957	41449	0	0	3.99195	12.0209	0.491343	-0.870966	-0.170546	0.865615	0
1957	42447	0	0	3.9385	12.1254	-0.41895	0.90801	-1.55004	1.15982	0
1960	35559	0	0	14.1056	2.40574	0.270582	0.962697	1.96234	3.11849	0
1964	21362	0	0	8.83961	14.2088	0.976429	-0.21584	9.52256	1.3882	0
1964	47890	0	0	8.75476	14.2556	-0.703898	0.710301	3.07133	1.74705	0
1967	15848	0	0	1.57676	4.02002	0.342176	-0.939636	-8.02445	8.16177	0
1967	37846	0	0	1.51367	4.03252	-0.674935	-0.737877	3.14276	9.94084	0
1969	12548	0	0	8.00803	3.64068	0.594776	-0.803891	-5.09613	4.55607	0
1969	47019	0	0	7.94408	3.63314	-0.392084	-0.919929	-2.69276	6.23698	0
1981	10639	0	0	9.14519	8.44563	0.920423	0.390924	19.1074	1.77156	0
1981	50490	0	0	9.11356	8.36874	0.379883	-0.925035	1.91614	3.76352	0
1986	35927	0	0	10.489	12.0536	0.395042	-0.918663	0.224408	0.676022	0
1987	33545	0	0	7.0311	2.90647	-0.0996809	-0.995019	-10.6441	3.15111	0
1987	52095	0	0	6.99175	3.02977	-0.657676	0.753301	2.02486	3.51513	0
1989	41284	0	0	11.9401	6.91103	0.746058	-0.665881	5.7629	4.62947	0
1989	42127	0	0	11.9091	7.01176	0.242889	0.970054	0.455939	5.53745	0
1989	42133	0	0	11.8789	6.89239	-0.247381	-0.968918	0.249246	2.84972	0
1992	16267	0	0	16.9477	8.33812	-0.952722	-0.303844	16.0585	5.67463	0
1992	16901	0	0	17.0166	8.41609	0.185272	0.982687	-2.99359	3.52232	0
1992	35342	0	0	17.0659	8.35303	0.998333	-0.0577216	24.2359	1.78958	0
1993	15422	0	0	18.0152	8.92464	-0.598803	0.800897	2.83026	4.69935	0
1997	22666	0	0	8.21096	13.2615	-0.713227	-0.700933	2.92788	1.61098	0
1997	36246	0	0	8.22811	13.357	-0.424586	0.905388	1.76695	2.28494	0
1999	21859	0	0	7.72267	13.808	0.655126	0.75552	0.608139	0.0214318	0
2003	30676	0	0	26.8824	2.47111	0.744578	0.667536	2.40701	12.6811	0
2005	27501	0	0	26.4686	4.01059	0.889229	0.457462	1.39857	6.9571	0
2008	27511	0	0	7.07003	12.7938	-0.999888	-0.0149361	10.9877	2.07357	0
2008	51246	0	0	7.16971	12.8184	0.89199	0.452054	4.19233	0.97189	0
2013	23701	0	0	6.53429	14.0139	-0.0973952	-0.995246	-1.11682	1.35243	0
2013	27376	0	0	6.59742	14.1065	0.890629	0.454731	5.84294	2.23991	0
2013	49880	0	0	6.49081	14.1176	-0.777767	0.628553	1.00365	2.29159	0
2017	27533	0	0	10.9361	4.486	-0.852952	0.52199	21.3993	0.35837	0
2018	21555	0	0	12.7908	6.29131	0.163824	-0.98649	-4.57353	1.27695	0
2018	41534	0	0	12.8442	6.33605	0.942419	-0.334433	12.0679	4.07713	0
2022	27738	0	0	3.71058	4.51433	-0.975764	0.218824	22.388	1.4392	0
2023	15019	0	0	16.5886	6.29357	-0.688411	0.725321	-0.065049	2.71989	0
2025	25735	0	0	12.2055	14.3833	0.998525	-0.0542988	1.84818	0.226649	0
2031	15102	0	0	1.3007	12.6991	-0.715355	0.698761	-6.25425	7.55787	0
2035	27322	0	0	11.2613	5.59291	0.864867	0.502001	9.76493	2.07749	0
2037	24134	0	0	4.00851	13.005	-0.498588	0.866839	0.0466386	0.463358	0
2037	37179	0	0	4.06585	13.0003	0.631646	0.775257	1.83251	2.47259	0
2038	48680	0	0	19.3368	4.34584	-0.886832	-0.462092	8.69894	3.10348	0
2040	26658	0	0	4.51758	15.6854	0.99998	-0.00629393	18.2179	0.441588	0
2040	40296	0	0	4.48328	15.6272	0.490288	-0.87156	-1.05045	5.40588	0
2042	21363	0	0	23.3643	3.78636	0.993983	-0.109537	18.8211	4.82689	0
2042	43200	0	0	23.2908	3.84789	-0.283111	0.959087	-1.61423	2.50883	0
2044	13241	0	0	14.4717	13.536	0.995932	-0.090106	8.767	1.94768	0
2044	31969	0	0	14.3632	13.487	-0.591727	-0.806139	-2.99607	0.540555	0
2046	14295	0	0	13.5678	3.24006	0.804346	0.594161	11.137	2.31162	0
2046	51581	0	0	13.5782	3.17636	0.951224	-0.308501	22.1484	2.53582	0
2049	14366	0	0	3.49959	6.76813	-0.929636	-0.368478	17.4301	4.87294	0
2049	34977	0	0	3.57134	6.86574	0.0743736	0.99723	-6.09397	3.10172	0
2049	51840	0	0	3.63426	6.81569	0.954891	0.296956	26.7604	4.60552	0
2053	16941	0	0	26.1104	4.0066	-0.99546	-0.0951848	25.4254	3.32463	0
2053	23663	0	0	26.1375	4.071	-0.626117	0.779729	-1.89365	2.7994	0
2053	43575	0	0	26.2074	4.08325	0.32337	0.946272	-3.724	4.74816	0
2054	24000	0	0	20.8613	1.19774	-0.587468	-0.809247	24.1187	2.889	0
2055	13182	0	0	21.2054	2.47241	0.462435	-0.886653	0.304797	2.83187	0
2055	31278	0	0	21.1223	2.58586	-0.705989	0.708222	4.37418	3.66691	0
2056	24860	0	0	24.6999	4.282	-0.982113	-0.188292	10.2965	4.99339	0
2056	25279	0	0	24.7592	4.2272	-0.110131	-0.993917	-6.50766	0.23035	0
2056	49769	0	0	24.7376	4.35627	-0.42787	0.90384	2.33195	8.29134	0
2056	50651	0	0	24.8216	4.25469	0.807571	-0.58977	15.7751	4.53952	0
2057	19575	0	0	22.8824	3.37333	0.859088	0.511828	4.61902	4.14342	0
2057	26646	0	0	22.7846	3.33701	-0.984862	-0.17334	5.84634	1.48632	0
2057	39059	0	0	22.815	3.39441	-0.412736	0.910851	-0.365268	4.66345	0
2059	14054	0	0	4.82877	1.3375	0.352308	-0.935884	0.581281	7.66656	0
2059	17677	0	0	4.76118	1.35234	-0.711152	-0.703039	8.4542	8.87848	0
2063	30634	0	0	12.4106	1.11299	0.0796747	0.996821	-4.27082	0.0391114	0
2066	16139	0	0	24.2773	9.57506	0.693239	0.720708	14.3651	2.48462	0
2066	45963	0	0	24.2301	9.45998	-0.0129402	-0.999916	-9.40983	3.02347	0
2067	24132	0	0	1.88679	13.4896	-0.575338	0.817915	-10.1576	3.96056	0
2067	42367	0	0	1.85504	13.4318	-0.998927	0.0463173	-0.33068	0.98721	0
2070	45380	0	0	10.8522	3.76329	-0.137651	0.990481	0.723494	8.54483	0
2075	25744	0	0	1.0929	5.75179	0.96341	-0.268034	17.7678	0.536287	0
2079	33227	0	0	13.6287	5.52781	-0.982141	0.188146	19.977	0.703402	0
2080	15029	0	0	16.7484	9.78635	0.956765	-0.290861	14.0783	2.57164	0
2080	20091	0	0	16.7206	9.85849	0.512508	0.858682	-1.6876	3.44217	0
2080	28422	0	0	16.6871	9.74187	-0.0205684	-0.999788	-4.3052	3.21281	0
2080	49457	0	0	16.6368	9.84025	-0.822622	0.568589	18.0419	5.75463	0
2081	29997	0	0	14.2145	13.5099	-0.686272	-0.727345	1.98883	7.06126	0
2081	31969	0	0	14.292	13.4957	0.382115	-0.924115	0.264109	3.43978	0
2082	17547	0	0	15.0042	12.7135	-0.395319	-0.918544	-5.63089	1.00756	1
2082	20047	0	0	15.0984	12.7637	0.982805	-0.184646	0.965183	1.32001	1
2082	49787	0	0	15.0109	12.8415	-0.297387	0.954757	-3.31989	3.138	0
2084	25789	0	0	11.2414	2.40588	0.89953	-0.436858	11.5015	3.77781	0
2085	10508	0	0	16.2266	4.62852	-0.292592	-0.956238	0.494694	8.31151	0
2085	33487	0	0	16.2902	4.64222	0.658963	-0.752175	8.84284	12.4434	0
2088	44557	0	0	2.70554	9.40689	0.959584	0.281421	15.7395	1.06761	0
2088	45456	0	0	2.59258	9.40768	-0.955556	0.294808	12.2382	4.72331	0
2090	17064	0	0	8.56594	6.29489	0.303686	-0.952772	-1.92557	5.00429	0
2090	23591	0	0	8.57419	6.42806	0.419019	0.907977	-0.141133	8.28891	0
2094	47569	0	0	22.2096	6.40012	0.994019	0.10921	16.9183	1.01512	0
2097	13926	0	0	16.9047	7.74926	-0.9832	-0.182529	15.1882	4.58492	0
2097	23728	0	0	17.0511	7.77517	0.986146	0.165882	23.3318	10.9058	0
2097	52191	0	0	16.9208	7.81058	-0.766632	0.642086	9.87795	8.33672	0
2097	52670	0	0	16.9945	7.69035	0.224854	-0.974392	-4.19478	4.94084	0
2099	15691	0	0	16.5459	9.3499	-0.343464	0.939166	-0.103869	0.711819	0
2100	28063	0	0	20.8562	7.65915	-0.853793	-0.520613	21.5366	4.39291	0
2100	29739	0	0	20.9357	7.76309	0.278073	0.96056	-1.02509	0.033153	0
2101	10733	0	0	17.7804	2.46196	0.45781	-0.88905	-0.331538	8.07289	0
2101	48993	0	0	17.7025	2.51437	-0.995879	0.0906966	16.4847	4.04331	0
2103	39891	0	0	8.1677	1.75411	-0.519569	0.854428	1.59794	5.30357	0
2103	44119	0	0	8.23945	1.75292	0.547537	0.836782	-0.732323	5.67992	0
2107	32529	0	0	24.5861	9.46394	0.992431	-0.122805	32.4639	3.33016	0
2108	34252	0	0	11.7769	6.27395	0.611279	-0.791415	2.14939	4.50985	0
2108	49154	0	0	11.7559	6.39032	0.296077	0.955164	-0.990935	1.39237	0
2112	16145	0	0	26.8156	5.39812	-0.768857	-0.639421	6.06691	3.93696	0
2112	28762	0	0	26.8726	5.37874	0.220067	-0.975485	-8.20529	4.7981	0
2119	11494	0	0	9.7843	11.1769	-0.988457	-0.1515	9.01826	1.15712	0
2119	14082	0	0	9.8046	11.2371	-0.695811	0.718225	1.47579	3.56917	0
2119	32156	0	0	9.82175	11.1255	-0.447853	-0.894107	-1.75204	1.21982	0
2124	24392	0	0	14.5601	6.45988	0.708976	0.705232	3.10006	3.48055	0
2124	36020	0	0	14.4697	6.43448	-0.972506	0.232879	12.9655	3.14566	0
2127	20756	0	0	16.4838	7.58748	-0.90811	-0.418732	11.4038	6.92077	0
2133	13778	0	0	19.2213	11.6455	0.933391	-0.358861	17.7494	5.64291	0
2133	17330	0	0	19.1055	11.7077	-0.814292	0.580455	12.6268	1.08896	0
2133	33226	0	0	19.1603	11.7356	0.0117431	0.999931	-0.516952	3.85138	0
2133	43540	0	0	19.1457	11.6044	-0.207597	-0.978214	-2.2887	1.96394	0
2142	10786	0	0	3.90057	10.0583	-0.991606	-0.129298	4.34403	2.00292	0
2142	16374	0	0	3.99938	10.1339	0.38372	0.923449	-0.164173	0.125152	0
2142	30065	0	0	4.04191	10.0519	0.975965	-0.217928	8.55032	3.16972	0
2142	46815	0	0	3.93793	10.1309	-0.471557	0.881835	-2.80328	0.2619	0
2143	37350	0	0	6.25484	1.7597	-0.229096	-0.973404	-0.2606	10.9476	0
2147	19728	0	0	14.9293	12.4449	-0.82888	0.559427	7.17636	2.63337	0
2147	45693	0	0	15.0333	12.3594	0.709452	-0.704754	7.06503	3.2557	0
2149	10754	0	0	16.8893	9.44272	-0.246939	0.969031	0.0964335	4.74433	0
2149	18217	0	0	16.9466	9.36923	0.880197	-0.474608	9.12094	2.52088	0
2152	12178	0	0	26.5556	3.84862	0.767221	-0.641383	3.95381	7.86208	0
2153	32745	0	0	12.0975	2.53472	-0.993228	0.116179	23.7738	0.966722	0
2162	20014	0	0	15.1097	12.5273	-0.999951	-0.00992476	6.53499	4.55407	0
2162	31072	0	0	15.2283	12.4845	0.763098	-0.646283	10.2159	2.72566	0
2167	14130	0	0	4.25088	10.0739	0.907851	0.419294	7.59371	0.464793	0
2167	43419	0	0	4.17247	10.0962	-0.550809	0.834631	-0.322421	1.68305	0
2167	49437	0	0	4.24484	10.0188	0.795747	-0.605629	1.13516	0.545305	0
2168	35693	0	0	11.9128	9.04043	-0.593101	0.805128	4.99208	4.12745	0
2169	22060	0	0	5.54906	3.42673	-0.980643	-0.195806	12.9606	0.360092	0
2170	45372	0	0	1.73984	14.9555	0.781382	-0.624053	-3.37899	4.14276	0
2173	22716	0	0	23.3278	5.55759	-0.361013	0.932561	-1.33392	4.4358	0
2173	41282	0	0	23.2883	5.49735	-0.999211	-0.0397083	8.96429	3.98736	0
2175	14629	0	0	9.79392	12.9392	-0.975697	-0.219126	7.38316	3.68847	0
2178	26314	0	0	10.8228	8.46257	-0.27134	-0.962484	-1.94338	3.42004	0
2181	40845	0	0	26.4897	7.55653	-0.488554	-0.872534	-2.49744	4.92704	0
2181	41366	0	0	26.5698	7.61171	0.989319	0.145765	18.5792	9.20566	0
2182	36172	0	0	18.5454	8.79594	-0.283548	-0.958958	-2.43999	0.993714	0
2182	48012	0	0	18.509	8.8416	-0.998064	-0.0621964	24.2941	1.75203	0
2184	20686	0	0	25.8502	6.56934	-0.12482	-0.992179	-9.2336	4.34805	0
2184	50195	0	0	25.9094	6.67847	0.763893	0.645343	0.999732	13.0972	0
2185	44100	0	0	22.7387	3.81578	0.880856	0.473384	16.2948	0.501832	0
2186	13332	0	0	17.668	4.52509	-0.42179	-0.906694	-0.712698	7.04149	0
2186	14186	0	0	17.6479	4.63465	-0.716049	0.69805	4.88086	5.22777	0
2186	39170	0	0	17.7647	4.57927	0.99363	-0.112696	14.4199	1.67409	0
2186	47536	0	0	17.713	4.6533	0.237034	0.971501	-3.53029	0.465219	0
2188	52204	0	0	9.23709	4.93319	-0.97461	-0.223908	9.70781	6.30116	0
2189	23277	0	0	13.6483	1.08454	-0.984571	-0.174987	26.1916	12.2828	0
2190	24564	0	0	16.7743	1.15683	0.880297	0.474423	18.8781	3.38242	0
2190	39158	0	0	16.6796	1.14208	-0.982959	0.183826	15.2255	4.90651	0
2197	35797	0	0	6.64186	6.98908	-0.911616	-0.411042	11.4419	7.2288	0
2197	36388	0	0	6.77009	6.98414	0.877483	-0.479608	10.8577	6.40354	0
2198	49158	0	0	4.91949	11.6183	0.438677	-0.898645	-0.828362	1.93396	0
2201	22238	0	0	9.87095	6.83995	-0.183752	0.982973	-2.59656	1.26691	0
2207	21342	0	0	14.2673	7.9304	-0.783676	-0.621169	15.6772	8.50101	0
2213	34846	0	0	19.9355	5.24533	-0.663673	0.748023	3.64842	5.83693	0
2215	18015	0	0	13.9634	5.71071	0.394031	0.919097	-0.0833679	6.47962	0
2216	17238	0	0	17.0365	12.6867	-0.837077	-0.547085	1.07264	4.12134	0
2216	49258	0	0	17.0835	12.7802	-0.0604718	0.99817	-0.80366	4.93633	0
2217	42930	0	0	21.5713	8.05087	0.776278	0.63039	17.0412	5.93293	0
2232	13356	0	0	6.13442	14.1401	0.642001	-0.766703	1.4324	1.19944	0
2232	49767	0	0	6.15262	14.1918	0.980605	0.195995	3.51489	0.25852	0
2234	10864	0	0	14.8267	9.46736	-0.843649	-0.536895	6.06591	3.74023	0
2234	32447	0	0	14.8234	9.53231	-0.894806	0.446455	2.2652	2.11415	0
[truncated: 44,070 more rows]
