# Supplementary material for: Study on stability analysis of soil nail reinforced slopes under loading based on the discrete element method
Source: PLoS One. 2026 May 26;21(5):e0350163. doi: 10.1371/journal.pone.0350163 (PMC13210361; doi:10.1371/journal.pone.0350163)
Supplement: S1 File — (ZIP) [file pone.0350163.s001.zip › DATA in PFC/initial_measure.txt]

id	cx	cy	mradius	sxx	syy	sxy	s1	s3	angle_deg	porosity	strain_x	strain_y
1	15.7	15.35	0.63	-14.5782	-0.274067	1.32316	-0.152703	-14.6996	84.7593	0.179685	0	0
2	14.44	15.098	0.63	-33.4919	-0.67634	6.34464	0.507629	-34.6759	79.4296	0.155576	0	0
3	13.18	14.846	0.63	-59.721	-9.06496	8.33018	-7.73026	-61.0557	80.8972	0.170974	0	0
4	17	14	0.63	-18.4405	-11.9744	5.41423	-8.90141	-21.5136	60.4216	0.197142	0	0
5	15.74	13.748	0.63	-46.8699	-1.95705	16.0962	3.21583	-52.0428	72.184	0.171102	0	0
6	14.48	13.496	0.63	-43.7302	5.06697	10.2505	7.13279	-45.796	78.6057	0.195826	0	0
7	18.4	12.6	0.63	-49.7172	-9.409	13.6677	-5.21163	-53.9146	72.9282	0.177938	0	0
8	17.14	12.348	0.63	-68.6151	-13.478	15.7934	-9.27465	-72.8185	75.0963	0.201678	0	0
9	15.88	12.096	0.63	-74.6236	-9.16839	8.19901	-8.157	-75.635	82.9678	0.193222	0	0
10	19.8	11.2	0.63	-86.7009	-30.6528	27.6134	-19.3341	-98.0196	67.7114	0.195413	0	0
11	18.54	10.948	0.63	-89.704	-5.59072	18.0936	-1.86375	-93.431	78.3608	0.190761	0	0
12	17.28	10.696	0.63	-99.5733	1.82462	16.9506	4.5832	-102.332	80.7566	0.175545	0	0
13	21	9.75	0.63	-241.941	-47.6655	26.5875	-44.0926	-245.514	82.3463	0.191213	0	0
14	19.74	9.498	0.63	-156.374	-1.9839	11.0763	-1.19331	-157.165	85.9173	0.164339	0	0
15	18.48	9.246	0.63	-134.563	1.54627	9.36521	2.18763	-135.205	86.0823	0.166823	0	0
16	22.5	9.3	0.63	-292.491	-38.6855	25.752	-36.099	-295.077	84.2645	0.19485	0	0
