# Supplementary material for: Study on stability analysis of soil nail reinforced slopes under loading based on the discrete element method
Source: PLoS One. 2026 May 26;21(5):e0350163. doi: 10.1371/journal.pone.0350163 (PMC13210361; doi:10.1371/journal.pone.0350163)
Supplement: S1 File — (ZIP) [file pone.0350163.s001.zip › DATA in PFC/initial_pbond.txt]

ball1_id	ball2_id	cx	cy	pb_fn	pb_fs	pb_state	bond_type
6	21988	6.9659	3.82452	-2.61971	13.3013	3	0
6	29749	6.99524	3.90227	2.62252	-7.21654	3	0
7	28757	24.634	3.70405	1.84491	0.14032	3	0
12	5819	3.15203	12.0898	-0.719266	2.00425	3	0
17	4641	9.9259	4.57456	-16.9751	8.63362	3	0
17	7912	9.90035	4.71862	-11.9137	1.37537	3	0
25	9688	14.7718	8.60798	-0.168036	4.94159	3	0
35	7830	10.5578	10.867	0.14079	-0.0872624	3	0
36	8603	24.9194	7.46599	-0.757945	4.38405	3	0
40	1994	13.1931	6.06156	0.527823	-1.7741	3	0
51	1555	2.66202	4.94605	-8.07367	8.69625	3	0
63	3510	15.5857	9.0204	-5.29444	8.14517	3	0
67	4619	5.20955	9.36419	-4.45597	-4.93336	3	0
93	3401	23.1353	9.21776	-2.929	-1.29457	3	0
151	611	11.4138	4.32189	-8.62064	-1.4826	3	0
174	289	14.9036	15.2996	-6.7961	-1.62025	3	0
183	327	3.86998	15.6588	-1.04441	-7.10557	3	0
265	530	20.7719	6.83222	1.82347	-4.23759	3	0
421	992	24.906	1.47021	-7.46683	-0.793217	3	0
563	835	16.0874	7.21425	-1.03635	6.06769	3	0
639	940	18.1411	3.69059	-8.55219	-2.73992	3	0
782	835	16.0179	7.29291	-3.19225	6.95575	3	0
12	29230	3.10928	12.0522	-5.07569	-2.13541	3	0
19	18330	5.96866	5.20514	1.25623	-7.54768	3	0
19	28347	6.06443	5.26643	1.03826	-5.49831	3	0
21	51229	10.2996	12.1716	-0.0444757	0.698265	3	0
22	20360	18.92	5.91137	-0.583062	-0.362421	3	0
24	15402	6.12887	9.77154	-1.21467	0.0650371	3	0
24	42844	6.12	9.69998	-3.96149	0.981338	3	0
32	15068	25.7942	7.89184	2.48707	14.3395	3	0
32	23482	25.7076	7.9021	-8.48818	-14.9942	3	0
32	23484	25.774	8.00084	-19.3154	1.91749	3	0
33	24026	22.8882	1.61962	0.177334	7.68548	3	0
38	40341	1.84176	14.2095	-1.08092	0.10733	3	0
43	24224	12.0755	7.7596	0.256734	-5.52147	3	0
48	15202	5.21304	13.7859	-1.73594	-1.63715	3	0
48	34325	5.1657	13.6925	-4.08603	-0.624863	3	0
50	30371	26.6001	1.36166	0.146719	-6.15882	3	0
51	36503	2.7141	4.89788	0.638556	-5.25963	3	0
54	38186	15.9082	4.50753	2.41045	2.30769	3	0
54	42458	15.93	4.44745	-0.354042	-5.48319	3	0
55	34632	16.6186	6.1056	-0.697286	-2.33492	3	0
56	47461	12.4301	5.46054	-6.14216	0.157828	3	0
57	25720	16.8568	13.0238	-6.35454	-3.08512	3	1
57	35305	16.9144	13.0249	-11.4846	9.59147	3	0
59	25894	25.8856	3.20143	0.197632	9.10678	3	0
59	33269	25.8942	3.08891	-0.897196	-7.80697	3	0
60	50684	13.68	9.90704	-5.15415	-3.58735	3	0
66	34745	7.95452	1.61512	-3.97523	2.37803	3	0
68	44691	12.1679	6.04956	-7.89352	0.285695	3	0
68	47062	12.1426	6.12416	-2.1507	1.3681	3	0
69	52350	10.6697	6.03213	-12.6995	1.04346	3	0
70	16449	13.5473	3.89591	0.371292	4.78716	3	0
70	28456	13.4328	3.98897	-2.04612	2.89199	3	0
70	46530	13.4464	3.86646	-3.37612	-6.54645	3	0
74	46308	14.4887	12.019	0.946652	-0.966231	3	0
76	45241	11.608	7.62746	-4.59168	-0.987882	3	0
77	17481	23.5876	2.43638	1.48224	3.85057	3	0
77	25772	23.7082	2.40179	1.46157	2.57645	3	0
84	39294	6.40868	15.0972	-0.793946	-2.93254	3	0
89	38214	23.0271	6.99065	2.66499	-0.611922	3	0
89	42208	23.1347	7.04146	-2.04988	-2.36051	3	0
93	20568	23.0652	9.15184	4.39345	-5.62146	3	0
93	26651	23.1227	9.11343	-11.4455	6.75669	3	0
97	14939	5.29314	12.6619	-0.768922	-0.844928	3	0
107	4655	21.1181	3.35494	-3.34631	2.32301	3	0
110	2442	8.82812	8.0711	1.24718	-3.53716	3	0
113	7001	17.4806	4.5576	1.76941	0.810656	3	0
116	4553	3.78567	6.10535	-12.5584	2.7952	3	0
116	8132	3.72597	6.04285	0.456245	1.09404	3	0
117	9560	12.8096	14.4651	-9.51715	-0.943889	3	0
139	5491	7.17838	1.72068	0.644726	5.09165	3	0
144	9028	14.556	2.08701	-2.90961	6.18338	3	0
147	7975	8.87986	13.7984	-3.70263	0.265956	3	0
148	5013	17.8069	2.08482	0.302664	2.10365	3	0
148	8387	17.7996	2.0219	-1.04749	-2.21427	3	0
151	4981	11.3652	4.2859	-4.29659	-0.124995	3	0
166	6468	23.9521	2.43475	-0.326703	-3.98067	3	0
174	7382	14.989	15.361	-3.5557	-1.13756	3	0
176	4767	8.15505	12.6031	0.856076	-0.154372	3	0
180	2910	1.91667	1.71355	-0.887758	4.71282	3	0
180	3028	1.98845	1.69233	0.435083	-11.1029	3	0
198	2215	13.9968	5.64172	-0.515877	6.13872	3	0
198	3589	14.018	5.58003	-2.04418	-3.61467	3	0
204	1054	14.6115	7.82286	-2.63439	5.94155	3	0
213	7139	19.0575	8.02284	-4.62813	-2.09779	3	0
214	1408	26.8451	8.9147	-4.21083	19.5527	3	0
224	7552	26.4388	1.75477	-6.01122	3.39929	3	0
225	8504	16.6031	11.785	-2.34473	-0.0994252	3	0
225	9770	16.6167	11.7021	-2.94705	-3.09092	3	0
249	6821	23.232	6.21049	-1.12288	3.83304	3	0
251	5718	14.1708	15.081	-3.66476	0.312356	3	0
254	1981	9.03983	8.39519	-3.72205	-4.98949	3	0
268	8484	7.06665	5.35608	-2.58613	1.8899	3	0
270	6026	17.9571	6.48053	-7.70472	0.866083	3	0
273	1287	22.8045	7.98223	-4.13162	-6.64827	3	0
273	5506	22.8088	8.10609	-2.77872	3.32816	3	0
289	3017	14.8417	15.3127	-4.59073	4.20449	3	0
290	2388	26.7382	4.89037	-1.08766	1.69108	3	0
290	9384	26.7711	4.94444	2.01983	-2.22477	3	0
301	4888	17.2561	8.07836	0.245875	5.01905	3	0
304	6703	25.2343	4.30845	-4.58606	7.69149	3	0
306	7009	22.2082	6.76894	-1.3254	-6.87609	3	0
328	7438	18.2733	11.5394	-0.450209	8.39838	3	0
332	6358	1.45129	14.6805	0.265321	-4.46182	3	0
350	1388	8.58144	8.24683	-3.52978	-3.07429	3	0
354	8698	24.6149	2.55515	-4.33377	0.15766	3	0
358	7018	26.5145	9.20228	-5.70753	-17.2929	3	0
362	9949	5.94895	10.0097	-8.53429	-3.84482	3	0
370	5503	10.4608	14.8878	-3.16186	2.20133	3	0
373	2529	10.016	5.35589	-5.96772	-0.788568	3	0
403	8671	26.7008	7.21521	-3.56319	17.7191	3	0
406	5153	3.38561	10.7911	-4.45982	4.91711	3	0
409	8871	6.4621	8.44319	0.900134	2.50852	3	0
413	4705	23.1768	1.88181	-0.600828	-4.32852	3	0
421	5075	24.8382	1.57425	-3.18536	2.60815	3	0
431	8337	21.8862	5.85099	-1.12276	-6.27401	3	0
434	2877	25.7183	5.25622	1.43661	4.73451	3	0
440	6242	16.9506	6.6681	1.49595	-4.12539	3	0
444	7798	16.6082	10.5446	-3.62772	4.95684	3	0
445	8598	1.94812	15.7721	-1.0278	2.14976	3	0
449	2819	22.2332	3.71069	2.48252	1.13852	3	0
457	2431	19.883	7.61958	-0.973073	1.68395	3	0
460	5533	19.5071	12.0182	-0.970809	-0.9274	3	1
468	2717	7.95511	11.6775	0.0379339	2.43919	3	0
468	9903	7.8624	11.6853	-0.797825	-3.68249	3	0
486	6544	8.48783	15.2302	1.67347	3.93474	3	0
488	5488	23.6127	5.80234	-4.78761	-0.727255	3	0
489	8141	16.6673	7.89871	-2.17103	-3.74077	3	0
522	9063	23.5282	1.36231	0.339865	1.66775	3	0
524	6489	19.1199	3.81245	1.68357	-0.939982	3	0
527	4761	8.51319	4.03339	-9.75452	8.52003	3	0
539	4640	11.0396	4.93454	3.76846	1.58417	3	0
544	6177	3.33952	9.82911	-5.74991	-0.0542458	3	0
548	3039	4.77709	8.93107	1.67528	4.75718	3	0
550	8755	20.5657	6.441	-13.8107	-3.08657	3	0
560	9834	15.515	13.3767	-5.76503	-1.42193	3	0
588	1850	16.3546	12.4529	-4.76715	-4.67535	3	0
592	7004	12.6049	11.3559	-0.477525	-2.7653	3	0
607	3277	25.9207	8.71844	-12.0164	-1.04833	3	0
611	4981	11.3559	4.34397	-5.13632	-0.625754	3	0
611	8232	11.3984	4.45591	-11.7249	3.53952	3	0
613	5677	8.81095	5.97013	-11.4224	-1.91966	3	0
625	5498	5.00242	10.0538	-9.33099	-2.36516	3	0
625	7544	4.94993	10.1825	-6.2003	1.55085	3	0
627	6322	7.1294	1.61223	-2.70116	0.949855	3	0
665	9681	1.28735	4.2099	-11.2566	13.485	3	0
679	6601	20.2614	8.79208	-2.3103	4.25114	3	0
680	7711	12.776	13.8363	-2.00706	1.26153	3	0
683	4642	11.5683	15.9348	0.326738	3.89205	3	0
690	1385	16.1209	12.2211	-4.46138	-0.822203	3	0
697	8103	9.73689	4.12682	2.78005	-7.42449	3	0
702	7878	4.31766	14.3457	-0.635259	1.42669	3	0
707	9384	26.8611	4.88223	-1.57588	3.71913	3	0
715	3209	3.82911	5.91318	1.23739	-4.37949	3	0
724	7274	10.3791	3.31835	-2.09762	0.913816	3	0
731	9241	22.5054	6.16599	1.82499	-5.14356	3	0
733	1123	2.0252	3.72126	1.00107	4.72901	3	0
751	8296	23.964	6.04381	-5.14371	-2.66652	3	0
754	1371	14.4464	14.3298	-1.35689	-3.04869	3	1
756	5325	11.5259	6.48877	-5.22424	-5.34891	3	0
758	9856	15.5578	2.83555	0.751316	11.4705	3	0
767	5985	15.7945	6.30677	-0.671531	5.10102	3	0
778	4382	11.2686	10.1835	-5.09935	-1.07359	3	0
778	8198	11.3208	10.152	-2.91078	-1.0433	3	0
784	5410	9.29541	8.41322	-4.46371	-4.64746	3	0
791	1865	15.9415	14.937	-5.11865	0.0456237	3	0
807	9274	2.63624	5.84166	1.22472	-11.2762	3	0
816	9512	13.5108	6.21242	-9.08785	1.77943	3	0
821	1060	20.2532	9.94325	0.205616	-6.95756	3	0
829	1692	10.4703	2.14765	0.131632	4.96315	3	0
830	5158	11.4032	9.68764	1.37701	1.1402	3	0
839	3006	6.26407	4.63	-16.7885	3.54072	3	0
855	1486	25.9809	2.69761	-13.7128	4.53985	3	0
863	3946	6.98671	6.78303	0.63286	-4.57313	3	0
865	6533	1.20472	6.51629	-0.721781	7.61498	3	0
869	6758	5.28462	6.51528	-5.72862	-1.43959	3	0
877	1683	8.77468	12.2742	0.994991	-3.33749	3	0
884	8370	26.2119	6.53639	2.00061	-0.66565	3	0
890	1431	3.03646	6.39971	-11.1505	-5.62557	3	0
890	2227	3.0913	6.42989	2.10157	8.79453	3	0
895	6379	19.531	10.2159	1.14045	8.02337	3	1
910	6228	3.07075	10.8093	0.560979	0.283818	3	0
910	8636	3.13239	10.8878	-6.79959	-1.64394	3	0
915	5700	12.4117	7.37952	-3.56458	-2.45646	3	0
916	4803	16.7008	10.8748	-2.07878	-2.80006	3	0
917	5518	8.63597	12.5092	0.049281	-0.615502	3	0
921	5208	4.16999	14.1554	-3.50138	1.30013	3	0
922	4311	8.85068	6.86515	-0.0845251	0.9633	3	0
936	6354	8.78761	9.1417	-5.44171	4.67903	3	0
944	1775	2.33705	8.44371	-9.18925	0.411437	3	0
959	9513	2.56205	11.6061	-9.34807	-0.787537	3	0
982	7007	8.9493	5.40601	-7.10763	-3.14878	3	0
991	2924	5.66411	3.27649	-10.4242	3.47277	3	0
106	25320	2.15365	5.70653	1.82613	6.48252	3	0
106	47966	2.23757	5.7312	-8.72384	-7.53529	3	0
107	30020	21.0611	3.38777	0.106393	-3.45231	3	0
109	21833	5.95186	14.5229	-3.29039	-3.56776	3	0
109	46247	5.91632	14.6169	0.902622	1.80598	3	0
110	11861	8.73241	7.98156	1.02942	-7.25074	3	0
111	17343	17.826	10.2597	-5.35136	0.741393	3	0
111	48451	17.7788	10.2108	1.35638	-0.021886	3	0
112	19678	17.9887	7.79822	-2.49768	-1.53336	3	0
112	44620	18.1001	7.82799	3.31272	7.35199	3	0
113	13332	17.5916	4.51348	-0.628374	7.60522	3	0
113	14186	17.5761	4.62224	-0.140818	-7.63186	3	0
117	40552	12.7614	14.5014	-6.44866	4.20438	3	0
117	50168	12.712	14.4719	0.597676	4.0323	3	0
123	32028	3.80841	14.4064	-0.240793	-2.31109	3	0
123	33916	3.72703	14.3289	-2.70935	-0.952884	3	0
125	19521	2.30773	7.03372	-0.716199	-8.23775	3	0
125	37745	2.25297	6.95041	-5.14516	-8.16782	3	0
125	50605	2.25373	7.04393	-5.49984	8.3097	3	0
126	21177	4.83197	7.63316	0.17442	2.43256	3	0
126	28446	4.83678	7.56395	1.30208	-8.29987	3	0
130	39047	5.21453	14.7117	0.288568	-1.90366	3	0
130	43752	5.31627	14.6789	0.570962	4.22917	3	0
130	49960	5.23138	14.7731	0.0559812	0.0201869	3	0
132	29470	7.38814	3.53983	-0.861228	-6.4237	3	0
135	34696	7.16764	7.46438	0.43281	2.99509	3	0
135	41198	7.25602	7.39168	-4.36663	7.44186	3	0
138	28676	25.825	9.45973	-1.35961	20.4958	3	0
140	37645	3.546	14.77	-3.18706	2.23238	3	0
140	39263	3.46917	14.8463	-0.649332	5.27546	3	0
146	43101	13.2796	12.0507	-2.0697	0.328089	3	0
146	43116	13.1561	11.9784	-0.229311	-2.61134	3	0
147	13975	8.93797	13.8832	0.559026	-4.35841	3	0
147	25145	8.88824	13.9163	-3.95111	1.83204	3	0
148	16186	17.9227	2.0118	0.539835	2.19237	3	0
149	21700	25.6675	9.65498	-1.38227	13.5932	3	0
149	52219	25.7103	9.77098	-2.88344	-12.662	3	0
151	28831	11.3918	4.20848	-4.8166	-6.27473	3	0
152	16058	7.8088	3.25641	-0.124953	-5.3577	3	0
152	37748	7.79848	3.34005	1.31565	5.65427	3	0
154	18833	5.79577	15.3275	-1.18923	-7.80294	3	0
156	34543	16.408	8.12726	-1.18052	-6.20918	3	0
158	11919	20.446	5.71262	-0.14238	-3.53841	3	0
159	10956	26.4341	8.22214	-7.07852	10.4943	3	0
159	40282	26.444	8.10984	-13.8581	4.65858	3	0
164	17602	19.2798	1.78631	0.916168	2.16251	3	0
164	26505	19.2634	1.88402	-2.67764	-8.10991	3	0
165	30530	8.86253	14.9088	-4.08187	1.52162	3	0
165	31502	8.79143	14.9388	0.319607	-4.75416	3	0
165	42152	8.9137	14.9533	0.644314	3.02524	3	0
166	25772	23.855	2.38418	2.37238	1.4319	3	0
174	30024	14.9373	15.3981	-4.10275	1.18525	3	0
176	25833	8.05542	12.6598	-1.02512	1.96027	3	0
176	28268	8.02951	12.6003	0.456053	-0.611778	3	0
176	37679	8.12357	12.6632	-2.46148	-0.803437	3	0
179	24017	4.67243	5.59596	-1.84107	-2.08625	3	0
182	17570	13.0484	6.1814	-6.44655	-4.35157	3	0
182	21445	12.9919	6.14328	0.572569	2.40494	3	0
183	10029	3.96754	15.7204	-0.224753	-0.621691	3	0
183	26193	3.92512	15.7694	-2.04013	3.84545	3	0
184	41451	17.0618	12.3136	-4.71491	8.73923	3	0
185	36620	13.7832	8.48183	-5.78448	-1.33441	3	0
185	45036	13.849	8.46831	-1.58921	-4.19648	3	0
189	17773	23.5073	5.45595	0.677701	2.63249	3	0
193	18006	3.06377	15.3143	-12.3222	1.29258	3	0
193	19032	3.02829	15.3763	-0.00858861	-0.271238	3	0
198	22096	14.0814	5.57576	-5.13473	3.33607	3	0
198	29453	14.0754	5.6802	-1.08603	-7.94847	3	0
204	15894	14.565	7.95134	-7.18434	-1.67552	3	0
204	21198	14.5173	7.84351	1.36278	-5.00636	3	0
204	25939	14.6448	7.88611	2.35234	-1.43785	3	0
204	32863	14.5111	7.90982	1.70808	1.29777	3	0
213	33090	19.0195	7.92199	-6.76679	0.688456	3	0
214	16620	26.765	8.94095	1.28	-17.5868	3	0
215	37391	21.6866	8.5328	2.15484	-6.75598	3	0
224	27982	26.3508	1.83985	-5.51584	4.90492	3	0
224	50945	26.3279	1.77736	2.95094	-0.338021	3	0
225	49371	16.5607	11.6861	-4.09732	4.00977	3	0
226	43870	11.0857	9.07765	-8.43839	1.34745	3	0
226	46877	11.0942	9.20209	-8.22257	-3.98776	3	0
226	51602	11.0285	9.19686	-2.42838	3.70581	3	0
231	13417	16.5131	1.49191	-6.87534	4.39206	3	0
232	25618	20.5814	7.93518	-0.415489	0.687711	3	0
232	48017	20.5832	7.99865	-2.33922	6.05582	3	0
237	17124	20.5284	2.26887	-0.456455	2.33968	3	0
238	32540	12.508	10.1386	-4.05103	1.17762	3	0
245	24737	7.50078	3.40576	-12.2679	-2.14165	3	0
245	41631	7.45049	3.36187	1.31121	3.61867	3	0
249	11409	23.2986	6.12178	0.828016	6.65517	3	0
249	27505	23.2155	6.12167	0.718403	-7.5849	3	0
251	18674	14.2047	15.2088	-5.53869	-3.87526	3	0
259	44262	4.31439	4.91855	1.21191	-0.164015	3	0
265	20380	20.8888	6.91283	-1.60773	-6.66602	3	0
268	15542	6.98473	5.45717	0.768394	8.35469	3	0
268	21131	7.09884	5.42639	1.58372	-6.82648	3	0
268	31410	7.00727	5.35326	-2.95366	-2.84452	3	0
270	50443	17.9487	6.61982	-4.63875	-6.22929	3	0
271	52249	7.29231	6.12293	-8.04252	2.93914	3	0
273	16943	22.881	8.02184	0.949733	1.38153	3	0
277	17147	2.35664	13.2907	-7.28493	-1.65088	3	0
280	39494	13.7234	9.17868	-6.41937	-0.167267	3	0
280	40120	13.7593	9.11693	-6.65154	-0.628409	3	0
282	34596	12.1268	12.4236	-5.24681	2.10277	3	0
284	28978	12.6271	5.87014	2.8227	-6.90037	3	0
286	11280	20.0835	3.45311	2.21954	-6.87352	3	0
286	29630	20.0393	3.36027	-0.713847	5.69375	3	0
288	12437	11.7002	7.82455	-0.25073	-2.71899	3	0
288	12732	11.7503	7.91687	-3.81204	-4.69592	3	0
288	51642	11.7727	7.82098	-1.39243	4.57744	3	0
289	15400	14.7914	15.2694	-4.33137	-2.95662	3	0
289	24636	14.9084	15.1877	-3.16246	3.92704	3	0
290	10646	26.6423	4.96411	1.31228	-0.337815	3	0
293	17473	2.87236	15.2055	-1.10264	-5.68023	3	0
295	43789	3.66509	10.8681	-2.67789	5.5359	3	0
298	46883	14.7402	14.647	-19.0492	-3.50458	3	0
298	51311	14.7451	14.5276	-3.06215	-1.37865	3	0
301	13515	17.1515	8.12221	1.84663	4.71662	3	0
301	20138	17.1982	8.05262	-1.80572	-8.9781	3	0
305	20197	2.03488	13.7863	0.362023	5.78525	3	0
305	25469	1.94396	13.7251	-4.47132	-7.57716	3	0
306	28965	22.2876	6.75296	-3.61168	2.02771	3	0
306	34072	22.2768	6.87849	-3.4087	1.06238	3	0
306	43894	22.3253	6.80499	-1.97305	2.30566	3	0
310	12793	11.1113	5.84275	-6.9587	-1.41865	3	0
310	27914	11.1447	5.91689	1.90521	2.35977	3	0
310	32468	11.0235	5.93256	-1.10519	9.66558	3	0
312	28376	19.0867	8.56272	-4.1078	-3.69382	3	0
312	46751	19.1498	8.64117	-0.90084	-4.07315	3	0
313	14362	18.2425	1.99257	0.385797	-4.68856	3	0
315	11736	6.33987	2.46395	-5.44727	2.4486	3	0
319	26680	4.11978	8.6486	-11.179	2.68598	3	0
319	39905	4.18661	8.62113	2.26413	-3.83259	3	0
328	12483	18.2824	11.6478	-5.02437	-4.26655	3	1
328	13021	18.1674	11.6155	-4.2561	-4.22946	3	0
328	21397	18.1789	11.5557	-4.73208	0.413005	3	0
330	50178	1.27747	14.8835	-2.80132	5.46379	3	0
336	33716	25.4428	8.44478	2.05283	13.6438	3	0
336	49714	25.5052	8.42245	1.66668	-12.3687	3	0
338	15248	26.4314	7.73555	2.22823	19.6938	3	0
338	51992	26.4295	7.65675	-0.881227	-13.42	3	0
339	32629	23.6343	4.41602	-2.93925	1.99494	3	0
339	37003	23.6929	4.28369	-3.08072	6.09487	3	0
341	32093	26.5415	3.42455	1.96275	-3.86687	3	0
342	28959	26.3762	5.556	0.772242	12.3711	3	0
348	19425	5.3221	13.0487	0.471223	-2.09557	3	0
348	27041	5.44057	13.0207	-1.12971	4.42874	3	0
350	25826	8.5433	8.31533	1.23891	6.3829	3	0
354	13595	24.5604	2.66858	-0.91224	10.6117	3	0
354	48239	24.6249	2.68568	-1.44892	-7.80023	3	0
355	21094	13.4127	12.4499	-0.0326011	-3.53312	3	0
355	50823	13.2723	12.4281	-5.02384	0.0104399	3	0
358	35925	26.4129	9.17763	0.343793	7.84052	3	0
358	37160	26.507	9.08767	-4.67859	16.1186	3	0
359	25413	13.8146	5.01728	1.06451	-2.81744	3	0
359	37927	13.8565	5.10533	-7.14356	1.46509	3	0
359	44031	13.8646	4.977	-5.96521	-3.64615	3	0
362	12518	5.88538	10.0938	1.57297	5.86082	3	0
362	17338	5.97071	10.1561	-11.2977	0.13898	3	0
362	28515	6.01733	10.0381	-1.86867	3.93967	3	0
363	13159	14.7271	13.146	-1.68785	-2.31555	3	0
374	16165	4.58815	1.57387	2.71094	4.78757	3	0
374	24287	4.71847	1.53462	3.56845	3.54807	3	0
375	15047	2.84846	3.75334	-0.5709	5.00757	3	0
375	43957	2.95554	3.75584	-3.29406	-5.23313	3	0
376	17150	10.825	2.93701	-11.509	-8.88869	3	0
376	19194	10.8181	3.00586	1.93428	-2.27907	3	0
376	32607	10.9338	2.92018	1.46797	7.79501	3	0
384	18116	7.03201	9.04948	-0.106641	-0.574978	3	0
384	42476	7.13899	9.00821	-1.09957	3.71571	3	0
388	18883	21.6726	9.53485	2.22713	9.44718	3	0
388	29001	21.7063	9.41675	-2.46839	-4.19897	3	0
395	15721	4.91574	9.40451	-7.77888	1.79007	3	0
395	41829	4.90207	9.31702	1.50187	-5.95954	3	0
395	51048	4.97809	9.417	-6.31151	-1.6274	3	0
400	16125	19.2972	9.11612	-4.11784	2.89157	3	0
403	13784	26.6739	7.12678	3.07631	-19.7386	3	0
406	29800	3.27529	10.8596	0.0846998	3.63127	3	0
406	31130	3.36111	10.8997	-3.38092	-6.00973	3	0
406	39315	3.28233	10.801	0.148276	-2.93664	3	0
408	46789	3.34137	1.75036	-3.63599	-3.20246	3	0
408	47519	3.35848	1.82025	1.77592	5.68632	3	0
410	44454	13.1964	8.17125	-7.92325	-3.72196	3	0
413	19246	23.2752	1.97462	-0.331511	-0.0937343	3	0
416	49497	4.18901	6.00241	0.536257	-4.70177	3	0
423	37881	12.9068	4.5901	0.0204939	-8.99743	3	0
426	33990	10.2984	7.54888	0.466704	1.57796	3	0
426	44011	10.3981	7.52479	-1.53009	3.16114	3	0
426	44670	10.327	7.50131	-3.19196	-3.59436	3	0
428	10957	8.35738	5.82903	-1.94578	-0.228632	3	0
431	10658	21.865	5.76392	0.183106	6.33408	3	0
431	21741	21.8075	5.86677	-0.133218	6.95945	3	0
431	45094	21.7891	5.78387	-0.472491	-6.92216	3	0
436	11887	17.9903	9.88728	-0.262738	3.39125	3	1
436	22058	18.0119	9.7756	-4.93394	-3.59981	3	0
436	46699	18.099	9.85617	0.475001	-2.84489	3	0
437	13241	14.5742	13.4612	-4.14353	3.43256	3	0
443	14627	5.70579	9.97711	-4.85761	-3.49438	3	0
444	29264	16.5214	10.6394	-2.5683	0.339164	3	0
444	37471	16.5284	10.5721	-1.73053	-3.48116	3	0
451	37086	5.09976	3.47779	2.12173	5.41803	3	0
452	26596	12.9643	5.44194	-3.6387	-7.59505	3	0
452	45323	12.8588	5.38917	1.0888	5.69646	3	0
453	40501	15.6369	13.2658	-2.4361	4.52588	3	0
454	23665	11.9925	12.9369	-9.44632	4.52622	3	0
454	44929	12.0601	12.8512	0.147514	0.57095	3	0
455	12425	8.17738	12.4312	-1.83698	2.50682	3	0
455	24363	8.13803	12.3788	0.230881	0.0429574	3	0
455	31496	8.16176	12.3183	-3.29044	-2.16204	3	0
455	34579	8.27087	12.3785	0.55318	-2.52806	3	0
457	50187	19.9214	7.74859	0.584936	-7.18125	3	0
459	44903	1.28976	3.55931	-9.61538	11.3343	3	0
461	13027	13.6049	15.5633	-0.253334	-1.17252	3	0
465	42912	9.7635	7.40948	-0.253606	-0.36584	3	0
470	27052	3.63751	6.25731	1.5789	-1.47324	3	0
470	36835	3.69078	6.31535	-7.67398	-0.47482	3	0
474	25094	25.8106	1.17026	-7.17626	-2.54282	3	0
483	32952	23.193	5.77651	-0.999259	6.35012	3	0
486	17708	8.58101	15.2545	0.201141	-5.86969	3	0
488	24415	23.5292	5.74006	1.3977	-6.30404	3	0
488	24853	23.6393	5.73322	3.18199	2.67799	3	0
488	44442	23.5668	5.69773	-4.26191	-3.70844	3	0
489	23613	16.7279	7.88916	-4.06361	1.46317	3	0
491	40045	25.3293	5.44888	2.90184	-7.50695	3	0
499	13325	18.8341	1.53413	1.33265	8.16296	3	0
507	44448	25.1088	1.82568	-4.22768	1.6444	3	0
512	45863	17.8962	14.0271	-2.58888	-0.0597686	3	0
522	12218	23.6164	1.29961	-1.38102	2.30863	3	0
522	31661	23.5533	1.30338	0.0886089	0.0359476	3	0
522	50715	23.6302	1.39624	0.526423	-7.67759	3	0
524	17499	19.2068	3.86264	0.800007	-9.65397	3	0
524	42589	19.2098	3.76133	-0.0694208	5.76638	3	0
525	14925	15.3963	3.21436	-2.08967	6.05845	3	0
530	21819	20.7574	6.76215	-6.7835	1.06307	3	0
539	32875	11.1723	4.97559	-7.6382	-8.37161	3	0
539	50244	11.108	4.862	-17.3216	5.87306	3	0
540	44654	4.69428	14.2535	-0.345402	-0.381073	3	0
540	47374	4.6103	14.2956	-2.62289	3.36103	3	0
540	50774	4.58772	14.2001	-0.507515	-4.6417	3	0
541	17502	8.00109	13.8785	0.462609	2.36172	3	0
541	34312	7.90731	13.9342	1.00572	0.203974	3	0
544	20929	3.36786	9.89384	0.982314	-1.76206	3	0
544	50060	3.24986	9.8766	0.957931	2.16965	3	0
545	18739	12.2502	15.4043	-11.3854	0.615791	3	0
545	37578	12.2531	15.5439	-11.6939	-1.84599	3	0
546	21054	11.9869	12.1079	-3.64953	-1.61565	3	0
546	40035	11.8952	12.0022	-3.85332	-1.77242	3	0
546	52611	11.9568	11.9828	-3.00363	0.692161	3	0
547	50835	15.9716	7.53806	0.134956	-2.73017	3	0
548	20718	4.87914	8.95244	1.82627	0.437584	3	0
557	48234	20.5643	4.80265	-1.52167	-5.74651	3	0
560	21176	15.4511	13.3879	-6.50626	-4.32432	3	0
563	30959	16.178	7.22456	0.233156	-10.8939	3	0
563	41006	16.132	7.09977	-6.75385	1.35342	3	0
565	29903	11.3151	15.8791	-0.261184	6.36194	3	0
566	14826	5.33638	4.15574	-5.70826	-12.0486	3	0
566	47505	5.41471	4.22476	1.4726	1.91216	3	0
567	17860	7.79595	8.41746	-7.29385	0.439454	3	0
567	20902	7.76315	8.36272	-0.374228	-1.03817	3	0
574	13605	15.0041	6.7462	0.582906	3.72958	3	0
582	21471	20.7276	6.63681	-8.70826	0.315057	3	0
582	49751	20.838	6.54996	-5.72184	-0.538641	3	0
585	17505	15.6569	1.82861	-6.09452	-1.88927	3	0
585	37532	15.7145	1.85222	-0.0256927	3.88136	3	0
587	43163	14.8479	4.54457	-5.98251	2.30041	3	0
588	21691	16.428	12.448	-7.87577	2.98248	3	0
588	23590	16.456	12.5056	0.0382576	-1.18482	3	0
592	21303	12.4808	11.3669	-2.59345	3.49142	3	0
592	42986	12.6067	11.2879	0.30116	2.01993	3	0
598	18739	12.3204	15.3751	0.335138	-5.5495	3	0
598	44205	12.4311	15.4265	-0.509194	-2.11351	3	0
599	23962	11.4988	2.85062	0.313096	-8.40565	3	0
600	17149	7.62532	10.2203	0.893379	0.13963	3	0
600	37485	7.66199	10.1752	-3.7681	-0.558937	3	0
600	41131	7.72526	10.2356	0.869707	-2.13003	3	0
610	29155	6.23953	11.3872	-2.95869	-3.39212	3	0
610	46830	6.2114	11.4685	0.192637	6.57281	3	0
611	51012	11.4606	4.42871	-3.53861	-4.33814	3	0
613	19614	8.88945	5.86484	-2.43552	4.81149	3	0
613	43002	8.8243	5.83984	-9.89744	-2.48039	3	0
616	43975	6.46989	6.19963	-0.602141	-2.44914	3	0
618	24312	7.2602	1.94045	2.64094	-0.484042	3	0
618	41136	7.35666	1.93153	-3.03304	1.25317	3	0
620	34589	21.009	9.70696	-0.422209	0.34134	3	0
624	15949	10.3793	7.78143	-2.48683	4.09154	3	0
624	47991	10.4691	7.72203	0.999844	0.0837013	3	0
625	32816	4.90441	10.1088	0.476983	0.134054	3	0
627	31117	7.24028	1.60473	1.00563	-1.26407	3	0
632	31913	7.09717	15.2782	-0.342629	-5.40708	3	0
633	20663	14.634	3.23186	-1.46832	-6.04762	3	0
633	33370	14.7112	3.32656	1.32307	-6.60041	3	0
636	44038	8.28533	9.8581	-9.39653	0.97808	3	0
639	18136	18.0622	3.78071	1.85354	7.32606	3	0
639	39164	18.194	3.78581	3.3914	-5.39098	3	0
639	46051	18.1343	3.82941	-4.13972	-2.00232	3	0
642	33911	2.80594	8.99663	0.0540084	-7.00027	3	0
642	45598	2.78218	9.06121	0.961149	6.54359	3	0
645	21557	20.8857	6.23455	-1.9134	5.90598	3	0
645	32884	20.9946	6.22983	2.5994	-3.07131	3	0
645	48659	20.9417	6.26607	-7.48085	-2.65384	3	0
647	14928	2.63159	15.1824	-4.4381	-0.494168	3	0
647	25793	2.68908	15.1913	-0.750655	4.10239	3	0
648	48849	20.892	2.57888	0.993099	-9.16431	3	0
651	47027	16.2292	9.16694	-3.59502	-3.23314	3	0
654	13963	23.0834	5.72322	1.54438	7.13188	3	0
654	32952	23.1672	5.7013	1.2195	-3.88558	3	0
656	15308	16.3751	12.1171	-1.62181	-3.99238	3	0
656	25528	16.4048	12.2313	-5.70344	4.34601	3	0
665	22590	1.21353	4.21042	-5.5098	-14.5472	3	0
667	39128	8.75139	3.56386	-6.21981	-2.92346	3	0
668	49029	2.63951	14.6958	-4.38965	3.06594	3	0
679	17157	20.2098	8.7672	-3.43643	-3.74421	3	0
679	30621	20.2122	8.87793	-8.10118	-0.795764	3	0
683	21604	11.7095	15.9354	0.611161	-1.78247	3	0
683	31393	11.6071	15.8453	-2.00277	-3.23293	3	0
685	37023	18.6097	1.60081	1.11856	7.0459	3	0
685	42664	18.6545	1.52223	-6.29669	-3.19672	3	0
690	52039	16.0953	12.2846	-6.28201	-3.62512	3	0
694	16913	5.68973	8.00086	-0.675168	-1.6277	3	0
694	37239	5.60336	7.9345	-5.56487	-2.43744	3	0
698	41647	12.8296	5.02601	0.464411	4.11177	3	0
698	46978	12.928	5.07708	-4.24601	-8.04576	3	0
703	11253	8.25507	2.4454	-3.13503	-10.5395	3	0
703	17317	8.15838	2.34651	-5.75446	-9.57005	3	0
707	37769	26.8516	4.77662	-6.74901	-2.25363	3	0
711	46709	12.5549	7.84287	-0.471391	-2.59647	3	0
713	48129	25.2191	1.88181	-6.4161	2.59315	3	0
714	27165	24.2646	8.42225	-5.25162	-0.730803	3	0
721	45111	21.9954	3.01171	2.08019	5.45824	3	0
726	27311	10.9804	7.773	-4.31515	3.74419	3	0
728	23479	22.8296	5.17707	2.66101	0.878409	3	0
729	21254	5.33764	1.43312	2.47524	-4.37761	3	0
731	14943	22.4502	6.22031	-5.90257	0.0427386	3	0
732	36841	4.49857	4.21759	0.306156	-13.8653	3	0
732	39611	4.45668	4.10821	-11.5872	8.90079	3	0
733	12389	2.15221	3.73057	0.673911	-7.42923	3	0
733	15915	2.15933	3.65946	2.46369	5.09348	3	0
733	32460	2.0247	3.65708	1.06165	-5.73323	3	0
733	43836	2.07982	3.76156	-8.70753	5.89235	3	0
743	47050	16.451	9.70658	-4.07242	3.74157	3	0
745	16062	5.33084	2.41864	-5.70993	-4.58315	3	0
748	47786	18.1538	9.12247	3.68179	4.57512	3	0
754	24014	14.4085	14.2291	-3.11428	1.63202	3	1
754	48672	14.3801	14.3577	-1.1796	4.32065	3	1
758	14827	15.4473	2.88067	2.36928	0.928175	3	0
758	17359	15.4709	2.94405	-5.36295	-1.74582	3	0
758	23061	15.487	2.828	-3.41748	-2.26028	3	0
759	16036	5.08499	1.50051	-3.20664	-0.667261	3	0
759	49537	5.0054	1.41401	1.80384	-7.3486	3	0
760	30538	14.3171	11.7608	0.230661	-1.02049	3	0
760	33979	14.2634	11.7876	-3.13394	0.329523	3	0
762	22945	16.6693	1.30709	0.704121	5.59112	3	0
762	24564	16.7772	1.21437	0.592854	1.60611	3	0
763	17449	6.0905	4.88908	0.93968	-4.84598	3	0
763	35728	6.03852	4.93039	-8.62529	1.02647	3	0
763	43206	5.9784	4.823	-1.16402	-1.88885	3	0
765	19801	17.3826	2.99262	-3.0844	0.556349	3	0
765	34359	17.4185	3.06436	0.985565	-1.74908	3	0
768	13532	24.1694	1.55355	-0.173345	1.80719	3	0
768	22606	24.2074	1.60845	-5.50707	-1.15154	3	0
768	27136	24.1917	1.49406	-1.11505	-0.608752	3	0
768	34863	24.2742	1.60667	-0.0411506	-4.68607	3	0
770	35323	8.13274	14.4216	0.770383	5.79363	3	0
782	36735	16.0124	7.39496	-2.17622	-6.71376	3	0
782	42068	15.9272	7.32128	1.06699	-3.68596	3	0
791	43345	15.9511	15.0215	-3.71425	-0.659419	3	0
792	17161	5.90149	3.46462	-1.19798	-7.27633	3	0
792	22977	5.96182	3.56586	-4.29324	0.842825	3	0
792	26350	6.04067	3.47313	-7.82472	6.16773	3	0
794	28224	10.1576	14.0992	-1.95747	-2.62553	3	0
795	29376	2.68039	5.49904	5.42825	1.79752	3	0
795	44595	2.73459	5.55402	-9.3495	-4.54181	3	0
797	19223	26.3696	3.45953	-5.09319	-6.97663	3	0
797	41358	26.3515	3.56285	-0.394702	3.80991	3	0
797	45924	26.3332	3.5079	3.33387	-1.24797	3	0
802	20157	26.8308	5.21309	-0.197372	6.26515	3	0
803	25402	16.5374	9.56529	-3.40904	-3.20041	3	0
813	49347	5.49074	2.43597	-0.424278	-1.87204	3	0
815	46528	4.79225	8.41674	-5.5267	-3.5552	3	0
815	47703	4.81118	8.31172	-8.01708	4.59389	3	0
820	41886	13.7348	15.7632	-11.0621	-0.0911654	3	0
820	50754	13.8161	15.7666	-0.702508	-0.2839	3	0
821	36787	20.2569	10.0434	0.384747	9.29484	3	0
821	42232	20.3414	9.99816	0.0051572	-4.76317	3	0
823	13866	5.60407	12.7662	0.09108	-0.718324	3	0
823	35627	5.50163	12.7579	0.367868	1.613	3	0
828	17091	21.7433	2.60862	1.4391	1.32884	3	0
828	41898	21.6933	2.56165	-6.94792	0.305071	3	0
830	28142	11.3081	9.67562	1.17079	-6.3057	3	0
832	50001	21.9912	5.1424	-2.58054	-3.50033	3	0
835	18007	16.0794	7.29215	0.398118	-7.89864	3	0
839	39514	6.32073	4.67355	-2.24229	-0.656167	3	0
839	40630	6.25932	4.77303	-8.2566	-7.4281	3	0
844	12215	7.94356	14.097	-2.36151	-1.69872	3	0
844	25315	7.8917	14.1646	0.650007	-0.655396	3	0
844	39276	8.04044	14.1669	1.21653	-0.853813	3	0
846	52374	20.8864	8.17654	2.1155	0.0952393	3	0
847	37194	1.13609	12.9601	-12.0232	5.03312	3	0
847	45800	1.15814	12.8442	-11.5932	-10.3917	3	0
850	25100	20.6007	4.25693	1.89185	-4.26519	3	0
850	27157	20.6296	4.35281	-0.025454	0.396369	3	0
850	45866	20.6607	4.24267	-4.44921	-0.282558	3	0
853	10941	4.80214	11.404	0.0659465	-1.01119	3	0
853	46963	4.84738	11.3592	-4.15641	-1.96948	3	0
853	47935	4.84641	11.4814	-3.82091	2.29973	3	0
858	41265	1.7169	8.07723	2.27999	-4.8458	3	0
860	27295	9.09977	8.93499	-9.11697	1.27046	3	0
860	37736	9.13284	9.03421	-6.17384	-11.308	3	0
861	33305	17.0843	9.0718	-6.543	-3.41969	3	0
863	42112	7.06996	6.77774	-1.36626	6.32043	3	0
867	18214	15.3161	12.8921	-4.38901	-3.15716	3	0
867	40675	15.1935	12.868	-1.34107	-0.705653	3	0
877	49531	8.66559	12.195	-3.31353	-1.29127	3	0
878	23409	2.30548	4.53403	1.88774	-6.34507	3	0
878	26270	2.22697	4.45273	-10.1092	0.334622	3	0
878	30503	2.17809	4.49497	1.56667	-2.7445	3	0
878	46687	2.28665	4.46953	-3.15061	3.89322	3	0
884	22997	26.3369	6.54671	1.27853	-8.80735	3	0
884	36764	26.2253	6.46761	-2.16102	-8.31817	3	0
884	41452	26.3029	6.44973	0.716753	10.8362	3	0
886	30981	10.4725	8.60966	-3.18641	1.61624	3	0
886	35702	10.4008	8.65027	-0.0743948	-3.48768	3	0
887	18468	6.60072	4.39234	-2.46378	4.10438	3	0
890	28130	2.9854	6.43633	-0.942493	-4.44683	3	0
890	31378	3.04634	6.51672	-16.1118	0.631877	3	0
894	32109	26.9348	5.86221	0.191099	9.21864	3	0
896	13137	6.27099	14.6953	0.983778	0.260887	3	0
902	13037	9.4104	13.7216	-4.67007	-2.24713	3	0
902	24511	9.35436	13.6908	-1.30675	2.2118	3	0
905	48879	9.54906	13.5617	-0.359819	2.45313	3	0
906	37428	26.0977	7.77326	-12.3946	0.904265	3	0
909	22750	23.0852	8.30995	1.59991	5.65585	3	0
909	37964	23.0475	8.39947	0.205371	4.53199	3	0
909	42323	23.0014	8.35594	2.91428	-1.81959	3	0
910	29800	3.18227	10.8542	0.459605	-0.452022	3	0
911	12196	3.04483	5.54725	2.69429	-2.94544	3	0
911	33905	3.07819	5.63105	-2.60478	5.68057	3	0
911	47648	3.17964	5.5833	2.73412	-2.97155	3	0
911	47902	3.09571	5.50124	-9.5113	-2.46383	3	0
915	13240	12.5175	7.43992	1.62961	-0.0491376	3	0
915	19721	12.3789	7.44089	1.39858	0.198124	3	0
916	11491	16.5607	10.8681	-3.97411	-3.29455	3	0
917	38297	8.67025	12.5579	-3.2934	2.40276	3	0
920	49309	8.54075	12.3453	-2.19307	1.9254	3	0
923	15350	7.9045	1.0799	-0.312523	-9.45141	3	0
929	10665	10.5241	10.665	0.644997	2.80925	3	0
930	40646	14.4547	15.6631	-10.0981	-3.35091	3	0
936	20564	8.72439	9.15752	-2.81884	-4.1063	3	0
937	15603	25.5689	8.85991	1.49513	-13.1871	3	0
937	29213	25.4601	8.77611	-0.565085	-6.63685	3	0
944	27030	2.38106	8.35888	-6.14849	9.97357	3	0
945	32326	19.8352	1.78198	0.723461	6.72389	3	0
952	51531	2.63928	15.6564	-1.91371	-4.71551	3	0
957	21380	17.3401	5.21961	1.42874	-3.33435	3	0
957	40715	17.2327	5.22412	1.04105	6.1929	3	0
961	31550	22.8273	2.80874	0.565681	4.78529	3	0
961	44719	22.821	2.87404	0.232725	-5.3517	3	0
962	26978	25.2681	5.75152	1.27877	4.82912	3	0
962	35535	25.3554	5.65198	0.577941	9.54652	3	0
963	11181	9.67839	14.7599	-1.41444	-0.708199	3	0
963	16846	9.61446	14.8514	0.779073	0.744221	3	0
966	26437	16.3791	6.64123	1.89969	-5.23843	3	0
969	17433	10.2492	1.16595	-0.106699	3.59705	3	0
969	21247	10.2156	1.26286	1.04338	-2.96993	3	0
976	12145	2.3275	1.32321	-12.1378	-0.117526	3	0
978	11753	11.8787	15.5674	-4.8429	-0.959685	3	0
978	36941	11.8086	15.5	0.278928	-2.98712	3	0
982	43984	9.00628	5.48714	0.711981	-6.87277	3	0
983	20088	23.9003	6.38491	-6.41301	7.13629	3	0
983	20114	23.9484	6.49869	0.53634	-7.0606	3	0
983	27217	23.883	6.52955	-5.36404	-0.741557	3	0
983	30000	23.8234	6.48932	1.19256	1.71778	3	0
985	51413	24.4347	1.49025	0.951296	-1.34622	3	0
986	16359	14.6323	2.69586	-5.65226	-3.13565	3	0
991	10045	5.79823	3.22706	-5.21885	2.0373	3	0
991	34163	5.72383	3.31834	-8.22076	-8.03743	3	0
991	40638	5.68017	3.19492	0.45808	-3.43655	3	0
992	13566	24.8732	1.42214	2.21054	3.13353	3	0
1005	6612	11.1108	1.24134	-1.47574	4.68589	3	0
1007	2117	19.1477	5.47048	1.60573	-9.51172	3	0
1010	3759	8.73131	5.1178	1.42969	-7.63477	3	0
1013	7575	2.77241	8.25879	-8.70762	-8.58166	3	0
1016	4733	2.42786	5.79517	-4.36873	-3.35673	3	0
1054	2262	14.6942	7.72266	0.68727	0.275197	3	0
1060	9234	20.1924	9.94772	-1.3465	5.65988	3	0
1072	3337	19.1419	10.8786	0.289037	-2.31392	3	0
1081	3881	6.69486	12.0841	0.117523	-0.826052	3	0
1086	7584	19.3365	11.4524	-0.865839	0.561311	3	0
1095	6332	12.7294	1.76813	2.79416	-1.97614	3	0
1129	8596	4.99982	15.3033	0.236036	3.46194	3	0
1139	2094	22.1737	6.34223	-4.12665	0.839628	3	0
1140	5327	16.9744	1.59915	-6.31212	0.155193	3	0
1140	6625	17.0321	1.62707	0.856315	2.51572	3	0
1145	4258	19.9843	11.0777	-6.53819	2.18223	3	0
1149	3633	13.3428	13.6671	-6.71023	2.41162	3	0
1160	2197	6.76864	7.05533	-0.0573603	-8.65796	3	0
1165	1409	18.6221	11.77	-5.92951	-0.636942	3	1
1182	8611	1.20282	2.82047	5.2956	-6.91105	3	0
1202	6326	13.8199	1.38656	-3.01582	-2.63692	3	0
1205	4052	23.1411	9.69623	1.40174	-9.93882	3	0
1205	9116	23.1454	9.59008	-4.51128	15.5044	3	0
1209	2079	13.6979	5.58626	-6.28434	-3.99327	3	0
1209	3884	13.6555	5.71663	-7.19253	3.1987	3	0
1209	7430	13.768	5.6561	1.35964	1.68544	3	0
1212	1264	13.2455	8.78837	-0.859531	-4.64573	3	0
1216	5748	15.3207	10.0235	-5.81722	-2.69101	3	0
1226	4635	9.20231	6.16734	-2.79312	-5.04564	3	0
1232	5677	8.72931	6.08884	-0.356761	6.519	3	0
1239	7789	13.6687	13.8368	-4.53379	-0.40205	3	0
1240	3372	22.059	7.42064	-1.16216	-1.69918	3	0
1258	8351	1.20631	8.79797	-7.83139	0.935367	3	0
1270	1894	11.4219	14.0094	-4.15533	0.621263	3	0
1278	4526	8.13819	4.7777	-5.61847	-5.34185	3	0
1289	6360	2.72364	10.7667	0.727135	2.41175	3	0
1326	5403	16.557	5.36704	-6.82901	-1.42119	3	0
1330	1694	20.9769	1.59759	0.167848	1.5601	3	0
1342	4647	25.8188	9.93382	5.33928	0.778528	3	0
1343	4524	23.058	4.22832	-0.0191996	-4.53093	3	0
1346	6825	9.23337	1.93837	-3.46749	-4.55018	3	0
1364	7682	24.579	3.86283	1.27735	6.45521	3	0
1365	9070	13.8014	6.2201	0.431798	-4.8473	3	0
1370	7101	26.5517	2.97849	4.9743	1.11093	3	0
1378	6279	23.808	8.22996	-6.1226	-6.47627	3	0
1390	3318	24.6848	8.26086	-3.17685	-8.04594	3	0
1413	6794	21.565	9.74506	-4.12142	-0.458878	3	0
1444	7762	4.50894	5.67622	-9.26832	0.966487	3	0
1458	2416	26.6675	8.23647	1.18102	11.8943	3	0
1471	4730	15.3822	2.08253	-5.13759	-3.11072	3	0
1479	5898	8.33386	7.28778	0.499909	0.0517626	3	0
1495	4088	26.6183	4.73113	2.0328	1.2694	3	0
1503	7043	19.2786	1.66284	-0.191742	-0.63196	3	0
1503	7601	19.192	1.6255	-5.63437	-0.787519	3	0
1506	6723	24.961	2.85439	1.05092	-10.1167	3	0
1532	2571	1.39692	4.06215	-0.0642877	-10.3685	3	0
1532	6689	1.29182	3.98071	2.2533	-6.53241	3	0
1532	9681	1.33548	4.0824	-13.376	-2.62274	3	0
1551	4314	6.96684	7.37814	1.11333	-1.60802	3	0
1562	7458	10.022	5.75061	-10.0887	-15.0597	3	0
1588	4552	5.14349	4.43935	-11.146	-0.00624374	3	0
1590	7370	7.34443	10.6357	-3.30812	2.30338	3	0
1590	9505	7.38585	10.5011	-8.1538	-3.41741	3	0
1610	9777	8.19993	9.48363	1.10826	5.4816	3	0
1616	1887	20.6154	10.4609	-5.39835	10.6964	3	1
1621	4998	23.6697	1.80119	-4.68258	-1.1198	3	0
1622	4849	11.7204	3.87492	-2.42278	-0.156641	3	0
1622	8796	11.6519	3.76706	-8.34062	-10.4547	3	0
1624	5564	2.11989	7.42763	2.82622	4.47635	3	0
1624	7468	2.21979	7.47764	-3.32906	-16.5116	3	0
1629	7458	9.99244	5.87903	-10.418	7.27224	3	0
1635	2395	6.48634	4.33008	-3.437	-0.834805	3	0
1638	3195	1.07358	13.9758	-14.1521	-0.947643	3	0
1658	2079	13.7707	5.5242	3.01038	0.17269	3	0
1658	3589	13.8999	5.52745	2.83779	3.28898	3	0
1658	7430	13.8297	5.59798	-5.02769	-2.67487	3	0
1662	3564	17.8741	7.19538	-0.542785	-6.10891	3	0
1663	5507	23.6719	9.43646	2.4099	-10.0865	3	0
1666	7326	26.3173	8.82367	-4.43014	-9.91813	3	0
1680	5772	1.32887	7.26705	-4.88974	-2.38945	3	0
1687	5705	25.6798	7.48541	1.77866	3.9	3	0
1689	2402	21.5278	5.49889	1.47213	0.115592	3	0
1690	7552	26.4921	1.78139	-3.54853	-3.09653	3	0
1699	9203	4.13364	12.0204	-4.88055	2.08697	3	0
1711	9275	25.4146	3.08085	1.38252	-3.5038	3	0
1727	3656	2.72413	2.61001	-6.29297	-1.52761	3	0
1733	1888	7.43717	13.6854	0.176816	0.42265	3	0
1733	6516	7.34012	13.6759	-0.288224	-0.896531	3	0
1750	2867	2.72805	13.4663	-0.630095	5.33759	3	0
1755	6921	6.52123	8.85417	-0.17844	-7.12927	3	0
1778	8918	16.1197	12.4812	-7.19605	-4.6567	3	0
1780	3051	7.85978	9.42513	-2.57112	1.61817	3	0
1790	7762	4.52971	5.80743	-7.58971	-4.71714	3	0
1805	8121	18.396	3.50363	-1.54845	0.258651	3	0
1808	4710	24.0826	3.34166	-3.54666	0.20137	3	0
1833	5884	26.4963	4.83815	1.42062	-5.01186	3	0
1833	6832	26.3947	4.81541	2.97996	-2.94698	3	0
1847	4862	5.5655	13.9271	-2.30924	-1.30737	3	0
1849	8714	14.0129	7.58801	-1.52207	5.96002	3	0
1856	5811	14.6829	11.3169	0.810925	-4.67947	3	0
1877	8410	8.23071	2.74862	0.2753	-6.98561	3	0
1881	4191	19.4158	9.3431	-3.84313	-1.53734	3	0
1883	4524	22.9855	4.24918	-4.28722	6.37666	3	0
1894	7362	11.3838	14.0565	0.0454312	-1.8302	3	0
1918	6685	2.05193	1.35073	3.11017	-14.8715	3	0
1932	6446	14.9632	13.7636	-2.70771	3.84297	3	0
1933	6921	6.51458	8.96709	-5.25391	3.33397	3	0
1954	3918	12.7298	15.6597	-8.22572	-2.47719	3	0
1955	9798	4.48609	11.2816	-0.774615	3.48366	3	0
1967	8312	1.575	4.1372	-10.8419	-2.4379	3	0
1986	9878	10.4302	12.0656	-1.38881	-0.439535	3	0
1987	9041	6.9761	2.94296	-4.9692	-2.66703	3	0
2003	8374	26.8908	2.39942	0.12822	10.2914	3	0
2012	4527	19.2177	7.2559	-3.74402	-2.3722	3	0
2019	8392	2.10151	10.8511	-7.51382	0.83014	3	0
2037	4341	3.98371	12.9529	-0.146635	0.0467808	3	0
2050	9274	2.62729	5.77319	-1.20478	11.3613	3	0
2055	3882	21.2413	2.55378	-0.066134	-3.22074	3	0
2056	5154	24.8155	4.34224	-2.70873	-4.09446	3	0
2058	7573	2.14594	6.25839	2.1795	-8.36648	3	0
2058	8575	2.21394	6.36275	-9.37457	0.621882	3	0
2066	6735	24.2167	9.59223	-5.83002	2.08858	3	0
2074	2956	4.13105	2.33227	2.44044	2.10249	3	0
2081	8332	14.2165	13.6172	-3.53242	7.2223	3	0
2083	4628	3.66308	15.5679	-3.19103	-7.27822	3	0
2094	6097	22.1106	6.36108	1.01525	-6.46549	3	0
2107	9165	24.5461	9.407	0.788083	1.64053	3	0
2125	4927	10.0218	13.1136	-0.0603206	3.67832	3	0
2133	9545	19.2138	11.7073	-5.15198	2.15139	3	0
2142	8446	4.00404	10.0033	-4.21007	-1.40325	3	0
2143	8932	6.30423	1.87949	-3.72512	0.903652	3	0
2161	5401	20.2155	3.70549	-3.25296	-1.92914	3	0
2162	2715	15.1405	12.5845	-0.0270343	2.3536	3	0
2166	8276	11.2145	4.02792	1.60633	-4.31765	3	0
2174	3494	25.959	5.83698	0.333518	-11.3723	3	0
2181	6793	26.5476	7.55963	-3.4149	-0.689481	3	0
2185	8874	22.6205	3.74292	1.04332	-2.8949	3	0
2201	9411	9.93549	6.81538	0.592634	-5.53862	3	0
2231	7375	8.39183	12.5445	-0.00560808	4.28791	3	0
2234	9587	14.9146	9.56049	-1.16735	-4.86524	3	0
2238	6847	17.9901	4.11196	0.49419	-1.46122	3	0
2247	2269	15.3764	14.2938	0.234148	2.25526	3	0
2247	4076	15.3238	14.262	-2.40236	-1.05877	3	0
2262	8149	14.8151	7.70843	0.412715	-2.79053	3	0
2282	7976	20.1032	5.743	0.505029	-5.62388	3	0
2283	9521	8.43151	3.5922	-0.0550735	3.12123	3	0
2286	6078	9.81726	1.27573	-2.87154	-5.67763	3	0
2287	3272	25.0945	5.98291	-0.972376	-7.87381	3	0
2293	7085	16.5931	14.92	-1.36612	-0.709646	3	0
2334	8322	12.4617	11.9641	0.176804	0.373512	3	0
2335	7407	17.9981	7.6129	1.61133	4.57679	3	0
2341	4855	16.048	5.51013	-3.79892	-2.38767	3	0
2341	6586	16.1171	5.52855	-0.231506	3.32771	3	0
2358	4856	14.3306	4.85042	-8.60905	3.76348	3	0
2370	7637	11.5162	11.3748	0.54276	0.887005	3	0
2408	5650	1.93921	11.9597	-4.6685	8.16102	3	0
2410	2429	6.98583	8.57731	-6.67995	1.13053	3	0
2428	8399	8.62102	2.51551	-1.79475	3.8962	3	0
2439	5410	9.27924	8.28194	-3.71853	4.5451	3	0
2440	5718	14.2067	14.9654	-14.2365	3.79702	3	0
2442	3551	8.96361	8.13056	1.88543	-1.09003	3	0
2444	5819	3.28381	12.0462	-1.35267	3.20166	3	0
2445	5360	1.37341	8.71963	0.710294	-8.70872	3	0
2445	8351	1.26301	8.71905	0.174229	8.11979	3	0
2453	5258	9.08552	4.03409	3.67729	7.42314	3	0
2453	5747	9.14207	3.94379	-6.15604	-6.42789	3	0
2461	7454	13.3905	1.7622	2.39834	-2.74673	3	0
2472	6586	16.2031	5.52425	0.201959	-3.08508	3	0
2482	2875	20.0856	1.46243	-2.04252	0.182165	3	0
2495	2927	8.48366	12.8119	0.219691	-2.69624	3	0
2495	6062	8.55315	12.9037	-7.66429	-0.636536	3	0
2512	5489	26.3174	5.91793	-9.89234	-5.85082	3	0
2524	5790	8.55877	14.8506	-4.91657	0.394405	3	0
2544	7894	4.51085	8.49372	-3.66459	7.02959	3	0
2546	4396	7.1509	3.12283	2.0807	0.434101	3	0
2554	4684	6.38485	1.05954	1.93187	-4.52685	3	0
2557	9189	1.98765	6.67672	1.46519	-4.1727	3	0
2560	9941	19.287	11.9795	0.843761	-1.44898	3	1
2566	3114	12.824	3.14402	-0.621063	2.91659	3	0
2613	2902	5.38179	6.10937	-6.8958	-1.79806	3	0
2624	9112	17.6647	3.98722	-4.26117	-1.1934	3	0
2626	4274	21.598	2.7852	-1.30813	2.49545	3	0
2632	3620	18.7783	12.6921	0.363869	-2.8329	3	0
2658	6698	6.59769	14.4187	-4.23098	-0.0512326	3	0
2665	8144	23.3807	7.30694	-0.335883	-3.53086	3	0
2669	7140	7.59464	2.5097	-6.75668	2.24891	3	0
2695	9050	20.3718	6.5769	3.14949	1.73311	3	0
2722	4353	10.4143	8.93972	-0.759995	-5.53947	3	0
2732	4743	9.63631	11.9454	-3.65881	3.26146	3	0
2748	4216	2.80863	14.372	0.259185	-4.58667	3	0
2750	8226	9.25046	4.82218	2.54771	-6.32504	3	0
2752	5653	2.93599	12.3687	0.0597784	3.65338	3	0
2756	7579	16.8479	2.0797	-4.37924	-1.72031	3	0
2806	9107	4.05121	2.01064	-5.77779	3.71837	3	0
2812	9140	1.31649	13.0408	-1.2465	-9.60342	3	0
2819	2973	22.337	3.63866	-4.36223	4.26455	3	0
2819	3850	22.3486	3.76879	-3.17406	-3.96128	3	0
2823	4062	19.3736	3.92235	-5.61903	1.04058	3	0
2824	4937	19.8277	11.4487	-2.39998	-0.898058	3	0
2825	8239	16.9069	4.57878	-1.79173	-3.35517	3	0
2837	4860	16.0236	9.10376	-5.16694	-1.50789	3	0
2838	7243	24.1281	1.34619	0.290535	4.90251	3	0
2859	4341	3.90168	12.8789	-6.74512	-2.4505	3	0
2860	6515	7.94476	5.20435	-6.18211	0.167063	3	0
2863	8489	21.5361	10.2839	-9.23799	-6.14756	3	0
2867	6896	2.6281	13.5405	-10.0514	-0.265218	3	0
2867	7265	2.6924	13.5388	-0.684997	-5.36625	3	0
2879	5515	9.25291	5.08474	-0.796821	-10.9882	3	0
2887	7253	20.7283	5.0474	0.179998	-3.92642	3	0
2895	6869	9.32656	12.0774	0.218495	-2.18953	3	0
2911	7609	14.2618	2.55209	2.09745	0.497516	3	0
2912	3217	18.676	6.29644	-0.964083	-4.01553	3	0
2923	6084	13.1785	13.8193	-3.3078	-3.85086	3	0
2933	7076	19.4119	1.78142	-6.94169	-1.45308	3	0
2944	6941	17.8807	8.72163	-4.14012	3.65475	3	0
2951	6666	8.50746	15.8699	-5.23791	-0.594926	3	0
2961	7942	20.9793	1.07916	1.44787	5.17735	3	0
2996	7186	13.1454	3.49267	-1.6444	0.0192899	3	0
3001	4260	9.06756	8.04145	0.246324	-2.73623	3	0
3030	4955	18.5101	8.11336	-3.91924	7.77215	3	0
3030	7525	18.4956	8.25077	-8.81893	-3.43828	3	0
3035	7913	20.8157	7.44267	-3.73421	1.86062	3	0
3051	4428	7.91741	9.45466	-5.63539	1.57753	3	0
3057	6546	12.6248	8.72894	-6.80366	-2.28781	3	0
3070	6553	1.73222	4.8341	-2.22655	6.70364	3	0
3074	4406	4.52089	5.36252	1.2153	0.20655	3	0
3110	5235	13.1496	14.9435	-1.4352	2.33772	3	0
3117	7992	25.3591	8.9859	4.3314	-10.7079	3	0
3134	8433	15.1959	9.58614	-1.66346	-3.34942	3	0
3142	8613	12.8888	11.0647	-6.09373	5.59817	3	0
3169	3977	11.7202	13.1619	-2.17577	1.55091	3	0
3170	5111	23.4487	5.29219	2.44868	-3.90729	3	0
3170	5562	23.3048	5.26739	1.92777	-3.15656	3	0
3176	7219	1.74339	12.5029	0.353293	-9.53956	3	0
3185	5120	10.5145	1.74751	1.18514	3.16768	3	0
3191	9220	3.22793	4.84285	-4.5065	4.64988	3	0
3195	3827	1.13693	13.9526	0.883541	-0.41717	3	0
3220	3292	11.6031	7.33763	0.68012	0.409279	3	0
3229	8420	12.8186	15.1834	-22.8552	5.62878	3	0
3231	3330	13.8478	14.1322	-10.545	2.15299	3	1
3252	6987	22.4725	5.20513	-4.21108	-0.0513327	3	0
3260	4783	15.6454	10.6836	-3.61774	-1.76264	3	0
3261	8554	17.6128	8.45713	1.21248	1.41775	3	0
3269	7990	7.2307	3.76042	-5.61756	-3.06586	3	0
3293	8494	20.2458	8.00317	-0.547385	-0.775059	3	0
3313	9340	9.38739	7.61152	-1.86335	-2.06127	3	0
3328	4871	4.81967	12.8213	-0.388902	-3.04937	3	0
3329	4529	1.61067	9.54668	-14.5704	-4.46119	3	0
3331	8062	14.0145	6.51577	-9.19342	1.49989	3	0
3340	6842	8.02493	8.60363	-4.63757	-2.9963	3	0
3372	4895	22.1818	7.46235	0.877304	-1.46607	3	0
3384	9926	26.9603	4.20644	-15.1934	-6.52359	3	0
3392	7539	16.697	13.3418	0.414156	4.27382	3	0
3401	4436	23.2224	9.25026	1.26006	12.6173	3	0
3416	3827	1.23499	13.9837	-1.57627	8.75759	3	0
3452	4542	19.6023	12.1219	-0.959639	-4.98662	3	1
3473	5905	19.5416	3.08776	-7.07935	-3.01471	3	0
3486	8146	9.70331	5.22433	1.10489	-5.16566	3	0
3507	8760	12.1874	8.10121	-6.04681	1.04719	3	0
3510	7168	15.6419	9.0027	-0.357601	-6.32504	3	0
3522	7836	26.842	8.16987	1.17885	-12.2434	3	0
3523	7121	12.8958	2.39773	-1.16433	2.28493	3	0
3523	8076	12.9179	2.52223	1.28216	-6.04447	3	0
3545	7991	16.9262	1.29985	1.69148	-0.481999	3	0
3551	4260	9.01476	8.08395	-4.89877	-0.193844	3	0
3555	6791	19.278	3.59549	2.29464	-2.97758	3	0
3558	8122	10.0001	2.65015	-1.87775	-5.3292	3	0
3561	5624	5.5502	2.76688	-0.770313	1.41707	3	0
3565	5221	16.655	10.3089	-0.343843	2.49323	3	0
3565	7798	16.6096	10.4095	-3.6597	-0.548958	3	0
3566	3795	12.4205	2.49862	-0.657894	5.66342	3	0
3571	5861	15.572	7.49393	0.536569	-2.44481	3	0
3579	6662	3.00186	9.1613	-3.22801	3.39268	3	0
3594	5085	4.30943	5.40619	-0.420176	-7.62912	3	0
3602	8522	9.98879	1.65456	-3.43444	-4.35356	3	0
3612	8113	12.2399	10.1976	-4.67669	4.85711	3	0
3615	8914	7.16359	2.20662	-0.249142	-1.09473	3	0
3622	7847	15.8391	13.2491	0.853573	-2.12048	3	0
3622	8892	15.7488	13.3439	-0.768055	4.6882	3	0
3642	9665	15.1643	11.9867	-0.354169	2.47421	3	0
3671	4701	2.56329	12.7966	-10.358	1.18415	3	0
3697	9931	15.5861	15.3977	-2.36033	-0.437837	3	0
3701	7117	17.7645	5.7357	-2.74279	1.33939	3	0
3717	6774	7.27041	8.7092	0.692299	1.66604	3	0
3752	9001	19.9388	6.94732	-11.2246	8.93797	3	0
3758	3909	5.61902	12.4934	-0.935877	1.65649	3	0
3759	8438	8.75551	5.23478	-4.60043	4.94082	3	0
3765	7619	2.62806	7.01722	1.52899	-2.43513	3	0
3775	9264	21.1983	4.94605	0.729836	-4.64067	3	0
3786	6608	13.9179	12.5079	-3.497	0.793347	3	0
3797	8045	6.11816	3.33973	-3.27423	-0.729041	3	0
3814	9316	16.053	5.78302	-0.876555	3.90436	3	0
3823	7799	18.1562	8.39133	-3.07948	-2.87265	3	0
3829	8077	16.4344	14.9523	-4.27919	1.00705	3	0
3839	4572	9.89096	12.2841	-2.61105	-1.25234	3	0
3850	8176	22.4551	3.81848	0.27751	0.17136	3	0
3852	6461	9.39519	6.38907	0.971485	2.54307	3	0
3853	9303	9.9234	8.31021	0.855647	2.44755	3	0
3865	7816	2.64814	6.03998	-0.226246	6.55933	3	0
3900	4349	17.0789	2.99174	0.188735	7.86129	3	0
3900	6027	17.0139	3.0941	-7.84067	1.76063	3	0
3919	8476	16.3223	3.61332	-0.22381	2.36197	3	0
3941	8036	26.5584	2.4942	1.37846	15.5472	3	0
3947	6778	8.22919	10.2037	-5.42892	5.11391	3	0
3954	9520	14.4106	12.203	-8.08318	-1.64665	3	0
3964	6673	16.3394	4.4492	0.806617	11.7824	3	0
4000	4343	6.63453	13.4384	-1.09103	1.5486	3	0
4023	5811	14.5703	11.3053	0.70452	2.60652	3	0
4025	4416	2.57324	7.60232	3.29681	5.2244	3	0
4050	5308	8.25944	13.1318	-1.30843	-1.86841	3	0
4059	5372	13.4677	7.10154	1.44598	0.919611	3	0
4059	9900	13.3243	7.07571	2.5435	-1.29927	3	0
4062	8643	19.3331	3.837	0.461752	-0.722529	3	0
4062	8815	19.3847	3.805	-6.25779	-1.06392	3	0
4065	8080	17.2289	14.2561	-4.95268	3.65456	3	0
4076	7358	15.2695	14.3327	-3.01124	-1.96685	3	0
4078	4365	6.0386	1.29348	-0.111526	5.80853	3	0
4084	6241	1.6718	6.551	-1.23541	11.4259	3	0
4103	8660	6.43853	2.84224	-12.1867	5.18896	3	0
4103	9982	6.49477	2.81336	-3.37003	-3.95095	3	0
4152	7731	11.3731	10.6646	1.51169	-0.789666	3	0
4152	7808	11.4727	10.6206	-0.551894	2.34862	3	0
4160	4603	23.2445	3.27073	-4.17906	-0.405816	3	0
4171	8821	21.8553	9.25896	6.646	-6.88824	3	0
4196	5417	9.58681	5.68373	-5.53417	4.49853	3	0
4203	6189	19.2622	1.4038	2.43935	2.30215	3	0
4240	4946	26.0477	4.96903	-9.28565	-3.31529	3	0
4259	7215	5.32231	14.0741	0.080348	1.3198	3	0
4260	8008	9.00448	7.94224	-8.69571	2.20111	3	0
4290	9752	26.2978	9.3104	-2.52734	-7.98329	3	0
4360	9832	4.78236	13.1266	-0.254128	-2.57986	3	0
4369	8198	11.3883	10.236	-5.8215	-3.99658	3	0
4437	8397	19.8607	2.17325	0.530945	0.356139	3	0
4452	7754	18.263	9.83599	-0.321634	-6.53082	3	0
4527	4528	19.2636	7.2135	-11.7403	3.84751	3	0
4527	9230	19.2041	7.11231	0.279548	-1.30275	3	0
4528	4715	19.3123	7.17741	-5.94588	4.61068	3	0
4542	5533	19.5596	12.071	-0.0696469	3.14036	3	1
4554	8395	9.46465	5.07583	-5.681	10.5822	3	0
4565	6256	8.41934	3.71256	-2.15834	6.16314	3	0
4565	9003	8.46497	3.75408	-14.0714	4.44637	3	0
4565	9521	8.42828	3.65264	0.83618	-6.07153	3	0
4605	8528	7.99797	3.05383	-7.00597	-4.85154	3	0
4628	7462	3.65971	15.4806	-0.553317	5.66356	3	0
4630	8691	10.2781	4.22182	-5.65406	5.11627	3	0
4635	5768	9.2661	6.15382	-3.44432	0.561631	3	0
4655	7684	21.1721	3.33605	-1.47799	1.23922	3	0
4668	8745	2.33188	13.0605	-4.04323	-6.79652	3	0
4684	6477	6.32001	1.1108	-3.01976	3.6065	3	0
4693	9252	8.57408	4.9283	0.927075	0.0181601	3	0
4705	6235	23.0649	1.85804	2.5775	3.0578	3	0
4710	8642	24.1159	3.4469	0.00194062	-10.097	3	0
4712	9529	14.7986	12.1955	-3.51184	-6.96424	3	0
4727	7755	24.7258	6.75921	2.86936	-3.72756	3	0
4732	5547	13.4309	2.84756	2.61189	2.30298	3	0
4739	9726	8.98221	8.97725	-10.253	-1.54562	3	0
4747	8082	1.20968	7.81594	3.49612	-0.349545	3	0
4755	7532	13.4993	9.91009	-0.0213782	-3.08561	3	0
4761	8682	8.51498	4.1015	-2.45985	-5.13457	3	0
4807	5339	26.2507	5.32751	0.834019	8.95761	3	0
4820	6660	7.73024	7.60468	-3.79158	0.168751	3	0
4841	6576	8.89863	6.05838	-5.89602	-4.31828	3	0
4851	5409	2.36196	4.33328	0.843326	-3.80653	3	0
4861	9443	18.0527	5.8212	-2.01476	8.93407	3	0
4862	6636	5.48099	13.8367	0.594961	-3.07651	3	0
4864	7197	2.10041	3.30387	2.66332	12.5675	3	0
4888	7309	17.31	8.10833	-5.72961	0.545038	3	0
4889	8333	19.4743	8.01268	-5.25142	-1.6203	3	0
4895	7161	22.2494	7.38005	-1.6702	-3.70079	3	0
4946	9739	26.008	4.86187	-7.4258	-3.19954	3	0
5043	9443	18.1124	5.84876	-2.24908	-5.3795	3	0
5076	9225	9.55507	4.0061	-0.177706	5.32964	3	0
5121	8731	12.4585	3.44479	1.25167	-5.20242	3	0
5134	7867	1.33528	1.30172	-3.50765	-12.4132	3	0
5176	7507	7.68545	1.70959	0.733936	-8.88621	3	0
5213	5505	17.7428	12.9692	-1.03206	0.455452	3	0
5219	5909	18.4253	12.4331	-7.50985	-1.88713	3	0
5234	5804	12.2966	4.76987	3.23082	-0.455836	3	0
5258	7827	8.98689	4.03747	-4.12112	-3.27655	3	0
5301	9447	18.8705	11.7998	-3.11512	0.970665	3	1
5316	6308	6.03729	14.7383	0.86815	-3.52151	3	0
5327	6625	17.0285	1.55884	-0.213944	-4.28672	3	0
5341	8337	21.9726	5.94114	-5.35949	-0.417477	3	0
5343	6612	11.1163	1.17643	0.810754	-4.34401	3	0
5357	7458	10.1125	5.8318	2.44051	5.96161	3	0
5357	9452	10.2266	5.88523	1.02963	-6.6667	3	0
5365	8522	9.88411	1.75739	-0.755914	6.56488	3	0
5370	8819	10.7075	6.53282	-10.0539	-2.18505	3	0
5384	6086	26.7429	7.47193	-9.26181	4.51578	3	0
5387	6228	3.01363	10.851	-8.57518	-1.07957	3	0
5387	8636	3.07457	10.9337	0.753453	-0.751732	3	0
5399	6414	20.3514	1.43912	-6.21526	-4.10379	3	0
5428	5442	12.1308	3.84096	-0.189381	-2.91281	3	0
5429	8318	6.79795	4.50688	-3.27093	-12.7013	3	0
5432	9178	25.9174	2.34891	-2.33786	-10.5791	3	0
5433	8413	5.53942	9.02842	-5.43649	7.24288	3	0
5499	8333	19.4787	8.07925	-4.95699	-3.80475	3	0
5500	7783	6.57795	6.55668	-3.56366	5.02916	3	0
5500	8488	6.55851	6.49582	0.747971	-3.82073	3	0
5506	5932	22.8457	8.21624	-1.45	-3.65903	3	0
5575	6115	1.32948	9.47248	-3.10505	6.8467	3	0
5591	9595	14.3909	1.33897	2.29498	5.838	3	0
5593	7415	21.1183	9.81288	0.541469	5.18944	3	0
5609	7410	2.51316	7.07529	0.571573	-8.67976	3	0
5631	8876	20.8405	2.71169	0.498476	-2.1058	3	0
5649	6904	11.8449	14.7044	-2.91736	-0.757925	3	0
5669	6389	14.7026	11.08	0.0795066	-2.83574	3	0
5673	8713	21.5464	9.28422	0.0639011	-9.46766	3	0
5677	6576	8.85534	6.02051	0.440272	2.15688	3	0
5683	8935	5.96573	12.4944	0.276839	-0.0759844	3	0
5691	8854	13.6689	6.63584	-7.45757	1.31913	3	0
5700	9133	12.3998	7.2622	-6.80036	-0.566643	3	0
5724	6600	5.38679	11.4034	-0.0125671	3.21394	3	0
5725	8571	16.7169	3.87407	-0.514531	-2.32964	3	0
5765	7610	2.06812	4.64473	3.46166	6.77006	3	0
5787	9164	19.7513	6.79314	-8.37395	-3.38857	3	0
5807	7939	25.3458	2.26497	-7.53869	-0.77022	3	0
5822	8041	9.9509	9.1677	-1.01357	-3.37247	3	0
5823	6153	7.38139	7.00503	1.78321	-3.18022	3	0
5823	9056	7.51062	7.03114	2.22002	-0.971345	3	0
5833	8044	3.45881	9.10838	-3.80711	-7.87269	3	0
5833	8917	3.52057	9.12444	-3.74672	4.4446	3	0
5841	7344	5.50698	7.66659	0.363191	1.19582	3	0
5854	6815	16.1343	9.81864	0.956967	2.29129	3	0
5895	9529	14.9208	12.2619	-1.0862	-0.677345	3	0
5900	9436	25.1019	4.67363	1.47738	-9.81421	3	0
5904	9696	24.3378	5.22531	-4.49039	-1.06353	3	0
5905	6850	19.582	3.14242	-4.38697	1.27757	3	0
5908	9791	2.42156	12.3348	-11.4012	-1.30496	3	0
5910	6383	5.69557	6.96221	-8.75736	3.99579	3	0
5921	6384	10.4806	4.60818	2.34837	3.65691	3	0
5921	8587	10.4069	4.68925	-5.15502	-1.97337	3	0
5927	8084	15.5208	8.42165	0.39518	-5.02923	3	0
5957	8948	2.17364	7.83794	-2.30009	-12.4015	3	0
6015	7414	6.81671	10.8136	-3.70033	-0.13421	3	0
6016	6591	19.5953	3.64046	-1.11495	-1.11199	3	0
6020	8360	15.2007	6.57066	1.51532	4.3972	3	0
6036	7609	14.1177	2.55248	2.72594	-0.699549	3	0
6044	8061	21.9252	2.24324	0.37769	0.038429	3	0
6068	9053	13.6122	3.57777	-3.50183	0.536931	3	0
6070	7976	20.1618	5.73253	-4.05463	0.832513	3	0
6095	7766	8.21446	7.53985	-4.89283	-2.40848	3	0
6103	8752	7.2593	1.36073	2.95976	5.66105	3	0
6119	8755	20.5039	6.45498	-1.17062	-3.63515	3	0
6149	6721	8.00384	9.79249	-3.05598	3.96146	3	0
6153	7686	7.28627	6.91779	-8.39684	-2.56021	3	0
6170	8395	9.44629	4.95924	-1.1556	-6.21004	3	0
6174	6490	6.04408	2.80331	-4.16544	-5.76538	3	0
6182	6500	18.2039	6.37627	-1.67674	-2.3282	3	0
6190	9662	10.444	15.6875	-6.55255	-3.87351	3	0
6203	6582	26.6756	8.43567	1.62995	18.1069	3	0
6214	6837	12.3319	9.95482	0.775817	0.539298	3	0
6237	6815	16.025	9.90809	1.70277	5.50784	3	0
6279	9341	23.816	8.128	1.31809	9.76452	3	0
6292	7887	19.4188	3.05369	-2.83223	-0.375133	3	0
6302	8598	1.88792	15.76	-4.40972	-1.94612	3	0
6316	6342	14.6565	4.15497	0.80844	4.92114	3	0
6321	8320	5.0802	7.914	-7.32664	3.62208	3	0
6408	9418	15.6996	14.5688	-5.22001	1.15983	3	1
6408	9634	15.6327	14.6173	-10.5551	0.901881	3	1
6424	8661	4.66074	5.94206	0.188886	2.75431	3	0
6431	9437	21.6959	4.35895	-3.25076	-4.88006	3	0
6439	7966	24.7626	2.84906	-6.13563	2.82033	3	0
6450	8714	14.1243	7.63972	-0.751286	-3.87773	3	0
6467	7989	23.2556	8.66073	0.920791	-7.00837	3	0
6476	7728	7.15955	9.83553	-6.15238	-4.9225	3	0
6495	8754	14.1169	14.3295	-2.6098	-2.82171	3	0
6501	7007	8.88888	5.3096	0.774254	-4.79411	3	0
6534	8655	11.7693	6.95871	-6.65924	-0.212671	3	0
6626	9548	1.06158	13.8089	-6.33259	4.54818	3	0
6651	9937	14.3702	14.5899	-11.5486	-3.2575	3	0
6694	6746	15.8406	8.69393	-4.59609	-6.52842	3	0
6745	7167	15.5008	5.02264	-0.423892	-5.35773	3	0
6758	8408	5.2187	6.52158	-3.52643	-1.43207	3	0
6844	7163	19.4916	2.37028	1.4997	5.5039	3	0
6850	9237	19.6241	3.19109	-4.99829	-4.75854	3	0
6898	7061	5.96043	2.56543	-2.2154	3.12746	3	0
6898	9057	6.02012	2.44375	-5.8512	0.925264	3	0
6936	8842	3.42186	14.0385	-0.227302	4.08521	3	0
6947	9296	9.34666	2.74	-8.51417	-3.12233	3	0
6947	9539	9.29807	2.78884	0.890108	-4.58244	3	0
6969	8216	12.1558	11.6829	-1.32038	-1.51766	3	0
6982	8590	17.1115	4.20672	-2.15689	-8.83611	3	0
7018	9499	26.4911	9.27792	4.30067	6.51951	3	0
7018	9771	26.5892	9.19931	-4.06356	14.9098	3	0
7068	7727	10.9276	14.1358	0.0260681	-1.82287	3	0
7134	8429	3.31778	15.829	-2.65076	3.79952	3	0
7143	7778	7.11363	13.3282	0.604233	0.897088	3	0
7145	9189	2.06855	6.72825	-5.80978	-4.97575	3	0
7228	9906	25.9853	1.80269	0.370225	-5.51449	3	0
7268	7754	18.2616	9.91923	0.570524	3.0835	3	1
7284	7375	8.39713	12.6484	-2.30155	-1.423	3	0
7305	9872	9.90999	15.901	-2.96477	-2.0443	3	0
7309	8329	17.2585	8.20016	0.981148	2.10477	3	0
7336	8125	23.0212	7.86542	-3.10662	1.35339	3	0
7365	8715	23.3629	7.71815	1.34616	0.896104	3	0
7365	9656	23.3628	7.78265	-3.29439	1.49462	3	0
7373	9334	18.9293	6.88778	-5.17134	1.41281	3	0
7386	9618	6.59483	2.38126	-7.74298	7.17167	3	0
7401	8492	4.28855	11.6929	-4.06843	1.45876	3	0
7405	7423	1.98527	4.33991	-11.8027	1.58284	3	0
7414	7536	6.86412	10.8959	0.58386	-1.08381	3	0
7423	9161	2.0517	4.36088	-4.20752	9.03267	3	0
7474	8125	22.9873	7.79854	0.758532	-5.73895	3	0
7553	9382	5.02939	11.4881	-1.73034	-1.35526	3	0
7558	7975	8.91495	13.7165	0.0820319	1.90263	3	0
7668	9714	2.65491	4.12499	0.734489	-1.84198	3	0
7685	7911	3.18819	13.1492	-1.57406	4.54817	3	0
7715	9512	13.5041	6.33722	-7.60743	-1.7922	3	0
7762	9583	4.4477	5.71437	-0.333889	-4.66639	3	0
7819	9568	17.4507	13.0606	-11.3823	-7.78839	3	0
7850	9601	14.1879	14.7373	-3.36323	-8.95332	3	0
7866	8540	14.2204	5.48857	-2.6757	-0.824259	3	0
7902	9889	16.5255	8.70613	0.247941	3.89171	3	0
7922	8838	15.3704	12.1893	-4.1027	-2.6571	3	0
7923	8558	12.3868	8.4488	-5.06301	0.75841	3	0
8064	8697	17.7923	4.99273	-0.277434	7.4055	3	0
8134	9451	22.3921	7.25289	-1.75973	-4.38593	3	0
8163	8354	13.667	2.8804	1.18043	-6.49345	3	0
8195	9080	3.77828	3.15051	-7.2591	2.35249	3	0
8197	8838	15.3165	12.0618	-4.24253	2.33915	3	0
8212	9992	2.87575	8.0282	-9.04118	7.01427	3	0
8240	9431	2.17312	2.45912	-7.16907	-0.971224	3	0
8286	9036	5.25418	5.72629	1.30504	1.27994	3	0
8289	8844	24.9821	4.24633	-3.91853	-0.134177	3	0
8301	9658	23.1449	2.42701	0.956324	1.70788	3	0
8354	8986	13.682	2.99173	-1.80144	2.83048	3	0
8355	9367	12.9758	8.6062	-0.571564	-5.51715	3	0
8399	9207	8.4868	2.48629	1.47575	-5.23493	3	0
8426	9671	16.0163	11.1181	-4.0157	-2.37439	3	1
8427	8624	10.8904	9.51425	-0.357195	2.88779	3	0
8474	8773	5.45801	15.2585	2.53537	-1.32152	3	0
8488	9347	6.46456	6.5158	0.724324	4.71855	3	0
8522	8974	9.97377	1.77464	-5.2612	-1.85308	3	0
8542	9165	24.6517	9.34922	4.67373	-0.842401	3	0
8544	8763	1.62728	12.0076	0.806714	2.22509	3	0
8570	9254	15.5903	1.23437	-3.17501	1.75441	3	0
8571	9023	16.7019	3.7583	-1.25325	6.74103	3	0
8573	9819	7.41591	5.22225	1.85299	3.71964	3	0
8660	9982	6.49552	2.87629	2.39594	3.335	3	0
8670	8717	26.4602	3.13267	-1.72848	8.56735	3	0
8729	9903	7.74629	11.6694	-0.218099	-1.05041	3	0
8730	9572	11.1523	12.692	-2.39187	-0.748878	3	0
8788	9825	21.1081	8.15889	-0.508663	5.01239	3	0
8796	9417	11.6872	3.71792	-0.23642	3.21844	3	0
8841	9213	5.80448	1.09948	-6.2446	-2.38282	3	0
8936	9023	16.7997	3.70395	1.54558	1.27771	3	0
9000	9297	1.76414	9.09519	-6.09923	4.26301	3	0
9053	9746	13.6764	3.49473	0.827387	6.21751	3	0
9089	9831	2.80572	9.62593	1.22681	-0.344601	3	0
9125	9857	5.27151	10.9028	-0.676605	-5.12724	3	0
9175	9583	4.39412	5.75422	-8.3853	-1.29564	3	0
9283	9340	9.45457	7.60519	-6.60824	3.59009	3	0
9296	9539	9.28026	2.72546	-0.356225	1.35736	3	0
9514	9830	13.054	6.88301	2.586	3.04655	3	0
9628	9776	15.3472	2.30819	0.0642455	4.61053	3	0
1000	13486	1.48444	3.51905	4.5361	0.597741	3	0
1000	44903	1.36627	3.51098	4.81173	-0.264201	3	0
1004	51210	2.91826	2.2587	-2.63624	10.6072	3	0
1007	21330	19.2466	5.57245	-0.316814	-0.662928	3	0
1007	28217	19.1296	5.56109	0.855077	8.62177	3	0
1007	30757	19.2613	5.50965	1.23787	1.65401	3	0
1012	34103	7.3412	8.26295	-8.74765	3.5553	3	0
1019	18161	12.4502	7.02487	0.0743511	3.15398	3	0
1020	34199	2.31736	4.0054	0.549813	-2.08817	3	0
1020	41916	2.22714	3.96188	-9.89875	-8.63113	3	0
1034	24409	18.5928	8.49787	-2.03927	-6.41357	3	0
1034	30322	18.6015	8.37961	1.41672	11.8709	3	0
1034	31941	18.4851	8.41475	-0.750249	-6.58138	3	0
1035	33125	15.5251	4.00815	0.753951	-5.92542	3	0
1035	43568	15.413	3.98229	0.893489	4.71449	3	0
1035	46423	15.4623	4.03008	-6.27958	-2.55514	3	0
1036	11327	11.8084	1.15769	-7.98817	1.87905	3	0
1040	20044	2.40592	1.71325	-10.8954	-3.38129	3	0
1040	35245	2.37643	1.56711	-4.14491	-3.42642	3	0
1041	46322	9.01551	6.38862	-7.24737	-0.440606	3	0
1041	47351	8.95152	6.35185	0.141238	3.76068	3	0
1045	40967	10.96	6.98923	0.667128	-1.95681	3	0
1047	10193	4.35057	14.8129	-1.3197	3.51271	3	0
1047	28803	4.42378	14.7817	0.00523715	-1.3661	3	0
1049	35723	25.5267	7.97261	2.0645	2.47596	3	0
1049	43772	25.5488	7.9164	-5.79799	-6.01506	3	0
1049	46232	25.5713	8.01712	-9.76865	0.972892	3	0
1050	10965	15.9306	8.07734	-3.585	-4.4057	3	0
1050	49670	15.8751	8.16074	1.73961	2.61883	3	0
1052	10941	4.72612	11.4505	-5.1274	3.11816	3	0
1052	11014	4.67185	11.5707	-4.55835	3.78514	3	0
1052	12897	4.65128	11.4869	1.38956	-4.89145	3	0
1052	47935	4.77893	11.5258	1.07635	0.0705921	3	0
1058	17932	3.78041	3.91459	0.494677	6.15194	3	0
1058	33805	3.67765	3.95567	0.744892	2.01166	3	0
1058	41988	3.7369	3.98018	-14.5879	-3.22415	3	0
1058	47476	3.68392	3.88641	-4.98015	-6.49168	3	0
1059	21888	13.4656	7.8644	-1.22302	-1.10226	3	0
1059	44486	13.5202	7.94506	-5.34247	1.05368	3	0
1060	25040	20.1551	9.87337	1.55896	-3.29455	3	0
1072	32594	19.1924	10.9327	0.0951808	7.23897	3	0
1074	21420	16.6849	2.14941	-5.04629	0.105671	3	0
1074	35588	16.7131	2.22222	3.24071	-2.56812	3	0
1074	46480	16.613	2.13915	-1.29522	-5.55905	3	0
1074	52547	16.5649	2.20966	1.78439	1.31994	3	0
1075	16952	3.87698	6.38922	2.47325	10.237	3	0
1075	46237	3.85453	6.47462	-3.75164	-6.87595	3	0
1076	24392	14.6251	6.54487	-1.74804	-3.86924	3	0
1076	28500	14.5923	6.62314	1.68033	6.50446	3	0
1079	17343	17.7738	10.3911	-0.0269709	10.1814	3	0
1079	33792	17.6899	10.4023	0.607012	-7.77749	3	0
1081	16624	6.56931	12.0994	-0.681328	2.96706	3	0
1081	20889	6.62007	12.1377	-5.18748	0.427445	3	0
1086	29347	19.3277	11.3884	-0.370023	-3.34856	3	0
1086	33930	19.4061	11.3526	-3.91175	4.66219	3	0
1086	45696	19.4482	11.3989	0.907045	0.385318	3	0
1088	12048	19.2437	2.78271	2.33485	2.35597	3	0
1091	20851	15.3671	4.93063	-5.22029	-0.161286	3	0
1091	26040	15.372	4.82835	-6.35274	0.781786	3	0
1092	13272	11.0902	14.8632	-0.343651	0.30561	3	0
1092	22346	11.1296	14.9188	-4.54557	-1.31031	3	0
1092	26338	11.2146	14.8175	0.471315	4.41308	3	0
1094	23251	15.7866	9.95084	0.0833779	-8.5119	3	0
1094	23772	15.7561	9.84473	-1.30881	3.21876	3	0
1094	26758	15.6866	9.96932	0.186818	5.0748	3	0
1094	26948	15.6889	9.84981	-3.98204	2.60354	3	0
1095	15179	12.8329	1.71383	-0.813059	2.79786	3	0
1095	27441	12.7663	1.71355	-2.06385	-0.313964	3	0
1095	31744	12.8694	1.77192	2.70579	-0.340364	3	0
1095	41513	12.759	1.83311	-0.468808	5.51114	3	0
1095	46981	12.834	1.83664	-0.823122	-5.22851	3	0
1099	14934	7.06613	13.9172	-0.315439	-1.44099	3	0
1099	18351	7.07288	13.9827	-0.839138	2.19622	3	0
1104	26060	15.8976	12.6584	-1.33193	3.62713	3	0
1104	48808	15.9844	12.5825	0.346643	6.31515	3	0
1104	49702	15.8759	12.5396	-5.94738	-6.29929	3	0
1108	21212	16.3368	9.54449	0.60489	-3.38338	3	0
1108	27980	16.3649	9.60021	-2.40049	1.80489	3	0
1110	24126	1.41833	10.6388	-7.74365	-2.88009	3	0
1110	34890	1.47263	10.7658	-7.34569	-4.85047	3	0
1110	39721	1.50727	10.705	0.332487	4.41229	3	0
1111	46309	18.2724	11.2559	-3.18631	1.67928	3	0
1111	48639	18.2313	11.3778	0.162199	2.3783	3	0
1117	25111	5.05474	5.50857	-7.47069	0.532688	3	0
1117	50816	5.13642	5.58526	1.06692	-2.98846	3	0
1117	52390	5.07557	5.63733	-8.18206	1.01029	3	0
1123	32460	1.97387	3.68867	-9.35329	0.301274	3	0
1129	18321	5.04725	15.2142	-5.66386	0.641321	3	0
1129	41750	5.06162	15.3283	-6.04419	-1.32868	3	0
1129	48767	5.10458	15.2858	-0.10483	-4.59194	3	0
1130	38367	1.77496	13.8269	-8.76046	6.64079	3	0
1136	10635	15.2651	2.01428	-6.2168	0.200523	3	0
1137	52730	25.6321	9.41491	-6.5309	0.662273	3	0
1138	35236	17.0445	3.32756	-4.33036	4.31065	3	0
1139	42769	22.1426	6.22308	0.727554	-6.77012	3	0
1144	28995	20.5757	6.88044	-2.44766	-11.2276	3	0
1149	26132	13.2947	13.6284	-3.06378	-1.89264	3	0
1152	34832	5.55538	15.6705	1.55411	0.222982	3	0
1152	52211	5.4169	15.6351	0.666015	-13.9956	3	0
1153	19871	3.57078	5.88326	-0.848835	-6.44394	3	0
1157	12359	19.5113	7.10529	-20.6089	-5.70807	3	0
1157	23162	19.5446	7.19741	-6.89356	2.40704	3	0
1159	11757	24.0161	1.62254	-2.98173	-4.35077	3	0
1159	13532	24.0461	1.56463	0.543925	2.58666	3	0
1159	42405	23.9327	1.53238	1.33228	-6.22849	3	0
1160	15210	6.78167	7.14634	-1.87691	8.08751	3	0
1161	36973	20.1766	11.5307	-8.53252	-1.93411	3	0
1161	44323	20.1219	11.5043	-1.80665	1.1471	3	0
1163	11113	24.0705	2.41087	-0.184774	-4.46046	3	0
1163	39739	24.1674	2.45492	0.707268	1.9679	3	0
1164	18044	7.66894	4.07604	-2.73732	-5.36073	3	0
1164	52173	7.7767	4.11009	0.414068	8.93661	3	0
1165	41956	18.6153	11.887	-1.41753	1.97829	3	1
1165	47010	18.6879	11.7674	-0.643803	2.2056	3	1
1165	51136	18.7261	11.8459	-1.31956	-3.84593	3	1
1168	22647	15.8261	2.99752	0.160139	-5.70849	3	0
1168	29943	15.9004	3.08124	-3.18913	0.41731	3	0
1168	41924	15.8399	3.08781	-1.82428	5.19024	3	0
1173	34237	26.0048	8.40471	1.75224	2.69995	3	0
1176	29643	23.4781	6.9885	0.827365	-3.04019	3	0
1176	36989	23.435	7.02574	-6.33926	4.15074	3	0
1179	43103	20.8538	1.45414	0.336397	-3.10867	3	0
1179	45158	20.9629	1.465	0.636255	2.60184	3	0
1180	11694	20.6145	9.2655	-1.26462	-5.12012	3	0
1180	17176	20.6737	9.38115	-4.92825	7.25894	3	0
1183	42304	23.0275	6.50112	1.01297	3.55411	3	0
1184	26629	1.89192	11.463	-3.83594	-5.91302	3	0
1184	50053	2.01315	11.5317	-0.877024	-3.98163	3	0
1185	33916	3.77096	14.293	0.0266854	-0.0135589	3	0
1188	17112	10.7227	3.83799	-5.5801	5.18141	3	0
1188	35605	10.7359	3.97026	-8.1888	-4.39484	3	0
1190	16481	6.81222	11.1146	0.889662	2.50447	3	0
1193	47307	2.67664	3.96576	-5.49276	2.69187	3	0
1193	48793	2.61446	3.96829	-2.24589	-4.63014	3	0
1200	15025	2.78217	10.4464	-1.56285	-4.60695	3	0
1200	23456	2.85695	10.4318	-7.99378	1.21858	3	0
1200	38262	2.90394	10.4836	0.153289	2.36736	3	0
1203	27961	14.9605	3.16621	1.46397	5.7693	3	0
1203	51836	14.8614	3.13052	1.07991	-10.8638	3	0
1205	49142	23.0402	9.68476	-5.96589	1.23912	3	0
1206	16300	17.4309	2.45173	1.8417	-2.22716	3	0
1206	33137	17.3083	2.4647	0.584306	5.24145	3	0
1206	51532	17.304	2.37531	1.60971	-4.65771	3	0
1216	45640	15.2719	9.97954	-2.88677	1.93989	3	0
1222	34652	20.808	4.38538	0.391126	2.64325	3	0
1223	35755	2.99332	9.70688	-5.8981	8.60966	3	0
1226	24340	9.08331	6.09357	-0.00929411	-4.15798	3	0
1226	30335	9.10945	6.16832	-3.34971	4.61995	3	0
1226	45744	9.13256	6.04007	-5.66116	1.94834	3	0
1228	22386	6.50313	13.8125	0.715522	3.28114	3	0
1228	34633	6.58414	13.8148	0.242205	-2.44993	3	0
1230	19493	12.123	4.65535	0.651682	0.494831	3	0
1231	24365	19.7504	7.77488	0.972352	-7.66782	3	0
1231	33788	19.6933	7.72981	-21.9249	-5.82661	3	0
1232	12750	8.61893	6.10831	-0.427533	-5.17158	3	0
1232	44559	8.74391	6.15296	0.460144	-7.20492	3	0
1238	37562	1.42938	8.47006	1.43943	-5.57042	3	0
1239	31027	13.7034	13.7385	-0.0528383	0.0555832	3	0
1239	45898	13.6157	13.8158	-6.11558	-2.03817	3	0
1240	47751	21.9475	7.39456	1.79404	4.52292	3	0
1246	11223	2.48474	9.90767	-1.16486	6.3118	3	0
1246	46782	2.4343	9.87294	-7.93365	-0.783737	3	0
1246	50868	2.3755	9.95785	-0.777732	6.55091	3	0
1249	19554	24.2649	6.2889	-8.22793	1.44486	3	0
1249	38528	24.3207	6.32219	2.31455	0.707049	3	0
1251	26420	19.0455	8.6663	-0.350984	-3.78275	3	0
1256	16494	2.92181	6.77196	1.5085	-5.55972	3	0
1256	37975	2.90069	6.71399	-9.27588	2.71389	3	0
1258	29122	1.24726	8.84299	0.772004	4.46614	3	0
1260	24527	14.2447	3.34711	0.264415	-3.1225	3	0
1260	40438	14.2892	3.45467	-5.30443	-1.55339	3	0
1261	26880	7.58431	11.1254	-1.8603	2.15181	3	0
1264	24022	13.1902	8.79666	-2.92234	5.9016	3	0
1269	13251	22.4506	7.08755	-5.96395	-1.29322	3	0
1269	25534	22.3999	7.12354	-0.0615812	-1.60773	3	0
1270	10375	11.4573	13.9101	0.289557	1.91751	3	0
1276	11091	21.73	2.32597	-1.27026	-1.06882	3	0
1276	23866	21.6833	2.27643	2.96325	0.973782	3	0
1276	39966	21.812	2.29385	0.426493	-3.15792	3	0
1278	15398	8.23401	4.82909	-0.236817	-3.74964	3	0
1278	36619	8.10556	4.85998	2.31307	3.23113	3	0
1280	10796	14.0029	9.64305	-6.53645	-0.00291043	3	0
1280	19765	14.0001	9.74537	-3.85022	2.31739	3	0
1287	11258	22.8397	7.91737	2.23787	0.141456	3	0
1287	23236	22.7998	7.88268	-1.85658	1.34734	3	0
1287	31585	22.7467	7.95804	1.03747	4.26771	3	0
1288	37926	20.8626	7.21671	0.0370397	-4.88279	3	0
1289	13193	2.75597	10.8187	-7.80091	-0.476063	3	0
1289	32293	2.84461	10.7488	0.991763	6.27316	3	0
1293	27505	23.2092	6.02145	1.36933	4.22946	3	0
1293	46664	23.2711	5.90325	-2.4043	-1.62265	3	0
1294	46365	24.4864	5.13497	-2.07306	6.57394	3	0
1303	48085	2.24466	5.16434	0.318438	-8.65456	3	0
1305	31371	26.3132	2.64025	0.676429	-18.1479	3	0
1307	25725	20.5112	3.82756	0.140138	0.641768	3	0
1309	32736	10.6427	12.2546	-0.484656	-2.56751	3	0
1309	38409	10.7258	12.2737	-0.295729	3.20507	3	0
1309	40435	10.7189	12.3311	-0.256257	-1.8598	3	0
1310	38813	5.91564	13.3955	-1.01146	1.9879	3	0
1311	40961	24.1457	9.0329	-2.46946	-9.49947	3	0
1321	30289	21.2221	3.83418	-0.19367	1.11086	3	0
1321	43325	21.1661	3.94432	-2.07067	-2.389	3	0
1321	48475	21.1597	3.82695	-1.19218	-1.88935	3	0
1326	17171	16.6174	5.39039	-1.89287	1.52209	3	0
1326	23398	16.5167	5.47192	0.0662755	8.02368	3	0
1329	16688	1.95916	7.378	-8.14857	5.08265	3	0
1329	19022	1.86137	7.42688	4.7355	-0.117251	3	0
1329	35871	1.92997	7.50216	-10.7181	-2.9262	3	0
1331	21457	8.89972	2.4138	-2.70375	-7.28333	3	0
1331	21845	8.9609	2.46267	2.57247	-1.22352	3	0
1331	44775	8.87047	2.5005	1.47653	9.9982	3	0
1332	17666	24.432	6.19463	-1.06599	-2.58641	3	0
1333	10569	13.5333	9.19637	0.911742	3.33862	3	0
1333	14660	13.5998	9.19969	-1.77761	-2.55184	3	0
1333	22396	13.563	9.10733	-5.02799	-0.770807	3	0
1335	50823	13.2391	12.4924	-3.8453	1.11052	3	0
1339	51295	12.3437	7.62607	-4.65657	2.7153	3	0
1339	52126	12.3126	7.56797	2.1983	-0.14564	3	0
1341	51574	13.7835	14.9207	-6.32846	2.02542	3	0
1343	12834	23.142	4.28862	0.328572	-1.13471	3	0
1343	38665	23.1385	4.23072	-1.88223	2.20383	3	0
1345	12567	20.8659	10.5864	-5.76991	1.07481	3	1
1346	25933	9.2127	1.80587	-0.813377	2.91429	3	0
1346	27358	9.12338	1.89256	0.257855	1.12992	3	0
1347	23633	12.3812	14.1417	-0.0638221	-3.20246	3	0
1349	11802	5.9278	9.45136	-7.50446	2.1386	3	0
1349	23843	5.95272	9.51098	-0.00989593	1.37226	3	0
1349	24444	5.8666	9.44548	-0.850777	-5.5913	3	0
1349	30420	5.85554	9.55081	-10.8334	2.31759	3	0
1355	19397	10.4728	3.98034	-3.35999	3.15146	3	0
1355	39931	10.3453	4.00827	-1.53285	-3.38345	3	0
1355	46878	10.4751	4.0445	0.566201	-2.37115	3	0
1357	25807	19.1913	12.1303	-4.75885	0.549858	3	0
1357	41471	19.2728	12.1983	0.192147	-1.98807	3	0
1358	32268	22.1819	2.98399	-3.16556	3.86468	3	0
1359	16205	15.6491	15.7155	-2.03174	0.114149	3	0
1359	44008	15.6462	15.6537	-4.76486	-1.41175	3	0
1360	18050	16.0773	6.08423	1.97072	-5.23858	3	0
1361	14826	5.26971	4.0823	1.36722	-0.935812	3	0
1364	28757	24.6014	3.76745	-4.25153	-0.350328	3	0
1371	18655	14.5545	14.4216	-4.22776	0.428474	3	1
1371	34820	14.5128	14.2989	-5.46175	0.565436	3	1
1373	11850	11.0335	15.9345	1.04332	-1.78069	3	0
1373	12523	10.9965	15.8761	-6.76896	-0.87149	3	0
1373	36725	10.9017	15.927	0.789221	-0.626997	3	0
1375	33575	10.6633	1.51812	-5.67004	-6.25001	3	0
1375	37077	10.6932	1.61687	-7.32253	-2.52647	3	0
1375	39563	10.761	1.54349	-1.71462	1.64508	3	0
1377	12511	1.6704	8.76306	-8.20853	0.136964	3	0
1377	45169	1.71512	8.80896	0.427414	3.29382	3	0
1379	15728	14.9323	4.65081	-6.71258	0.739662	3	0
1379	33877	14.971	4.72116	1.71421	-1.94031	3	0
1379	43163	14.8654	4.65642	-0.769687	-4.6164	3	0
1379	52623	14.875	4.77372	-4.18228	3.83875	3	0
1380	11600	11.1739	6.59213	-3.78647	3.06559	3	0
1380	13225	11.0919	6.55936	-1.88898	-5.84522	3	0
1383	33092	20.6026	3.24954	-4.58636	1.53692	3	0
1383	50232	20.6686	3.37327	0.0296841	-6.81036	3	0
1385	11777	16.2097	12.2575	-9.38994	-5.87126	3	0
1385	31163	16.2335	12.2033	-4.76235	5.33006	3	0
1386	48680	19.2172	4.34445	1.46133	6.38268	3	0
1388	23587	8.59385	8.109	-8.8684	3.11166	3	0
1388	48265	8.63845	8.165	1.05203	2.68549	3	0
1390	18439	24.6887	8.38026	0.0973239	12.5249	3	0
1390	19275	24.6533	8.32502	4.9084	-0.0743108	3	0
1390	21488	24.7928	8.31837	6.03143	-2.82332	3	0
1390	36659	24.7623	8.26168	-1.27959	6.397	3	0
1395	31723	24.2573	7.51207	1.22273	-13.3905	3	0
1395	37080	24.2281	7.40003	0.853692	9.74795	3	0
1400	19935	18.3128	1.64461	-5.44669	-0.621758	3	0
1402	29680	11.1582	3.54613	-3.62632	4.65687	3	0
1403	14703	4.85589	15.8815	-0.787187	-2.48284	3	0
1407	22942	18.6915	12.407	-2.76232	-0.65149	3	0
1409	19904	18.5571	11.7674	-4.41569	5.49428	3	1
1409	20906	18.5322	11.7067	-0.941139	-2.51659	3	0
1410	32148	6.6797	12.5041	-3.9924	-1.67074	3	0
1410	45298	6.66185	12.3945	-5.04721	-2.10147	3	0
1410	52612	6.71114	12.4293	-0.998234	1.63658	3	0
1412	26067	2.18314	15.1897	0.347534	4.20846	3	0
1413	37013	21.5353	9.81884	7.28491	-3.09142	3	0
1413	45504	21.6591	9.79777	9.11162	-2.99772	3	0
1417	49296	2.27824	10.2866	-7.6662	5.9197	3	0
1418	11542	11.0845	3.09474	1.22653	-0.041138	3	0
1418	28246	11.1394	3.1262	-8.17652	-0.819977	3	0
1418	31155	11.1555	3.01696	-0.312021	10.4327	3	0
1422	28822	4.58818	10.481	-2.67951	-6.16156	3	0
1422	34468	4.69239	10.512	0.0137252	6.76416	3	0
1422	36264	4.6731	10.598	-3.30228	-5.81256	3	0
1422	42069	4.5887	10.6041	-3.08161	4.79193	3	0
1424	41016	1.91089	2.33572	-11.5578	1.21416	3	0
1429	38503	19.5279	6.6296	-3.33047	1.34265	3	0
1429	46736	19.5698	6.73275	-0.836607	-4.22565	3	0
1431	16817	3.00935	6.25458	-16.9319	9.5729	3	0
1431	18667	2.95972	6.3086	3.98195	-6.61609	3	0
1431	40897	3.08066	6.26909	-0.703908	11.7206	3	0
1434	33003	14.5577	15.2177	-5.69398	-4.94514	3	0
1434	35049	14.5881	15.3229	-3.31218	-0.480561	3	0
1440	35941	19.8396	2.53217	0.603869	-10.1809	3	0
1440	39329	19.8005	2.4125	-2.35295	-1.32378	3	0
1441	13468	6.7708	14.896	0.323671	-3.18323	3	0
1442	33575	10.6475	1.41534	-1.61075	10.7518	3	0
1443	14259	3.64413	2.8898	-3.51696	-3.86968	3	0
1443	45318	3.70561	2.86077	-6.79383	0.361412	3	0
1444	24017	4.57526	5.58704	0.0137413	5.80699	3	0
1446	25436	14.0866	9.17957	-1.54686	-4.72702	3	0
1446	31238	14.1497	9.16883	-5.23262	3.62668	3	0
1446	52706	14.1185	9.3006	-7.41093	0.0636257	3	0
1447	29133	14.453	15.4806	-10.1684	1.95279	3	0
1447	29530	14.428	15.4088	-3.78887	-0.162926	3	0
1450	12500	10.2793	1.61061	-5.56388	-1.98907	3	0
1450	51412	10.2231	1.59313	0.0833596	3.07543	3	0
1452	33942	2.64012	11.4034	-4.15811	-2.82258	3	0
1454	23545	20.874	6.06437	-1.63417	7.08116	3	0
1458	20341	26.7321	8.22526	1.05712	-9.8964	3	0
1458	48834	26.6398	8.18448	4.37749	-6.82159	3	0
1461	28038	3.88459	4.76505	-3.96092	9.35499	3	0
1461	41361	3.93233	4.65896	-5.5986	-5.27265	3	0
1462	36350	6.63004	5.39068	1.13132	1.9964	3	0
1464	16801	1.85835	12.4304	0.682434	-7.87111	3	0
1469	12268	4.38489	2.48352	0.274708	9.46426	3	0
1470	11864	7.70204	3.94619	1.43224	-11.1521	3	0
1470	18044	7.68708	4.00923	-2.98842	1.65953	3	0
1470	34921	7.80981	3.97615	-1.89745	7.9784	3	0
1471	10635	15.3172	1.98744	0.955824	-4.26255	3	0
1473	17339	11.179	13.0265	-2.86659	1.89815	3	0
1473	31459	11.0868	13.052	0.389893	-1.84161	3	0
1474	13721	10.5985	3.02784	0.110722	0.767671	3	0
1474	34483	10.5742	2.96767	-7.48674	-2.3045	3	0
1475	32163	10.4793	9.68968	-2.5971	4.03902	3	0
1479	29458	8.44448	7.25276	-7.25283	1.86685	3	0
1479	33309	8.37597	7.23913	-7.02496	-2.23649	3	0
1479	42198	8.46333	7.31992	-1.09228	1.08337	3	0
1480	35434	2.19899	6.10282	-10.65	4.49716	3	0
1481	23538	8.9156	12.8154	-2.54367	2.22464	3	0
1486	29090	25.9136	2.70865	0.21118	0.150739	3	0
1486	32412	25.8834	2.77011	1.31103	2.56398	3	0
1486	33739	25.999	2.83094	0.123662	-16.0276	3	0
1488	21019	9.49652	13.952	-3.33776	-0.775196	3	0
1488	48354	9.46432	14.0003	0.413616	-0.0222554	3	0
1489	37624	6.32849	8.25905	-2.0448	-7.41252	3	0
1491	32737	7.77513	7.78623	0.701334	-2.36746	3	0
1492	19008	13.3829	5.64024	2.04134	8.73411	3	0
1492	44018	13.4393	5.53893	-6.45419	-10.895	3	0
1492	47502	13.4742	5.68187	-0.232224	-8.29933	3	0
1495	28400	26.5741	4.68335	-3.6414	3.37818	3	0
1497	24334	9.56229	9.78404	-3.12445	0.853515	3	0
1497	34759	9.55567	9.72681	0.810013	-2.41318	3	0
1500	16440	26.7033	5.93676	-1.85826	5.80978	3	0
1500	29125	26.7685	5.86219	0.872778	1.58733	3	0
1501	50849	3.29263	4.56553	-0.543074	-0.369685	3	0
1501	52673	3.34269	4.62142	-10.0763	0.518547	3	0
1503	11075	19.1597	1.73584	1.56216	6.98799	3	0
1504	12254	5.38897	2.15865	-4.33079	6.01814	3	0
1504	40474	5.36643	2.09664	-4.56197	-2.80573	3	0
1506	46092	24.9466	2.95129	1.17848	4.89936	3	0
1509	41824	10.3525	15.7928	0.401526	-4.30178	3	0
1513	18955	4.71636	8.82371	1.03333	6.50877	3	0
1521	17262	20.7142	4.60937	0.96603	2.93931	3	0
1523	22480	7.19345	15.6158	0.44385	3.12055	3	0
1523	38126	7.10246	15.5768	-2.55907	-1.19242	3	0
1523	52281	7.17614	15.6703	-1.8697	-2.28691	3	0
1524	22634	10.8585	1.93964	-8.82497	1.421	3	0
1527	22024	16.0415	13.6575	-3.72353	-4.23749	3	0
1527	25995	16.0423	13.7852	-1.69988	1.27801	3	0
1527	36571	16.1094	13.6583	-3.81222	-2.42305	3	0
1528	20270	3.75276	6.92231	1.31058	6.8615	3	0
1528	34977	3.63532	6.94356	1.4049	-4.55133	3	0
1530	11077	23.7226	6.34961	-2.60186	-4.19584	3	0
1537	51680	10.205	13.1105	-4.28329	1.54107	3	0
1538	25567	26.8302	8.57853	-15.6097	-17.111	3	0
1542	28257	21.378	5.79537	1.60257	-2.24089	3	0
1542	33206	21.4358	5.74959	-2.71355	0.432396	3	0
1551	27507	6.97293	7.43968	0.295997	6.55024	3	0
1551	34696	7.06837	7.43924	1.30491	-2.96198	3	0
1551	50589	7.015	7.34477	-8.53613	-1.60348	3	0
1552	17232	5.90024	8.42955	-6.51405	-4.72928	3	0
1555	24445	2.62048	5.06324	0.353654	5.48714	3	0
1555	25899	2.73399	5.02543	3.87435	-6.66461	3	0
1556	35493	3.29664	6.23316	0.968367	-8.58359	3	0
1556	48537	3.3617	6.32466	-16.0456	-3.06506	3	0
1563	21816	11.257	2.08141	-2.80464	1.80566	3	0
1565	12528	9.97032	14.559	0.566204	0.445848	3	0
1568	31418	5.71556	12.0066	-1.2609	-2.80271	3	0
1568	50043	5.72658	11.9125	0.140655	4.58151	3	0
1568	51623	5.62026	11.9088	-0.65149	-4.30572	3	0
1572	24179	9.90468	1.15426	-7.84389	-10.5864	3	0
1580	14190	15.8217	15.5457	-1.88358	3.37464	3	0
1580	44390	15.6977	15.5394	-2.78543	-3.24372	3	0
1581	16220	9.68749	15.4556	-2.34325	-0.646431	3	0
1583	21674	2.35428	10.1087	-5.38439	3.61723	3	0
1583	43449	2.26698	10.1743	-1.93047	3.9425	3	0
1583	49296	2.31536	10.1985	-7.95523	-0.245834	3	0
1584	17964	1.57065	14.8765	-9.30632	-1.16706	3	0
1585	17942	6.84454	2.0693	-3.58742	-7.77782	3	0
1587	37948	16.1621	3.33091	1.27291	1.48401	3	0
1587	45337	16.0578	3.28096	0.977108	-2.06097	3	0
1588	23161	5.09942	4.49446	-1.59489	-7.29745	3	0
1588	26399	5.24196	4.50795	1.04797	-3.90822	3	0
1588	32164	5.2138	4.44884	-3.51127	5.39355	3	0
1590	25536	7.45135	10.5563	-0.91638	4.86649	3	0
1590	47693	7.32463	10.5279	0.865153	-2.32532	3	0
1591	16495	7.42635	4.14707	0.369622	-6.18965	3	0
1591	27106	7.48046	4.13424	-8.49716	-7.6577	3	0
1591	27383	7.51521	4.18212	-7.07902	2.15963	3	0
1598	14028	6.66229	10.4464	-4.73664	1.77995	3	0
1598	17893	6.61879	10.3604	0.210264	-1.58076	3	0
1598	34966	6.72625	10.4351	-3.09587	-3.22251	3	0
1598	42837	6.68917	10.3134	-8.00308	0.102892	3	0
1613	15544	5.82897	8.18279	-3.58406	-6.73419	3	0
1615	12948	5.64834	9.64812	1.28193	-2.6488	3	0
1615	24945	5.55332	9.66051	0.459818	8.7796	3	0
1618	15281	18.7637	8.46507	-0.1589	-7.77226	3	0
1618	29976	18.7855	8.52284	-3.76539	5.10018	3	0
1619	42460	8.90357	7.73191	-3.12211	4.34656	3	0
1621	10162	23.749	1.76772	0.311442	3.57442	3	0
1621	18297	23.678	1.70229	-0.583656	-3.77566	3	0
1622	41395	11.6577	3.88502	-2.70808	4.38053	3	0
1624	11908	2.14927	7.36065	-4.85046	-5.54705	3	0
1644	50177	4.97964	13.3533	-3.27619	1.91499	3	0
1644	52097	5.03613	13.2671	-4.62847	2.28327	3	0
1654	15607	7.18874	6.38038	-0.669549	7.87208	3	0
1654	16104	7.18907	6.47761	-3.01233	-7.64031	3	0
1654	45011	7.10252	6.41574	-0.264886	-6.4413	3	0
1654	45556	7.12452	6.47547	-0.0901918	7.75667	3	0
1657	17526	14.1669	3.63429	0.885874	2.37972	3	0
1662	10729	17.8409	7.28764	2.06164	5.25571	3	0
1662	17066	17.9594	7.3161	-0.205693	-7.88888	3	0
1663	45378	23.642	9.35995	-0.968395	10.3933	3	0
1666	24275	26.3993	8.92134	-26.4346	-4.24446	3	0
1667	19604	24.6019	1.29265	-2.02344	-2.77384	3	0
1667	23724	24.6883	1.18755	-1.31823	4.19549	3	0
1667	25085	24.6103	1.14616	-1.77671	-0.126534	3	0
1667	51423	24.5563	1.18254	-1.49936	-1.39628	3	0
1673	19944	9.37274	15.3731	-2.32805	-2.59837	3	0
1675	27914	11.2358	5.86268	-9.13153	-2.17054	3	0
1678	16092	3.10655	2.79392	-8.76719	3.19946	3	0
1680	12804	1.41922	7.32646	3.43674	0.581839	3	0
1680	25080	1.38795	7.26946	-5.99529	0.200091	3	0
1680	29851	1.38779	7.37894	-0.423803	-6.35883	3	0
1683	10531	8.8886	12.2307	-3.96324	0.965078	3	0
1683	13685	8.81853	12.3559	-4.97547	1.80299	3	0
1690	15133	26.54	1.81139	0.792141	13.0553	3	0
1692	15587	10.3891	2.23454	-3.12735	-0.0824119	3	0
1692	29578	10.4081	2.13485	-2.71706	-5.05223	3	0
1692	41207	10.4501	2.24618	-5.32082	0.880563	3	0
1695	26039	15.4552	9.45777	0.304459	-3.89549	3	0
1695	47433	15.513	9.54838	-5.91453	0.080038	3	0
1695	50446	15.599	9.46114	0.947972	1.3632	3	0
1698	47420	3.42738	12.3509	-6.15521	-0.56264	3	0
1700	12745	25.4107	4.87194	2.36926	-2.23074	3	0
1700	51034	25.5082	4.83221	-3.22447	4.72132	3	0
1703	21228	6.78878	2.58881	0.564133	-0.562822	3	0
1703	23394	6.77091	2.53596	-3.68694	-3.62557	3	0
1703	27816	6.87043	2.54174	1.53037	1.99585	3	0
1707	49891	3.51069	12.7425	-1.16831	-4.52387	3	0
1708	33255	11.4818	2.39731	-2.73105	-3.81541	3	0
1708	36447	11.4169	2.4085	-4.1122	0.51674	3	0
1710	13097	8.4568	5.44968	-1.22145	9.00644	3	0
1710	36895	8.55532	5.44695	-0.316913	-7.89653	3	0
1710	46485	8.45281	5.35939	0.337022	-9.85882	3	0
1716	11769	26.03	3.09315	-3.4572	-15.4238	3	0
1716	33739	26.0185	2.95503	-11.7869	7.53685	3	0
1719	25881	12.5787	13.122	0.396144	1.22242	3	0
1719	36377	12.5424	13.1835	-3.9145	-1.05973	3	0
1719	42676	12.4887	13.1071	-1.32882	-3.60376	3	0
1725	33093	17.5311	12.3096	-3.15191	3.27792	3	0
1725	41012	17.5301	12.4139	-1.36949	7.2591	3	0
1725	46808	17.5726	12.3616	-17.4166	-3.07473	3	0
1727	17691	2.67778	2.52039	0.227262	-9.52484	3	0
1727	32860	2.76589	2.57076	1.45559	-1.40258	3	0
1731	38521	1.84589	14.7067	-6.2671	-4.80569	3	0
1731	38713	1.77858	14.6462	-0.946884	3.92316	3	0
1733	41009	7.34848	13.7362	-0.872513	2.20529	3	0
1736	32517	24.8375	4.94124	-5.29306	-5.5526	3	0
1737	39694	26.3814	4.6996	1.7148	0.610448	3	0
1738	44041	20.5966	9.81525	2.65509	1.53622	3	0
1741	17076	26.0948	2.11061	1.32343	4.78527	3	0
1742	46992	13.4158	9.12264	1.3145	0.0534442	3	0
1748	36150	18.6617	1.78034	2.11687	0.0273488	3	0
1748	40288	18.735	1.83603	0.320002	-11.5116	3	0
1748	49096	18.7536	1.74885	0.182778	9.6416	3	0
1750	12401	2.84087	13.4537	-1.06933	3.92974	3	0
1751	24884	14.085	11.3809	-5.92055	3.7963	3	0
1751	28957	14.1213	11.2658	-9.78743	1.0698	3	0
1755	11896	6.44012	8.76945	0.944454	-5.1796	3	0
1761	37196	21.8065	4.11543	3.6429	-12.2825	3	0
1761	47227	21.7117	4.14376	-5.85102	1.12087	3	0
1764	18310	12.1819	13.3221	-1.38903	2.27083	3	0
1764	34415	12.1868	13.3892	-1.39238	-3.35653	3	0
1764	36060	12.1159	13.3086	-4.37331	-2.52159	3	0
1772	18633	15.152	9.37099	-5.27737	4.26626	3	0
1773	12872	11.0915	6.76045	0.131498	2.17112	3	0
1773	52213	11.173	6.77027	0.104578	-3.62019	3	0
1775	34241	2.39044	8.47742	0.732594	7.43328	3	0
1775	48902	2.27864	8.4646	0.0826436	-2.56639	3	0
1776	12660	26.65	2.01428	-0.190034	8.99824	3	0
1776	27956	26.5939	1.99388	-6.34552	0.479536	3	0
1776	50011	26.6244	2.09477	-7.12646	-6.86587	3	0
1779	10991	15.1039	1.53441	-0.592079	4.91422	3	0
1779	22079	15.0716	1.62966	-2.06119	-2.52652	3	0
1779	42289	15.0511	1.53697	-1.1588	-0.667596	3	0
1780	33569	7.81967	9.52351	-3.45491	-1.92199	3	0
1784	35597	18.442	7.62612	2.67897	-2.29919	3	0
1784	42170	18.5122	7.68823	-6.87416	1.38034	3	0
1790	20835	4.50471	5.88462	1.0962	10.555	3	0
1790	44299	4.59435	5.84219	1.36787	1.88619	3	0
1792	15570	8.68385	11.4974	-0.573421	3.09848	3	0
1793	31961	21.8407	1.44239	-6.8785	-1.50261	3	0
1793	38670	21.8912	1.4125	0.890532	-3.4781	3	0
1799	20457	13.2311	11.268	-5.75862	-2.98397	3	0
1799	33714	13.3022	11.3961	-4.92084	0.0646586	3	0
1800	22161	8.11	11.2223	-5.08449	2.55204	3	0
1800	38507	8.03684	11.1111	-2.0268	-5.30726	3	0
1805	12913	18.285	3.47319	2.53799	2.91149	3	0
1805	21495	18.2924	3.40788	2.16927	-5.00291	3	0
1805	44294	18.4231	3.44713	-1.9147	-0.415233	3	0
1810	18460	4.43054	12.1869	-1.3686	5.42288	3	0
1814	10278	6.67841	12.8266	-0.760167	-1.01888	3	0
1814	12938	6.71353	12.9418	-7.6482	-0.679734	3	0
1814	43304	6.80204	12.87	1.36862	-0.518091	3	0
1816	18646	6.97904	2.14309	-5.63055	0.879736	3	0
1816	44327	6.92271	2.25282	-1.08914	2.79552	3	0
1817	39469	2.09264	12.664	-5.76622	7.19469	3	0
1821	20500	7.32968	9.66127	-4.51537	-5.4908	3	0
1821	30319	7.30983	9.76247	-0.0952487	4.33681	3	0
1821	43903	7.42408	9.7179	-5.98037	1.75131	3	0
1822	17527	16.8495	8.72782	-0.107065	3.00836	3	0
1822	51058	16.772	8.80379	1.35845	7.25419	3	0
1824	11559	11.2994	12.7984	-5.92025	-0.381997	3	0
1824	19255	11.3615	12.891	-0.655464	-2.87141	3	0
1834	37745	2.17562	6.93722	-4.3939	10.4788	3	0
1834	41596	2.1256	7.05087	-13.3647	-3.55416	3	0
1834	45505	2.07582	6.95088	-0.12014	-5.53956	3	0
1835	19841	3.63204	13.8788	-1.08157	-1.1463	3	0
1837	16078	12.9324	15.2552	-5.2355	9.69822	3	0
1844	30996	4.12305	5.39926	-10.8883	-3.96132	3	0
1844	39926	4.08389	5.44273	2.14653	-2.18352	3	0
1847	20643	5.5896	14.041	-4.46721	0.453731	3	0
1848	12025	15.0005	8.57467	0.215818	9.24299	3	0
1849	19323	13.9191	7.66979	-9.91063	-2.95529	3	0
1849	38605	13.9866	7.65581	-0.093292	-1.34342	3	0
1850	11079	16.2611	12.4157	0.532674	6.56275	3	0
1856	37207	14.728	11.4075	-5.98389	1.07153	3	0
1861	40961	24.2172	9.1373	-0.907669	-3.2512	3	0
1864	10926	12.0229	11.4728	-9.18135	-1.91319	3	0
1864	38856	12.0724	11.5179	1.36229	2.25037	3	0
1865	10663	16.0026	14.8137	-4.85169	-1.27516	3	0
1865	45742	15.9384	14.8281	-1.00398	-0.983448	3	0
1870	45117	4.78658	14.8729	-0.283366	-1.72249	3	0
1872	46445	17.5516	3.79855	-9.36481	-5.32037	3	0
1873	13214	9.42585	4.11406	2.16117	-1.57613	3	0
1874	21000	20.4898	1.23474	1.00932	1.16553	3	0
1874	25138	20.5412	1.27336	-1.97807	-0.684509	3	0
1880	32786	3.53897	15.4594	-0.894041	3.72487	3	0
1881	29562	19.4201	9.28234	1.47132	2.90494	3	0
1882	40244	19.8869	2.99242	0.649615	5.47809	3	0
1883	33335	22.8961	4.33229	2.29067	2.60348	3	0
1883	46257	22.9634	4.38725	-5.46169	2.20378	3	0
1885	17367	12.2609	5.64308	1.73446	3.39997	3	0
1885	23909	12.2926	5.5821	-2.5502	-3.87629	3	0
1887	51451	20.6699	10.3591	0.165935	-2.68402	3	0
1888	29818	7.45185	13.6257	-0.762191	-1.62993	3	0
1899	30430	17.7754	10.0295	-3.3578	8.01305	3	0
1899	47165	17.7081	10.0432	-1.40896	-5.85793	3	0
1900	17945	12.529	12.5939	0.162824	2.41973	3	0
1900	38586	12.575	12.496	-4.99	1.37503	3	0
1900	48776	12.5132	12.5355	-0.624551	-2.88901	3	0
1903	20530	7.96495	10.8885	0.165919	5.68316	3	0
1903	51281	8.05265	10.8479	-0.477543	0.64737	3	0
1904	36603	2.82903	5.32697	-2.26722	6.91883	3	0
1907	28829	6.85028	12.4651	-2.35019	0.6899	3	0
1907	52612	6.81971	12.4067	0.407901	0.805357	3	0
1909	21045	12.5803	11.117	-1.71875	-1.85009	3	0
1915	11181	9.63175	14.7233	0.765283	0.263822	3	0
1918	33513	1.91301	1.33436	3.07685	-8.04553	3	0
1920	23502	13.4981	7.73589	0.0890006	-1.69754	3	0
1920	34137	13.3704	7.73695	-1.54488	2.81849	3	0
1926	13353	8.41558	13.6446	-0.228353	2.05976	3	0
1926	46508	8.4925	13.6664	-1.80721	-3.50768	3	0
1926	48610	8.52236	13.5707	0.498326	2.97968	3	0
1928	18511	26.4547	2.38324	-2.7228	-6.75116	3	0
1929	19459	9.25663	9.55109	-1.62072	-0.349221	3	0
1929	23792	9.22831	9.48104	-4.31792	1.99581	3	0
1929	44204	9.14605	9.6008	-0.853836	3.36321	3	0
1932	19823	15.0379	13.6924	-11.9425	0.371967	3	0
1932	41184	14.9313	13.6501	0.183671	-2.10667	3	0
1933	12817	6.44333	8.94984	-3.87305	-4.27651	3	0
1933	50873	6.39915	9.05809	-1.11712	5.73442	3	0
1937	17570	13.1098	6.22248	2.72357	6.91322	3	0
1938	21336	14.3259	10.7706	-7.6207	-2.27122	3	0
1938	40009	14.4203	10.8578	-0.789488	-2.21065	3	0
1942	16966	2.68127	14.948	-1.12184	2.01846	3	0
1944	16795	2.89277	7.32576	-11.0768	-0.544881	3	0
1944	25300	2.93007	7.26563	2.84517	4.62868	3	0
1944	48157	2.80176	7.2143	1.28174	-16.2992	3	0
1948	32605	25.3883	9.14665	3.96802	3.98866	3	0
1951	43209	15.7873	11.7029	-4.68016	-7.12282	3	0
1951	52553	15.8217	11.5858	-8.67404	9.71337	3	0
1954	11664	12.6206	15.5591	-3.06713	-3.8986	3	0
1954	39609	12.7099	15.5388	-4.38339	4.72276	3	0
1957	37163	3.92924	12.024	-3.25547	-1.2488	3	0
1957	41449	3.99195	12.0209	-4.66204	1.42313	3	0
1957	42447	3.9385	12.1254	-4.86458	1.23747	3	0
1960	35559	14.1056	2.40574	-0.175995	-3.3875	3	0
1964	21362	8.83961	14.2088	0.874122	1.81363	3	0
1964	47890	8.75476	14.2556	0.194114	1.62351	3	0
1967	15848	1.57676	4.02002	-12.604	7.76469	3	0
1967	37846	1.51367	4.03252	0.341989	-9.6539	3	0
1969	12548	8.00803	3.64068	-7.71483	4.83482	3	0
1969	47019	7.94408	3.63314	-6.05046	-6.59153	3	0
1981	10639	9.14519	8.44563	-1.64774	-2.0371	3	0
1981	50490	9.11356	8.36874	-3.68687	4.31269	3	0
1986	35927	10.489	12.0536	-2.19867	0.696177	3	0
1987	33545	7.0311	2.90647	-14.096	2.97393	3	0
1987	52095	6.99175	3.02977	-1.48643	3.38541	3	0
1989	41284	11.9401	6.91103	-0.387489	5.15252	3	0
1989	42127	11.9091	7.01176	-4.43897	-6.29593	3	0
1989	42133	11.8789	6.89239	-4.1558	-3.44978	3	0
1992	16267	16.9477	8.33812	0.38792	-3.97835	3	0
1992	16901	17.0166	8.41609	-4.63236	3.42896	3	0
1992	35342	17.0659	8.35303	2.55431	0.672527	3	0
1993	15422	18.0152	8.92464	-0.423834	4.32335	3	0
1997	22666	8.21096	13.2615	-1.14796	-1.77349	3	0
1997	36246	8.22811	13.357	-0.115917	2.32647	3	0
1999	21859	7.72267	13.808	-2.23197	0.142411	3	0
2003	30676	26.8824	2.47111	-1.38614	-12.6466	3	0
2005	27501	26.4686	4.01059	-1.05691	-6.85901	3	0
2008	27511	7.07003	12.7938	1.04972	-0.521281	3	0
2008	51246	7.16971	12.8184	-0.000701214	-1.56366	3	0
2013	23701	6.53429	14.0139	-2.6156	1.34431	3	0
2013	27376	6.59742	14.1065	0.602185	-2.40736	3	0
2013	49880	6.49081	14.1176	-0.461113	2.12063	3	0
2017	27533	10.9361	4.486	1.90954	-1.51636	3	0
2018	21555	12.7908	6.29131	-9.98951	0.881509	3	0
2018	41534	12.8442	6.33605	1.45727	3.3272	3	0
2022	27738	3.71058	4.51433	0.235772	0.30718	3	0
2023	15019	16.5886	6.29357	-5.96132	2.25497	3	0
2025	25735	12.2055	14.3833	-0.253584	-0.156731	3	0
2031	15102	1.3007	12.6991	-7.09209	7.67483	3	0
2035	27322	11.2613	5.59291	0.31462	-2.53506	3	0
2037	24134	4.00851	13.005	-5.42938	1.05717	3	0
2037	37179	4.06585	13.0003	-0.858521	-2.82903	3	0
2038	48680	19.3368	4.34584	0.971734	-3.9985	3	0
2040	26658	4.51758	15.6854	1.52895	-0.963623	3	0
2040	40296	4.48328	15.6272	-5.91863	6.13756	3	0
2042	21363	23.3643	3.78636	1.64317	2.57633	3	0
2042	43200	23.2908	3.84789	-2.47263	2.40345	3	0
2044	13241	14.4717	13.536	0.754203	-2.57426	3	0
2044	31969	14.3632	13.487	-3.44791	0.617369	3	0
2046	14295	13.5678	3.24006	0.875191	-2.48789	3	0
2046	51581	13.5782	3.17636	1.2653	1.97571	3	0
2049	14366	3.49959	6.76813	1.48695	-2.77695	3	0
2049	34977	3.57134	6.86574	-8.37011	3.23413	3	0
2049	51840	3.63426	6.81569	2.90906	-2.93109	3	0
2053	16941	26.1104	4.0066	2.44473	-1.36606	3	0
2053	23663	26.1375	4.071	-2.41788	2.7422	3	0
2053	43575	26.2074	4.08325	-4.24599	-4.68993	3	0
2054	24000	20.8613	1.19774	2.60641	-1.06548	3	0
2055	13182	21.2054	2.47241	-1.67358	2.95018	3	0
2055	31278	21.1223	2.58586	-0.2203	4.15912	3	0
2056	24860	24.6999	4.282	0.819973	-5.54374	3	0
2056	25279	24.7592	4.2272	-7.36712	-0.336446	3	0
2056	49769	24.7376	4.35627	0.198031	7.95611	3	0
2056	50651	24.8216	4.25469	0.748451	2.25934	3	0
2057	19575	22.8824	3.37333	0.0543238	-4.31836	3	0
2057	26646	22.7846	3.33701	0.53619	-1.46215	3	0
2057	39059	22.815	3.39441	-2.05025	4.40609	3	0
2059	14054	4.82877	1.3375	-1.59077	7.47555	3	0
2059	17677	4.76118	1.35234	0.953958	-7.99379	3	0
2063	30634	12.4106	1.11299	-5.77469	-0.186583	3	0
2066	16139	24.2773	9.57506	-0.357056	-0.867421	3	0
2066	45963	24.2301	9.45998	-12.7363	3.03164	3	0
2067	24132	1.88679	13.4896	-14.5881	4.61122	3	0
2067	42367	1.85504	13.4318	-0.577959	1.0287	3	0
2070	45380	10.8522	3.76329	-2.24619	8.22408	3	0
2075	25744	1.0929	5.75179	1.92263	2.81524	3	0
2079	33227	13.6287	5.52781	-1.02241	2.45234	3	0
2080	15029	16.7484	9.78635	-0.0475152	-2.71133	3	0
2080	20091	16.7206	9.85849	-2.85296	-3.28051	3	0
2080	28422	16.6871	9.74187	-6.82424	3.20002	3	0
2080	49457	16.6368	9.84025	1.66609	4.31605	3	0
2081	29997	14.2145	13.5099	-3.78494	-6.73405	3	0
2081	31969	14.292	13.4957	-6.95091	3.65317	3	0
2082	17547	15.0042	12.7135	-7.29362	-0.909179	3	1
2082	20047	15.0984	12.7637	-2.92783	-1.27363	3	1
2082	49787	15.0109	12.8415	-5.52635	3.05594	3	0
2084	25789	11.2414	2.40588	0.856659	3.17391	3	0
2085	10508	16.2266	4.62852	-1.19162	-8.42834	3	0
2085	33487	16.2902	4.64222	0.845738	12.7524	3	0
2088	44557	2.70554	9.40689	1.52403	-1.11848	3	0
2088	45456	2.59258	9.40768	1.18949	2.84502	3	0
2090	17064	8.56594	6.29489	-7.80039	5.12941	3	0
2090	23591	8.57419	6.42806	-6.45939	-8.91993	3	0
2094	47569	22.2096	6.40012	0.995967	-0.791837	3	0
2097	13926	16.9047	7.74926	1.51432	-5.29584	3	0
2097	23728	17.0511	7.77517	2.71631	-9.25975	3	0
2097	52191	16.9208	7.81058	0.965118	7.6968	3	0
2097	52670	16.9945	7.69035	-8.73816	4.34124	3	0
2099	15691	16.5459	9.3499	-2.73452	0.469617	3	0
2100	28063	20.8562	7.65915	-0.821971	-2.00645	3	0
2100	29739	20.9357	7.76309	-2.12115	-0.0647702	3	0
2101	10733	17.7804	2.46196	-3.76389	8.50416	3	0
2101	48993	17.7025	2.51437	1.46248	2.52248	3	0
2103	39891	8.1677	1.75411	-0.968636	5.11137	3	0
2103	44119	8.23945	1.75292	-3.07701	-5.87678	3	0
2107	32529	24.5861	9.46394	3.19884	-3.26248	3	0
2108	34252	11.7769	6.27395	-1.41815	4.59157	3	0
2108	49154	11.7559	6.39032	-4.26761	1.34015	3	0
2112	16145	26.8156	5.39812	-1.65343	-4.31213	3	0
2112	28762	26.8726	5.37874	-9.04528	4.69257	3	0
2119	11494	9.7843	11.1769	0.64052	-0.908383	3	0
2119	14082	9.8046	11.2371	-1.44649	3.35388	3	0
2119	32156	9.82175	11.1255	-5.78372	1.20533	3	0
2124	24392	14.5601	6.45988	-0.182872	-3.64681	3	0
2124	36020	14.4697	6.43448	1.25889	2.74169	3	0
2127	20756	16.4838	7.58748	0.927362	-6.27145	3	0
2133	13778	19.2213	11.6455	-0.684229	-6.41819	3	0
2133	17330	19.1055	11.7077	-0.136168	-0.183181	3	0
2133	33226	19.1603	11.7356	-1.64231	3.99042	3	0
2133	43540	19.1457	11.6044	-4.11055	1.87312	3	0
2142	10786	3.90057	10.0583	0.367899	1.7505	3	0
2142	16374	3.99938	10.1339	-3.76938	0.640908	3	0
2142	30065	4.04191	10.0519	0.836006	4.44754	3	0
2142	46815	3.93793	10.1309	-5.32645	0.0401678	3	0
2143	37350	6.25484	1.7597	-4.27567	-11.2623	3	0
2147	19728	14.9293	12.4449	0.337228	2.33911	3	0
2147	45693	15.0333	12.3594	-2.78528	3.08071	3	0
2149	10754	16.8893	9.44272	-2.23767	4.52826	3	0
2149	18217	16.9466	9.36923	0.843644	1.75383	3	0
2152	12178	26.5556	3.84862	0.301466	7.8421	3	0
2153	32745	12.0975	2.53472	-1.78557	2.56865	3	0
2162	20014	15.1097	12.5273	-4.20302	-4.80776	3	0
2162	31072	15.2283	12.4845	-2.81415	0.891831	3	0
2167	14130	4.25088	10.0739	0.316312	0.246475	3	0
2167	43419	4.17247	10.0962	-9.34796	1.04313	3	0
2167	49437	4.24484	10.0188	-1.63116	0.275223	3	0
2168	35693	11.9128	9.04043	-0.649245	4.13672	3	0
2169	22060	5.54906	3.42673	1.15068	0.147791	3	0
2170	45372	1.73984	14.9555	-4.44878	4.2514	3	0
2173	22716	23.3278	5.55759	-1.89358	4.39124	3	0
2173	41282	23.2883	5.49735	0.814988	-4.05103	3	0
2175	14629	9.79392	12.9392	0.756742	-3.55472	3	0
2178	26314	10.8228	8.46257	-5.1449	-3.93222	3	0
2181	40845	26.4897	7.55653	-5.17345	-4.47993	3	0
2181	41366	26.5698	7.61171	1.81782	-11.0269	3	0
2182	36172	18.5454	8.79594	-4.56353	-1.03104	3	0
2182	48012	18.509	8.8416	2.23343	-3.18123	3	0
2184	20686	25.8502	6.56934	-11.9603	4.10072	3	0
2184	50195	25.9094	6.67847	-2.67904	-12.5783	3	0
2185	44100	22.7387	3.81578	-2.27757	-2.77923	3	0
2186	13332	17.668	4.52509	-3.34836	-7.34827	3	0
2186	14186	17.6479	4.63465	0.503187	4.98238	3	0
2186	39170	17.7647	4.57927	1.34137	1.26588	3	0
2186	47536	17.713	4.6533	-5.93022	0.159233	3	0
2188	52204	9.23709	4.93319	-0.8796	-6.80647	3	0
2189	23277	13.6483	1.08454	-1.76071	-8.90312	3	0
2190	24564	16.7743	1.15683	1.74303	-2.82867	3	0
2190	39158	16.6796	1.14208	0.872903	4.34557	3	0
2197	35797	6.64186	6.98908	1.05443	-8.07734	3	0
2197	36388	6.77009	6.98414	0.851767	7.23081	3	0
2198	49158	4.91949	11.6183	-5.22571	2.25287	3	0
2201	22238	9.87095	6.83995	-7.72313	-1.64703	3	0
2207	21342	14.2673	7.9304	-1.92211	-5.8676	3	0
2213	34846	19.9355	5.24533	-1.01345	5.97692	3	0
2215	18015	13.9634	5.71071	-1.8026	-6.62397	3	0
2216	17238	17.0365	12.6867	-3.36057	-3.91911	3	0
2216	49258	17.0835	12.7802	-2.79999	5.17499	3	0
2217	42930	21.5713	8.05087	-2.18527	-6.58935	3	0
2232	13356	6.13442	14.1401	0.0585043	1.25078	3	0
2232	49767	6.15262	14.1918	0.298603	-0.124515	3	0
2234	10864	14.8267	9.46736	-2.16523	-2.84291	3	0
2234	32447	14.8234	9.53231	-0.695359	2.01811	3	0
[truncated: 44,070 more rows]
